# Supplementary material for: The major outer sheath protein forms distinct conformers and multimeric complexes in the outer membrane and periplasm of Treponema denticola
Source: Sci Rep. 2017 Oct 16;7:13260. doi: 10.1038/s41598-017-13550-6 (PMC5643300; doi:10.1038/s41598-017-13550-6)
Supplement: Supplementary file 2 — Supplementary Table 1 [file 41598_2017_13550_MOESM2_ESM.csv]

Supplementary Table 1. Proteins identified by MS analysis of co-immunoprecipitation of the NP-40 supernatant (containing OM-MOSP) with agarose crosslinked MOSPFl antiserum.
Source	Score(1)	Protein ID(2)	Protein Name(2)	MW (Da)	% Coverage(1)	Expectation(1)	empai(1)	Comment	SignalP(3)	LipoP(4)
C0-IP_Det	2240	NP_971019.1	major outer sheath protein [Treponema denticola ATCC 35405]	58,233	29.8	0.00E+00	2.54	No Comments	Y	SpI
C0-IP_Det	554	NP_973164.1	hypothetical protein TDE2566 [Treponema denticola ATCC 35405]	106,636	13.2	1.00E-52	0.46	No Comments	Y	SpI
C0-IP_Det	434	NP_972968.1	hypothetical protein TDE2369 [Treponema denticola ATCC 35405]	40,981	20.3	1.20E-40	1.24	No Comments	Y	SpI
C0-IP_Det	390	NP_971000.1	ABC transporter periplasmic substrate-binding protein [Treponema denticola ATCC 35405]	36,681	29.9	2.70E-36	1.72	No Comments	Y	SpI
C0-IP_Det	322	NP_973199.1	surface antigen [Treponema denticola ATCC 35405]	93,847	10	1.80E-29	0.6	No Comments	Y	SpI
C0-IP_Det	306	NP_973106.1	hypothetical protein TDE2508 [Treponema denticola ATCC 35405]	50,677	20.9	7.70E-28	0.92	No Comments	Y	SpI
C0-IP_Det	288	NP_973335.1	hypothetical protein TDE2737 [Treponema denticola ATCC 35405]	27,162	22.4	4.90E-26	1.24	No Comments	Y	SpI
C0-IP_Det	241	NP_970939.1	hypothetical protein TDE0325 [Treponema denticola ATCC 35405]	23,108	22.5	2.20E-21	2.01	No Comments	Y	SpI
C0-IP_Det	239	NP_973271.1	hypothetical protein TDE2673 [Treponema denticola ATCC 35405]	25,488	12.3	3.10E-21	0.53	No Comments	Y	SpI
C0-IP_Det	231	NP_971365.1	hypothetical protein TDE0754 [Treponema denticola ATCC 35405]	23,149	14.4	2.00E-20	1.19	No Comments	Y	SpI
C0-IP_Det	195	NP_972321.1	hypothetical protein TDE1717 [Treponema denticola ATCC 35405]	23,176	8.8	9.50E-17	0.37	No Comments	Y	SpI
C0-IP_Det	121	NP_972587.1	hypothetical protein TDE1984 [Treponema denticola ATCC 35405]	46,051	11.4	2.20E-09	0.61	No Comments	Y	SpI
C0-IP_Det	99	NP_972717.1	hypothetical protein TDE2116 [Treponema denticola ATCC 35405]	110,157	4.1	3.30E-07	0.14	No Comments	Y	SpI
C0-IP_Det	76	NP_972826.1	ABC transporter substrate-binding protein [Treponema denticola ATCC 35405]	36,514	13.9	6.80E-05	0.65	No Comments	Y	SpI
C0-IP_Det	76	NP_972660.1	hypothetical protein TDE2058 [Treponema denticola ATCC 35405]	30,128	3.3	7.60E-05	0.13	Tentative 1 significant peptide	Y	SpI
C0-IP_Det	71	NP_971185.1	hypothetical protein TDE0571 [Treponema denticola ATCC 35405]	83,666	5.8	2.30E-04	0.14	No Comments	Y	SpI
C0-IP_Det	60	NP_970778.1	hypothetical protein TDE0162 [Treponema denticola ATCC 35405]	174,365	1	2.70E-03	0.04	No Comments	Y	SpI
C0-IP_Det	54	NP_972834.1	iron compound ABC transporter periplasmic iron compound-binding protein [Treponema denticola ATCC 35405]	33,599	3.2	1.10E-02	0.12	Tentative 1 significant peptide	Y	SpI
C0-IP_Det	49	NP_971363.1	hypothetical protein TDE0752 [Treponema denticola ATCC 35405]	68,635	4.1	3.60E-02	0.11	No Comments	Y	SpI
C0-IP_Det	44	NP_971359.1	iron compound ABC transporter periplasmic iron compound-binding protein [Treponema denticola ATCC 35405]	43,713	4.2	1.10E-01	0.09	Tentative 1 significant peptide	Y	SpI
C0-IP_Det	42	NP_971788.1	iron compound ABC transporter periplasmic iron compound-binding protein [Treponema denticola ATCC 35405]	34,076	2.3	1.60E-01	0.11	Tentative 1 significant peptide	Y	SpI
C0-IP_Det	40	NP_973307.1	hypothetical protein TDE2709 [Treponema denticola ATCC 35405]	171,958	0.6	3.00E-01	0.02	Tentative 1 significant peptide	Y	SpI
C0-IP_Det	20	NP_972090.1	hypothetical protein TDE1484 [Treponema denticola ATCC 35405]	18,913	8.9	2.70E+01	0.21	Tentative 1 significant peptide	Y	SpI
C0-IP_Det	1166	NP_971372.1	protease complex-associated polypeptide [Treponema denticola ATCC 35405]	69,901	13.6	7.50E-114	1.21	No Comments	Y	SpII
C0-IP_Det	1069	NP_971880.1	oligopeptide/dipeptide ABC transporter peptide-binding protein [Treponema denticola ATCC 35405]	60,344	28.1	3.50E-104	2	No Comments	Y	SpII
C0-IP_Det	1060	NP_972658.1	outer membrane hemin-binding protein A [Treponema denticola ATCC 35405]	45,271	25.3	3.10E-103	1.65	No Comments	Y	SpII
C0-IP_Det	894	NP_972657.1	hemin-binding protein B [Treponema denticola ATCC 35405]	45,006	27.5	1.10E-86	2.7	No Comments	Y	SpII
C0-IP_Det	687	NP_971680.1	lipoprotein [Treponema denticola ATCC 35405]	95,895	19.1	5.50E-66	1.08	No Comments	Y	SpII
C0-IP_Det	463	NP_970802.1	hypothetical protein TDE0186 [Treponema denticola ATCC 35405]	49,129	16.1	1.50E-43	0.69	No Comments	Y	SpII
C0-IP_Det	432	NP_972748.1	lipoprotein [Treponema denticola ATCC 35405]	17,570	21.6	1.70E-40	3.23	No Comments	Y	SpII
C0-IP_Det	400	NP_972857.1	5'-nucleotidase [Treponema denticola ATCC 35405]	57,972	14.3	2.90E-37	1.01	No Comments	Y	SpII
C0-IP_Det	371	NP_971364.1	hypothetical protein TDE0753 [Treponema denticola ATCC 35405]	24,780	18.4	2.20E-34	1.8	No Comments	Y	SpII
C0-IP_Det	356	NP_971343.1	hypothetical protein TDE0731 [Treponema denticola ATCC 35405]	24,527	19.3	7.70E-33	1.44	No Comments	Y	SpII
C0-IP_Det	276	NP_970756.1	hypothetical protein TDE0139 [Treponema denticola ATCC 35405]	92,097	10.5	7.10E-25	0.38	No Comments	Y	SpII
C0-IP_Det	208	NP_971679.1	peptide ABC transporter peptide-binding protein OppA [Treponema denticola ATCC 35405]	66,790	9.1	4.00E-18	0.39	No Comments	Y	SpII
C0-IP_Det	167	NP_973333.1	surface antigen [Treponema denticola ATCC 35405]	50,348	5.4	5.30E-14	0.16	No Comments	Y	SpII
C0-IP_Det	129	NP_971012.1	oligopeptide/dipeptide ABC transporter periplasmic peptide-binding protein [Treponema denticola ATCC 35405]	59,005	6.1	3.10E-10	0.28	No Comments	Y	SpII
C0-IP_Det	104	NP_971798.1	hypothetical protein TDE1191 [Treponema denticola ATCC 35405]	16,554	17.7	1.20E-07	0.92	No Comments	Y	SpII
C0-IP_Det	101	NP_973205.1	hypothetical protein TDE2607 [Treponema denticola ATCC 35405]	24,819	8.6	2.30E-07	0.55	No Comments	Y	SpII
C0-IP_Det	97	NP_973260.1	lipoprotein [Treponema denticola ATCC 35405]	32,591	9.4	5.10E-07	0.4	No Comments	Y	SpII
C0-IP_Det	92	NP_972010.1	lipoprotein [Treponema denticola ATCC 35405]	49,978	4.3	1.80E-06	0.16	No Comments	Y	SpII
C0-IP_Det	88	NP_972887.1	FKBP-type peptidyl-prolyl cis-trans isomerase [Treponema denticola ATCC 35405]	27,773	7.2	4.20E-06	0.3	Tentative 1 significant peptide	Y	SpII
C0-IP_Det	67	NP_971561.1	lipoprotein [Treponema denticola ATCC 35405]	37,968	5.2	6.20E-04	0.21	No Comments	Y	SpII
C0-IP_Det	63	NP_973055.1	hypothetical protein TDE2457 [Treponema denticola ATCC 35405]	33,343	6.9	1.50E-03	0.25	No Comments	Y	SpII
C0-IP_Det	57	NP_971344.1	hypothetical protein TDE0732 [Treponema denticola ATCC 35405]	48,909	3.4	5.20E-03	0.16	No Comments	Y	SpII
C0-IP_Det	53	NP_971549.1	lipoprotein [Treponema denticola ATCC 35405]	35,414	2.3	1.40E-02	0.11	Tentative 1 significant peptide	Y	SpII
C0-IP_Det	53	NP_972268.1	OmpA protein [Treponema denticola ATCC 35405]	19,274	7.2	1.40E-02	0.21	Tentative 1 significant peptide	Y	SpII
C0-IP_Det	47	NP_970725.1	hypothetical protein TDE0108 [Treponema denticola ATCC 35405]	11,444	9.8	5.30E-02	0.37	Tentative 1 significant peptide	Y	SpII
C0-IP_Det	43	NP_972989.1	hypothetical protein TDE2390 [Treponema denticola ATCC 35405]	39,466	5.2	1.40E-01	0.2	Tentative 1 significant peptide	Y	SpII
C0-IP_Det	42	NP_971551.1	NLP/P60 [Treponema denticola ATCC 35405]	18,033	7.5	1.90E-01	0.22	Tentative 1 significant peptide	Y	SpII
C0-IP_Det	42	NP_973354.1	solute-binding family 5 protein [Treponema denticola ATCC 35405]	61,507	2.6	1.90E-01	0.13	No Comments	Y	SpII
C0-IP_Det	41	NP_971369.1	iron compound ABC transporter periplasmic iron compound-binding protein [Treponema denticola ATCC 35405]	37,426	2.1	2.30E-01	0.22	Tentative 1 significant peptide	Y	SpII
C0-IP_Det	40	NP_970635.1	LysM domain-containing protein [Treponema denticola ATCC 35405]	18,849	10.2	3.10E-01	0.21	Tentative 1 significant peptide	Y	SpII
C0-IP_Det	34	NP_972869.1	hypothetical protein TDE2269 [Treponema denticola ATCC 35405]	35,981	2.4	1.10E+00	0.11	Tentative 1 significant peptide	Y	SpII
C0-IP_Det	22	NP_971342.1	hypothetical protein TDE0730 [Treponema denticola ATCC 35405]	52,546	1.7	1.60E+01	0.07	Tentative 1 significant peptide	Y	SpII
C0-IP_Det	22	NP_973031.1	treponemal membrane protein [Treponema denticola ATCC 35405]	39,387	2.5	1.90E+01	0.1	Tentative 1 significant peptide	Y	SpII
C0-IP_Det	167	NP_973209.1	hypothetical protein TDE2611 [Treponema denticola ATCC 35405]	84,057	5.3	6.00E-14	0.3	No Comments	N	SpI
C0-IP_Det	149	NP_972995.1	inner membrane protein translocase component YidC [Treponema denticola ATCC 35405]	66,083	8.1	3.10E-12	0.32	No Comments	N	SpI
C0-IP_Det	136	NP_972454.1	ABC transporter permease [Treponema denticola ATCC 35405]	49,628	7.9	7.10E-11	0.35	No Comments	N	SpI
C0-IP_Det	77	NP_971233.1	methyl-accepting chemotaxis protein [Treponema denticola ATCC 35405]	75,772	1.1	5.30E-05	0.05	Tentative 1 significant peptide	N	SpI
C0-IP_Det	70	NP_971848.1	hypothetical protein TDE1241 [Treponema denticola ATCC 35405]	86,193	2.5	2.50E-04	0.09	No Comments	N	SpI
C0-IP_Det	64	NP_972858.1	surface antigen BspA [Treponema denticola ATCC 35405]	37,950	11	1.10E-03	0.34	No Comments	N	SpI
C0-IP_Det	54	NP_972713.1	hypothetical protein TDE2112 [Treponema denticola ATCC 35405]	56,798	4	1.00E-02	0.21	No Comments	N	SpI
C0-IP_Det	50	NP_971083.1	hypothetical protein TDE0469 [Treponema denticola ATCC 35405]	101,165	1.4	2.60E-02	0.04	Tentative 1 significant peptide	N	SpI
C0-IP_Det	40	NP_973297.1	hypothetical protein TDE2699 [Treponema denticola ATCC 35405]	61,797	2.5	3.10E-01	0.13	No Comments	N	SpI
C0-IP_Det	24	NP_971499.1	hypothetical protein TDE0889 [Treponema denticola ATCC 35405]	23,906	5.1	1.00E+01	0.16	Tentative 1 significant peptide	N	SpI
C0-IP_Det	1444	NP_972900.1	trypsin domain/PDZ [Treponema denticola ATCC 35405]	53,498	15.6	0.00E+00	0.73	No Comments	N	SpII
C0-IP_Det	922	NP_972248.1	hypothetical protein TDE1642 [Treponema denticola ATCC 35405]	27,028	36.1	1.60E-89	4.07	No Comments	N	SpII
C0-IP_Det	812	NP_971413.1	hypothetical protein TDE0803 [Treponema denticola ATCC 35405]	56,087	25	1.60E-78	2.05	No Comments	N	SpII
C0-IP_Det	529	NP_972817.1	galactose/glucose-binding lipoprotein [Treponema denticola ATCC 35405]	42,923	20.1	3.80E-50	0.98	No Comments	N	SpII
C0-IP_Det	486	NP_971594.1	oligopeptide/dipeptide ABC transporter periplasmic peptide-binding protein [Treponema denticola ATCC 35405]	75,427	14.7	7.30E-46	0.89	No Comments	N	SpII
C0-IP_Det	351	NP_972553.1	membrane lipoprotein TmpC [Treponema denticola ATCC 35405]	38,591	19.9	2.30E-32	1.35	No Comments	N	SpII
C0-IP_Det	219	NP_971044.1	TPR [Treponema denticola ATCC 35405]	40,025	18.9	3.70E-19	1.08	No Comments	N	SpII
C0-IP_Det	207	NP_971629.1	lipoprotein [Treponema denticola ATCC 35405]	36,154	12.3	5.10E-18	0.66	No Comments	N	SpII
C0-IP_Det	154	NP_971797.1	hypothetical protein TDE1190 [Treponema denticola ATCC 35405]	16,718	22.6	1.10E-12	1.37	No Comments	N	SpII
C0-IP_Det	95	NP_972789.1	hypothetical protein TDE2188 [Treponema denticola ATCC 35405]	58,633	6	9.20E-07	0.29	No Comments	N	SpII
C0-IP_Det	70	NP_972190.1	lipoprotein [Treponema denticola ATCC 35405]	27,947	12.4	3.00E-04	0.69	No Comments	N	SpII
C0-IP_Det	54	NP_971480.1	phosphatase/nucleotidase [Treponema denticola ATCC 35405]	71,558	3.8	1.10E-02	0.17	No Comments	N	SpII
C0-IP_Det	47	NP_973138.1	lipoprotein [Treponema denticola ATCC 35405]	105,914	2.7	5.50E-02	0.11	No Comments	N	SpII
C0-IP_Det	46	NP_971813.1	TPR [Treponema denticola ATCC 35405]	27,727	17.1	6.20E-02	0.69	No Comments	N	SpII
C0-IP_Det	36	NP_970734.1	lipoprotein [Treponema denticola ATCC 35405]	35,010	4.9	6.60E-01	0.23	No Comments	N	SpII
C0-IP_Det	35	NP_973013.1	hypothetical protein TDE2414 [Treponema denticola ATCC 35405]	22,939	5.5	9.20E-01	0.17	Tentative 1 significant peptide	N	SpII
C0-IP_Det	31	NP_972265.1	leucine rich repeat [Treponema denticola ATCC 35405]	167,688	1.4	2.00E+00	0.05	No Comments	N	SpII
C0-IP_Det	26	NP_971024.1	M48 family peptidase [Treponema denticola ATCC 35405]	31,658	2.4	6.70E+00	0.12	Tentative 1 significant peptide	N	SpII
C0-IP_Det	26	NP_970632.1	lipoprotein [Treponema denticola ATCC 35405]	37,744	2.3	7.00E+00	0.1	Tentative 1 significant peptide	N	SpII
C0-IP_Det	25	NP_970938.1	hypothetical protein TDE0324 [Treponema denticola ATCC 35405]	23,280	4.4	8.20E+00	0.17	Tentative 1 significant peptide	N	SpII
C0-IP_Det	20	NP_971512.1	hypothetical protein TDE0902 [Treponema denticola ATCC 35405]	26,745	2.8	2.70E+01	0.15	Tentative 1 significant peptide	N	SpII
C0-IP_Det	138	NP_972524.1	hypothetical protein TDE1921 [Treponema denticola ATCC 35405]	15,126	5.9	4.70E-11	0.61	No Comments	N	TMH
C0-IP_Det	103	NP_971397.1	preprotein translocase subunit SecY [Treponema denticola ATCC 35405]	48,665	2.3	1.30E-07	0.08	Tentative 1 significant peptide	N	TMH
C0-IP_Det	95	NP_970768.1	YeeE/YedE family integral membrane protein [Treponema denticola ATCC 35405]	45,749	6.5	8.30E-07	0.27	No Comments	N	TMH
C0-IP_Det	82	NP_972479.1	hypothetical protein TDE1875 [Treponema denticola ATCC 35405]	41,819	8.5	1.70E-05	0.3	No Comments	N	TMH
C0-IP_Det	78	NP_970706.1	transglutaminase [Treponema denticola ATCC 35405]	62,647	4.8	4.80E-05	0.19	No Comments	N	TMH
C0-IP_Det	70	NP_973170.1	CDP-diacylglycerol--glycerol-3-phosphate 3-phosphatidyltransferase [Treponema denticola ATCC 35405]	22,848	5.1	2.50E-04	0.17	Tentative 1 significant peptide	N	TMH
C0-IP_Det	65	NP_971866.1	amino acid carrier [Treponema denticola ATCC 35405]	50,929	6.3	8.20E-04	0.33	No Comments	N	TMH
C0-IP_Det	65	NP_972864.1	ABC transporter ATP-binding protein/permease [Treponema denticola ATCC 35405]	67,623	3.9	9.40E-04	0.18	No Comments	N	TMH
C0-IP_Det	54	NP_972273.1	amino acid permease [Treponema denticola ATCC 35405]	50,567	2.8	1.00E-02	0.16	No Comments	N	TMH
C0-IP_Det	53	NP_971917.1	ABC transporter ATP-binding protein/permease [Treponema denticola ATCC 35405]	60,689	2.6	1.30E-02	0.13	No Comments	N	TMH
C0-IP_Det	53	NP_971681.1	oligopeptide/dipeptide ABC transporter permease [Treponema denticola ATCC 35405]	39,070	5.2	1.40E-02	0.21	No Comments	N	TMH
C0-IP_Det	49	NP_970792.1	hypothetical protein TDE0176 [Treponema denticola ATCC 35405]	35,074	4.5	3.20E-02	0.23	No Comments	N	TMH
C0-IP_Det	49	NP_970793.1	hypothetical protein TDE0177 [Treponema denticola ATCC 35405]	24,396	5.8	3.30E-02	0.16	Tentative 1 significant peptide	N	TMH
C0-IP_Det	46	NP_972932.1	sanA protein [Treponema denticola ATCC 35405]	26,150	4	6.50E-02	0.15	Tentative 1 significant peptide	N	TMH
C0-IP_Det	46	NP_973065.1	hypothetical protein TDE2467 [Treponema denticola ATCC 35405]	36,908	4	7.20E-02	0.22	Tentative 1 significant peptide	N	TMH
C0-IP_Det	44	NP_972819.1	hypothetical protein TDE2219 [Treponema denticola ATCC 35405]	64,880	4.1	1.20E-01	0.19	No Comments	N	TMH
C0-IP_Det	43	NP_970948.1	hypothetical protein TDE0334 [Treponema denticola ATCC 35405]	28,496	6.8	1.30E-01	0.29	No Comments	N	TMH
C0-IP_Det	41	NP_970747.1	sodium/dicarboxylate symporter [Treponema denticola ATCC 35405]	48,491	2.4	2.00E-01	0.08	Tentative 1 significant peptide	N	TMH
C0-IP_Det	40	NP_971244.1	sigma factor regulatory protein [Treponema denticola ATCC 35405]	54,825	2.7	2.80E-01	0.14	No Comments	N	TMH
C0-IP_Det	39	NP_972335.1	hypothetical protein TDE1731 [Treponema denticola ATCC 35405]	51,643	1.5	3.30E-01	0.07	Tentative 1 significant peptide	N	TMH
C0-IP_Det	38	NP_970974.1	ABC transporter ATP-binding protein/permease [Treponema denticola ATCC 35405]	64,538	3.6	4.50E-01	0.19	No Comments	N	TMH
C0-IP_Det	38	NP_972007.1	DedA integral membrane protein [Treponema denticola ATCC 35405]	23,343	6.8	4.60E-01	0.37	No Comments	N	TMH
C0-IP_Det	37	NP_972455.1	ABC transporter permease [Treponema denticola ATCC 35405]	55,846	3.2	5.20E-01	0.14	No Comments	N	TMH
C0-IP_Det	35	NP_972051.1	hypothetical protein TDE1445 [Treponema denticola ATCC 35405]	31,990	2.5	9.40E-01	0.12	Tentative 1 significant peptide	N	TMH
C0-IP_Det	33	NP_972718.1	hypothetical protein TDE2117 [Treponema denticola ATCC 35405]	47,801	2.3	1.50E+00	0.08	Tentative 1 significant peptide	N	TMH
C0-IP_Det	32	NP_971195.1	transglutaminase [Treponema denticola ATCC 35405]	144,405	0.6	1.90E+00	0.03	Tentative 1 significant peptide	N	TMH
C0-IP_Det	32	NP_971445.1	electron transport complex protein RsxE [Treponema denticola ATCC 35405]	23,847	6.4	1.90E+00	0.16	Tentative 1 significant peptide	N	TMH
C0-IP_Det	30	NP_973267.1	CDP-alcohol phosphatidyltransferase [Treponema denticola ATCC 35405]	30,781	4.2	2.70E+00	0.27	Tentative 1 significant peptide	N	TMH
C0-IP_Det	30	NP_973383.1	hypothetical protein TDE2785 [Treponema denticola ATCC 35405]	22,528	4.1	3.00E+00	0.18	Tentative 1 significant peptide	N	TMH
C0-IP_Det	27	NP_971924.1	hypothetical protein TDE1318 [Treponema denticola ATCC 35405]	45,016	2.6	5.80E+00	0.08	Tentative 1 significant peptide	N	TMH
C0-IP_Det	26	NP_970672.1	flagellar biosynthesis protein FlhA [Treponema denticola ATCC 35405]	76,696	1.1	6.70E+00	0.05	Tentative 1 significant peptide	N	TMH
C0-IP_Det	23	NP_970924.1	hypothetical protein TDE0310 [Treponema denticola ATCC 35405]	43,358	1.9	1.40E+01	0.09	Tentative 1 significant peptide	N	TMH
C0-IP_Det	23	NP_971982.1	hypothetical protein TDE1376 [Treponema denticola ATCC 35405]	16,338	5.1	1.60E+01	0.25	Tentative 1 significant peptide	N	TMH
C0-IP_Det	22	NP_971253.1	oligopeptide/dipeptide ABC transporter permease [Treponema denticola ATCC 35405]	35,307	2.2	1.90E+01	0.11	Tentative 1 significant peptide	N	TMH
C0-IP_Det	21	NP_970823.1	GntP family permease [Treponema denticola ATCC 35405]	46,589	1.6	2.30E+01	0.08	Tentative 1 significant peptide	N	TMH
C0-IP_Det	412	NP_972234.1	hypothetical protein TDE1628 [Treponema denticola ATCC 35405]	13,898	57.6	1.80E-38	9.27	No Comments	N	CYT
C0-IP_Det	265	NP_970643.1	TraB [Treponema denticola ATCC 35405]	43,605	3.3	9.60E-24	0.09	Tentative 1 significant peptide	N	CYT
C0-IP_Det	179	NP_973189.1	rhodanese-like protein [Treponema denticola ATCC 35405]	13,782	36.1	3.50E-15	2.68	No Comments	N	CYT
C0-IP_Det	170	NP_972880.1	Slt family transglycosylase [Treponema denticola ATCC 35405]	79,423	6.8	2.70E-14	0.32	No Comments	N	CYT
C0-IP_Det	155	NP_972511.1	hypothetical protein TDE1908 [Treponema denticola ATCC 35405]	35,399	10	8.10E-13	0.51	No Comments	N	CYT
C0-IP_Det	150	NP_972544.1	hypothetical protein TDE1941 [Treponema denticola ATCC 35405]	103,497	5.8	2.80E-12	0.28	No Comments	N	CYT
C0-IP_Det	140	NP_970799.1	ABC transporter permease [Treponema denticola ATCC 35405]	67,133	3.7	2.60E-11	0.18	No Comments	N	CYT
C0-IP_Det	96	NP_972480.1	WecB/TagA/CpsF family glycosyl transferase [Treponema denticola ATCC 35405]	28,722	6.9	7.70E-07	0.29	No Comments	N	CYT
C0-IP_Det	82	NP_971242.1	molecular chaperone DnaK [Treponema denticola ATCC 35405]	69,831	4.6	1.60E-05	0.17	No Comments	N	CYT
C0-IP_Det	81	NP_970639.1	hypothetical protein TDE0022 [Treponema denticola ATCC 35405]	22,001	4.2	2.00E-05	0.18	Tentative 1 significant peptide	N	CYT
C0-IP_Det	75	NP_971881.1	oligopeptide/dipeptide ABC transporter permease [Treponema denticola ATCC 35405]	33,967	5.6	9.50E-05	0.24	No Comments	N	CYT
C0-IP_Det	72	NP_971263.1	hypothetical protein TDE0649 [Treponema denticola ATCC 35405]	12,716	15.6	1.90E-04	0.75	No Comments	N	CYT
C0-IP_Det	71	NP_972109.1	transcription termination factor Rho [Treponema denticola ATCC 35405]	61,874	3.8	2.20E-04	0.2	No Comments	N	CYT
C0-IP_Det	69	NP_972746.1	hypothetical protein TDE2145 [Treponema denticola ATCC 35405]	41,705	4.9	3.20E-04	0.19	Tentative 1 significant peptide	N	CYT
C0-IP_Det	62	NP_972510.1	4'-phosphopantetheinyl transferase [Treponema denticola ATCC 35405]	13,256	6.5	1.60E-03	0.31	Tentative 1 significant peptide	N	CYT
C0-IP_Det	60	NP_972897.1	TPR [Treponema denticola ATCC 35405]	26,194	6.6	3.00E-03	0.32	Tentative 1 significant peptide	N	CYT
C0-IP_Det	57	NP_970925.1	FAD-dependent thymidylate synthase [Treponema denticola ATCC 35405]	30,942	4.5	5.10E-03	0.27	No Comments	N	CYT
C0-IP_Det	57	NP_971765.1	phage terminase, large subunit [Treponema denticola ATCC 35405]	48,834	1.7	5.40E-03	0.08	Tentative 1 significant peptide	N	CYT
C0-IP_Det	53	NP_973126.1	hypothetical protein TDE2528 [Treponema denticola ATCC 35405]	25,880	7.4	1.30E-02	0.33	No Comments	N	CYT
C0-IP_Det	52	NP_972928.1	efflux pump component MtrF [Treponema denticola ATCC 35405]	54,935	2.9	1.60E-02	0.14	No Comments	N	CYT
C0-IP_Det	51	NP_973019.1	DNA-directed RNA polymerase subunit beta' [Treponema denticola ATCC 35405]	160,734	0.9	2.30E-02	0.05	Tentative 1 significant peptide	N	CYT
C0-IP_Det	51	NP_973269.1	hypothetical protein TDE2671 [Treponema denticola ATCC 35405]	73,153	2	2.30E-02	0.05	Tentative 1 significant peptide	N	CYT
C0-IP_Det	42	NP_971943.1	hypothetical protein TDE1337 [Treponema denticola ATCC 35405]	40,040	3.8	1.80E-01	0.1	Tentative 1 significant peptide	N	CYT
C0-IP_Det	41	NP_971278.1	pyruvate ferredoxin/flavodoxin oxidoreductase [Treponema denticola ATCC 35405]	131,791	2.1	2.20E-01	0.09	No Comments	N	CYT
C0-IP_Det	41	NP_970685.1	diaminopimelate aminotransferase [Treponema denticola ATCC 35405]	45,575	2.7	2.30E-01	0.08	Tentative 1 significant peptide	N	CYT
C0-IP_Det	40	NP_972738.1	hypothetical protein TDE2137 [Treponema denticola ATCC 35405]	205,448	1.4	2.70E-01	0.06	No Comments	N	CYT
C0-IP_Det	39	NP_970791.1	pyrrolidone-carboxylate peptidase [Treponema denticola ATCC 35405]	23,296	7.4	3.60E-01	0.17	Tentative 1 significant peptide	N	CYT
C0-IP_Det	37	NP_971804.1	cell division protein MraZ [Treponema denticola ATCC 35405]	16,628	8.3	5.20E-01	0.24	Tentative 1 significant peptide	N	CYT
C0-IP_Det	37	NP_971103.1	hypothetical protein TDE0489 [Treponema denticola ATCC 35405]	33,980	5.7	5.30E-01	0.24	No Comments	N	CYT
C0-IP_Det	37	NP_972186.1	hypothetical protein TDE1580 [Treponema denticola ATCC 35405]	84,257	0.9	5.40E-01	0.04	Tentative 1 significant peptide	N	CYT
C0-IP_Det	35	NP_973249.1	ABC transporter ATP-binding protein [Treponema denticola ATCC 35405]	38,730	4.3	8.00E-01	0.21	Tentative 1 significant peptide	N	CYT
C0-IP_Det	35	NP_971677.1	oligopeptide/dipeptide ABC transporter permease [Treponema denticola ATCC 35405]	38,361	2.7	8.70E-01	0.1	Tentative 1 significant peptide	N	CYT
C0-IP_Det	35	NP_972390.1	hypothetical protein TDE1786 [Treponema denticola ATCC 35405]	41,162	2.9	9.00E-01	0.09	Tentative 1 significant peptide	N	CYT
C0-IP_Det	34	NP_971873.1	phosphoribosylaminoimidazole synthetase [Treponema denticola ATCC 35405]	39,529	3	1.00E+00	0.1	Tentative 1 significant peptide	N	CYT
C0-IP_Det	34	NP_970915.1	tetracenomycin polyketide synthesis O-methyltransferase TcmP [Treponema denticola ATCC 35405]	30,808	6	1.10E+00	0.27	No Comments	N	CYT
C0-IP_Det	34	NP_971624.1	hypothetical protein TDE1015 [Treponema denticola ATCC 35405]	7,513	10.4	1.20E+00	0.59	Tentative 1 significant peptide	N	CYT
C0-IP_Det	33	NP_970668.1	iron-containing alcohol dehydrogenase [Treponema denticola ATCC 35405]	41,979	1.8	1.30E+00	0.09	Tentative 1 significant peptide	N	CYT
C0-IP_Det	31	NP_971949.1	trypsin domain/PDZ [Treponema denticola ATCC 35405]	59,832	1.3	2.20E+00	0.06	Tentative 1 significant peptide	N	CYT
C0-IP_Det	30	NP_973312.1	hypothetical protein TDE2714 [Treponema denticola ATCC 35405]	74,536	3.3	3.00E+00	0.1	No Comments	N	CYT
C0-IP_Det	29	NP_973082.1	hypothetical protein TDE2484 [Treponema denticola ATCC 35405]	39,990	2.5	3.10E+00	0.1	Tentative 1 significant peptide	N	CYT
C0-IP_Det	29	NP_971070.1	pyridoxal biosynthesis lyase PdxS [Treponema denticola ATCC 35405]	30,446	5	3.50E+00	0.13	Tentative 1 significant peptide	N	CYT
C0-IP_Det	28	NP_970957.1	alpha/beta fold family hydrolase [Treponema denticola ATCC 35405]	42,806	2.4	4.00E+00	0.09	Tentative 1 significant peptide	N	CYT
C0-IP_Det	27	NP_971686.1	metallo-beta-lactamase [Treponema denticola ATCC 35405]	46,736	1.7	5.80E+00	0.08	Tentative 1 significant peptide	N	CYT
C0-IP_Det	26	NP_972568.1	sodium/hydrogen exchanger [Treponema denticola ATCC 35405]	44,921	1.7	7.30E+00	0.09	Tentative 1 significant peptide	N	CYT
C0-IP_Det	26	NP_970856.1	glycine reductase complex protein GrdC [Treponema denticola ATCC 35405]	55,024	2	7.50E+00	0.07	Tentative 1 significant peptide	N	CYT
C0-IP_Det	26	NP_971539.1	ornithine carbamoyltransferase [Treponema denticola ATCC 35405]	38,449	2.1	7.60E+00	0.1	Tentative 1 significant peptide	N	CYT
C0-IP_Det	24	NP_971678.1	oligopeptide/dipeptide ABC transporter permease [Treponema denticola ATCC 35405]	38,555	4.7	1.10E+01	0.21	No Comments	N	CYT
C0-IP_Det	24	NP_971783.1	chaperonin GroEL [Treponema denticola ATCC 35405]	58,087	1.5	1.10E+01	0.07	Tentative 1 significant peptide	N	CYT
C0-IP_Det	24	NP_970798.1	ABC transporter ATP-binding protein [Treponema denticola ATCC 35405]	62,777	1.6	1.20E+01	0.06	Tentative 1 significant peptide	N	CYT
C0-IP_Det	24	NP_971822.1	flagellar MS-ring protein [Treponema denticola ATCC 35405]	64,722	1.4	1.20E+01	0.06	Tentative 1 significant peptide	N	CYT
C0-IP_Det	23	NP_970866.1	tryptophanase [Treponema denticola ATCC 35405]	51,920	1.5	1.30E+01	0.07	Tentative 1 significant peptide	N	CYT
C0-IP_Det	23	NP_971241.1	co-chaperone protein GrpE [Treponema denticola ATCC 35405]	28,159	4	1.30E+01	0.14	Tentative 1 significant peptide	N	CYT
C0-IP_Det	23	NP_973293.1	transcript cleavage factor/unknown domain fusion protein [Treponema denticola ATCC 35405]	105,412	0.9	1.30E+01	0.04	Tentative 1 significant peptide	N	CYT
C0-IP_Det	23	NP_973261.1	isoleucyl-tRNA synthetase [Treponema denticola ATCC 35405]	126,649	0.9	1.40E+01	0.03	Tentative 1 significant peptide	N	CYT
C0-IP_Det	23	NP_973294.1	TPR [Treponema denticola ATCC 35405]	36,800	4.2	1.40E+01	0.22	No Comments	N	CYT
C0-IP_Det	22	NP_971375.1	elongation factor Tu [Treponema denticola ATCC 35405]	43,932	3	1.70E+01	0.09	Tentative 1 significant peptide	N	CYT
C0-IP_Det	22	NP_971485.1	ribosomal large subunit pseudouridine synthase B [Treponema denticola ATCC 35405]	26,778	3	1.70E+01	0.15	Tentative 1 significant peptide	N	CYT
C0-IP_Det	22	NP_971815.1	DNA topoisomerase I [Treponema denticola ATCC 35405]	82,360	1.4	1.70E+01	0.05	Tentative 1 significant peptide	N	CYT
C0-IP_Det	20	NP_971619.1	excinuclease ABC subunit A [Treponema denticola ATCC 35405]	106,340	0.9	2.70E+01	0.04	Tentative 1 significant peptide	N	CYT
(1) Values provided by Mascot server database search.
(2) Protein IDs and annotations are based on the T. denticola ATCC 35405 RefSeq genome sequence (Seshadri et al., 2004).
(3) SpI and SpII designate proteins identified by LipoP as containing N-terminal signal peptides with SPaseI and SpaseII cleavage sites, respectively.
(4) SpI and SpII designate proteins identified by LipoP as containing N-terminal Signal Peptidase I and Signal Peptidase II (lipoprotein) signal sequences, respectvely.
