# Supplementary material for: The major outer sheath protein forms distinct conformers and multimeric complexes in the outer membrane and periplasm of Treponema denticola
Source: Sci Rep. 2017 Oct 16;7:13260. doi: 10.1038/s41598-017-13550-6 (PMC5643300; doi:10.1038/s41598-017-13550-6)
Supplement: Supplementary file 3 — Supplementary Table 2 [file 41598_2017_13550_MOESM3_ESM.csv]

Supplementary Table 2. Proteins identified by MS analysis of co-immunoprecipitation the TX-114 aqueous phase (containing periplasmic-MOSP) with agarose crosslinked MOSPFl antiserum.
Source	Score(1)	Protein ID(2)	Protein Name(2)	MW (Da)	% Coverage(1)	Expectation(1)	empai(1)	Comment	SignalP(3)	LipoP(4)
Co-IP_Aq	1817	NP_972263.1	basic membrane protein [Treponema denticola ATCC 35405]	40511	37.4	0.00E+00	4.11	No Comments	Y	SpI
Co-IP_Aq	831	NP_970715.1	hypothetical protein TDE0098 [Treponema denticola ATCC 35405]	26699	20.5	2.50E-80	1.98	No Comments	Y	SpI
Co-IP_Aq	541	NP_972810.1	hypothetical protein TDE2210 [Treponema denticola ATCC 35405]	48179	13.1	2.10E-51	0.84	No Comments	Y	SpI
Co-IP_Aq	537	NP_971082.1	hypothetical protein TDE0468 [Treponema denticola ATCC 35405]	29201	40.1	5.00E-51	2.96	No Comments	Y	SpI
Co-IP_Aq	411	NP_972660.1	hypothetical protein TDE2058 [Treponema denticola ATCC 35405]	30128	24.3	2.00E-38	1.34	No Comments	Y	SpI
Co-IP_Aq	401	NP_972968.1	hypothetical protein TDE2369 [Treponema denticola ATCC 35405]	40981	27.1	2.20E-37	1.05	No Comments	Y	SpI
Co-IP_Aq	380	NP_971019.1	major outer sheath protein [Treponema denticola ATCC 35405]	58233	14.5	2.90E-35	0.77	No Comments	Y	SpI
Co-IP_Aq	150	NP_971844.1	hypothetical protein TDE1237 [Treponema denticola ATCC 35405]	14079	5.7	2.70E-12	0.29	Tentative 1 significant peptide	Y	SpI
Co-IP_Aq	135	NP_972461.1	hypothetical protein TDE1857 [Treponema denticola ATCC 35405]	19792	22.5	8.70E-11	1.08	No Comments	Y	SpI
Co-IP_Aq	82	NP_972606.1	internalin-like protein [Treponema denticola ATCC 35405]	47024	5.2	1.60E-05	0.26	No Comments	Y	SpI
Co-IP_Aq	78	NP_972307.1	hypothetical protein TDE1703 [Treponema denticola ATCC 35405]	22497	11.5	4.00E-05	0.62	No Comments	Y	SpI
Co-IP_Aq	52	NP_972656.1	hypothetical protein TDE2054 [Treponema denticola ATCC 35405]	12449	6.2	1.60E-02	0.33	Tentative 1 significant peptide	Y	SpI
Co-IP_Aq	47	NP_970778.1	hypothetical protein TDE0162 [Treponema denticola ATCC 35405]	174365	3.1	5.70E-02	0.09	No Comments	Y	SpI
Co-IP_Aq	45	NP_972306.1	hypothetical protein TDE1702 [Treponema denticola ATCC 35405]	21872	9.7	8.10E-02	0.39	Tentative 1 significant peptide	Y	SpI
Co-IP_Aq	41	NP_971930.1	hypothetical protein TDE1324 [Treponema denticola ATCC 35405]	24193	7.4	2.30E-01	0.35	Tentative 1 significant peptide	Y	SpI
Co-IP_Aq	32	NP_972651.1	solute-binding family 5 protein [Treponema denticola ATCC 35405]	60688	3.4	1.70E+00	0.13	Tentative 1 significant peptide	Y	SpI
Co-IP_Aq	26	NP_973301.1	hypothetical protein TDE2703 [Treponema denticola ATCC 35405]	29745	2.7	6.40E+00	0.13	Tentative 1 significant peptide	Y	SpI
Co-IP_Aq	26	NP_972433.1	hypothetical protein TDE1829 [Treponema denticola ATCC 35405]	47798	4.2	7.50E+00	0.17	No Comments	Y	SpI
Co-IP_Aq	341	NP_971372.1	protease complex-associated polypeptide [Treponema denticola ATCC 35405]	69901	8.6	2.40E-31	0.37	No Comments	Y	SpII
Co-IP_Aq	216	NP_972949.1	lipoprotein [Treponema denticola ATCC 35405]	23167	17.8	7.60E-19	0.6	No Comments	Y	SpII
Co-IP_Aq	85	NP_972989.1	hypothetical protein TDE2390 [Treponema denticola ATCC 35405]	39466	7.2	7.80E-06	0.32	No Comments	Y	SpII
Co-IP_Aq	75	NP_973055.1	hypothetical protein TDE2457 [Treponema denticola ATCC 35405]	33343	10	9.00E-05	0.39	No Comments	Y	SpII
Co-IP_Aq	63	NP_972658.1	outer membrane hemin-binding protein A [Treponema denticola ATCC 35405]	45271	3.5	1.40E-03	0.08	Tentative 1 significant peptide	Y	SpII
Co-IP_Aq	47	NP_973205.1	hypothetical protein TDE2607 [Treponema denticola ATCC 35405]	24819	8.1	5.40E-02	0.34	Tentative 1 significant peptide	Y	SpII
Co-IP_Aq	24	NP_973031.1	treponemal membrane protein [Treponema denticola ATCC 35405]	39387	2.5	1.00E+01	0.1	Tentative 1 significant peptide	Y	SpII
Co-IP_Aq	1060	NP_971139.1	hypothetical protein TDE0525 [Treponema denticola ATCC 35405]	20102	28.8	3.00E-103	1.47	No Comments	N	SpI
Co-IP_Aq	799	NP_972332.1	hypothetical protein TDE1728 [Treponema denticola ATCC 35405]	76634	22.8	3.30E-77	1.16	No Comments	N	SpI
Co-IP_Aq	677	NP_973297.1	hypothetical protein TDE2699 [Treponema denticola ATCC 35405]	61797	22.2	5.40E-65	0.93	No Comments	N	SpI
Co-IP_Aq	646	NP_971277.1	OmpA protein [Treponema denticola ATCC 35405]	48868	18.5	7.40E-62	0.97	No Comments	N	SpI
Co-IP_Aq	409	NP_971903.1	LysM/M23/M37 peptidase [Treponema denticola ATCC 35405]	32877	17.3	3.30E-38	0.75	No Comments	N	SpI
Co-IP_Aq	310	NP_972569.1	trypsin domain/PDZ [Treponema denticola ATCC 35405]	45009	10.6	2.50E-28	0.39	No Comments	N	SpI
Co-IP_Aq	277	NP_973200.1	outer membrane protein [Treponema denticola ATCC 35405]	20430	35.4	5.10E-25	1.9	No Comments	N	SpI
Co-IP_Aq	190	NP_971555.1	hypothetical protein TDE0945 [Treponema denticola ATCC 35405]	40534	8.1	3.10E-16	0.2	No Comments	N	SpI
Co-IP_Aq	111	NP_972453.1	hypothetical protein TDE1849 [Treponema denticola ATCC 35405]	29546	10.2	2.40E-08	0.45	No Comments	N	SpI
Co-IP_Aq	48	NP_971934.1	hypothetical protein TDE1328 [Treponema denticola ATCC 35405]	16531	5.5	4.00E-02	0.24	Tentative 1 significant peptide	N	SpI
Co-IP_Aq	36	NP_970965.1	L-lactate dehydrogenase [Treponema denticola ATCC 35405]	33924	5.4	6.30E-01	0.24	No Comments	N	SpI
Co-IP_Aq	33	NP_971628.1	dicarboxylate transporter periplasmic dicarboxylate-binding protein [Treponema denticola ATCC 35405]	38958	4.7	1.30E+00	0.21	No Comments	N	SpI
Co-IP_Aq	32	NP_971710.1	hypothetical protein TDE1102 [Treponema denticola ATCC 35405]	35660	2.3	1.70E+00	0.11	Tentative 1 significant peptide	N	SpI
Co-IP_Aq	20	NP_971023.1	hypothetical protein TDE0409 [Treponema denticola ATCC 35405]	17534	9.5	2.70E+01	0.23	Tentative 1 significant peptide	N	SpI
Co-IP_Aq	379	NP_972900.1	trypsin domain/PDZ [Treponema denticola ATCC 35405]	53498	12.4	3.50E-35	0.41	No Comments	N	SpII
Co-IP_Aq	85	NP_972842.1	hypothetical protein TDE2242 [Treponema denticola ATCC 35405]	91141	2.9	9.60E-06	0.13	No Comments	N	SpII
Co-IP_Aq	57	NP_971853.1	lipoprotein [Treponema denticola ATCC 35405]	90074	2.1	6.20E-03	0.09	No Comments	N	SpII
Co-IP_Aq	42	NP_972619.1	hypothetical protein TDE2016 [Treponema denticola ATCC 35405]	41972	2	1.90E-01	0.09	Tentative 1 significant peptide	N	SpII
Co-IP_Aq	39	NP_971669.1	ABC transporter ATP-binding protein/peptidase [Treponema denticola ATCC 35405]	68455	1.9	3.70E-01	0.06	Tentative 1 significant peptide	N	TMH
Co-IP_Aq	4733	NP_971242.1	molecular chaperone DnaK [Treponema denticola ATCC 35405]	69831	13.6	0.00E+00	0.61	No Comments	N	CYT
Co-IP_Aq	1272	NP_973187.1	aminopeptidase 1 [Treponema denticola ATCC 35405]	52069	33.3	1.70E-124	2.1	No Comments	N	CYT
Co-IP_Aq	1104	NP_971963.1	aldose 1-epimerase [Treponema denticola ATCC 35405]	39515	29.6	1.20E-107	1.53	No Comments	N	CYT
Co-IP_Aq	799	NP_971278.1	pyruvate ferredoxin/flavodoxin oxidoreductase [Treponema denticola ATCC 35405]	131791	15.8	3.80E-77	0.71	No Comments	N	CYT
Co-IP_Aq	660	NP_971375.1	elongation factor Tu [Treponema denticola ATCC 35405]	43932	25.3	2.60E-63	0.8	No Comments	N	CYT
Co-IP_Aq	483	NP_972649.1	hypothetical protein TDE2047 [Treponema denticola ATCC 35405]	11262	21.6	1.40E-45	1.6	No Comments	N	CYT
Co-IP_Aq	472	NP_972720.1	glycine reductase complex selenoprotein GrdB2 [Treponema denticola ATCC 35405]	46673	20.9	1.80E-44	1.2	No Comments	N	CYT
Co-IP_Aq	330	NP_971003.1	(R)-2-hydroxyglutaryl-CoA dehydratase subunit beta [Treponema denticola ATCC 35405]	47348	18.9	2.60E-30	0.86	No Comments	N	CYT
Co-IP_Aq	329	NP_972721.1	glycine reductase complex proprotein GrdE2 [Treponema denticola ATCC 35405]	46464	12.4	3.30E-30	0.74	No Comments	N	CYT
Co-IP_Aq	325	NP_972230.1	glycine dehydrogenase subunit 2 [Treponema denticola ATCC 35405]	53896	5.2	8.80E-30	0.23	No Comments	N	CYT
Co-IP_Aq	302	NP_972835.1	methylaspartate ammonia-lyase [Treponema denticola ATCC 35405]	46094	22.3	1.60E-27	1.22	No Comments	N	CYT
Co-IP_Aq	278	NP_972466.1	hypothetical protein TDE1862 [Treponema denticola ATCC 35405]	35847	26.3	4.70E-25	1.51	No Comments	N	CYT
Co-IP_Aq	274	NP_973332.1	hypothetical protein TDE2734 [Treponema denticola ATCC 35405]	25540	28	1.10E-24	1.04	No Comments	N	CYT
Co-IP_Aq	267	NP_972795.1	8-amino-7-oxononanoate synthase [Treponema denticola ATCC 35405]	43258	25.3	5.50E-24	1.34	No Comments	N	CYT
Co-IP_Aq	263	NP_971354.1	thioredoxin reductase [Treponema denticola ATCC 35405]	34593	13.2	1.30E-23	0.53	No Comments	N	CYT
Co-IP_Aq	244	NP_970855.1	glycine reductase complex protein GrdD [Treponema denticola ATCC 35405]	40494	13.5	1.10E-21	0.44	No Comments	N	CYT
Co-IP_Aq	242	NP_973269.1	hypothetical protein TDE2671 [Treponema denticola ATCC 35405]	73153	11.4	1.60E-21	0.42	No Comments	N	CYT
Co-IP_Aq	215	NP_971726.1	tyrosine phenol-lyase [Treponema denticola ATCC 35405]	52129	9.8	8.30E-19	0.53	No Comments	N	CYT
Co-IP_Aq	209	NP_972990.1	peptidyl-prolyl cis-trans isomerase [Treponema denticola ATCC 35405]	35232	12.7	3.80E-18	0.52	No Comments	N	CYT
Co-IP_Aq	204	NP_972631.1	OmpA protein [Treponema denticola ATCC 35405]	146638	5.3	1.20E-17	0.22	No Comments	N	CYT
Co-IP_Aq	201	NP_972565.1	hypothetical protein TDE1962 [Treponema denticola ATCC 35405]	9787	25.3	2.40E-17	1.07	No Comments	N	CYT
Co-IP_Aq	192	NP_971539.1	ornithine carbamoyltransferase [Treponema denticola ATCC 35405]	38449	12.1	1.80E-16	0.61	No Comments	N	CYT
Co-IP_Aq	189	NP_972104.1	hypothetical protein TDE1498 [Treponema denticola ATCC 35405]	55206	7.4	3.60E-16	0.31	No Comments	N	CYT
Co-IP_Aq	181	NP_972898.1	galactokinase [Treponema denticola ATCC 35405]	44275	6.2	2.10E-15	0.28	No Comments	N	CYT
Co-IP_Aq	174	NP_973045.1	malate dehydrogenase [Treponema denticola ATCC 35405]	54711	9.6	1.10E-14	0.31	No Comments	N	CYT
Co-IP_Aq	169	NP_971054.1	DNA-binding protein [Treponema denticola ATCC 35405]	10702	30.8	3.30E-14	1.72	No Comments	N	CYT
Co-IP_Aq	166	NP_970636.1	formate--tetrahydrofolate ligase [Treponema denticola ATCC 35405]	59882	6.5	6.90E-14	0.28	No Comments	N	CYT
Co-IP_Aq	165	NP_971672.1	hypothetical protein TDE1064 [Treponema denticola ATCC 35405]	23401	13.3	8.40E-14	0.86	No Comments	N	CYT
Co-IP_Aq	160	NP_972886.1	nucleoside triphosphate pyrophosphohydrolase MazG [Treponema denticola ATCC 35405]	32107	12.8	3.10E-13	0.58	No Comments	N	CYT
Co-IP_Aq	158	NP_972801.1	methionine gamma-lyase [Treponema denticola ATCC 35405]	43916	9.2	4.70E-13	0.4	No Comments	N	CYT
Co-IP_Aq	141	NP_970798.1	ABC transporter ATP-binding protein [Treponema denticola ATCC 35405]	62777	12.9	2.20E-11	0.51	No Comments	N	CYT
Co-IP_Aq	137	NP_971969.1	nitroreductase [Treponema denticola ATCC 35405]	19225	30.8	5.70E-11	1.57	No Comments	N	CYT
Co-IP_Aq	133	NP_971724.1	hypothetical protein TDE1116 [Treponema denticola ATCC 35405]	11787	31.4	1.30E-10	2.37	No Comments	N	CYT
Co-IP_Aq	130	NP_970856.1	glycine reductase complex protein GrdC [Treponema denticola ATCC 35405]	55024	9.8	2.60E-10	0.4	No Comments	N	CYT
Co-IP_Aq	130	NP_973169.1	hypothetical protein TDE2571 [Treponema denticola ATCC 35405]	8631	26.3	2.90E-10	2.39	No Comments	N	CYT
Co-IP_Aq	130	NP_971241.1	co-chaperone protein GrpE [Treponema denticola ATCC 35405]	28159	14.2	3.10E-10	0.68	No Comments	N	CYT
Co-IP_Aq	124	NP_970866.1	tryptophanase [Treponema denticola ATCC 35405]	51920	10.7	1.10E-09	0.53	No Comments	N	CYT
Co-IP_Aq	123	NP_972994.1	Jag protein [Treponema denticola ATCC 35405]	27194	16.1	1.30E-09	0.71	No Comments	N	CYT
Co-IP_Aq	121	NP_971899.1	TldD/PmbA [Treponema denticola ATCC 35405]	47498	6.4	2.00E-09	0.26	No Comments	N	CYT
Co-IP_Aq	113	NP_972046.1	glucose-1-phosphate thymidylyltransferase [Treponema denticola ATCC 35405]	32461	9.6	1.30E-08	0.4	No Comments	N	CYT
Co-IP_Aq	112	NP_971320.1	nitroreductase [Treponema denticola ATCC 35405]	19739	12.3	1.70E-08	0.44	No Comments	N	CYT
Co-IP_Aq	110	NP_973096.1	metallo-beta-lactamase [Treponema denticola ATCC 35405]	28961	11.4	2.60E-08	0.46	No Comments	N	CYT
Co-IP_Aq	109	NP_973266.1	serine hydroxymethyltransferase [Treponema denticola ATCC 35405]	56348	11.3	3.40E-08	0.48	No Comments	N	CYT
Co-IP_Aq	109	NP_973048.1	hypothetical protein TDE2449 [Treponema denticola ATCC 35405]	52531	7.5	3.60E-08	0.32	No Comments	N	CYT
Co-IP_Aq	108	NP_972787.1	AMP-binding protein [Treponema denticola ATCC 35405]	61414	6.9	3.90E-08	0.2	No Comments	N	CYT
Co-IP_Aq	100	NP_972152.1	hypothetical protein TDE1546 [Treponema denticola ATCC 35405]	83269	5.9	3.10E-07	0.25	No Comments	N	CYT
Co-IP_Aq	98	NP_972282.1	single-strand binding protein [Treponema denticola ATCC 35405]	18576	11.9	4.20E-07	0.48	No Comments	N	CYT
Co-IP_Aq	97	NP_972231.1	glycine dehydrogenase subunit 1 [Treponema denticola ATCC 35405]	47883	9.7	5.00E-07	0.36	No Comments	N	CYT
Co-IP_Aq	92	NP_973021.1	50S ribosomal protein L7/L12 [Treponema denticola ATCC 35405]	13215	11.6	1.90E-06	0.31	Tentative 1 significant peptide	N	CYT
Co-IP_Aq	89	NP_971281.1	FeS assembly protein SufD [Treponema denticola ATCC 35405]	43225	8.8	3.20E-06	0.29	No Comments	N	CYT
Co-IP_Aq	89	NP_972094.1	glyceraldehyde-3-phosphate dehydrogenase [Treponema denticola ATCC 35405]	38205	2.3	3.20E-06	0.1	Tentative 1 significant peptide	N	CYT
Co-IP_Aq	84	NP_972331.1	hypothetical protein TDE1727 [Treponema denticola ATCC 35405]	15201	7.2	1.10E-05	0.27	Tentative 1 significant peptide	N	CYT
Co-IP_Aq	80	NP_972233.1	glycine cleavage system T protein [Treponema denticola ATCC 35405]	40264	11.5	2.70E-05	0.44	No Comments	N	CYT
Co-IP_Aq	78	NP_971063.1	ferritin [Treponema denticola ATCC 35405]	18360	8.1	4.10E-05	0.22	Tentative 1 significant peptide	N	CYT
Co-IP_Aq	78	NP_972724.1	hypothetical protein TDE2123 [Treponema denticola ATCC 35405]	11599	16.8	4.50E-05	0.86	No Comments	N	CYT
Co-IP_Aq	76	NP_971021.1	oxidoreductase [Treponema denticola ATCC 35405]	55801	6.2	7.80E-05	0.22	No Comments	N	CYT
Co-IP_Aq	75	NP_972393.1	hypothetical protein TDE1789 [Treponema denticola ATCC 35405]	10816	9.9	9.50E-05	0.39	Tentative 1 significant peptide	N	CYT
Co-IP_Aq	74	NP_971886.1	phosphoribosylformylglycinamidine synthase II [Treponema denticola ATCC 35405]	83272	2.9	1.00E-04	0.09	No Comments	N	CYT
Co-IP_Aq	74	NP_972232.1	glycine cleavage system H protein [Treponema denticola ATCC 35405]	13691	11.5	1.10E-04	0.3	Tentative 1 significant peptide	N	CYT
Co-IP_Aq	73	NP_971632.1	hypothetical protein TDE1024 [Treponema denticola ATCC 35405]	50228	5.4	1.30E-04	0.16	No Comments	N	CYT
Co-IP_Aq	73	NP_971485.1	ribosomal large subunit pseudouridine synthase B [Treponema denticola ATCC 35405]	26778	5.1	1.50E-04	0.31	Tentative 1 significant peptide	N	CYT
Co-IP_Aq	71	NP_973014.1	hypothetical protein TDE2415 [Treponema denticola ATCC 35405]	25416	3.3	2.10E-04	0.15	Tentative 1 significant peptide	N	CYT
Co-IP_Aq	70	NP_971093.2	hydroxylamine reductase [Treponema denticola ATCC 35405]	60025	8	2.80E-04	0.28	No Comments	N	CYT
Co-IP_Aq	69	NP_972343.1	femAB [Treponema denticola ATCC 35405]	41585	3.1	3.60E-04	0.09	Tentative 1 significant peptide	N	CYT
Co-IP_Aq	68	NP_971783.1	chaperonin GroEL [Treponema denticola ATCC 35405]	58087	8.8	4.20E-04	0.37	No Comments	N	CYT
Co-IP_Aq	67	NP_972843.1	CutC protein [Treponema denticola ATCC 35405]	26908	8.9	5.40E-04	0.31	No Comments	N	CYT
Co-IP_Aq	66	NP_970659.1	phosphate acetyltransferase [Treponema denticola ATCC 35405]	36038	3	7.20E-04	0.11	Tentative 1 significant peptide	N	CYT
Co-IP_Aq	65	NP_970663.1	formiminotransferase-cyclodeaminase [Treponema denticola ATCC 35405]	22928	6.6	8.00E-04	0.17	Tentative 1 significant peptide	N	CYT
Co-IP_Aq	65	NP_971272.1	hypothetical protein TDE0659 [Treponema denticola ATCC 35405]	20099	7.6	8.00E-04	0.2	Tentative 1 significant peptide	N	CYT
Co-IP_Aq	65	NP_971237.1	precorrin-3B C(17)-methyltransferase [Treponema denticola ATCC 35405]	26221	5.4	8.40E-04	0.32	Tentative 1 significant peptide	N	CYT
Co-IP_Aq	65	NP_970652.1	acetyltransferase [Treponema denticola ATCC 35405]	16414	17.1	9.50E-04	0.55	No Comments	N	CYT
Co-IP_Aq	64	NP_972892.1	2-C-methyl-D-erythritol 2,4-cyclodiphosphate synthase [Treponema denticola ATCC 35405]	17985	23.6	1.20E-03	1.24	No Comments	N	CYT
Co-IP_Aq	61	NP_971383.1	30S ribosomal protein S3 [Treponema denticola ATCC 35405]	26711	7.5	2.20E-03	0.31	No Comments	N	CYT
Co-IP_Aq	61	NP_972088.1	peptidase, M24 [Treponema denticola ATCC 35405]	65766	2.9	2.20E-03	0.12	No Comments	N	CYT
Co-IP_Aq	60	NP_972496.1	GTP-binding protein LepA [Treponema denticola ATCC 35405]	67702	3.2	3.00E-03	0.06	Tentative 1 significant peptide	N	CYT
Co-IP_Aq	59	NP_970713.1	NADH oxidase [Treponema denticola ATCC 35405]	49141	7	3.60E-03	0.25	No Comments	N	CYT
Co-IP_Aq	58	NP_971151.1	hypothetical protein TDE0537 [Treponema denticola ATCC 35405]	37059	6.2	4.80E-03	0.22	No Comments	N	CYT
Co-IP_Aq	57	NP_970685.1	diaminopimelate aminotransferase [Treponema denticola ATCC 35405]	45575	6.8	5.80E-03	0.27	No Comments	N	CYT
Co-IP_Aq	57	NP_971355.1	thioredoxin [Treponema denticola ATCC 35405]	12088	15.2	5.80E-03	0.81	Tentative 1 significant peptide	N	CYT
Co-IP_Aq	57	NP_972510.1	4'-phosphopantetheinyl transferase [Treponema denticola ATCC 35405]	13256	6.5	5.90E-03	0.31	Tentative 1 significant peptide	N	CYT
Co-IP_Aq	56	NP_971290.1	hypothetical protein TDE0677 [Treponema denticola ATCC 35405]	21679	9.1	6.40E-03	0.4	No Comments	N	CYT
Co-IP_Aq	56	NP_970814.1	hypothetical protein TDE0198 [Treponema denticola ATCC 35405]	36878	9.1	7.80E-03	0.35	No Comments	N	CYT
Co-IP_Aq	55	NP_970770.1	coenzyme A disulfide reductase [Treponema denticola ATCC 35405]	62048	8	9.10E-03	0.27	No Comments	N	CYT
Co-IP_Aq	55	NP_972652.1	hypothetical protein TDE2050 [Treponema denticola ATCC 35405]	8965	28.6	9.10E-03	1.19	No Comments	N	CYT
Co-IP_Aq	54	NP_972032.1	aminotransferase [Treponema denticola ATCC 35405]	42083	3.5	9.80E-03	0.19	No Comments	N	CYT
Co-IP_Aq	53	NP_970854.1	thioredoxin, selenocysteine-containing [Treponema denticola ATCC 35405]	11974	11.2	1.40E-02	0.35	Tentative 1 significant peptide	N	CYT
Co-IP_Aq	53	NP_971802.1	prolyl endopeptidase [Treponema denticola ATCC 35405]	77695	3.4	1.50E-02	0.1	No Comments	N	CYT
Co-IP_Aq	52	NP_972089.1	hypothetical protein TDE1483 [Treponema denticola ATCC 35405]	9082	10.8	1.60E-02	0.47	Tentative 1 significant peptide	N	CYT
Co-IP_Aq	52	NP_973189.1	rhodanese-like protein [Treponema denticola ATCC 35405]	13782	14.3	1.70E-02	0.68	No Comments	N	CYT
Co-IP_Aq	51	NP_971690.1	ribosomal large subunit pseudouridine synthase D [Treponema denticola ATCC 35405]	39321	4.3	2.00E-02	0.21	No Comments	N	CYT
Co-IP_Aq	51	NP_973019.1	DNA-directed RNA polymerase subunit beta' [Treponema denticola ATCC 35405]	160734	0.6	2.10E-02	0.02	Tentative 1 significant peptide	N	CYT
Co-IP_Aq	50	NP_971815.1	DNA topoisomerase I [Treponema denticola ATCC 35405]	82360	2.4	2.80E-02	0.09	No Comments	N	CYT
Co-IP_Aq	48	NP_971590.1	asparaginyl-tRNA synthetase [Treponema denticola ATCC 35405]	54481	1.9	4.30E-02	0.07	Tentative 1 significant peptide	N	CYT
Co-IP_Aq	47	NP_972836.1	methylaspartate mutase subunit E [Treponema denticola ATCC 35405]	53439	4.1	5.60E-02	0.15	No Comments	N	CYT
Co-IP_Aq	47	NP_972287.1	V-type ATP synthase subunit A [Treponema denticola ATCC 35405]	65450	1.4	5.70E-02	0.06	Tentative 1 significant peptide	N	CYT
Co-IP_Aq	47	NP_973004.1	hypothetical protein TDE2405 [Treponema denticola ATCC 35405]	49777	3.6	5.80E-02	0.08	Tentative 1 significant peptide	N	CYT
Co-IP_Aq	46	NP_970966.1	ribose 5-phosphate isomerase B [Treponema denticola ATCC 35405]	16097	14.7	7.10E-02	0.57	No Comments	N	CYT
Co-IP_Aq	45	NP_971298.1	phosphoribosylaminoimidazole-succinocarboxamide synthase [Treponema denticola ATCC 35405]	36314	11.1	8.80E-02	0.5	No Comments	N	CYT
Co-IP_Aq	44	NP_972100.1	chemotaxis protein CheY [Treponema denticola ATCC 35405]	16088	13	1.00E-01	0.57	No Comments	N	CYT
Co-IP_Aq	43	NP_971656.1	30S ribosomal protein S7 [Treponema denticola ATCC 35405]	17622	5.1	1.50E-01	0.23	Tentative 1 significant peptide	N	CYT
Co-IP_Aq	42	NP_971214.1	hypothetical protein TDE0600 [Treponema denticola ATCC 35405]	8343	11.3	1.70E-01	0.53	Tentative 1 significant peptide	N	CYT
Co-IP_Aq	42	NP_972200.1	glutamate synthase (NADPH) small subunit [Treponema denticola ATCC 35405]	67878	2.1	1.70E-01	0.12	Tentative 1 significant peptide	N	CYT
Co-IP_Aq	42	NP_972235.1	dihydrolipoamide dehydrogenase [Treponema denticola ATCC 35405]	48841	3.1	1.90E-01	0.08	Tentative 1 significant peptide	N	CYT
Co-IP_Aq	41	NP_972694.1	hypothetical protein TDE2093 [Treponema denticola ATCC 35405]	20345	4.5	2.30E-01	0.2	Tentative 1 significant peptide	N	CYT
Co-IP_Aq	40	NP_971070.1	pyridoxal biosynthesis lyase PdxS [Treponema denticola ATCC 35405]	30446	7.1	3.00E-01	0.27	Tentative 1 significant peptide	N	CYT
Co-IP_Aq	38	NP_971022.1	ferredoxin-NADP(+) reductase subunit alpha [Treponema denticola ATCC 35405]	30987	8.6	3.90E-01	0.43	No Comments	N	CYT
Co-IP_Aq	38	NP_971670.1	ABC transporter ATP-binding protein [Treponema denticola ATCC 35405]	70911	1.1	4.20E-01	0.05	Tentative 1 significant peptide	N	CYT
Co-IP_Aq	38	NP_971202.1	histidine ammonia-lyase [Treponema denticola ATCC 35405]	54176	6.3	4.40E-01	0.15	No Comments	N	CYT
Co-IP_Aq	36	NP_972193.1	aspartyl-tRNA synthetase [Treponema denticola ATCC 35405]	66820	1.7	6.30E-01	0.06	Tentative 1 significant peptide	N	CYT
Co-IP_Aq	36	NP_972596.1	aspartate ammonia-lyase [Treponema denticola ATCC 35405]	51150	1.9	6.60E-01	0.07	Tentative 1 significant peptide	N	CYT
Co-IP_Aq	35	NP_971356.1	glycine/sarcosine/betaine reductase complex protein A [Treponema denticola ATCC 35405]	16986	4.5	8.50E-01	0.24	Tentative 1 significant peptide	N	CYT
Co-IP_Aq	35	NP_970820.1	glutamyl-tRNA synthetase [Treponema denticola ATCC 35405]	58653	1.6	8.80E-01	0.06	Tentative 1 significant peptide	N	CYT
Co-IP_Aq	35	NP_971624.1	hypothetical protein TDE1015 [Treponema denticola ATCC 35405]	7513	10.4	9.00E-01	0.59	Tentative 1 significant peptide	N	CYT
Co-IP_Aq	35	NP_970981.1	hypothetical protein TDE0367 [Treponema denticola ATCC 35405]	38641	2.4	9.70E-01	0.1	Tentative 1 significant peptide	N	CYT
Co-IP_Aq	34	NP_971135.1	carboxylesterase [Treponema denticola ATCC 35405]	57224	1.6	1.10E+00	0.07	Tentative 1 significant peptide	N	CYT
Co-IP_Aq	34	NP_971885.1	hypothetical protein TDE1278 [Treponema denticola ATCC 35405]	19865	3.8	1.10E+00	0.2	Tentative 1 significant peptide	N	CYT
Co-IP_Aq	33	NP_972020.1	phosphonopyruvate decarboxylase [Treponema denticola ATCC 35405]	41470	4.8	1.30E+00	0.19	No Comments	N	CYT
Co-IP_Aq	33	NP_973321.1	phosphoribosylpyrophosphate synthetase [Treponema denticola ATCC 35405]	47458	1.9	1.30E+00	0.08	Tentative 1 significant peptide	N	CYT
Co-IP_Aq	33	NP_971243.1	chaperone protein DnaJ [Treponema denticola ATCC 35405]	43357	1.8	1.50E+00	0.09	Tentative 1 significant peptide	N	CYT
Co-IP_Aq	32	NP_970899.1	elongation factor G [Treponema denticola ATCC 35405]	75879	1.9	1.90E+00	0.1	Tentative 1 significant peptide	N	CYT
Co-IP_Aq	30	NP_970679.1	PTS system transporter subunit IIA [Treponema denticola ATCC 35405]	18142	8	2.50E+00	0.22	Tentative 1 significant peptide	N	CYT
Co-IP_Aq	30	NP_971065.1	arginine deiminase [Treponema denticola ATCC 35405]	46428	7.3	2.70E+00	0.27	No Comments	N	CYT
Co-IP_Aq	29	NP_970704.1	potassium transporter peripheral membrane protein [Treponema denticola ATCC 35405]	51482	1.9	3.10E+00	0.07	Tentative 1 significant peptide	N	CYT
Co-IP_Aq	29	NP_972794.1	deoxycytidylate deaminase [Treponema denticola ATCC 35405]	19033	7.3	3.10E+00	0.21	Tentative 1 significant peptide	N	CYT
Co-IP_Aq	29	NP_971346.1	hypothetical protein TDE0735 [Treponema denticola ATCC 35405]	10077	12.9	3.30E+00	0.42	Tentative 1 significant peptide	N	CYT
Co-IP_Aq	29	NP_971426.1	M20/M25/M40 family peptidase [Treponema denticola ATCC 35405]	43560	3.3	3.40E+00	0.18	No Comments	N	CYT
Co-IP_Aq	29	NP_970791.1	pyrrolidone-carboxylate peptidase [Treponema denticola ATCC 35405]	23296	12.9	3.50E+00	0.37	Tentative 1 significant peptide	N	CYT
Co-IP_Aq	29	NP_972915.1	hypothetical protein TDE2315 [Treponema denticola ATCC 35405]	32042	2.9	3.60E+00	0.12	Tentative 1 significant peptide	N	CYT
Co-IP_Aq	28	NP_971559.1	phosphopyruvate hydratase [Treponema denticola ATCC 35405]	47527	3	4.20E+00	0.08	Tentative 1 significant peptide	N	CYT
Co-IP_Aq	28	NP_971184.1	hypothetical protein TDE0570 [Treponema denticola ATCC 35405]	25768	4.7	4.30E+00	0.15	Tentative 1 significant peptide	N	CYT
Co-IP_Aq	27	NP_972738.1	hypothetical protein TDE2137 [Treponema denticola ATCC 35405]	205448	1.2	5.00E+00	0.04	Tentative 1 significant peptide	N	CYT
Co-IP_Aq	27	NP_970895.1	hypothetical protein TDE0281 [Treponema denticola ATCC 35405]	7566	15.4	5.40E+00	0.59	Tentative 1 significant peptide	N	CYT
Co-IP_Aq	27	NP_972394.1	hypothetical protein TDE1790 [Treponema denticola ATCC 35405]	15662	7	5.60E+00	0.26	Tentative 1 significant peptide	N	CYT
Co-IP_Aq	27	NP_971673.1	hypothetical protein TDE1065 [Treponema denticola ATCC 35405]	18994	6.8	5.90E+00	0.21	Tentative 1 significant peptide	N	CYT
Co-IP_Aq	27	NP_971189.1	aspartyl/glutamyl-tRNA amidotransferase subunit B [Treponema denticola ATCC 35405]	56241	3	6.00E+00	0.14	No Comments	N	CYT
Co-IP_Aq	26	NP_972019.1	cytidylyltransferase/phosphoenolpyruvate phosphomutase [Treponema denticola ATCC 35405]	48624	5.1	6.80E+00	0.16	No Comments	N	CYT
Co-IP_Aq	25	NP_971123.1	hypothetical protein TDE0509 [Treponema denticola ATCC 35405]	22250	4.2	8.00E+00	0.18	Tentative 1 significant peptide	N	CYT
Co-IP_Aq	25	NP_971535.1	peptidase T [Treponema denticola ATCC 35405]	45029	3.5	8.40E+00	0.18	No Comments	N	CYT
Co-IP_Aq	25	NP_972382.1	hypothetical protein TDE1778 [Treponema denticola ATCC 35405]	4411	18.4	8.80E+00	1.13	Tentative 1 significant peptide	N	CYT
Co-IP_Aq	24	NP_972547.1	hypothetical protein TDE1944 [Treponema denticola ATCC 35405]	21201	7	1.00E+01	0.19	Tentative 1 significant peptide	N	CYT
Co-IP_Aq	24	NP_970925.1	FAD-dependent thymidylate synthase [Treponema denticola ATCC 35405]	30942	3.8	1.20E+01	0.13	Tentative 1 significant peptide	N	CYT
Co-IP_Aq	24	NP_973374.1	proline iminopeptidase [Treponema denticola ATCC 35405]	36127	3.2	1.20E+01	0.11	Tentative 1 significant peptide	N	CYT
Co-IP_Aq	23	NP_971877.1	hypothetical protein TDE1270 [Treponema denticola ATCC 35405]	16596	12.5	1.30E+01	0.54	Tentative 1 significant peptide	N	CYT
Co-IP_Aq	23	NP_972728.1	vapC protein [Treponema denticola ATCC 35405]	15502	6.8	1.30E+01	0.26	Tentative 1 significant peptide	N	CYT
Co-IP_Aq	23	NP_973162.1	PemK protein [Treponema denticola ATCC 35405]	12513	13.4	1.30E+01	0.33	Tentative 1 significant peptide	N	CYT
Co-IP_Aq	23	NP_972021.1	nucleotidyl transferase/aminotransferase, class V [Treponema denticola ATCC 35405]	69689	1.3	1.40E+01	0.05	Tentative 1 significant peptide	N	CYT
Co-IP_Aq	23	NP_973133.1	pyruvate kinase [Treponema denticola ATCC 35405]	51639	1.9	1.40E+01	0.07	Tentative 1 significant peptide	N	CYT
Co-IP_Aq	23	NP_970664.1	imidazolonepropionase [Treponema denticola ATCC 35405]	45241	2.2	1.50E+01	0.08	Tentative 1 significant peptide	N	CYT
Co-IP_Aq	23	NP_971805.1	S-adenosyl-methyltransferase MraW [Treponema denticola ATCC 35405]	36016	3.8	1.50E+01	0.11	Tentative 1 significant peptide	N	CYT
Co-IP_Aq	23	NP_972011.1	phosphoribosylformylglycinamidine synthetase I [Treponema denticola ATCC 35405]	30071	2.6	1.50E+01	0.13	Tentative 1 significant peptide	N	CYT
Co-IP_Aq	22	NP_972126.1	fumarate hydratase [Treponema denticola ATCC 35405]	30979	3.6	1.80E+01	0.13	Tentative 1 significant peptide	N	CYT
Co-IP_Aq	21	NP_971394.1	30S ribosomal protein S5 [Treponema denticola ATCC 35405]	18455	5.2	2.10E+01	0.22	Tentative 1 significant peptide	N	CYT
Co-IP_Aq	21	NP_972564.1	PilT [Treponema denticola ATCC 35405]	16464	8.5	2.40E+01	0.25	Tentative 1 significant peptide	N	CYT
Co-IP_Aq	20	NP_971267.1	M20/M25/M40 family peptidase [Treponema denticola ATCC 35405]	43042	2.1	2.70E+01	0.09	Tentative 1 significant peptide	N	CYT
(1) Values provided by Mascot server database search.
(2) Protein IDs and annotations are based on the T. denticola ATCC 35405 RefSeq genome sequence (Seshadri et al., 2004).
(3) SpI and SpII designate proteins identified by LipoP as containing N-terminal signal peptides with SPaseI and SpaseII cleavage sites, respectively.
(4) SpI and SpII designate proteins identified by LipoP as containing N-terminal Signal Peptidase I and Signal Peptidase II (lipoprotein) signal sequences, respectvely.
