# Supplementary material for: The major outer sheath protein forms distinct conformers and multimeric complexes in the outer membrane and periplasm of Treponema denticola
Source: Sci Rep. 2017 Oct 16;7:13260. doi: 10.1038/s41598-017-13550-6 (PMC5643300; doi:10.1038/s41598-017-13550-6)
Supplement: Supplementary file 4 — Supplementary Table 3 [file 41598_2017_13550_MOESM4_ESM.csv]

Supplementary Table 3. Proteins identified by MS analysis of ~480-kDa band from NP-40 supernatant separated by BN-PAGE.
Source	Score(1)	Protein ID(2)	Protein Name(2)	MW (Da)	% Coverage(1)	Expectation(1)	empai(1)	Comment	SignalP(3)	LipoP(4)
Band_Det	43988	NP_971019.1	major outer sheath protein [Treponema denticola ATCC 35405]	58233	93.2	0.00E+00	135.51	No Comments	Y	SpI
Band_Det	496	NP_973199.1	surface antigen [Treponema denticola ATCC 35405]	93790	21.9	6.50E-47	0.67	No Comments	Y	SpI
Band_Det	171	NP_973271.1	hypothetical protein TDE2673 [Treponema denticola ATCC 35405]	25488	11.5	2.20E-14	0.33	No Comments	Y	SpI
Band_Det	105	NP_972452.1	hypothetical protein TDE1848 [Treponema denticola ATCC 35405]	53793	6.8	8.60E-08	0.23	No Comments	Y	SpI
Band_Det	67	NP_973359.1	hypothetical protein TDE2761 [Treponema denticola ATCC 35405]	23720	5	5.80E-04	0.17	Tentative 1 significant peptide	Y	SpI
Band_Det	65	NP_973272.1	hypothetical protein TDE2674 [Treponema denticola ATCC 35405]	29379	6.3	9.10E-04	0.13	Tentative 1 significant peptide	Y	SpI
Band_Det	62	NP_972321.1	hypothetical protein TDE1717 [Treponema denticola ATCC 35405]	23176	5.6	1.60E-03	0.17	Tentative 1 significant peptide	Y	SpI
Band_Det	62	NP_971838.1	hypothetical protein TDE1231 [Treponema denticola ATCC 35405]	64691	2.6	1.80E-03	0.06	Tentative 1 significant peptide	Y	SpI
Band_Det	52	NP_971574.1	hypothetical protein TDE0964 [Treponema denticola ATCC 35405]	130260	1.9	1.70E-02	0.03	Tentative 1 significant peptide	Y	SpI
Band_Det	49	NP_971300.1	hypothetical protein TDE0688 [Treponema denticola ATCC 35405]	58360	4.8	3.30E-02	0.06	Tentative 1 significant peptide	Y	SpI
Band_Det	47	NP_972297.1	hypothetical protein TDE1693 [Treponema denticola ATCC 35405]	29044	10.3	5.80E-02	0.28	No Comments	Y	SpI
Band_Det	34	NP_970631.1	hypothetical protein TDE0014 [Treponema denticola ATCC 35405]	22915	5.4	1.20E+00	0.17	Tentative 1 significant peptide	Y	SpI
Band_Det	25	NP_972549.1	hypothetical protein TDE1946 [Treponema denticola ATCC 35405]	39295	5.8	8.00E+00	0.2	No Comments	Y	SpI
Band_Det	21	NP_973335.1	hypothetical protein TDE2737 [Treponema denticola ATCC 35405]	26592	11	2.30E+01	0.15	Tentative 1 significant peptide	Y	SpI
Band_Det	2036	NP_971679.1	peptide ABC transporter peptide-binding protein OppA [Treponema denticola ATCC 35405]	66675	71.4	0.00E+00	4.83	No Comments	Y	SpII
Band_Det	2077	NP_971680.1	lipoprotein [Treponema denticola ATCC 35405]	95496	49.3	0.00E+00	3.33	No Comments	Y	SpII
Band_Det	653	NP_971372.1	protease complex-associated polypeptide [Treponema denticola ATCC 35405]	69673	25.4	1.50E-62	0.99	No Comments	Y	SpII
Band_Det	504	NP_971880.1	oligopeptide/dipeptide ABC transporter peptide-binding protein [Treponema denticola ATCC 35405]	60287	27.9	1.10E-47	0.84	No Comments	Y	SpII
Band_Det	436	NP_973333.1	surface antigen [Treponema denticola ATCC 35405]	49093	23.3	6.40E-41	0.82	No Comments	Y	SpII
Band_Det	435	NP_970756.1	hypothetical protein TDE0139 [Treponema denticola ATCC 35405]	91926	11.2	8.70E-41	0.27	No Comments	Y	SpII
Band_Det	396	NP_972658.1	outer membrane hemin-binding protein A [Treponema denticola ATCC 35405]	45157	35.2	7.70E-37	0.63	No Comments	Y	SpII
Band_Det	315	NP_971012.1	oligopeptide/dipeptide ABC transporter periplasmic peptide-binding protein [Treponema denticola ATCC 35405]	58891	17.5	8.70E-29	0.65	No Comments	Y	SpII
Band_Det	194	NP_972657.1	hemin-binding protein B [Treponema denticola ATCC 35405]	44778	16.4	1.20E-16	0.39	No Comments	Y	SpII
Band_Det	142	NP_972857.1	5'-nucleotidase [Treponema denticola ATCC 35405]	57801	9.8	1.70E-11	0.14	No Comments	Y	SpII
Band_Det	55	NP_972869.1	hypothetical protein TDE2269 [Treponema denticola ATCC 35405]	35581	5.2	8.30E-03	0.11	Tentative 1 significant peptide	Y	SpII
Band_Det	48	NP_971364.1	hypothetical protein TDE0753 [Treponema denticola ATCC 35405]	24666	4.2	4.00E-02	0.16	Tentative 1 significant peptide	Y	SpII
Band_Det	146	NP_971933.1	hypothetical protein TDE1327 [Treponema denticola ATCC 35405]	43027	17.6	6.90E-12	0.53	No Comments	N	SpI
Band_Det	101	NP_972908.1	hypothetical protein TDE2308 [Treponema denticola ATCC 35405]	22481	10	2.10E-07	0.38	Tentative 1 significant peptide	N	SpI
Band_Det	2233	NP_971594.1	oligopeptide/dipeptide ABC transporter periplasmic peptide-binding protein [Treponema denticola ATCC 35405]	75199	70.1	0.00E+00	5.43	No Comments	N	SpII
Band_Det	1070	NP_972190.1	lipoprotein [Treponema denticola ATCC 35405]	27719	41.8	3.10E-104	4.51	No Comments	N	SpII
Band_Det	872	NP_972553.1	membrane lipoprotein TmpC [Treponema denticola ATCC 35405]	38420	66.1	1.60E-84	3.59	No Comments	N	SpII
Band_Det	862	NP_972900.1	trypsin domain/PDZ [Treponema denticola ATCC 35405]	53441	26	1.60E-83	1.13	No Comments	N	SpII
Band_Det	435	NP_970632.1	lipoprotein [Treponema denticola ATCC 35405]	37573	28.1	9.20E-41	0.79	No Comments	N	SpII
Band_Det	155	NP_972705.1	hypothetical protein TDE2104 [Treponema denticola ATCC 35405]	94617	6.9	8.90E-13	0.17	No Comments	N	SpII
Band_Det	119	NP_971962.1	lipoprotein [Treponema denticola ATCC 35405]	36255	16.6	3.80E-09	0.35	No Comments	N	SpII
Band_Det	77	NP_972817.1	galactose/glucose-binding lipoprotein [Treponema denticola ATCC 35405]	42695	2.7	5.60E-05	0.09	Tentative 1 significant peptide	N	SpII
Band_Det	53	NP_972842.1	hypothetical protein TDE2242 [Treponema denticola ATCC 35405]	90856	5.7	1.30E-02	0.08	No Comments	N	SpII
Band_Det	32	NP_973227.1	peptide ABC transporter periplasmic peptide-binding protein [Treponema denticola ATCC 35405]	58472	5.2	1.90E+00	0.06	Tentative 1 significant peptide	N	SpII
Band_Det	1482	NP_973065.1	hypothetical protein TDE2467 [Treponema denticola ATCC 35405]	36623	56.7	0.00E+00	5.66	No Comments	N	TMH
Band_Det	852	NP_970747.1	sodium/dicarboxylate symporter [Treponema denticola ATCC 35405]	48320	44.6	1.70E-82	1.49	No Comments	N	TMH
Band_Det	459	NP_971866.1	amino acid carrier [Treponema denticola ATCC 35405]	50815	24.7	3.60E-43	0.78	No Comments	N	TMH
Band_Det	215	NP_970629.1	carbon starvation protein CstA [Treponema denticola ATCC 35405]	51991	25.8	9.20E-19	0.53	No Comments	N	TMH
Band_Det	200	NP_970823.1	GntP family permease [Treponema denticola ATCC 35405]	46532	13.3	2.80E-17	0.27	No Comments	N	TMH
Band_Det	159	NP_971626.1	hypothetical protein TDE1018 [Treponema denticola ATCC 35405]	15450	12.7	3.80E-13	0.26	Tentative 1 significant peptide	N	TMH
Band_Det	155	NP_970768.1	YeeE/YedE family integral membrane protein [Treponema denticola ATCC 35405]	45521	8.1	9.10E-13	0.17	No Comments	N	TMH
Band_Det	148	NP_971295.1	preprotein translocase subunit YajC [Treponema denticola ATCC 35405]	15037	24.8	4.80E-12	1.05	No Comments	N	TMH
Band_Det	136	NP_972273.1	amino acid permease [Treponema denticola ATCC 35405]	50225	9	6.90E-11	0.34	No Comments	N	TMH
Band_Det	102	NP_971200.1	hypothetical protein TDE0586 [Treponema denticola ATCC 35405]	11594	26	1.70E-07	0.85	No Comments	N	TMH
Band_Det	88	NP_970920.1	signal peptide peptidase SppA [Treponema denticola ATCC 35405]	66512	8.7	4.00E-06	0.12	No Comments	N	TMH
Band_Det	81	NP_970792.1	hypothetical protein TDE0176 [Treponema denticola ATCC 35405]	34846	9	2.40E-05	0.11	Tentative 1 significant peptide	N	TMH
Band_Det	67	NP_973327.1	hypothetical protein TDE2729 [Treponema denticola ATCC 35405]	25956	16.7	5.00E-04	0.15	Tentative 1 significant peptide	N	TMH
Band_Det	62	NP_971015.1	adenylate/guanylate cyclase catalytic [Treponema denticola ATCC 35405]	91084	6.5	1.70E-03	0.08	Tentative 1 significant peptide	N	TMH
Band_Det	58	NP_973383.1	hypothetical protein TDE2785 [Treponema denticola ATCC 35405]	22357	21.8	4.50E-03	0.18	Tentative 1 significant peptide	N	TMH
Band_Det	50	NP_971059.1	amino acid permease [Treponema denticola ATCC 35405]	44773	11.5	2.90E-02	0.18	Tentative 1 significant peptide	N	TMH
Band_Det	38	NP_970950.1	hypothetical protein TDE0336 [Treponema denticola ATCC 35405]	41798	3.2	4.60E-01	0.09	Tentative 1 significant peptide	N	TMH
Band_Det	34	NP_971669.1	ABC transporter ATP-binding protein/peptidase [Treponema denticola ATCC 35405]	68170	1.2	1.20E+00	0.06	Tentative 1 significant peptide	N	TMH
Band_Det	24	NP_971938.1	hflK protein [Treponema denticola ATCC 35405]	35808	6	1.00E+01	0.11	Tentative 1 significant peptide	N	TMH
Band_Det	22	NP_971731.1	sigma factor regulatory protein [Treponema denticola ATCC 35405]	62593	8.4	1.60E+01	0.06	Tentative 1 significant peptide	N	TMH
Band_Det	20	NP_971662.1	methyl-accepting chemotaxis protein [Treponema denticola ATCC 35405]	76542	5.9	2.60E+01	0.05	Tentative 1 significant peptide	N	TMH
Band_Det	704	NP_973004.1	hypothetical protein TDE2405 [Treponema denticola ATCC 35405]	49549	38.1	1.10E-67	1.62	No Comments	N	CYT
Band_Det	493	NP_970910.1	formiminotransferase [Treponema denticola ATCC 35405]	33320	33.4	1.50E-46	1.68	No Comments	N	CYT
Band_Det	429	NP_973005.1	TldD/PmbA [Treponema denticola ATCC 35405]	53555	35.5	3.50E-40	1.13	No Comments	N	CYT
Band_Det	308	NP_972895.1	mechanosensitive ion channel [Treponema denticola ATCC 35405]	32358	29.1	4.40E-28	0.97	No Comments	N	CYT
Band_Det	259	NP_972287.1	V-type ATP synthase subunit A [Treponema denticola ATCC 35405]	65222	25.8	3.60E-23	0.33	No Comments	N	CYT
Band_Det	253	NP_972164.1	YD repeat-containing protein [Treponema denticola ATCC 35405]	377745	5.8	1.30E-22	0.07	No Comments	N	CYT
Band_Det	248	NP_971726.1	tyrosine phenol-lyase [Treponema denticola ATCC 35405]	51786	27.7	4.10E-22	0.64	No Comments	N	CYT
Band_Det	181	NP_972286.1	V-type ATP synthase subunit B [Treponema denticola ATCC 35405]	47311	13	2.30E-15	0.17	No Comments	N	CYT
Band_Det	119	NP_970951.1	glucosamine-6-phosphate deaminase [Treponema denticola ATCC 35405]	30482	23	3.60E-09	0.43	No Comments	N	CYT
Band_Det	104	NP_972801.1	methionine gamma-lyase [Treponema denticola ATCC 35405]	43460	3	9.80E-08	0.09	Tentative 1 significant peptide	N	CYT
Band_Det	103	NP_971058.1	glutamine amidotransferase class I [Treponema denticola ATCC 35405]	26834	21.6	1.50E-07	0.31	No Comments	N	CYT
Band_Det	77	NP_971916.1	modulator of DNA gyrase [Treponema denticola ATCC 35405]	48628	6.7	5.10E-05	0.16	No Comments	N	CYT
Band_Det	62	NP_970746.1	bifunctional aspartate carbamoyltransferase catalytic subunit/aspartate carbamoyltransferase regulatory subunit [Treponema denticola ATCC 35405]	61904	4.3	1.90E-03	0.13	Tentative 1 significant peptide	N	CYT
Band_Det	58	NP_972885.1	hypothetical protein TDE2285 [Treponema denticola ATCC 35405]	53508	7	4.50E-03	0.07	Tentative 1 significant peptide	N	CYT
Band_Det	40	NP_972094.1	glyceraldehyde-3-phosphate dehydrogenase [Treponema denticola ATCC 35405]	37977	7.7	2.60E-01	0.1	Tentative 1 significant peptide	N	CYT
Band_Det	31	NP_972021.1	nucleotidyl transferase/aminotransferase, class V [Treponema denticola ATCC 35405]	68948	3.6	2.20E+00	0.05	Tentative 1 significant peptide	N	CYT
Band_Det	28	NP_971776.1	hypothetical protein TDE1168 [Treponema denticola ATCC 35405]	20676	11.3	4.00E+00	0.19	Tentative 1 significant peptide	N	CYT
Band_Det	26	NP_971318.1	adenine-specific DNA modification methyltransferase [Treponema denticola ATCC 35405]	42579	5.7	7.50E+00	0.09	Tentative 1 significant peptide	N	CYT
Band_Det	23	NP_972019.1	cytidylyltransferase/phosphoenolpyruvate phosphomutase [Treponema denticola ATCC 35405]	48396	4.6	1.30E+01	0.08	Tentative 1 significant peptide	N	CYT
Band_Det	23	NP_972579.1	hypothetical protein TDE1976 [Treponema denticola ATCC 35405]	33656	10.1	1.50E+01	0.11	Tentative 1 significant peptide	N	CYT
Band_Det	21	NP_971202.1	histidine ammonia-lyase [Treponema denticola ATCC 35405]	54004	3	2.30E+01	0.07	Tentative 1 significant peptide	N	CYT
(1) Values provided by Mascot server database search.
(2) Protein IDs and annotations are based on the T. denticola ATCC 35405 RefSeq genome sequence (Seshadri et al., 2004).
(3) SpI and SpII designate proteins identified by LipoP as containing N-terminal signal peptides with SPaseI and SpaseII cleavage sites, respectively.
(4) SpI and SpII designate proteins identified by LipoP as containing N-terminal Signal Peptidase I and Signal Peptidase II (lipoprotein) signal sequences, respectvely.
