# Supplementary material for: The major outer sheath protein forms distinct conformers and multimeric complexes in the outer membrane and periplasm of Treponema denticola
Source: Sci Rep. 2017 Oct 16;7:13260. doi: 10.1038/s41598-017-13550-6 (PMC5643300; doi:10.1038/s41598-017-13550-6)
Supplement: Supplementary file 5 — Supplementary Table 4 [file 41598_2017_13550_MOESM5_ESM.csv]

Supplementary Table 4. Proteins identified by MS analysis of ~400-kDa band from TX-114 aqueous phase by BN-PAGE.
Source	Score(1)	Protein ID(2)	Protein Name(2)	MW (Da)	% Coverage(1)	Expectation(1)	empai(1)	Comment	SignalP(3)	LipoP(4)
Band_Aq	26723	NP_971019.1	major outer sheath protein [Treponema denticola ATCC 35405]	58,233	88.4	0.00E+00	63.06	No Comments	Y	SpI
Band_Aq	645	NP_972263.1	basic membrane protein [Treponema denticola ATCC 35405]	40,397	48.6	8.70E-62	1.71	No Comments	Y	SpI
Band_Aq	316	NP_973199.1	surface antigen [Treponema denticola ATCC 35405]	93,790	13.1	7.00E-29	0.32	No Comments	Y	SpI
Band_Aq	99	NP_971889.1	hypothetical protein TDE1282 [Treponema denticola ATCC 35405]	22,816	13.8	3.50E-07	0.17	Tentative 1 significant peptide	Y	SpI
Band_Aq	95	NP_971359.1	iron compound ABC transporter periplasmic iron compound-binding protein [Treponema denticola ATCC 35405]	43,713	12.5	9.40E-07	0.18	Tentative 1 significant peptide	Y	SpI
Band_Aq	46	NP_972461.1	hypothetical protein TDE1857 [Treponema denticola ATCC 35405]	19,621	11	6.50E-02	0.2	Tentative 1 significant peptide	Y	SpI
Band_Aq	33	NP_972549.1	hypothetical protein TDE1946 [Treponema denticola ATCC 35405]	39,295	6.7	1.40E+00	0.1	Tentative 1 significant peptide	Y	SpI
Band_Aq	32	NP_972651.1	solute-binding family 5 protein [Treponema denticola ATCC 35405]	60,403	4.5	1.70E+00	0.13	Tentative 1 significant peptide	Y	SpI
Band_Aq	29	NP_971930.1	hypothetical protein TDE1324 [Treponema denticola ATCC 35405]	24,136	3.9	3.60E+00	0.16	Tentative 1 significant peptide	Y	SpI
Band_Aq	27	NP_972614.1	hypothetical protein TDE2011 [Treponema denticola ATCC 35405]	54,753	3.1	6.10E+00	0.07	Tentative 1 significant peptide	Y	SpI
Band_Aq	158	NP_972765.1	hypothetical protein TDE2164 [Treponema denticola ATCC 35405]	25,748	43.4	4.40E-13	0.76	No Comments	Y	SpII
Band_Aq	72	NP_972857.1	5'-nucleotidase [Treponema denticola ATCC 35405]	57,801	4.9	1.90E-04	0.07	Tentative 1 significant peptide	Y	SpII
Band_Aq	32	NP_971372.1	protease complex-associated polypeptide [Treponema denticola ATCC 35405]	69,673	4.4	1.70E+00	0.05	Tentative 1 significant peptide	Y	SpII
Band_Aq	91	NP_973290.1	CTP synthetase [Treponema denticola ATCC 35405]	60,010	22.4	2.10E-06	0.28	No Comments	N	SpI
Band_Aq	64	NP_971139.1	hypothetical protein TDE0525 [Treponema denticola ATCC 35405]	20,045	7.3	1.00E-03	0.2	Tentative 1 significant peptide	N	SpI
Band_Aq	43	NP_971555.1	hypothetical protein TDE0945 [Treponema denticola ATCC 35405]	40,021	4.3	1.30E-01	0.1	Tentative 1 significant peptide	N	SpI
Band_Aq	37	NP_970965.1	L-lactate dehydrogenase [Treponema denticola ATCC 35405]	33,582	11.4	5.70E-01	0.24	Tentative 1 significant peptide	N	SpI
Band_Aq	201	NP_973138.1	lipoprotein [Treponema denticola ATCC 35405]	105,629	9.3	2.10E-17	0.32	No Comments	N	SpII
Band_Aq	77	NP_972900.1	trypsin domain/PDZ [Treponema denticola ATCC 35405]	53,441	5.9	5.30E-05	0.07	Tentative 1 significant peptide	N	SpII
Band_Aq	72	NP_972586.1	hypothetical protein TDE1983 [Treponema denticola ATCC 35405]	105,134	1.3	1.70E-04	0.04	Tentative 1 significant peptide	N	SpII
Band_Aq	62	NP_971853.1	lipoprotein [Treponema denticola ATCC 35405]	89,618	3.9	1.70E-03	0.04	Tentative 1 significant peptide	N	SpII
Band_Aq	26	NP_972553.1	membrane lipoprotein TmpC [Treponema denticola ATCC 35405]	38,420	8.1	6.30E+00	0.1	Tentative 1 significant peptide	N	SpII
Band_Aq	23	NP_971467.1	lipoprotein [Treponema denticola ATCC 35405]	46,291	3.7	1.50E+01	0.08	Tentative 1 significant peptide	N	SpII
Band_Aq	342	NP_973065.1	hypothetical protein TDE2467 [Treponema denticola ATCC 35405]	36,623	49	1.70E-31	1.22	No Comments	N	TMH
Band_Aq	167	NP_970747.1	sodium/dicarboxylate symporter [Treponema denticola ATCC 35405]	48,320	15.1	5.00E-14	0.16	No Comments	N	TMH
Band_Aq	68	NP_971626.1	hypothetical protein TDE1018 [Treponema denticola ATCC 35405]	15,450	17.6	4.80E-04	0.26	Tentative 1 significant peptide	N	TMH
Band_Aq	32	NP_971866.1	amino acid carrier [Treponema denticola ATCC 35405]	50,815	4.2	1.80E+00	0.07	Tentative 1 significant peptide	N	TMH
Band_Aq	28	NP_970823.1	GntP family permease [Treponema denticola ATCC 35405]	46,532	8.6	4.20E+00	0.08	Tentative 1 significant peptide	N	TMH
Band_Aq	21	NP_970629.1	carbon starvation protein CstA [Treponema denticola ATCC 35405]	51,991	10.3	2.00E+01	0.07	Tentative 1 significant peptide	N	TMH
Band_Aq	1699	NP_971278.1	pyruvate ferredoxin/flavodoxin oxidoreductase [Treponema denticola ATCC 35405]	130,594	40.6	0.00E+00	1.92	No Comments	N	CYT
Band_Aq	1342	NP_972720.1	glycine reductase complex selenoprotein GrdB2 [Treponema denticola ATCC 35405]	46,274	72.4	0.00E+00	8.18	No Comments	N	CYT
Band_Aq	1577	NP_973004.1	hypothetical protein TDE2405 [Treponema denticola ATCC 35405]	49,549	54.1	0.00E+00	5.37	No Comments	N	CYT
Band_Aq	4390	NP_972287.1	V-type ATP synthase subunit A [Treponema denticola ATCC 35405]	65,222	76.4	0.00E+00	13.93	No Comments	N	CYT
Band_Aq	3354	NP_972286.1	V-type ATP synthase subunit B [Treponema denticola ATCC 35405]	47,311	81	0.00E+00	21.23	No Comments	N	CYT
Band_Aq	2388	NP_971783.1	chaperonin GroEL [Treponema denticola ATCC 35405]	57,973	61.8	0.00E+00	8.19	No Comments	N	CYT
Band_Aq	1789	NP_971559.1	phosphopyruvate hydratase [Treponema denticola ATCC 35405]	47,356	68.8	0.00E+00	5.4	No Comments	N	CYT
Band_Aq	1639	NP_972088.1	peptidase, M24 [Treponema denticola ATCC 35405]	65,538	67.5	0.00E+00	5.37	No Comments	N	CYT
Band_Aq	1612	NP_972021.1	nucleotidyl transferase/aminotransferase, class V [Treponema denticola ATCC 35405]	68,948	45.8	0.00E+00	3.45	No Comments	N	CYT
Band_Aq	1593	NP_973237.1	oligoendopeptidase F [Treponema denticola ATCC 35405]	71,337	60.1	0.00E+00	4.77	No Comments	N	CYT
Band_Aq	1293	NP_970866.1	tryptophanase [Treponema denticola ATCC 35405]	51,635	45.8	1.40E-126	3.45	No Comments	N	CYT
Band_Aq	1247	NP_970636.1	formate--tetrahydrofolate ligase [Treponema denticola ATCC 35405]	59,483	39.7	5.20E-122	2.66	No Comments	N	CYT
Band_Aq	1216	NP_972828.1	aminoacyl-histidine dipeptidase [Treponema denticola ATCC 35405]	52,958	47	7.30E-119	3.6	No Comments	N	CYT
Band_Aq	1019	NP_972741.1	protease II [Treponema denticola ATCC 35405]	78,366	35.9	3.70E-99	1.33	No Comments	N	CYT
Band_Aq	962	NP_972721.1	glycine reductase complex proprotein GrdE2 [Treponema denticola ATCC 35405]	46,007	58.7	1.70E-93	3.55	No Comments	N	CYT
Band_Aq	959	NP_970910.1	formiminotransferase [Treponema denticola ATCC 35405]	33,320	44.8	3.80E-93	3.64	No Comments	N	CYT
Band_Aq	954	NP_972801.1	methionine gamma-lyase [Treponema denticola ATCC 35405]	43,460	50.9	1.20E-92	3.55	No Comments	N	CYT
Band_Aq	936	NP_972094.1	glyceraldehyde-3-phosphate dehydrogenase [Treponema denticola ATCC 35405]	37,977	58.2	7.20E-91	5.24	No Comments	N	CYT
Band_Aq	874	NP_973321.1	phosphoribosylpyrophosphate synthetase [Treponema denticola ATCC 35405]	47,401	52.2	1.20E-84	3.7	No Comments	N	CYT
Band_Aq	846	NP_971914.1	transketolase [Treponema denticola ATCC 35405]	73,194	35.6	6.30E-82	1.73	No Comments	N	CYT
Band_Aq	805	NP_973005.1	TldD/PmbA [Treponema denticola ATCC 35405]	53,555	51	7.80E-78	2.44	No Comments	N	CYT
Band_Aq	773	NP_972231.1	glycine dehydrogenase subunit 1 [Treponema denticola ATCC 35405]	47,199	36.9	1.50E-74	1.97	No Comments	N	CYT
Band_Aq	760	NP_973204.1	urocanate hydratase [Treponema denticola ATCC 35405]	75,710	35	2.60E-73	1.4	No Comments	N	CYT
Band_Aq	743	NP_972990.1	peptidyl-prolyl cis-trans isomerase [Treponema denticola ATCC 35405]	35,175	52.5	1.50E-71	2.86	No Comments	N	CYT
Band_Aq	731	NP_971916.1	modulator of DNA gyrase [Treponema denticola ATCC 35405]	48,628	39.8	2.20E-70	2.1	No Comments	N	CYT
Band_Aq	657	NP_971915.1	modulator of DNA gyrase [Treponema denticola ATCC 35405]	53,399	47.2	5.40E-63	2.95	No Comments	N	CYT
Band_Aq	638	NP_972230.1	glycine dehydrogenase subunit 2 [Treponema denticola ATCC 35405]	53,383	40.9	4.40E-61	1.44	No Comments	N	CYT
Band_Aq	605	NP_971900.1	TldD/PmbA [Treponema denticola ATCC 35405]	50,181	30.2	9.00E-58	1.59	No Comments	N	CYT
Band_Aq	582	NP_972193.1	aspartyl-tRNA synthetase [Treponema denticola ATCC 35405]	66,535	34.1	1.70E-55	1.29	No Comments	N	CYT
Band_Aq	512	NP_970791.1	pyrrolidone-carboxylate peptidase [Treponema denticola ATCC 35405]	23,067	53.9	1.70E-48	3.82	No Comments	N	CYT
Band_Aq	499	NP_972835.1	methylaspartate ammonia-lyase [Treponema denticola ATCC 35405]	45,581	35.4	3.50E-47	1.84	No Comments	N	CYT
Band_Aq	492	NP_971802.1	prolyl endopeptidase [Treponema denticola ATCC 35405]	77,181	23.2	1.70E-46	0.61	No Comments	N	CYT
Band_Aq	485	NP_972601.1	phosphohexose mutase [Treponema denticola ATCC 35405]	65,392	25	7.90E-46	0.96	No Comments	N	CYT
Band_Aq	471	NP_971065.1	arginine deiminase [Treponema denticola ATCC 35405]	46,086	40.7	2.00E-44	1.4	No Comments	N	CYT
Band_Aq	455	NP_972596.1	aspartate ammonia-lyase [Treponema denticola ATCC 35405]	50,751	36.5	8.30E-43	1.22	No Comments	N	CYT
Band_Aq	422	NP_973263.1	inosine 5-monophosphate dehydrogenase [Treponema denticola ATCC 35405]	55,617	36.9	1.70E-39	0.94	No Comments	N	CYT
Band_Aq	412	NP_971267.1	M20/M25/M40 family peptidase [Treponema denticola ATCC 35405]	42,700	25.9	1.80E-38	1.36	No Comments	N	CYT
Band_Aq	392	NP_971557.1	translation elongation factor G [Treponema denticola ATCC 35405]	75,694	21.1	1.60E-36	0.63	No Comments	N	CYT
Band_Aq	384	NP_971899.1	TldD/PmbA [Treponema denticola ATCC 35405]	47,327	21.4	1.10E-35	1.01	No Comments	N	CYT
Band_Aq	338	NP_971058.1	glutamine amidotransferase class I [Treponema denticola ATCC 35405]	26,834	62.7	4.60E-31	2.88	No Comments	N	CYT
Band_Aq	307	NP_971535.1	peptidase T [Treponema denticola ATCC 35405]	44,800	30.4	5.30E-28	0.92	No Comments	N	CYT
Band_Aq	298	NP_971726.1	tyrosine phenol-lyase [Treponema denticola ATCC 35405]	51,786	31.8	4.00E-27	1.03	No Comments	N	CYT
Band_Aq	298	NP_971686.1	metallo-beta-lactamase [Treponema denticola ATCC 35405]	46,451	19.6	4.00E-27	0.61	No Comments	N	CYT
Band_Aq	293	NP_971698.1	threonyl-tRNA synthetase [Treponema denticola ATCC 35405]	66,861	11.5	1.50E-26	0.32	No Comments	N	CYT
Band_Aq	270	NP_970659.1	phosphate acetyltransferase [Treponema denticola ATCC 35405]	35,696	22.4	2.50E-24	0.67	No Comments	N	CYT
Band_Aq	265	NP_970847.1	DNA polymerase III subunit beta [Treponema denticola ATCC 35405]	41,734	15.8	8.10E-24	0.42	No Comments	N	CYT
Band_Aq	260	NP_973266.1	serine hydroxymethyltransferase [Treponema denticola ATCC 35405]	55,778	21.1	2.60E-23	0.69	No Comments	N	CYT
Band_Aq	258	NP_972233.1	glycine cleavage system T protein [Treponema denticola ATCC 35405]	39,978	18.8	4.50E-23	0.58	No Comments	N	CYT
Band_Aq	212	NP_970951.1	glucosamine-6-phosphate deaminase [Treponema denticola ATCC 35405]	30,482	28.9	1.90E-18	0.82	No Comments	N	CYT
Band_Aq	211	NP_971456.1	hypothetical protein TDE0846 [Treponema denticola ATCC 35405]	82,207	15.8	2.40E-18	0.25	No Comments	N	CYT
Band_Aq	208	NP_970663.1	formiminotransferase-cyclodeaminase [Treponema denticola ATCC 35405]	22,757	27.7	4.50E-18	0.61	No Comments	N	CYT
Band_Aq	195	NP_971649.1	polynucleotide phosphorylase/polyadenylase [Treponema denticola ATCC 35405]	76,721	12.3	8.00E-17	0.27	No Comments	N	CYT
Band_Aq	194	NP_971375.1	elongation factor Tu [Treponema denticola ATCC 35405]	43,761	19	1.10E-16	0.4	No Comments	N	CYT
Band_Aq	188	NP_970770.1	coenzyme A disulfide reductase [Treponema denticola ATCC 35405]	61,648	14.5	4.00E-16	0.27	No Comments	N	CYT
Band_Aq	186	NP_972046.1	glucose-1-phosphate thymidylyltransferase [Treponema denticola ATCC 35405]	32,290	28.5	7.70E-16	0.57	No Comments	N	CYT
Band_Aq	184	NP_972936.1	aminopeptidase [Treponema denticola ATCC 35405]	45,859	24.9	9.90E-16	0.62	No Comments	N	CYT
Band_Aq	184	NP_970856.1	glycine reductase complex protein GrdC [Treponema denticola ATCC 35405]	54,796	19.9	1.20E-15	0.4	No Comments	N	CYT
Band_Aq	183	NP_971817.1	ATP-dependent protease peptidase subunit [Treponema denticola ATCC 35405]	19,219	28.7	1.30E-15	1.12	No Comments	N	CYT
Band_Aq	173	NP_972466.1	hypothetical protein TDE1862 [Treponema denticola ATCC 35405]	35,847	24.1	1.40E-14	0.66	No Comments	N	CYT
Band_Aq	149	NP_970763.1	amidohydrolase [Treponema denticola ATCC 35405]	43,750	18	3.30E-12	0.4	No Comments	N	CYT
Band_Aq	142	NP_972238.1	citrate lyase subunit beta [Treponema denticola ATCC 35405]	31,928	23.2	1.90E-11	0.58	No Comments	N	CYT
Band_Aq	142	NP_972100.1	chemotaxis protein CheY [Treponema denticola ATCC 35405]	16,031	24	1.90E-11	0.97	No Comments	N	CYT
Band_Aq	136	NP_971290.1	hypothetical protein TDE0677 [Treponema denticola ATCC 35405]	21,394	19.3	7.50E-11	0.4	No Comments	N	CYT
Band_Aq	131	NP_971426.1	M20/M25/M40 family peptidase [Treponema denticola ATCC 35405]	43,389	11.1	2.10E-10	0.29	No Comments	N	CYT
Band_Aq	129	NP_970704.1	potassium transporter peripheral membrane protein [Treponema denticola ATCC 35405]	51,197	9.9	3.90E-10	0.24	No Comments	N	CYT
Band_Aq	116	NP_970798.1	ABC transporter ATP-binding protein [Treponema denticola ATCC 35405]	62,435	11.5	6.50E-09	0.19	No Comments	N	CYT
Band_Aq	113	NP_972164.1	YD repeat-containing protein [Treponema denticola ATCC 35405]	377,745	4.5	1.50E-08	0.05	No Comments	N	CYT
Band_Aq	108	NP_972232.1	glycine cleavage system H protein [Treponema denticola ATCC 35405]	13,577	41.8	4.10E-08	0.7	No Comments	N	CYT
Band_Aq	104	NP_973171.1	glucose-6-phosphate isomerase [Treponema denticola ATCC 35405]	57,994	10.9	1.00E-07	0.14	No Comments	N	CYT
Band_Aq	104	NP_972836.1	methylaspartate mutase subunit E [Treponema denticola ATCC 35405]	53,097	10.1	1.10E-07	0.15	No Comments	N	CYT
Band_Aq	97	NP_972915.1	hypothetical protein TDE2315 [Treponema denticola ATCC 35405]	31,472	18.5	5.50E-07	0.12	Tentative 1 significant peptide	N	CYT
Band_Aq	95	NP_973374.1	proline iminopeptidase [Treponema denticola ATCC 35405]	35,728	8.9	8.50E-07	0.23	No Comments	N	CYT
Band_Aq	94	NP_972235.1	dihydrolipoamide dehydrogenase [Treponema denticola ATCC 35405]	48,385	13	1.20E-06	0.16	No Comments	N	CYT
Band_Aq	91	NP_971242.1	molecular chaperone DnaK [Treponema denticola ATCC 35405]	69,717	5.7	2.00E-06	0.11	No Comments	N	CYT
Band_Aq	82	NP_972237.1	citrate lyase subunit alpha [Treponema denticola ATCC 35405]	53,837	9.6	1.60E-05	0.23	No Comments	N	CYT
Band_Aq	78	NP_972530.1	phenylalanyl-tRNA synthetase subunit beta [Treponema denticola ATCC 35405]	65,322	11.3	4.20E-05	0.25	No Comments	N	CYT
Band_Aq	77	NP_972004.1	hypothetical protein TDE1398 [Treponema denticola ATCC 35405]	80,418	7.3	5.00E-05	0.1	No Comments	N	CYT
Band_Aq	72	NP_972991.1	hypothetical protein TDE2392 [Treponema denticola ATCC 35405]	25,604	17.3	1.70E-04	0.15	Tentative 1 significant peptide	N	CYT
Band_Aq	72	NP_972652.1	hypothetical protein TDE2050 [Treponema denticola ATCC 35405]	8,851	18.2	1.70E-04	0.51	Tentative 1 significant peptide	N	CYT
Band_Aq	69	NP_972274.1	hemolysin [Treponema denticola ATCC 35405]	46,104	5.3	3.20E-04	0.08	Tentative 1 significant peptide	N	CYT
Band_Aq	67	NP_970954.1	fructose-1,6-bisphosphate aldolase [Treponema denticola ATCC 35405]	32,784	15.6	5.70E-04	0.56	Tentative 1 significant peptide	N	CYT
Band_Aq	66	NP_972670.1	endoribonuclease L-PSP [Treponema denticola ATCC 35405]	13,254	9.6	7.50E-04	0.31	Tentative 1 significant peptide	N	CYT
Band_Aq	65	NP_972795.1	8-amino-7-oxononanoate synthase [Treponema denticola ATCC 35405]	42,973	5.8	8.10E-04	0.19	Tentative 1 significant peptide	N	CYT
Band_Aq	49	NP_971603.1	hypothetical protein TDE0994 [Treponema denticola ATCC 35405]	68,349	3	3.70E-02	0.06	Tentative 1 significant peptide	N	CYT
Band_Aq	47	NP_973191.1	sigma-54-binding protein [Treponema denticola ATCC 35405]	43,200	9	5.20E-02	0.19	Tentative 1 significant peptide	N	CYT
Band_Aq	46	NP_973045.1	malate dehydrogenase [Treponema denticola ATCC 35405]	53,969	3.7	6.20E-02	0.07	Tentative 1 significant peptide	N	CYT
Band_Aq	46	NP_973336.1	oligoendopeptidase F [Treponema denticola ATCC 35405]	66,636	13.9	7.30E-02	0.12	Tentative 1 significant peptide	N	CYT
Band_Aq	42	NP_973352.1	ornithine cyclodeaminase [Treponema denticola ATCC 35405]	37,810	6.8	1.70E-01	0.1	Tentative 1 significant peptide	N	CYT
Band_Aq	41	NP_970941.1	CRISPR-associated Cas5e [Treponema denticola ATCC 35405]	161,858	2.1	2.20E-01	0.05	No Comments	N	CYT
Band_Aq	38	NP_970755.1	alkyl-dihydroxyacetonephosphate synthase [Treponema denticola ATCC 35405]	66,661	2.2	4.70E-01	0.06	Tentative 1 significant peptide	N	CYT
Band_Aq	37	NP_970664.1	imidazolonepropionase [Treponema denticola ATCC 35405]	45,070	13.6	5.30E-01	0.08	Tentative 1 significant peptide	N	CYT
Band_Aq	36	NP_970855.1	glycine reductase complex protein GrdD [Treponema denticola ATCC 35405]	40,152	3.1	7.40E-01	0.1	Tentative 1 significant peptide	N	CYT
Band_Aq	34	NP_971354.1	thioredoxin reductase [Treponema denticola ATCC 35405]	34,194	3.2	1.10E+00	0.11	Tentative 1 significant peptide	N	CYT
Band_Aq	33	NP_972528.1	FKBP-type peptidyl-prolyl cis-trans isomerase [Treponema denticola ATCC 35405]	19,587	6.6	1.40E+00	0.2	Tentative 1 significant peptide	N	CYT
Band_Aq	31	NP_973112.1	serine/threonine protein phosphatase [Treponema denticola ATCC 35405]	24,165	22.7	2.30E+00	0.35	Tentative 1 significant peptide	N	CYT
Band_Aq	30	NP_970859.1	ABC transporter ATP-binding protein [Treponema denticola ATCC 35405]	55,121	7.3	2.90E+00	0.07	Tentative 1 significant peptide	N	CYT
Band_Aq	28	NP_973245.1	lipoyltransferase and lipoate-protein ligase [Treponema denticola ATCC 35405]	37,960	4.2	4.80E+00	0.1	Tentative 1 significant peptide	N	CYT
Band_Aq	27	NP_971641.1	polyA polymerase [Treponema denticola ATCC 35405]	50,141	8	5.40E+00	0.08	Tentative 1 significant peptide	N	CYT
Band_Aq	26	NP_970854.1	thioredoxin, selenocysteine-containing [Treponema denticola ATCC 35405]	11,917	11.2	6.70E+00	0.35	Tentative 1 significant peptide	N	CYT
Band_Aq	24	NP_971318.1	adenine-specific DNA modification methyltransferase [Treponema denticola ATCC 35405]	42,579	10.8	1.20E+01	0.09	Tentative 1 significant peptide	N	CYT
Band_Aq	23	NP_971202.1	histidine ammonia-lyase [Treponema denticola ATCC 35405]	54,004	5.5	1.30E+01	0.07	Tentative 1 significant peptide	N	CYT
Band_Aq	23	NP_970804.1	adenosine deaminase [Treponema denticola ATCC 35405]	34,038	13	1.50E+01	0.11	Tentative 1 significant peptide	N	CYT
Band_Aq	22	NP_970774.1	KHG/KDPG family aldolase/carbohydrate kinase [Treponema denticola ATCC 35405]	63,499	5.3	1.90E+01	0.06	Tentative 1 significant peptide	N	CYT
Band_Aq	22	NP_973110.1	alcohol dehydrogenase [Treponema denticola ATCC 35405]	51,585	3.7	1.90E+01	0.07	Tentative 1 significant peptide	N	CYT
Band_Aq	21	NP_971151.1	hypothetical protein TDE0537 [Treponema denticola ATCC 35405]	36,603	2.5	2.20E+01	0.1	Tentative 1 significant peptide	N	CYT
Band_Aq	21	NP_971762.1	hypothetical protein TDE1154 [Treponema denticola ATCC 35405]	9,213	16	2.40E+01	0.48	Tentative 1 significant peptide	N	CYT
Band_Aq	20	NP_970830.1	hypothetical protein TDE0214 [Treponema denticola ATCC 35405]	34,789	5.7	2.80E+01	0.11	Tentative 1 significant peptide	N	CYT
Band_Aq	33	NP_970681.1	diphosphate--fructose-6-phosphate 1-phosphotransferase [Treponema denticola ATCC 35405]	47,780	5	1.50E+00	0.08	Tentative 1 significant peptide	N	CYT
(1) Values provided by Mascot server database search.
(2) Protein IDs and annotations are based on the T. denticola ATCC 35405 RefSeq genome sequence (Seshadri et al., 2004).
(3) SpI and SpII designate proteins identified by LipoP as containing N-terminal signal peptides with SPaseI and SpaseII cleavage sites, respectively.
(4) SpI and SpII designate proteins identified by LipoP as containing N-terminal Signal Peptidase I and Signal Peptidase II (lipoprotein) signal sequences, respectvely.
