# Supplementary material for: The major outer sheath protein forms distinct conformers and multimeric complexes in the outer membrane and periplasm of Treponema denticola
Source: Sci Rep. 2017 Oct 16;7:13260. doi: 10.1038/s41598-017-13550-6 (PMC5643300; doi:10.1038/s41598-017-13550-6)
Supplement: Supplementary file 6 — Supplementary Table 5 [file 41598_2017_13550_MOESM6_ESM.csv]

Supplementary Table 5. Peptides identified by MS analysis of co-immunoprecipitation of the NP-40 supernatant (containing OM-MOSP) with agarose crosslinked MOSPFl antiserum.
MSMSPEP_ID	RANK	ISBOLD	PEP_EXP_MZ	PEP_EXP_MR	PEP_EXP_Z	PEP_CALC_MR	PEP_DELTA	PEP_START	PEP_END	PEP_MISS	PEP_SCORE	PEP_HOMOL	PEP_IDENT	PEP_EXPECT	PEP_RES_BEFORE	PEP_SEQ	PEP_RES_AFTER	PEP_VAR_MOD	PEP_VAR_MOD_POS	PEP_NUM_MATCH	PEP_SCAN_TITLE	MSMSPROT_ID	QUERY	ISUNIQUE	PEP_FRAME	C13	MA	ADJ_MA	N_PEP_SEQ_C_MODS	PROTEIN_ID	PROTEIN_NAME	PEPTIDE_SEQUENCE	RETENTION_TIME	RN
334472767	1	1	460.2482	918.4818	2	918.4845	-0.0027	244	251	0	26	0	16	0.0055	K	TILLGCDK	G			4	Spectrum12800 scans:17616,	15506510	5832	1		0	-2.9	-2.9	K.TILLGCDK.G	NP_970632.1	lipoprotein [Treponema denticola ATCC 35405]	K.TILLGCDK.G		1
334472711	1	1	878.4778	1754.9411	2	1754.9454	-0.0043	33	49	0	39.54	0	15	0.00021	K	PAPVVVEEPTPAPEPVK	E			7	Spectrum19027 scans:24672,	15506470	37328	1		0	-2.5	-2.5	K.PAPVVVEEPTPAPEPVK.E	NP_970635.1	LysM domain-containing protein [Treponema denticola ATCC 35405]	K.PAPVVVEEPTPAPEPVK.E		1
334472589	1	1	473.7574	945.5003	2	945.5018	-0.0016	167	174	0	46.78	0	14	0.000031	K	VEIISEEK	A			5	Spectrum8541 scans:12850,	15506408	6662	1		0	-1.7	-1.7	K.VEIISEEK.A	NP_970639.1	hypothetical protein TDE0022 [Treponema denticola ATCC 35405]	K.VEIISEEK.A		1
334472458	1	1	707.3777	1412.7409	2	1412.7399	0.0011	238	250	0	70.83	0	15	1.30E-07	K	TTDVSDIEVIPPK	S			9	Spectrum21687 scans:27608,	15506375	28271	1		0	0.8	0.8	K.TTDVSDIEVIPPK.S	NP_970643.1	TraB [Treponema denticola ATCC 35405]	K.TTDVSDIEVIPPK.S		1
334472738	1	1	387.2233	772.432	2	772.4331	-0.0011	22	28	0	24.45	0	13	0.0038	R	IGEEVVK	F			6	Spectrum4724 scans:8163,	15506489	2090	1		0	-1.4	-1.4	R.IGEEVVK.F	NP_970668.1	iron-containing alcohol dehydrogenase [Treponema denticola ATCC 35405]	R.IGEEVVK.F		1
334472765	1	1	468.7741	935.5336	2	935.5328	0.0008	86	93	0	26.17	0	13	0.0024	R	LILTYGEK	F			5	Spectrum16789 scans:22174,	15506508	6311	1		0	0.9	0.9	R.LILTYGEK.F	NP_970672.1	flagellar biosynthesis protein FlhA [Treponema denticola ATCC 35405]	R.LILTYGEK.F		1
334472761	1	0	413.7733	825.5321	2	825.5324	-0.0002	199	206	0	20.75	0	13	0.0084	K	ISVIGIPK	T			3	Spectrum23303 scans:29394,	15506504	3183	1		0	-0.2	-0.2	K.ISVIGIPK.T	NP_970681.1	diphosphate--fructose-6-phosphate 1-phosphotransferase [Treponema denticola ATCC 35405]	K.ISVIGIPK.T		1
334472700	1	1	686.3592	1370.7038	2	1370.6942	0.0096	240	250	1	28	0	15	0.0027	R	LNDLENHFNKK	D			5	Spectrum25694 scans:32007,	15506464	26447	1		0	7	7	R.LNDLENHFNKK.D	NP_970685.1	diaminopimelate aminotransferase [Treponema denticola ATCC 35405]	R.LNDLENHFNKK.D		1
334472592	1	1	565.794	1129.5735	2	1129.5727	0.0007	375	384	0	38.11	0	14	0.00022	K	TAAEIVQNER	N			5	Spectrum5791 scans:9537,	15506409	14527	1		0	0.6	0.6	K.TAAEIVQNER.N	NP_970706.1	transglutaminase [Treponema denticola ATCC 35405]	K.TAAEIVQNER.N		1
334472591	1	1	555.2645	1108.5145	2	1108.5149	-0.0004	158	167	0	37.27	0	14	0.00026	K	ISGENFGETR	G			9	Spectrum7748 scans:11936,	15506409	13611	1		0	-0.4	-0.4	K.ISGENFGETR.G	NP_970706.1	transglutaminase [Treponema denticola ATCC 35405]	K.ISGENFGETR.G		1
334472590	1	1	406.2429	810.4713	2	810.4712	0.0001	339	345	0	29.58	0	13	0.0011	R	INPVNVR	V			4	Spectrum6616 scans:10578,	15506409	2776	1		0	0.1	0.1	R.INPVNVR.V	NP_970706.1	transglutaminase [Treponema denticola ATCC 35405]	R.INPVNVR.V		1
334472672	1	1	595.8243	1189.634	2	1189.6342	-0.0002	38	47	0	47.19	0	15	0.000035	K	FINALENELK	T			9	Spectrum26782 scans:33196,	15506449	17447	1		0	-0.2	-0.2	K.FINALENELK.T	NP_970725.1	hypothetical protein TDE0108 [Treponema denticola ATCC 35405]	K.FINALENELK.T		1
334472725	1	1	422.7478	843.4811	2	843.4814	-0.0003	154	160	0	35.3	0	16	0.00062	R	LTVENLR	K			4	Spectrum12464 scans:17243,	15506479	3689	1		0	-0.4	-0.4	R.LTVENLR.K	NP_970734.1	lipoprotein [Treponema denticola ATCC 35405]	R.LTVENLR.K		1
334472726	1	1	470.2508	938.487	2	938.4861	0.0009	174	181	0	15.42	0	13	0.036	K	AINAFFEK	I			6	Spectrum22229 scans:28216,	15506479	6414	1		0	1	1	K.AINAFFEK.I	NP_970734.1	lipoprotein [Treponema denticola ATCC 35405]	K.AINAFFEK.I		1
334472840	2	0	390.2174	778.4203	2	778.4225	-0.0022	721	727	0	16.68	0	16	0.045	K	IDGSFIK	S			3	Spectrum12977 scans:17841,	15506577	2215	1		0	-2.8	-2.8	K.IDGSFIK.S	NP_970745.1	HAMP domain/GGDEF domain/EAL [Treponema denticola ATCC 35405]	K.IDGSFIK.S		1
334472696	1	1	596.796	1191.5774	2	1191.5772	0.0002	204	214	0	41.37	0	15	0.00012	R	SNPDSADVFIK	W			9	Spectrum16920 scans:22321,	15506462	17564	1		0	0.2	0.2	R.SNPDSADVFIK.W	NP_970747.1	sodium/dicarboxylate symporter [Treponema denticola ATCC 35405]	R.SNPDSADVFIK.W		1
334472456	1	1	715.8494	1429.6843	2	1429.6838	0.0005	43	56	0	70.9	0	14	1.10E-07	K	VTWSIDGGGAENPK	A			10	Spectrum18673 scans:24283,	15506374	28746	1		0	0.3	0.3	K.VTWSIDGGGAENPK.A	NP_970756.1	hypothetical protein TDE0139 [Treponema denticola ATCC 35405]	K.VTWSIDGGGAENPK.A		1
334472457	1	1	932.9694	1863.9242	2	1863.9214	0.0028	456	472	0	52.66	0	18	0.000018	K	TGEPITGTQIYEGTELR	I			8	Spectrum23800 scans:29940,	15506374	38452	1		0	1.5	1.5	K.TGEPITGTQIYEGTELR.I	NP_970756.1	hypothetical protein TDE0139 [Treponema denticola ATCC 35405]	K.TGEPITGTQIYEGTELR.I		1
334472453	1	1	535.8039	1069.5933	2	1069.592	0.0013	621	630	0	42.08	0	14	0.000081	K	AQFVPANPVK	I			6	Spectrum14770 scans:19921,	15506374	11800	1		0	1.2	1.2	K.AQFVPANPVK.I	NP_970756.1	hypothetical protein TDE0139 [Treponema denticola ATCC 35405]	K.AQFVPANPVK.I		1
334472455	1	1	635.2937	1268.5728	2	1268.5707	0.0022	437	448	0	40.77	0	13	0.000084	K	INMEFTTGGNGK	I	Deamidated (NQ)	0.000000000200.0	6	Spectrum17582 scans:23064,	15506374	21648	1		0	1.7	1.7	K.INMEFTTGGNGK.I + Deamidated (NQ)	NP_970756.1	hypothetical protein TDE0139 [Treponema denticola ATCC 35405]	K.INMEFTTGGNGK.I + Deamidated (NQ)		1
334472450	1	1	401.1927	800.3708	2	800.3705	0.0004	562	568	0	40.11	0	13	0.000097	K	EFASGYK	F			6	Spectrum3711 scans:6932,	15506374	2621	1		0	0.5	0.5	K.EFASGYK.F	NP_970756.1	hypothetical protein TDE0139 [Treponema denticola ATCC 35405]	K.EFASGYK.F		1
334472454	1	1	559.7774	1117.5402	2	1117.5404	-0.0002	606	616	0	39.08	0	13	0.00012	R	VDNPFIGGDGK	V			6	Spectrum17793 scans:23296,	15506374	13992	1		0	-0.2	-0.2	R.VDNPFIGGDGK.V	NP_970756.1	hypothetical protein TDE0139 [Treponema denticola ATCC 35405]	R.VDNPFIGGDGK.V		1
334472451	1	1	448.219	894.4235	2	894.4235	-0.0001	203	209	0	20.51	0	13	0.0089	K	NWYINGK	A	Deamidated (NQ)	0.0000200.0	4	Spectrum16376 scans:21708,	15506374	5006	1		0	-0.1	-0.1	K.NWYINGK.A + Deamidated (NQ)	NP_970756.1	hypothetical protein TDE0139 [Treponema denticola ATCC 35405]	K.NWYINGK.A + Deamidated (NQ)		1
334472452	1	1	468.2272	934.4398	2	934.4396	0.0002	783	790	0	16.19	0	13	0.024	K	WTISGEDK	N			5	Spectrum11106 scans:15720,	15506374	6261	1		0	0.2	0.2	K.WTISGEDK.N	NP_970756.1	hypothetical protein TDE0139 [Treponema denticola ATCC 35405]	K.WTISGEDK.N		1
334472810	1	1	520.26	1038.5055	2	1038.5056	-0.0001	63	70	0	19.23	0	13	0.014	K	EVEYVICK	E			5	Spectrum12413 scans:17183,	15506550	10592	1		0	-0.1	-0.1	K.EVEYVICK.E	NP_970760.1	thiamine ABC transporter thiamine-binding protein [Treponema denticola ATCC 35405]	K.EVEYVICK.E		1
334472574	1	1	494.9074	1481.7002	3	1481.6998	0.0004	217	230	1	52.13	0	14	0.0000086	K	YSGVGSEKDQDAVK	E			8	Spectrum2637 scans:5570,	15506402	30210	1		0	0.3	0.3	K.YSGVGSEKDQDAVK.E	NP_970768.1	YeeE/YedE family integral membrane protein [Treponema denticola ATCC 35405]	K.YSGVGSEKDQDAVK.E		1
334472571	1	1	305.166	608.3175	2	608.317	0.0005	161	165	0	29.43	0	17	0.0031	K	DSLFK	S			4	Spectrum8151 scans:12409,	15506402	166	1		0	0.8	0.8	K.DSLFK.S	NP_970768.1	YeeE/YedE family integral membrane protein [Treponema denticola ATCC 35405]	K.DSLFK.S		1
334472572	1	1	496.7393	991.464	2	991.4651	-0.0011	239	246	0	25.93	0	13	0.0026	K	FFSEATYK	K			6	Spectrum13998 scans:19042,	15506402	8387	1		0	-1.1	-1.1	K.FFSEATYK.K	NP_970768.1	YeeE/YedE family integral membrane protein [Treponema denticola ATCC 35405]	K.FFSEATYK.K		1
334472573	1	1	741.8566	1481.6986	2	1481.6998	-0.0012	217	230	1	20.26	0	13	0.011	K	YSGVGSEKDQDAVK	E			6	Spectrum2650 scans:5587,	15506402	30208	1		0	-0.8	-0.8	K.YSGVGSEKDQDAVK.E	NP_970768.1	YeeE/YedE family integral membrane protein [Treponema denticola ATCC 35405]	K.YSGVGSEKDQDAVK.E		1
334472800	2	0	426.7266	851.4386	2	851.4388	-0.0003	467	473	1	20.71	0	14	0.011	K	LNEKGYK	E	Deamidated (NQ)	0.0200000.0	3	Spectrum3975 scans:7252,	15506541	3919	1		0	-0.4	-0.4	K.LNEKGYK.E + Deamidated (NQ)	NP_970774.1	KHG/KDPG family aldolase/carbohydrate kinase [Treponema denticola ATCC 35405]	K.LNEKGYK.E + Deamidated (NQ)		1
334472635	1	1	300.2279	598.4412	2	598.4418	-0.0006	1630	1634	0	33.49	0	13	0.00045	K	ILIIK	-			4	Spectrum20585 scans:26391,	15506428	18	1		0	-1	-1	K.ILIIK.-	NP_970778.1	hypothetical protein TDE0162 [Treponema denticola ATCC 35405]	K.ILIIK.-		1
334472636	1	1	653.3192	1304.6237	2	1304.6208	0.0029	112	123	0	22.43	0	13	0.0063	K	GTLELSGTDEQR	N			7	Spectrum10208 scans:14713,	15506428	23463	1		0	2.2	2.2	K.GTLELSGTDEQR.N	NP_970778.1	hypothetical protein TDE0162 [Treponema denticola ATCC 35405]	K.GTLELSGTDEQR.N		1
334472713	1	1	882.4428	1762.8709	2	1762.8737	-0.0028	89	104	0	38.83	0	16	0.00033	R	IPDNEGNQPIDEPVVK	D			5	Spectrum15834 scans:21110,	15506472	37432	1		0	-1.6	-1.6	R.IPDNEGNQPIDEPVVK.D	NP_970791.1	pyrrolidone-carboxylate peptidase [Treponema denticola ATCC 35405]	R.IPDNEGNQPIDEPVVK.D		1
334472668	1	1	466.2644	930.5142	2	930.5134	0.0008	131	140	0	35.05	0	17	0.00081	K	ISLGTNAAGK	E			8	Spectrum6783 scans:10782,	15506446	6139	1		0	0.9	0.9	K.ISLGTNAAGK.E	NP_970792.1	hypothetical protein TDE0176 [Treponema denticola ATCC 35405]	K.ISLGTNAAGK.E		1
334472667	1	1	319.1995	636.3845	2	636.3846	-0.0002	306	310	0	23.99	0	13	0.004	K	YTLIK	A			3	Spectrum9676 scans:14125,	15506446	397	1		0	-0.3	-0.3	K.YTLIK.A	NP_970792.1	hypothetical protein TDE0176 [Treponema denticola ATCC 35405]	K.YTLIK.A		1
334472669	1	1	702.3553	1402.696	2	1402.694	0.002	180	192	0	49.3	0	16	0.000026	K	EQGLDITNTDVAK	Y			10	Spectrum15854 scans:21132,	15506447	27915	1		0	1.4	1.4	K.EQGLDITNTDVAK.Y	NP_970793.1	hypothetical protein TDE0177 [Treponema denticola ATCC 35405]	K.EQGLDITNTDVAK.Y		1
334472778	1	1	516.7913	1031.5681	2	1031.5685	-0.0004	541	549	0	23.57	0	16	0.0095	R	LISLGCLEK	-			6	Spectrum25135 scans:31407,	15506520	10406	1		0	-0.4	-0.4	R.LISLGCLEK.-	NP_970798.1	ABC transporter ATP-binding protein [Treponema denticola ATCC 35405]	R.LISLGCLEK.-		1
334472536	1	1	412.7838	823.5531	2	823.5531	0	516	522	0	54.6	0	13	0.0000035	R	IIIPIQK	T			5	Spectrum19010 scans:24653,	15506391	3119	1		0	0	0	R.IIIPIQK.T	NP_970799.1	ABC transporter permease [Treponema denticola ATCC 35405]	R.IIIPIQK.T		1
334472537	1	1	539.7977	1077.5809	2	1077.5818	-0.0009	362	371	0	43.01	0	17	0.00015	R	TGNFANLTLK	W			7	Spectrum21321 scans:27205,	15506391	12047	1		0	-0.8	-0.8	R.TGNFANLTLK.W	NP_970799.1	ABC transporter permease [Treponema denticola ATCC 35405]	R.TGNFANLTLK.W		1
334472535	1	1	326.1888	650.3629	2	650.3639	-0.001	264	268	0	18.92	0	13	0.016	K	YIDLK	V			3	Spectrum7624 scans:11789,	15506391	482	0		0	-1.5	-1.5	K.YIDLK.V	NP_970799.1	ABC transporter permease [Treponema denticola ATCC 35405]	K.YIDLK.V		1
334472348	1	1	629.8297	1257.6449	2	1257.6453	-0.0004	271	282	0	81.01	0	15	1.30E-08	K	TDDGPISVDLVK	K			11	Spectrum23924 scans:30078,	15506362	20991	1		0	-0.3	-0.3	K.TDDGPISVDLVK.K	NP_970802.1	hypothetical protein TDE0186 [Treponema denticola ATCC 35405]	K.TDDGPISVDLVK.K		1
334472349	1	1	768.8677	1535.7209	2	1535.7216	-0.0007	96	108	0	77.4	0	16	4.00E-08	K	NNTIFDQLTNDNK	N			8	Spectrum26697 scans:33106,	15506362	32184	1		0	-0.5	-0.5	K.NNTIFDQLTNDNK.N	NP_970802.1	hypothetical protein TDE0186 [Treponema denticola ATCC 35405]	K.NNTIFDQLTNDNK.N		1
334472346	1	1	592.2871	1182.5597	2	1182.5591	0.0006	69	79	0	69.97	0	15	1.90E-07	K	TAGETFVEAMK	A			7	Spectrum19717 scans:25434,	15506362	17083	1		0	0.5	0.5	K.TAGETFVEAMK.A	NP_970802.1	hypothetical protein TDE0186 [Treponema denticola ATCC 35405]	K.TAGETFVEAMK.A		1
334472343	1	1	422.1978	842.381	2	842.381	0	82	88	0	34.38	0	13	0.00036	K	YPDYTGK	I			4	Spectrum4552 scans:7959,	15506362	3649	1		0	0	0	K.YPDYTGK.I	NP_970802.1	hypothetical protein TDE0186 [Treponema denticola ATCC 35405]	K.YPDYTGK.I		1
334472345	1	1	582.2819	1162.5493	2	1162.5506	-0.0013	220	230	0	31.55	0	14	0.00091	K	AAYDALPEADK	A			9	Spectrum12514 scans:17296,	15506362	16150	1		0	-1.1	-1.1	K.AAYDALPEADK.A	NP_970802.1	hypothetical protein TDE0186 [Treponema denticola ATCC 35405]	K.AAYDALPEADK.A		1
334472344	1	1	437.2265	872.4384	2	872.4392	-0.0008	89	95	0	31.41	0	13	0.00072	K	IDWSQPK	N			4	Spectrum11260 scans:15900,	15506362	4527	1		0	-0.9	-0.9	K.IDWSQPK.N	NP_970802.1	hypothetical protein TDE0186 [Treponema denticola ATCC 35405]	K.IDWSQPK.N		1
334472347	1	1	599.762	1197.5095	2	1197.5091	0.0004	405	414	0	23.93	0	13	0.004	R	GYDWWTGEGK	G			6	Spectrum25651 scans:31961,	15506362	17866	1		0	0.3	0.3	R.GYDWWTGEGK.G	NP_970802.1	hypothetical protein TDE0186 [Treponema denticola ATCC 35405]	R.GYDWWTGEGK.G		1
334472799	1	1	403.2274	804.4403	2	804.4415	-0.0012	88	94	0	20.84	0	14	0.011	K	LSDMVIK	V			6	Spectrum12661 scans:17452,	15506540	2678	1		0	-1.5	-1.5	K.LSDMVIK.V	NP_970823.1	GntP family permease [Treponema denticola ATCC 35405]	K.LSDMVIK.V		1
334472769	1	1	596.2985	1190.5825	2	1190.5819	0.0006	32	41	0	25.66	0	15	0.0053	R	LANPEDEYLK	A			4	Spectrum16174 scans:21483,	15506512	17496	1		0	0.5	0.5	R.LANPEDEYLK.A	NP_970856.1	glycine reductase complex protein GrdC [Treponema denticola ATCC 35405]	R.LANPEDEYLK.A		1
334472780	1	1	443.209	884.4035	2	884.4028	0.0007	400	406	0	23.44	0	13	0.0045	K	SEFEFAR	L			5	Spectrum16054 scans:21351,	15506522	4837	1		0	0.8	0.8	K.SEFEFAR.L	NP_970866.1	tryptophanase [Treponema denticola ATCC 35405]	K.SEFEFAR.L		1
334472734	1	1	424.6952	847.3759	2	847.3752	0.0007	31	36	0	23.77	0	13	0.0042	K	FFYDEK	A			4	Spectrum13764 scans:18770,	15506486	3775	1		0	0.8	0.8	K.FFYDEK.A	NP_970915.1	tetracenomycin polyketide synthesis O-methyltransferase TcmP [Treponema denticola ATCC 35405]	K.FFYDEK.A		1
334472735	1	1	610.8129	1219.6113	2	1219.6084	0.0029	42	51	0	18.27	0	15	0.027	K	QYIPTDNIEK	N			6	Spectrum13398 scans:18353,	15506486	19031	1		0	2.4	2.4	K.QYIPTDNIEK.N	NP_970915.1	tetracenomycin polyketide synthesis O-methyltransferase TcmP [Treponema denticola ATCC 35405]	K.QYIPTDNIEK.N		1
334472817	1	1	468.7611	935.5077	2	935.5076	0.0001	487	494	0	18.6	0	15	0.023	K	TFIETVAR	G			4	Spectrum15835 scans:21112,	15506557	6306	1		0	0.1	0.1	K.TFIETVAR.G	NP_970920.1	signal peptide peptidase SppA [Treponema denticola ATCC 35405]	K.TFIETVAR.G		1
334472787	1	1	440.2628	878.511	2	878.5113	-0.0003	182	188	0	22.93	0	13	0.0051	K	ILLYETK	L			5	Spectrum15942 scans:21230,	15506528	4711	1		0	-0.3	-0.3	K.ILLYETK.L	NP_970924.1	hypothetical protein TDE0310 [Treponema denticola ATCC 35405]	K.ILLYETK.L		1
334472640	1	1	408.2604	814.5063	2	814.5065	-0.0002	70	76	0	37.66	0	14	0.00022	K	LPIFVAR	Q			6	Spectrum22782 scans:28830,	15506430	2837	1		0	-0.2	-0.2	K.LPIFVAR.Q	NP_970925.1	FAD-dependent thymidylate synthase [Treponema denticola ATCC 35405]	K.LPIFVAR.Q		1
334472639	1	1	312.1915	622.3685	2	622.369	-0.0005	93	97	0	23.34	0	13	0.0046	R	YSILK	A			3	Spectrum9741 scans:14198,	15506430	209	1		0	-0.8	-0.8	R.YSILK.A	NP_970925.1	FAD-dependent thymidylate synthase [Treponema denticola ATCC 35405]	R.YSILK.A		1
334472771	1	1	464.2744	926.5343	2	926.5371	-0.0029	159	167	0	25.3	0	13	0.003	K	AGMIVPLAR	K			4	Spectrum21245 scans:27119,	15506514	6009	1		0	-3.1	-3.1	K.AGMIVPLAR.K	NP_970938.1	hypothetical protein TDE0324 [Treponema denticola ATCC 35405]	K.AGMIVPLAR.K		1
334472463	1	1	303.216	906.6262	3	906.6266	-0.0004	193	200	1	51.12	0	13	0.0000077	R	IPLVPLKK	-			5	Spectrum16097 scans:21399,	15506376	5465	1		0	-0.4	-0.4	R.IPLVPLKK.-	NP_970939.1	hypothetical protein TDE0325 [Treponema denticola ATCC 35405]	R.IPLVPLKK.-		1
334472465	1	1	538.2377	1611.6912	3	1611.6909	0.0003	91	103	1	48.98	0	13	0.000013	K	CDEDPQKTDFVMK	K			8	Spectrum12073 scans:16808,	15506376	34141	1		0	0.2	0.2	K.CDEDPQKTDFVMK.K	NP_970939.1	hypothetical protein TDE0325 [Treponema denticola ATCC 35405]	K.CDEDPQKTDFVMK.K		1
334472462	1	1	390.2728	778.531	2	778.5316	-0.0006	193	199	0	39.36	0	13	0.00012	R	IPLVPLK	K			4	Spectrum23381 scans:29478,	15506376	2223	1		0	-0.8	-0.8	R.IPLVPLK.K	NP_970939.1	hypothetical protein TDE0325 [Treponema denticola ATCC 35405]	R.IPLVPLK.K		1
334472460	1	1	370.6859	739.3573	2	739.3575	-0.0002	98	103	0	33.58	0	13	0.00044	K	TDFVMK	K			4	Spectrum9078 scans:13462,	15506376	1645	1		0	-0.3	-0.3	K.TDFVMK.K	NP_970939.1	hypothetical protein TDE0325 [Treponema denticola ATCC 35405]	K.TDFVMK.K		1
334472464	1	1	624.3351	1246.6557	2	1246.6557	0	170	181	0	29.8	0	16	0.0022	R	IDNFDAAALAVK	K			7	Spectrum24808 scans:31048,	15506376	20448	1		0	0	0	R.IDNFDAAALAVK.K	NP_970939.1	hypothetical protein TDE0325 [Treponema denticola ATCC 35405]	R.IDNFDAAALAVK.K		1
334472461	1	1	382.2398	762.4649	2	762.4639	0.001	113	118	0	27.65	0	13	0.0021	R	IINLYK	L			4	Spectrum14356 scans:19447,	15506376	1936	1		0	1.3	1.3	R.IINLYK.L	NP_970939.1	hypothetical protein TDE0325 [Treponema denticola ATCC 35405]	R.IINLYK.L		1
334472459	1	1	364.7025	727.3904	2	727.3905	0	85	90	0	27.08	0	13	0.002	K	YFLSAK	C			4	Spectrum12419 scans:17190,	15506376	1475	1		0	0	0	K.YFLSAK.C	NP_970939.1	hypothetical protein TDE0325 [Treponema denticola ATCC 35405]	K.YFLSAK.C		1
334472688	1	1	526.2755	1050.5365	2	1050.5346	0.0019	205	213	0	33.32	0	16	0.001	K	LITSFDNNK	D			4	Spectrum12251 scans:17001,	15506456	10977	1		0	1.8	1.8	K.LITSFDNNK.D	NP_970948.1	hypothetical protein TDE0334 [Treponema denticola ATCC 35405]	K.LITSFDNNK.D		1
334472687	1	1	445.2346	888.4547	2	888.4552	-0.0005	133	140	0	23.85	0	15	0.007	K	SAINDEIK	N			5	Spectrum6126 scans:9961,	15506456	4885	1		0	-0.6	-0.6	K.SAINDEIK.N	NP_970948.1	hypothetical protein TDE0334 [Treponema denticola ATCC 35405]	K.SAINDEIK.N		1
334472821	1	1	670.3287	1338.6429	2	1338.6415	0.0014	199	210	0	16.53	0	14	0.032	K	HAIPIDNETSDK	L			5	Spectrum5183 scans:8697,	15506560	25004	1		0	1	1	K.HAIPIDNETSDK.L	NP_970950.1	hypothetical protein TDE0336 [Treponema denticola ATCC 35405]	K.HAIPIDNETSDK.L		1
334472820	1	1	391.2264	780.4383	2	780.4381	0.0002	161	167	0	15.22	0	13	0.03	R	YATSLVK	N			6	Spectrum6854 scans:10863,	15506560	2244	1		0	0.3	0.3	R.YATSLVK.N	NP_970950.1	hypothetical protein TDE0336 [Treponema denticola ATCC 35405]	R.YATSLVK.N		1
334472760	1	1	488.2726	974.5305	2	974.5284	0.0022	38	46	0	28.45	0	17	0.0037	R	SLSLGLEEK	Q			6	Spectrum18496 scans:24090,	15506503	7715	1		0	2.3	2.3	R.SLSLGLEEK.Q	NP_970957.1	alpha/beta fold family hydrolase [Treponema denticola ATCC 35405]	R.SLSLGLEEK.Q		1
334472845	1	1	510.7464	1019.4782	2	1019.4771	0.0012	257	266	0	15.79	0	13	0.033	K	LAEDSATQGK	T	Deamidated (NQ)	0.0000000200.0	4	Spectrum18432 scans:24017,	15506581	9807	1		0	1.2	1.2	K.LAEDSATQGK.T + Deamidated (NQ)	NP_970959.1	methyl-accepting chemotaxis protein DmcB [Treponema denticola ATCC 35405]	K.LAEDSATQGK.T + Deamidated (NQ)		1
334472716	1	1	479.2727	956.5308	2	956.5291	0.0017	313	320	0	27.55	0	14	0.0025	R	IAEILNER	S			5	Spectrum14209 scans:19272,	15506473	7059	1		0	1.8	1.8	R.IAEILNER.S	NP_970974.1	ABC transporter ATP-binding protein/permease [Treponema denticola ATCC 35405]	R.IAEILNER.S		1
334472715	1	1	434.2321	866.4497	2	866.4498	-0.0001	222	228	0	22.93	0	13	0.0051	K	ISESIYR	G			5	Spectrum8733 scans:13071,	15506473	4271	1		0	-0.1	-0.1	K.ISESIYR.G	NP_970974.1	ABC transporter ATP-binding protein/permease [Treponema denticola ATCC 35405]	K.ISESIYR.G		1
334472714	2	1	367.726	733.4375	2	733.4374	0.0001	544	549	0	14.06	0	13	0.039	K	ILVFDK	G			3	Spectrum22501 scans:28515,	15506473	1600	1		0	0.1	0.1	K.ILVFDK.G	NP_970974.1	ABC transporter ATP-binding protein/permease [Treponema denticola ATCC 35405]	K.ILVFDK.G		1
334472789	1	1	361.2158	720.417	2	720.417	0	47	53	0	18.97	0	15	0.022	K	SIGGFLK	P			4	Spectrum8281 scans:12560,	15506530	1392	1		0	0	0	K.SIGGFLK.P	NP_970989.1	ABC transporter ATP-binding protein [Treponema denticola ATCC 35405]	K.SIGGFLK.P		1
334472397	1	1	787.4147	1572.8148	2	1572.8148	0	215	230	0	59.72	0	16	0.0000023	K	TAQGEFAVGIIPADGK	A			11	Spectrum26914 scans:33341,	15506367	33262	1		0	0	0	K.TAQGEFAVGIIPADGK.A	NP_971000.1	ABC transporter periplasmic substrate-binding protein [Treponema denticola ATCC 35405]	K.TAQGEFAVGIIPADGK.A		1
334472389	1	1	465.2561	928.4977	2	928.4978	0	279	286	0	52.43	0	14	0.0000074	K	EAQEIIAR	L			6	Spectrum5546 scans:9180,	15506367	6071	1		0	0	0	K.EAQEIIAR.L	NP_971000.1	ABC transporter periplasmic substrate-binding protein [Treponema denticola ATCC 35405]	K.EAQEIIAR.L		1
334472394	1	1	571.3322	1140.6499	2	1140.6503	-0.0004	291	301	1	45.26	0	13	0.00003	K	DSAQIVKPGVK	G			6	Spectrum4914 scans:8383,	15506367	15139	1		0	-0.4	-0.4	K.DSAQIVKPGVK.G	NP_971000.1	ABC transporter periplasmic substrate-binding protein [Treponema denticola ATCC 35405]	K.DSAQIVKPGVK.G		1
334472387	1	1	392.7498	783.485	2	783.4854	-0.0004	302	309	0	38.32	0	13	0.00015	K	GLSLGLPK	D			4	Spectrum22324 scans:28322,	15506367	2279	1		0	-0.5	-0.5	K.GLSLGLPK.D	NP_971000.1	ABC transporter periplasmic substrate-binding protein [Treponema denticola ATCC 35405]	K.GLSLGLPK.D		1
334472396	1	1	753.8754	1505.7362	2	1505.7362	0	97	110	0	36.97	0	16	0.00043	K	ADGLLENYVSPNSK	D			7	Spectrum22259 scans:28248,	15506367	31023	1		0	0	0	K.ADGLLENYVSPNSK.D	NP_971000.1	ABC transporter periplasmic substrate-binding protein [Treponema denticola ATCC 35405]	K.ADGLLENYVSPNSK.D		1
334472395	1	1	381.224	1140.6503	3	1140.6503	0	291	301	1	36.55	0	13	0.00025	K	DSAQIVKPGVK	G			5	Spectrum4962 scans:8439,	15506367	15140	1		0	0	0	K.DSAQIVKPGVK.G	NP_971000.1	ABC transporter periplasmic substrate-binding protein [Treponema denticola ATCC 35405]	K.DSAQIVKPGVK.G		1
334472390	1	1	488.7405	975.4665	2	975.4662	0.0003	118	126	0	29.79	0	13	0.001	K	DTDGAWIAK	G			7	Spectrum12364 scans:17129,	15506367	7730	1		0	0.3	0.3	K.DTDGAWIAK.G	NP_971000.1	ABC transporter periplasmic substrate-binding protein [Treponema denticola ATCC 35405]	K.DTDGAWIAK.G		1
334472391	1	1	515.7638	1029.513	2	1029.5131	-0.0001	150	158	0	29.44	0	13	0.0013	K	TWAELADPK	Y			7	Spectrum19105 scans:24759,	15506367	10308	1		0	-0.1	-0.1	K.TWAELADPK.Y	NP_971000.1	ABC transporter periplasmic substrate-binding protein [Treponema denticola ATCC 35405]	K.TWAELADPK.Y		1
334472392	1	1	521.2663	1040.518	2	1040.5179	0.0002	46	54	0	28.57	0	13	0.0014	K	ELFDAFTAK	T			7	Spectrum28076 scans:34605,	15506367	10633	1		0	0.2	0.2	K.ELFDAFTAK.T	NP_971000.1	ABC transporter periplasmic substrate-binding protein [Treponema denticola ATCC 35405]	K.ELFDAFTAK.T		1
334472393	1	1	543.8198	1085.625	2	1085.6233	0.0017	197	206	0	18.89	0	15	0.021	K	INANIPFLGK	R			4	Spectrum29738 scans:36444,	15506367	12388	1		0	1.6	1.6	K.INANIPFLGK.R	NP_971000.1	ABC transporter periplasmic substrate-binding protein [Treponema denticola ATCC 35405]	K.INANIPFLGK.R		1
334472388	1	1	417.7214	833.4282	2	833.4283	-0.0001	111	117	0	14.3	0	13	0.045	K	DIPAQYK	D			4	Spectrum5202 scans:8721,	15506367	3386	1		0	-0.1	-0.1	K.DIPAQYK.D	NP_971000.1	ABC transporter periplasmic substrate-binding protein [Treponema denticola ATCC 35405]	K.DIPAQYK.D		1
334472547	1	1	676.8379	1351.6612	2	1351.6594	0.0018	274	284	0	53.98	0	15	0.0000064	R	LVFNEYPSPMR	I			6	Spectrum26307 scans:32675,	15506394	25537	1		0	1.3	1.3	R.LVFNEYPSPMR.I	NP_971012.1	oligopeptide/dipeptide ABC transporter periplasmic peptide-binding protein [Treponema denticola ATCC 35405]	R.LVFNEYPSPMR.I		1
334472545	1	1	397.2232	792.4319	2	792.4316	0.0003	285	290	0	30.88	0	16	0.0019	R	IIFNMR	N			5	Spectrum20420 scans:26207,	15506394	2494	1		0	0.4	0.4	R.IIFNMR.N	NP_971012.1	oligopeptide/dipeptide ABC transporter periplasmic peptide-binding protein [Treponema denticola ATCC 35405]	R.IIFNMR.N		1
334472544	1	1	370.6899	739.3652	2	739.3653	-0.0001	364	369	0	26.83	0	13	0.0021	K	DGFFVR	G			5	Spectrum18646 scans:24254,	15506394	1649	1		0	-0.1	-0.1	K.DGFFVR.G	NP_971012.1	oligopeptide/dipeptide ABC transporter periplasmic peptide-binding protein [Treponema denticola ATCC 35405]	K.DGFFVR.G		1
334472546	1	1	457.7508	913.487	2	913.4869	0.0001	506	514	0	16.77	0	13	0.021	K	NLPIDGTGK	W			4	Spectrum8101 scans:12349,	15506394	5685	1		0	0.1	0.1	K.NLPIDGTGK.W	NP_971012.1	oligopeptide/dipeptide ABC transporter periplasmic peptide-binding protein [Treponema denticola ATCC 35405]	K.NLPIDGTGK.W		1
334472830	1	1	580.2638	1158.513	2	1158.5193	-0.0063	166	174	0	17.73	0	13	0.017	R	QNESYVEYK	R			7	Spectrum6931 scans:10953,	15506567	15968	1		0	-5.4	-5.4	R.QNESYVEYK.R	NP_971015.1	adenylate/guanylate cyclase catalytic [Treponema denticola ATCC 35405]	R.QNESYVEYK.R		1
334472172	1	1	690.8546	1379.6945	2	1379.6933	0.0013	171	184	0	104.07	0	16	8.20E-11	K	LGYASDDLAGTGLK	F			10	Spectrum20725 scans:26545,	15506350	26928	1		0	0.9	0.9	K.LGYASDDLAGTGLK.F	NP_971019.1	major outer sheath protein [Treponema denticola ATCC 35405]	K.LGYASDDLAGTGLK.F		1
334472170	1	1	682.8808	1363.747	2	1363.746	0.0011	425	437	0	81.62	0	15	1.30E-08	R	LNHLLSAVPTGDK	S			11	Spectrum16700 scans:22071,	15506350	26034	1		0	0.8	0.8	R.LNHLLSAVPTGDK.S	NP_971019.1	major outer sheath protein [Treponema denticola ATCC 35405]	R.LNHLLSAVPTGDK.S		1
334472171	1	1	686.3617	1370.7088	2	1370.7082	0.0007	215	227	0	76.5	0	15	3.70E-08	K	VGDTLIAGATYYK	Q			11	Spectrum22472 scans:28484,	15506350	26452	1		0	0.5	0.5	K.VGDTLIAGATYYK.Q	NP_971019.1	major outer sheath protein [Treponema denticola ATCC 35405]	K.VGDTLIAGATYYK.Q		1
334472168	1	1	671.8412	1341.6678	2	1341.6677	0.0001	46	57	0	71.95	0	14	8.90E-08	K	AQHGFENLLDAK	V			9	Spectrum21385 scans:27278,	15506350	25151	1		0	0.1	0.1	K.AQHGFENLLDAK.V	NP_971019.1	major outer sheath protein [Treponema denticola ATCC 35405]	K.AQHGFENLLDAK.V		1
334472174	1	1	725.9024	1449.7902	2	1449.7901	0.0001	58	70	0	67.99	0	15	2.80E-07	K	VVIPLYMGTLNSK	T	Oxidation (M)	0.0000001000000.0	10	Spectrum27961 scans:34483,	15506350	29402	1		0	0.1	0.1	K.VVIPLYMGTLNSK.T + Oxidation (M)	NP_971019.1	major outer sheath protein [Treponema denticola ATCC 35405]	K.VVIPLYMGTLNSK.T + Oxidation (M)		1
334472176	1	1	1004.9663	2007.9181	2	2007.9174	0.0006	151	170	0	66.53	0	13	2.60E-07	R	DNGVAWGPETSGDITGFGTK	L			11	Spectrum30214 scans:36978,	15506350	39840	1		0	0.3	0.3	R.DNGVAWGPETSGDITGFGTK.L	NP_971019.1	major outer sheath protein [Treponema denticola ATCC 35405]	R.DNGVAWGPETSGDITGFGTK.L		1
334472167	1	1	448.2297	1341.6674	3	1341.6677	-0.0003	46	57	0	56.25	0	14	0.0000034	K	AQHGFENLLDAK	V			12	Spectrum21375 scans:27267,	15506350	25149	1		0	-0.2	-0.2	K.AQHGFENLLDAK.V	NP_971019.1	major outer sheath protein [Treponema denticola ATCC 35405]	K.AQHGFENLLDAK.V		1
334472163	1	1	442.2011	882.3877	2	882.3872	0.0006	191	198	0	55.31	0	13	0.0000029	K	FGSNGSWK	A	Deamidated (NQ)	0.00020000.0	7	Spectrum9588 scans:14024,	15506350	4804	1		0	0.7	0.7	K.FGSNGSWK.A + Deamidated (NQ)	NP_971019.1	major outer sheath protein [Treponema denticola ATCC 35405]	K.FGSNGSWK.A + Deamidated (NQ)		1
334472164	1	1	503.7638	1005.513	2	1005.5131	-0.0001	490	499	0	54.47	0	15	0.0000066	K	VGATFSPAEK	I			7	Spectrum7668 scans:11843,	15506350	9040	1		0	-0.1	-0.1	K.VGATFSPAEK.I	NP_971019.1	major outer sheath protein [Treponema denticola ATCC 35405]	K.VGATFSPAEK.I		1
334472173	1	1	717.9047	1433.7948	2	1433.7952	-0.0004	58	70	0	54.19	0	14	0.0000055	K	VVIPLYMGTLNSK	T			8	Spectrum33878 scans:41079,	15506350	28858	1		0	-0.3	-0.3	K.VVIPLYMGTLNSK.T	NP_971019.1	major outer sheath protein [Treponema denticola ATCC 35405]	K.VVIPLYMGTLNSK.T		1
334472162	1	1	441.7081	881.4016	2	881.4032	-0.0016	191	198	0	48.69	0	13	0.000014	K	FGSNGSWK	A			7	Spectrum7583 scans:11743,	15506350	4777	1		0	-1.8	-1.8	K.FGSNGSWK.A	NP_971019.1	major outer sheath protein [Treponema denticola ATCC 35405]	K.FGSNGSWK.A		1
334472156	1	1	325.6795	649.3444	2	649.3435	0.0009	185	190	0	47.15	0	18	0.000063	K	FDAGLK	F			5	Spectrum6226 scans:10091,	15506350	478	1		0	1.4	1.4	K.FDAGLK.F	NP_971019.1	major outer sheath protein [Treponema denticola ATCC 35405]	K.FDAGLK.F		1
334472158	1	1	360.7058	719.3971	2	719.3966	0.0004	358	363	0	46.33	0	14	0.000031	K	VAFDLR	F			5	Spectrum16851 scans:22245,	15506350	1377	1		0	0.6	0.6	K.VAFDLR.F	NP_971019.1	major outer sheath protein [Treponema denticola ATCC 35405]	K.VAFDLR.F		1
334472160	1	1	416.2237	830.4329	2	830.4327	0.0003	483	489	0	43.26	0	14	0.000068	K	FFGVAYK	V			6	Spectrum21137 scans:26993,	15506350	3323	1		0	0.4	0.4	K.FFGVAYK.V	NP_971019.1	major outer sheath protein [Treponema denticola ATCC 35405]	K.FFGVAYK.V		1
334472159	1	1	365.6751	729.3357	2	729.3333	0.0024	364	369	0	42.57	0	13	0.000055	R	FDASYK	W			4	Spectrum3788 scans:7025,	15506350	1517	1		0	3.3	3.3	R.FDASYK.W	NP_971019.1	major outer sheath protein [Treponema denticola ATCC 35405]	R.FDASYK.W		1
334472161	1	1	424.7654	847.5162	2	847.5167	-0.0005	208	214	1	38.55	0	13	0.00014	K	FKVVDLK	V			5	Spectrum14141 scans:19199,	15506350	3799	1		0	-0.6	-0.6	K.FKVVDLK.V	NP_971019.1	major outer sheath protein [Treponema denticola ATCC 35405]	K.FKVVDLK.V		1
334472169	1	1	455.5893	1363.746	3	1363.746	0	425	437	0	37.68	0	15	0.00033	R	LNHLLSAVPTGDK	S			8	Spectrum16710 scans:22083,	15506350	26031	1		0	0	0	R.LNHLLSAVPTGDK.S	NP_971019.1	major outer sheath protein [Treponema denticola ATCC 35405]	R.LNHLLSAVPTGDK.S		1
334472166	1	1	392.5414	1174.6025	3	1174.6023	0.0002	480	489	1	33.34	0	15	0.00083	K	TDKFFGVAYK	V			6	Spectrum19967 scans:25706,	15506350	16760	1		0	0.2	0.2	K.TDKFFGVAYK.V	NP_971019.1	major outer sheath protein [Treponema denticola ATCC 35405]	K.TDKFFGVAYK.V		1
334472165	1	1	545.2806	1088.5467	2	1088.5462	0.0005	264	275	0	29.01	0	15	0.0021	K	TASTATGPAANK	Y			4	Spectrum435 scans:1243,	15506350	12490	1		0	0.5	0.5	K.TASTATGPAANK.Y	NP_971019.1	major outer sheath protein [Treponema denticola ATCC 35405]	K.TASTATGPAANK.Y		1
334472175	1	1	726.395	1450.7754	2	1450.7741	0.0012	58	70	0	23.78	0	15	0.0082	K	VVIPLYMGTLNSK	T	Oxidation (M); Deamidated (NQ)	0.0000001000200.0	6	Spectrum28985 scans:35618,	15506350	29432	1		0	0.8	0.8	K.VVIPLYMGTLNSK.T + Oxidation (M); Deamidated (NQ)	NP_971019.1	major outer sheath protein [Treponema denticola ATCC 35405]	K.VVIPLYMGTLNSK.T + Oxidation (M); Deamidated (NQ)		1
334472155	1	1	310.666	619.3173	2	619.3177	-0.0003	474	479	0	22.85	0	16	0.012	K	SIDASK	T			4	Spectrum203 scans:654,	15506350	204	1		0	-0.5	-0.5	K.SIDASK.T	NP_971019.1	major outer sheath protein [Treponema denticola ATCC 35405]	K.SIDASK.T		1
334472157	1	1	338.6667	675.3188	2	675.3188	0.0001	71	76	0	21.78	0	14	0.0096	K	TEGDVR	M			5	Spectrum392 scans:1197,	15506350	808	1		0	0.1	0.1	K.TEGDVR.M	NP_971019.1	major outer sheath protein [Treponema denticola ATCC 35405]	K.TEGDVR.M		1
334472766	1	1	405.2059	808.3972	2	808.3967	0.0006	187	193	0	26.17	0	13	0.0028	K	FLEDASK	E			5	Spectrum4180 scans:7505,	15506509	2736	1		0	0.7	0.7	K.FLEDASK.E	NP_971024.1	M48 family peptidase [Treponema denticola ATCC 35405]	K.FLEDASK.E		1
334472481	1	1	639.2938	1276.573	2	1276.5717	0.0012	263	273	0	61.5	0	13	7.10E-07	K	EAIEDCNTGIR	M			7	Spectrum7769 scans:11959,	15506379	22138	1		0	0.9	0.9	K.EAIEDCNTGIR.M	NP_971044.1	TPR [Treponema denticola ATCC 35405]	K.EAIEDCNTGIR.M		1
334472479	1	1	519.7404	1037.4663	2	1037.4666	-0.0003	192	200	0	55.17	0	13	0.000003	R	TDDAINDFK	I			6	Spectrum11815 scans:16518,	15506379	10559	1		0	-0.3	-0.3	R.TDDAINDFK.I	NP_971044.1	TPR [Treponema denticola ATCC 35405]	R.TDDAINDFK.I		1
334472478	1	1	413.7552	825.4958	2	825.496	-0.0001	100	106	0	36.69	0	13	0.00021	R	IIELNPK	E			5	Spectrum11987 scans:16712,	15506379	3175	1		0	-0.1	-0.1	R.IIELNPK.E	NP_971044.1	TPR [Treponema denticola ATCC 35405]	R.IIELNPK.E		1
334472480	1	1	561.2967	1120.5789	2	1120.5764	0.0025	161	170	0	28.33	0	17	0.0041	K	AFEDINTAIK	L			7	Spectrum18925 scans:24557,	15506379	14122	1		0	2.2	2.2	K.AFEDINTAIK.L	NP_971044.1	TPR [Treponema denticola ATCC 35405]	K.AFEDINTAIK.L		1
334472482	1	1	643.7975	1285.5804	2	1285.5826	-0.0022	151	160	0	24.27	0	13	0.0037	R	AYEQINEYEK	A			7	Spectrum10268 scans:14782,	15506379	22428	1		0	-1.7	-1.7	R.AYEQINEYEK.A	NP_971044.1	TPR [Treponema denticola ATCC 35405]	R.AYEQINEYEK.A		1
334472476	1	1	346.1765	690.3384	2	690.3377	0.0007	110	114	0	22.98	0	13	0.0055	K	AYYFK	G			4	Spectrum9464 scans:13888,	15506379	949	1		0	1	1	K.AYYFK.G	NP_971044.1	TPR [Treponema denticola ATCC 35405]	K.AYYFK.G		1
334472477	1	1	404.2036	806.3927	2	806.3923	0.0004	93	99	0	21.46	0	13	0.0071	K	ALADFDR	I			5	Spectrum11312 scans:15964,	15506379	2701	1		0	0.5	0.5	K.ALADFDR.I	NP_971044.1	TPR [Treponema denticola ATCC 35405]	K.ALADFDR.I		1
334472475	1	1	340.1919	678.3692	2	678.37	-0.0008	178	182	0	20.63	0	16	0.018	K	LYNLR	G	Deamidated (NQ)	0.00200.0	3	Spectrum7355 scans:11468,	15506379	835	1		0	-1.2	-1.2	K.LYNLR.G + Deamidated (NQ)	NP_971044.1	TPR [Treponema denticola ATCC 35405]	K.LYNLR.G + Deamidated (NQ)		1
334472754	1	1	729.8662	1457.7179	2	1457.7184	-0.0006	9	22	0	28.97	0	13	0.0013	R	GGVIMDVTNPEQAK	I			6	Spectrum19308 scans:24980,	15506501	29618	1		0	-0.4	-0.4	R.GGVIMDVTNPEQAK.I	NP_971070.1	pyridoxal biosynthesis lyase PdxS [Treponema denticola ATCC 35405]	R.GGVIMDVTNPEQAK.I		1
334472788	1	0	397.2262	792.4379	2	792.4381	-0.0002	77	83	0	22.24	0	16	0.012	K	IDAFSLK	P			5	Spectrum23072 scans:29145,	15506529	2500	1		0	-0.3	-0.3	K.IDAFSLK.P	NP_971073.1	hypothetical protein TDE0459 [Treponema denticola ATCC 35405]	K.IDAFSLK.P		1
334472666	1	1	732.3391	1462.6635	2	1462.6688	-0.0053	653	665	0	50.29	0	13	0.0000094	K	NTEGFLDNNTNPK	T			7	Spectrum12486 scans:17266,	15506445	29744	1		0	-3.6	-3.6	K.NTEGFLDNNTNPK.T	NP_971083.1	hypothetical protein TDE0469 [Treponema denticola ATCC 35405]	K.NTEGFLDNNTNPK.T		1
334472722	1	1	452.7539	903.4932	2	903.4913	0.0019	99	106	0	29.95	0	14	0.0015	K	DLSDILTK	L			5	Spectrum24625 scans:30844,	15506477	5350	1		0	2.1	2.1	K.DLSDILTK.L	NP_971103.1	hypothetical protein TDE0489 [Treponema denticola ATCC 35405]	K.DLSDILTK.L		1
334472723	1	1	516.2893	1030.5639	2	1030.5659	-0.0019	37	45	0	22.21	0	16	0.013	K	STNQELVLK	T			7	Spectrum10388 scans:14922,	15506477	10364	1		0	-1.8	-1.8	K.STNQELVLK.T	NP_971103.1	hypothetical protein TDE0489 [Treponema denticola ATCC 35405]	K.STNQELVLK.T		1
334472609	1	1	805.4168	1608.8191	2	1608.8148	0.0043	483	496	0	37.05	0	17	0.00059	R	LQFYAPESGIVTER	L			5	Spectrum27607 scans:34100,	15506417	34081	1		0	2.7	2.7	R.LQFYAPESGIVTER.L	NP_971185.1	hypothetical protein TDE0571 [Treponema denticola ATCC 35405]	R.LQFYAPESGIVTER.L		1
334472610	1	1	971.465	1940.9155	2	1940.9116	0.0039	308	327	0	35.78	0	15	0.00044	K	YGTGSGSPTPAGNITVYDGK	K			8	Spectrum17830 scans:23335,	15506417	39335	1		0	2	2	K.YGTGSGSPTPAGNITVYDGK.K	NP_971185.1	hypothetical protein TDE0571 [Treponema denticola ATCC 35405]	K.YGTGSGSPTPAGNITVYDGK.K		1
334472608	1	1	562.2988	1122.583	2	1122.5822	0.0008	472	481	0	29.93	0	16	0.0024	R	IVYGQYGPAR	R			6	Spectrum11712 scans:16404,	15506417	14193	1		0	0.7	0.7	R.IVYGQYGPAR.R	NP_971185.1	hypothetical protein TDE0571 [Treponema denticola ATCC 35405]	R.IVYGQYGPAR.R		1
334472813	1	1	537.3012	1072.5879	2	1072.5876	0.0002	124	132	2	18.91	0	14	0.019	K	KDEVNKNVK	K			4	Spectrum4471 scans:7862,	15506553	11910	1		0	0.2	0.2	K.KDEVNKNVK.K	NP_971188.1	surface protein [Treponema denticola ATCC 35405]	K.KDEVNKNVK.K		1
334472743	1	1	437.2569	872.4992	2	872.4967	0.0025	1088	1095	0	31.64	0	18	0.0026	K	LLNEGISK	M			4	Spectrum7761 scans:11950,	15506493	4546	1		0	2.9	2.9	K.LLNEGISK.M	NP_971195.1	transglutaminase [Treponema denticola ATCC 35405]	K.LLNEGISK.M		1
334472593	1	1	477.7664	953.5182	2	953.5182	0	42	49	0	33.01	0	13	0.0005	K	VETHLIDK	A			7	Spectrum4622 scans:8048,	15506410	6914	1		0	0	0	K.VETHLIDK.A	NP_971233.1	methyl-accepting chemotaxis protein [Treponema denticola ATCC 35405]	K.VETHLIDK.A		1
334472594	1	1	318.8474	953.5204	3	953.5182	0.0022	42	49	0	28.76	0	13	0.0013	K	VETHLIDK	A			4	Spectrum4527 scans:7929,	15506410	6917	1		0	2.3	2.3	K.VETHLIDK.A	NP_971233.1	methyl-accepting chemotaxis protein [Treponema denticola ATCC 35405]	K.VETHLIDK.A		1
334472781	1	1	551.2929	1100.5711	2	1100.5713	-0.0002	198	207	0	23.39	0	13	0.0055	K	EAVVGEELQK	G			8	Spectrum9455 scans:13877,	15506523	13219	1		0	-0.2	-0.2	K.EAVVGEELQK.G	NP_971241.1	co-chaperone protein GrpE [Treponema denticola ATCC 35405]	K.EAVVGEELQK.G		1
334472583	1	1	486.2804	970.5463	2	970.5447	0.0016	559	567	0	46.11	0	13	0.000027	K	IEAAIADLR	Q			5	Spectrum18777 scans:24397,	15506406	7559	1		0	1.6	1.6	K.IEAAIADLR.Q	NP_971242.1	molecular chaperone DnaK [Treponema denticola ATCC 35405]	K.IEAAIADLR.Q		1
334472585	1	1	698.342	1394.6694	2	1394.6677	0.0017	531	542	0	32.99	0	15	0.0008	K	NNADSLIYQTEK	T			7	Spectrum14778 scans:19929,	15506406	27650	1		0	1.2	1.2	K.NNADSLIYQTEK.T	NP_971242.1	molecular chaperone DnaK [Treponema denticola ATCC 35405]	K.NNADSLIYQTEK.T		1
334472584	1	1	506.7739	1011.5332	2	1011.5349	-0.0017	91	99	0	31.3	0	14	0.001	K	IVPQGEDVR	I			4	Spectrum4859 scans:8319,	15506406	9451	1		0	-1.7	-1.7	K.IVPQGEDVR.I	NP_971242.1	molecular chaperone DnaK [Treponema denticola ATCC 35405]	K.IVPQGEDVR.I		1
334472706	1	1	362.7231	723.4316	2	723.4319	-0.0003	32	37	0	27.86	0	13	0.0016	R	FLFLGK	F			4	Spectrum29388 scans:36062,	15506467	1438	1		0	-0.4	-0.4	R.FLFLGK.F	NP_971244.1	sigma factor regulatory protein [Treponema denticola ATCC 35405]	R.FLFLGK.F		1
334472707	1	1	427.244	852.4734	2	852.4745	-0.0011	100	106	0	25.07	0	13	0.0031	K	VFAEFLK	K			6	Spectrum25876 scans:32212,	15506467	3940	1		0	-1.3	-1.3	K.VFAEFLK.K	NP_971244.1	sigma factor regulatory protein [Treponema denticola ATCC 35405]	K.VFAEFLK.K		1
334472795	1	1	394.2492	786.4838	2	786.4851	-0.0013	87	93	0	21.6	0	13	0.0069	R	LVTDVIK	T			3	Spectrum13542 scans:18515,	15506536	2353	1		0	-1.7	-1.7	R.LVTDVIK.T	NP_971253.1	oligopeptide/dipeptide ABC transporter permease [Treponema denticola ATCC 35405]	R.LVTDVIK.T		1
334472603	1	1	415.2427	828.4708	2	828.4705	0.0003	99	105	0	59.25	0	13	0.0000012	K	EGELLLR	F			6	Spectrum16098 scans:21400,	15506415	3273	1		0	0.4	0.4	K.EGELLLR.F	NP_971263.1	hypothetical protein TDE0649 [Treponema denticola ATCC 35405]	K.EGELLLR.F		1
334472604	1	1	529.2982	1056.5819	2	1056.5815	0.0004	61	70	0	25.3	0	13	0.003	K	LIDPSNTIGK	S			8	Spectrum13611 scans:18589,	15506415	11245	1		0	0.4	0.4	K.LIDPSNTIGK.S	NP_971263.1	hypothetical protein TDE0649 [Treponema denticola ATCC 35405]	K.LIDPSNTIGK.S		1
334472699	1	1	554.2702	1106.5258	2	1106.5244	0.0014	386	395	0	21.39	0	14	0.0098	K	GVFDNLEGEK	K			5	Spectrum20194 scans:25954,	15506463	13519	1		0	1.3	1.3	K.GVFDNLEGEK.K	NP_971278.1	pyruvate ferredoxin/flavodoxin oxidoreductase [Treponema denticola ATCC 35405]	K.GVFDNLEGEK.K		1
334472698	1	1	484.7757	967.5368	2	967.5379	-0.0011	548	555	0	20.45	0	13	0.009	K	FYVIDAIK	I			6	Spectrum28151 scans:34684,	15506463	7448	1		0	-1.1	-1.1	K.FYVIDAIK.I	NP_971278.1	pyruvate ferredoxin/flavodoxin oxidoreductase [Treponema denticola ATCC 35405]	K.FYVIDAIK.I		1
334472697	1	1	441.2298	880.445	2	880.4443	0.0007	1180	1186	1	19.34	0	13	0.012	K	YLADRPF	-			3	Spectrum17394 scans:22851,	15506463	4751	1		0	0.8	0.8	K.YLADRPF.-	NP_971278.1	pyruvate ferredoxin/flavodoxin oxidoreductase [Treponema denticola ATCC 35405]	K.YLADRPF.-		1
334472791	1	1	459.7867	917.5588	2	917.5586	0.0002	246	253	0	22.46	0	13	0.0057	R	VPLLVSYK	T			6	Spectrum21801 scans:27737,	15506532	5823	1		0	0.2	0.2	R.VPLLVSYK.T	NP_971342.1	hypothetical protein TDE0730 [Treponema denticola ATCC 35405]	R.VPLLVSYK.T		1
334472409	1	1	813.4281	1624.8416	2	1624.842	-0.0004	185	199	1	101.46	0	16	1.70E-10	K	LIQNAINGADEDKPK	S			13	Spectrum9854 scans:14321,	15506369	34560	1		0	-0.2	-0.2	K.LIQNAINGADEDKPK.S	NP_971343.1	hypothetical protein TDE0731 [Treponema denticola ATCC 35405]	K.LIQNAINGADEDKPK.S		1
334472410	1	1	813.9188	1625.8231	2	1625.826	-0.0029	185	199	1	61.25	0	15	0.0000012	K	LIQNAINGADEDKPK	S	Deamidated (NQ)	0.000000200000000.0	9	Spectrum8811 scans:13157,	15506369	34590	1		0	-1.8	-1.8	K.LIQNAINGADEDKPK.S + Deamidated (NQ)	NP_971343.1	hypothetical protein TDE0731 [Treponema denticola ATCC 35405]	K.LIQNAINGADEDKPK.S + Deamidated (NQ)		1
334472408	1	1	581.2982	1160.5819	2	1160.5826	-0.0007	86	95	0	57.41	0	15	0.0000035	K	SLEGAELWTR	D			7	Spectrum23925 scans:30079,	15506369	16073	1		0	-0.6	-0.6	K.SLEGAELWTR.D	NP_971343.1	hypothetical protein TDE0731 [Treponema denticola ATCC 35405]	K.SLEGAELWTR.D		1
334472411	1	1	542.9497	1625.8271	3	1625.826	0.0011	185	199	1	46.09	0	15	0.000041	K	LIQNAINGADEDKPK	S	Deamidated (NQ)	0.000000200000000.0	11	Spectrum11198 scans:15830,	15506369	34593	1		0	0.7	0.7	K.LIQNAINGADEDKPK.S + Deamidated (NQ)	NP_971343.1	hypothetical protein TDE0731 [Treponema denticola ATCC 35405]	K.LIQNAINGADEDKPK.S + Deamidated (NQ)		1
334472405	1	1	392.7163	783.4179	2	783.4167	0.0013	73	78	0	22.36	0	13	0.0058	K	DVYLFK	F			4	Spectrum22183 scans:28164,	15506369	2273	1		0	1.7	1.7	K.DVYLFK.F	NP_971343.1	hypothetical protein TDE0731 [Treponema denticola ATCC 35405]	K.DVYLFK.F		1
334472407	1	1	485.2738	968.533	2	968.5331	-0.0001	71	78	1	21.27	0	13	0.0075	K	GKDVYLFK	F			5	Spectrum13997 scans:19041,	15506369	7483	1		0	-0.1	-0.1	K.GKDVYLFK.F	NP_971343.1	hypothetical protein TDE0731 [Treponema denticola ATCC 35405]	K.GKDVYLFK.F		1
334472406	1	1	473.2664	944.5182	2	944.5178	0.0003	210	218	1	16.79	0	14	0.032	R	VKEALSEGL	-			7	Spectrum13740 scans:18742,	15506369	6628	1		0	0.3	0.3	R.VKEALSEGL.-	NP_971343.1	hypothetical protein TDE0731 [Treponema denticola ATCC 35405]	R.VKEALSEGL.-		1
334472642	1	1	432.745	863.4755	2	863.4752	0.0003	107	114	0	41.53	0	13	0.000088	K	NGGVYIIK	I	Deamidated (NQ)	0.20000000.0	7	Spectrum18045 scans:23573,	15506431	4215	1		0	0.3	0.3	K.NGGVYIIK.I + Deamidated (NQ)	NP_971344.1	hypothetical protein TDE0732 [Treponema denticola ATCC 35405]	K.NGGVYIIK.I + Deamidated (NQ)		1
334472641	1	1	413.726	825.4373	2	825.4385	-0.0011	131	137	0	26.5	0	13	0.0022	K	AGIFYQK	N			4	Spectrum11326 scans:15979,	15506431	3164	1		0	-1.3	-1.3	K.AGIFYQK.N	NP_971344.1	hypothetical protein TDE0732 [Treponema denticola ATCC 35405]	K.AGIFYQK.N		1
334472683	1	1	857.4521	1712.8897	2	1712.8832	0.0065	76	91	0	43.96	0	16	0.000088	K	TIEGGENLNVIETPVK	S	Deamidated (NQ)	0.0000002000000000.0	7	Spectrum24044 scans:30205,	15506454	36494	1		0	3.8	3.8	K.TIEGGENLNVIETPVK.S + Deamidated (NQ)	NP_971359.1	iron compound ABC transporter periplasmic iron compound-binding protein [Treponema denticola ATCC 35405]	K.TIEGGENLNVIETPVK.S + Deamidated (NQ)		1
334472671	1	1	697.3521	1392.6897	2	1392.6885	0.0012	250	262	0	32.4	0	15	0.0011	K	LGFSNLNAAETEK	M			9	Spectrum20214 scans:25976,	15506448	27571	1		0	0.9	0.9	K.LGFSNLNAAETEK.M	NP_971363.1	hypothetical protein TDE0752 [Treponema denticola ATCC 35405]	K.LGFSNLNAAETEK.M		1
334472670	1	1	666.2921	1330.5695	2	1330.5711	-0.0015	360	371	0	30.49	0	13	0.00089	K	TFSSVENMSDSK	N			9	Spectrum11483 scans:16151,	15506448	24693	1		0	-1.1	-1.1	K.TFSSVENMSDSK.N	NP_971363.1	hypothetical protein TDE0752 [Treponema denticola ATCC 35405]	K.TFSSVENMSDSK.N		1
334472403	1	1	575.2931	1148.5717	2	1148.5713	0.0004	192	201	0	55.53	0	14	0.0000038	K	GTSWETVIEK	R			6	Spectrum22162 scans:28140,	15506368	15491	1		0	0.3	0.3	K.GTSWETVIEK.R	NP_971364.1	hypothetical protein TDE0753 [Treponema denticola ATCC 35405]	K.GTSWETVIEK.R		1
334472401	1	1	537.2959	1072.5772	2	1072.5764	0.0008	178	187	0	52.23	0	16	0.000012	K	NELSALEGIK	A			6	Spectrum23996 scans:30155,	15506368	11906	1		0	0.7	0.7	K.NELSALEGIK.A	NP_971364.1	hypothetical protein TDE0753 [Treponema denticola ATCC 35405]	K.NELSALEGIK.A		1
334472404	1	1	579.8091	1157.6036	2	1157.604	-0.0004	202	210	1	48.33	0	13	0.000017	K	RIEELQNEK	S			6	Spectrum2694 scans:5643,	15506368	15946	1		0	-0.3	-0.3	K.RIEELQNEK.S	NP_971364.1	hypothetical protein TDE0753 [Treponema denticola ATCC 35405]	K.RIEELQNEK.S		1
334472399	1	1	335.1728	668.3311	2	668.3316	-0.0004	116	120	0	42.36	0	13	0.000058	R	YSIMR	F			4	Spectrum7651 scans:11821,	15506368	667	1		0	-0.6	-0.6	R.YSIMR.F	NP_971364.1	hypothetical protein TDE0753 [Treponema denticola ATCC 35405]	R.YSIMR.F		1
334472402	1	1	537.7889	1073.5633	2	1073.5604	0.0029	178	187	0	30.31	0	17	0.0027	K	NELSALEGIK	A	Deamidated (NQ)	0.2000000000.0	8	Spectrum28356 scans:34919,	15506368	11933	1		0	2.7	2.7	K.NELSALEGIK.A + Deamidated (NQ)	NP_971364.1	hypothetical protein TDE0753 [Treponema denticola ATCC 35405]	K.NELSALEGIK.A + Deamidated (NQ)		1
334472398	1	1	327.1755	652.3364	2	652.3367	-0.0002	111	115	0	25.01	0	13	0.0032	R	LMFSR	Y			3	Spectrum11301 scans:15951,	15506368	498	1		0	-0.3	-0.3	R.LMFSR.Y	NP_971364.1	hypothetical protein TDE0753 [Treponema denticola ATCC 35405]	R.LMFSR.Y		1
334472400	1	1	501.7578	1001.5011	2	1001.5029	-0.0018	203	210	0	18.41	0	13	0.014	R	IEELQNEK	S			6	Spectrum3142 scans:6227,	15506368	8870	1		0	-1.8	-1.8	R.IEELQNEK.S	NP_971364.1	hypothetical protein TDE0753 [Treponema denticola ATCC 35405]	R.IEELQNEK.S		1
334472470	1	1	525.7643	1049.5141	2	1049.5141	0	184	192	0	64.45	0	13	3.90E-07	R	YGENAELVR	A			8	Spectrum9058 scans:13439,	15506378	10915	1		0	0	0	R.YGENAELVR.A	NP_971365.1	hypothetical protein TDE0754 [Treponema denticola ATCC 35405]	R.YGENAELVR.A		1
334472474	1	1	684.3498	1366.6851	2	1366.6802	0.0049	157	168	1	60.31	0	16	0.0000022	R	KGGMEYEIVDVK	K			18	Spectrum18729 scans:24344,	15506378	26302	1		0	3.6	3.6	R.KGGMEYEIVDVK.K	NP_971365.1	hypothetical protein TDE0754 [Treponema denticola ATCC 35405]	R.KGGMEYEIVDVK.K		1
334472471	1	1	620.2993	1238.5841	2	1238.5853	-0.0012	158	168	0	55.92	0	13	0.0000028	K	GGMEYEIVDVK	K			7	Spectrum22819 scans:28870,	15506378	20053	1		0	-1	-1	K.GGMEYEIVDVK.K	NP_971365.1	hypothetical protein TDE0754 [Treponema denticola ATCC 35405]	K.GGMEYEIVDVK.K		1
334472469	1	1	484.7834	967.5522	2	967.5531	-0.001	130	137	0	43.43	0	13	0.000045	R	FFLPFAVK	I			7	Spectrum38505 scans:46781,	15506378	7454	1		0	-1	-1	R.FFLPFAVK.I	NP_971365.1	hypothetical protein TDE0754 [Treponema denticola ATCC 35405]	R.FFLPFAVK.I		1
334472472	1	1	628.2989	1254.5833	2	1254.5802	0.0031	158	168	0	35.51	0	14	0.00044	K	GGMEYEIVDVK	K	Oxidation (M)	0.00100000000.0	7	Spectrum17927 scans:23443,	15506378	20891	1		0	2.5	2.5	K.GGMEYEIVDVK.K + Oxidation (M)	NP_971365.1	hypothetical protein TDE0754 [Treponema denticola ATCC 35405]	K.GGMEYEIVDVK.K + Oxidation (M)		1
334472473	1	1	456.5672	1366.6798	3	1366.6802	-0.0005	157	168	1	28.89	0	16	0.003	R	KGGMEYEIVDVK	K			11	Spectrum18600 scans:24204,	15506378	26298	1		0	-0.4	-0.4	R.KGGMEYEIVDVK.K	NP_971365.1	hypothetical protein TDE0754 [Treponema denticola ATCC 35405]	R.KGGMEYEIVDVK.K		1
334472701	1	1	432.7268	863.439	2	863.4389	0.0001	181	187	0	32.73	0	15	0.00088	K	IFNVEDK	A			5	Spectrum11026 scans:15632,	15506465	4211	1		0	0.1	0.1	K.IFNVEDK.A	NP_971369.1	iron compound ABC transporter periplasmic iron compound-binding protein [Treponema denticola ATCC 35405]	K.IFNVEDK.A		1
334472702	2	0	433.215	864.4154	2	864.4229	-0.0075	181	187	0	22.04	0	13	0.0078	K	IFNVEDK	A	Deamidated (NQ)	0.0020000.0	6	Spectrum11093 scans:15705,	15506465	4227	1		0	-8.7	-8.7	K.IFNVEDK.A + Deamidated (NQ)	NP_971369.1	iron compound ABC transporter periplasmic iron compound-binding protein [Treponema denticola ATCC 35405]	K.IFNVEDK.A + Deamidated (NQ)		1
334472191	1	1	525.7776	1049.5406	2	1049.5393	0.0013	65	74	0	78.69	0	16	3.40E-08	K	LVVFDSADGK	Q			7	Spectrum16707 scans:22079,	15506352	10930	1		0	1.2	1.2	K.LVVFDSADGK.Q	NP_971372.1	protease complex-associated polypeptide [Treponema denticola ATCC 35405]	K.LVVFDSADGK.Q		1
334472203	1	1	777.3339	1552.6533	2	1552.6536	-0.0003	618	633	0	74.7	0	13	3.40E-08	R	TMGNNSSSGSNAVNGR	F	Deamidated (NQ)	0.0000200000000000.0	11	Spectrum1372 scans:3690,	15506352	32567	1		0	-0.2	-0.2	R.TMGNNSSSGSNAVNGR.F + Deamidated (NQ)	NP_971372.1	protease complex-associated polypeptide [Treponema denticola ATCC 35405]	R.TMGNNSSSGSNAVNGR.F + Deamidated (NQ)		1
334472199	1	1	702.8771	1403.7396	2	1403.7409	-0.0013	354	365	2	61.11	0	17	0.0000022	R	EKDIGEFKPVSR	T			7	Spectrum8848 scans:13199,	15506352	27957	1		0	-0.9	-0.9	R.EKDIGEFKPVSR.T	NP_971372.1	protease complex-associated polypeptide [Treponema denticola ATCC 35405]	R.EKDIGEFKPVSR.T		1
334472189	1	1	477.7687	953.5228	2	953.5222	0.0006	97	104	0	59.77	0	13	0.0000011	K	YDFVLLGK	K			6	Spectrum30731 scans:37549,	15506352	6918	1		0	0.6	0.6	K.YDFVLLGK.K	NP_971372.1	protease complex-associated polypeptide [Treponema denticola ATCC 35405]	K.YDFVLLGK.K		1
334472202	1	1	760.8723	1519.7301	2	1519.7307	-0.0006	182	196	0	54.35	0	15	0.0000068	K	VGAVEDVAWNGFGAK	L	Deamidated (NQ)	0.000000000200000.0	7	Spectrum27413 scans:33894,	15506352	31561	1		0	-0.4	-0.4	K.VGAVEDVAWNGFGAK.L + Deamidated (NQ)	NP_971372.1	protease complex-associated polypeptide [Treponema denticola ATCC 35405]	K.VGAVEDVAWNGFGAK.L + Deamidated (NQ)		1
334472192	1	1	527.8046	1053.5947	2	1053.5931	0.0016	75	83	0	52.74	0	13	0.0000053	K	QVTNQLPVR	K			6	Spectrum9979 scans:14459,	15506352	11091	1		0	1.5	1.5	K.QVTNQLPVR.K	NP_971372.1	protease complex-associated polypeptide [Treponema denticola ATCC 35405]	K.QVTNQLPVR.K		1
334472193	1	1	528.2957	1054.5769	2	1054.5771	-0.0002	75	83	0	52.05	0	13	0.0000062	K	QVTNQLPVR	K	Deamidated (NQ)	0.200000000.0	6	Spectrum10695 scans:15259,	15506352	11135	1		0	-0.2	-0.2	K.QVTNQLPVR.K + Deamidated (NQ)	NP_971372.1	protease complex-associated polypeptide [Treponema denticola ATCC 35405]	K.QVTNQLPVR.K + Deamidated (NQ)		1
334472196	1	1	574.3083	1146.602	2	1146.6033	-0.0013	356	365	1	44.7	0	16	0.000069	K	DIGEFKPVSR	T			5	Spectrum13273 scans:18202,	15506352	15387	1		0	-1.1	-1.1	K.DIGEFKPVSR.T	NP_971372.1	protease complex-associated polypeptide [Treponema denticola ATCC 35405]	K.DIGEFKPVSR.T		1
334472188	1	1	447.2496	892.4847	2	892.4841	0.0007	281	287	0	44.61	0	16	0.000076	R	VFVIMER	V			6	Spectrum21740 scans:27669,	15506352	4954	1		0	0.8	0.8	R.VFVIMER.V	NP_971372.1	protease complex-associated polypeptide [Treponema denticola ATCC 35405]	R.VFVIMER.V		1
334472201	1	1	760.378	1518.7414	2	1518.7467	-0.0053	182	196	0	43.87	0	15	0.00008	K	VGAVEDVAWNGFGAK	L			6	Spectrum28180 scans:34717,	15506352	31546	1		0	-3.5	-3.5	K.VGAVEDVAWNGFGAK.L	NP_971372.1	protease complex-associated polypeptide [Treponema denticola ATCC 35405]	K.VGAVEDVAWNGFGAK.L		1
334472204	1	1	777.8257	1553.6368	2	1553.6376	-0.0008	618	633	0	40.94	0	13	0.000081	R	TMGNNSSSGSNAVNGR	F	2 Deamidated (NQ)	0.0000200000000200.0	7	Spectrum2302 scans:5100,	15506352	32594	1		0	-0.5	-0.5	R.TMGNNSSSGSNAVNGR.F + 2 Deamidated (NQ)	NP_971372.1	protease complex-associated polypeptide [Treponema denticola ATCC 35405]	R.TMGNNSSSGSNAVNGR.F + 2 Deamidated (NQ)		1
334472200	1	1	468.9211	1403.7416	3	1403.7409	0.0007	354	365	2	39.14	0	17	0.00034	R	EKDIGEFKPVSR	T			8	Spectrum8878 scans:13234,	15506352	27961	1		0	0.5	0.5	R.EKDIGEFKPVSR.T	NP_971372.1	protease complex-associated polypeptide [Treponema denticola ATCC 35405]	R.EKDIGEFKPVSR.T		1
334472190	1	1	486.7556	971.4965	2	971.4964	0.0001	174	181	0	37.71	0	13	0.00017	K	VYVEFTSK	V			5	Spectrum14179 scans:19240,	15506352	7574	1		0	0.1	0.1	K.VYVEFTSK.V	NP_971372.1	protease complex-associated polypeptide [Treponema denticola ATCC 35405]	K.VYVEFTSK.V		1
334472198	1	1	591.8511	1181.6876	2	1181.688	-0.0005	75	84	1	35.03	0	13	0.00031	K	QVTNQLPVRK	G			8	Spectrum5510 scans:9129,	15506352	17061	1		0	-0.4	-0.4	K.QVTNQLPVRK.G	NP_971372.1	protease complex-associated polypeptide [Treponema denticola ATCC 35405]	K.QVTNQLPVRK.G		1
334472197	1	1	383.2082	1146.6027	3	1146.6033	-0.0006	356	365	1	31.82	0	16	0.0014	K	DIGEFKPVSR	T			4	Spectrum13292 scans:18226,	15506352	15390	1		0	-0.5	-0.5	K.DIGEFKPVSR.T	NP_971372.1	protease complex-associated polypeptide [Treponema denticola ATCC 35405]	K.DIGEFKPVSR.T		1
334472195	1	1	550.8054	1099.5962	2	1099.5914	0.0048	173	181	1	20.2	0	13	0.01	K	KVYVEFTSK	V			8	Spectrum11105 scans:15718,	15506352	13189	1		0	4.4	4.4	K.KVYVEFTSK.V	NP_971372.1	protease complex-associated polypeptide [Treponema denticola ATCC 35405]	K.KVYVEFTSK.V		1
334472187	1	1	354.6819	707.3492	2	707.349	0.0002	356	361	0	18.38	0	14	0.021	K	d	P			3	Spectrum9270 scans:13674,	15506352	1203	1		0	0.3	0.3	K.DIGEFK.P	NP_971372.1	protease complex-associated polypeptide [Treponema denticola ATCC 35405]	K.DIGEFK.P		1
334472792	1	1	623.3378	1244.6611	2	1244.6612	-0.0001	384	395	0	20.11	0	17	0.028	R	TIASGQVTNIIE	-			6	Spectrum24643 scans:30864,	15506533	20318	1		0	-0.1	-0.1	R.TIASGQVTNIIE.-	NP_971375.1	elongation factor Tu [Treponema denticola ATCC 35405]	R.TIASGQVTNIIE.-		1
334472557	1	1	627.8145	1253.6145	2	1253.6139	0.0005	350	359	1	47.9	0	15	0.000027	R	TDKTEEYLQK	I			8	Spectrum4052 scans:7351,	15506397	20857	1		0	0.4	0.4	R.TDKTEEYLQK.I	NP_971397.1	preprotein translocase subunit SecY [Treponema denticola ATCC 35405]	R.TDKTEEYLQK.I		1
334472558	1	1	418.879	1253.6153	3	1253.6139	0.0013	350	359	1	37.78	0	15	0.00028	R	TDKTEEYLQK	I			5	Spectrum3926 scans:7196,	15506397	20858	1		0	1	1	R.TDKTEEYLQK.I	NP_971397.1	preprotein translocase subunit SecY [Treponema denticola ATCC 35405]	R.TDKTEEYLQK.I		1
334472287	1	1	588.2916	1761.8531	3	1761.8533	-0.0003	286	300	1	66.06	0	15	4.30E-07	R	LAIVKPDNNYTDEDR	I			10	Spectrum13939 scans:18973,	15506357	37421	1		0	-0.2	-0.2	R.LAIVKPDNNYTDEDR.I	NP_971413.1	hypothetical protein TDE0803 [Treponema denticola ATCC 35405]	R.LAIVKPDNNYTDEDR.I		1
334472278	1	1	499.751	997.4874	2	997.4869	0.0005	115	122	0	59.5	0	13	0.0000011	R	EFAVFETR	D			6	Spectrum23458 scans:29560,	15506357	8687	1		0	0.5	0.5	R.EFAVFETR.D	NP_971413.1	hypothetical protein TDE0803 [Treponema denticola ATCC 35405]	R.EFAVFETR.D		1
334472280	1	1	338.5187	1012.5342	3	1012.5342	0	247	254	1	57.05	0	13	0.000002	K	LKDYTAFR	H			6	Spectrum10519 scans:15068,	15506357	9522	1		0	0	0	K.LKDYTAFR.H	NP_971413.1	hypothetical protein TDE0803 [Treponema denticola ATCC 35405]	K.LKDYTAFR.H		1
334472288	1	1	881.9348	1761.8551	2	1761.8533	0.0018	286	300	1	56.33	0	15	0.0000042	R	LAIVKPDNNYTDEDR	I			10	Spectrum13864 scans:18887,	15506357	37422	1		0	1	1	R.LAIVKPDNNYTDEDR.I	NP_971413.1	hypothetical protein TDE0803 [Treponema denticola ATCC 35405]	R.LAIVKPDNNYTDEDR.I		1
334472284	1	1	625.8231	1249.6316	2	1249.6302	0.0013	135	145	0	54.58	0	15	0.0000057	R	ATEALYNEALR	I			6	Spectrum17717 scans:23215,	15506357	20564	1		0	1	1	R.ATEALYNEALR.I	NP_971413.1	hypothetical protein TDE0803 [Treponema denticola ATCC 35405]	R.ATEALYNEALR.I		1
334472282	1	1	577.7812	1153.5478	2	1153.5478	0.0001	452	460	0	44.92	0	15	0.000055	R	FFPELMNEK	N			5	Spectrum28405 scans:34974,	15506357	15731	1		0	0.1	0.1	R.FFPELMNEK.N	NP_971413.1	hypothetical protein TDE0803 [Treponema denticola ATCC 35405]	R.FFPELMNEK.N		1
334472281	1	1	535.796	1069.5774	2	1069.5768	0.0006	146	155	0	44.91	0	15	0.000053	R	IVQISGNDPK	N			5	Spectrum6211 scans:10069,	15506357	11796	1		0	0.6	0.6	R.IVQISGNDPK.N	NP_971413.1	hypothetical protein TDE0803 [Treponema denticola ATCC 35405]	R.IVQISGNDPK.N		1
334472272	1	1	452.2396	902.4646	2	902.4644	0.0002	478	484	0	39.98	0	16	0.00022	K	ELCNVIR	N			5	Spectrum11041 scans:15648,	15506357	5299	1		0	0.2	0.2	K.ELCNVIR.N	NP_971413.1	hypothetical protein TDE0803 [Treponema denticola ATCC 35405]	K.ELCNVIR.N		1
334472270	1	1	433.2152	864.4159	2	864.4164	-0.0004	105	111	0	35.17	0	14	0.0004	R	MYPEGLR	G			5	Spectrum11215 scans:15849,	15506357	4229	1		0	-0.5	-0.5	R.MYPEGLR.G	NP_971413.1	hypothetical protein TDE0803 [Treponema denticola ATCC 35405]	R.MYPEGLR.G		1
334472277	1	1	495.2319	988.4493	2	988.4502	-0.0009	410	417	0	34.79	0	13	0.00033	R	YFSTETNK	L			7	Spectrum3093 scans:6166,	15506357	8228	1		0	-0.9	-0.9	R.YFSTETNK.L	NP_971413.1	hypothetical protein TDE0803 [Treponema denticola ATCC 35405]	R.YFSTETNK.L		1
334472285	1	1	639.8402	1277.6659	2	1277.6656	0.0003	355	365	0	34.77	0	15	0.00062	K	EIYGPVYPVNK	N			7	Spectrum18740 scans:24356,	15506357	22174	1		0	0.2	0.2	K.EIYGPVYPVNK.N	NP_971413.1	hypothetical protein TDE0803 [Treponema denticola ATCC 35405]	K.EIYGPVYPVNK.N		1
334472274	1	1	468.251	934.4875	2	934.4872	0.0003	485	491	0	32.48	0	15	0.00099	R	NLQYIER	R			5	Spectrum10664 scans:15226,	15506357	6270	1		0	0.3	0.3	R.NLQYIER.R	NP_971413.1	hypothetical protein TDE0803 [Treponema denticola ATCC 35405]	R.NLQYIER.R		1
334472286	1	1	746.3685	1490.7225	2	1490.7253	-0.0028	339	352	0	31.44	0	16	0.0015	R	DADLALIPSDNYGK	V			7	Spectrum26423 scans:32805,	15506357	30343	1		0	-1.9	-1.9	R.DADLALIPSDNYGK.V	NP_971413.1	hypothetical protein TDE0803 [Treponema denticola ATCC 35405]	R.DADLALIPSDNYGK.V		1
334472283	1	1	585.7789	1169.5432	2	1169.5427	0.0005	452	460	0	27.13	0	13	0.0019	R	FFPELMNEK	N	Oxidation (M)	0.000001000.0	4	Spectrum21990 scans:27942,	15506357	16472	1		0	0.4	0.4	R.FFPELMNEK.N + Oxidation (M)	NP_971413.1	hypothetical protein TDE0803 [Treponema denticola ATCC 35405]	R.FFPELMNEK.N + Oxidation (M)		1
334472269	1	1	386.6849	771.3553	2	771.3551	0.0002	249	254	0	24.97	0	13	0.0032	K	DYTAFR	H			4	Spectrum9881 scans:14350,	15506357	2067	1		0	0.3	0.3	K.DYTAFR.H	NP_971413.1	hypothetical protein TDE0803 [Treponema denticola ATCC 35405]	K.DYTAFR.H		1
334472273	1	1	462.7301	923.4457	2	923.4456	0.0001	67	74	0	22.69	0	13	0.0054	R	SIMDMISK	A			6	Spectrum25665 scans:31976,	15506357	5938	1		0	0.1	0.1	R.SIMDMISK.A	NP_971413.1	hypothetical protein TDE0803 [Treponema denticola ATCC 35405]	R.SIMDMISK.A		1
334472271	1	1	441.2134	880.4123	2	880.4113	0.001	105	111	0	21.05	0	14	0.011	R	MYPEGLR	G	Oxidation (M)	0.1000000.0	5	Spectrum7390 scans:11513,	15506357	4745	1		0	1.1	1.1	R.MYPEGLR.G + Oxidation (M)	NP_971413.1	hypothetical protein TDE0803 [Treponema denticola ATCC 35405]	R.MYPEGLR.G + Oxidation (M)		1
334472276	1	1	470.7278	939.4411	2	939.4405	0.0005	67	74	0	19.91	0	13	0.01	R	SIMDMISK	A	Oxidation (M)	0.00001000.0	5	Spectrum15978 scans:21269,	15506357	6445	1		0	0.5	0.5	R.SIMDMISK.A + Oxidation (M)	NP_971413.1	hypothetical protein TDE0803 [Treponema denticola ATCC 35405]	R.SIMDMISK.A + Oxidation (M)		1
334472279	1	1	507.2739	1012.5333	2	1012.5342	-0.0009	247	254	1	18.69	0	13	0.014	K	LKDYTAFR	H			6	Spectrum10406 scans:14943,	15506357	9521	1		0	-0.9	-0.9	K.LKDYTAFR.H	NP_971413.1	hypothetical protein TDE0803 [Treponema denticola ATCC 35405]	K.LKDYTAFR.H		1
334472819	1	1	683.4118	1364.809	2	1364.8101	-0.0011	376	388	0	18.29	0	13	0.015	K	AAVLMPILEPIAK	T			5	Spectrum37769 scans:45826,	15506559	26120	1		0	-0.8	-0.8	K.AAVLMPILEPIAK.T	NP_971425.1	hypothetical protein TDE0815 [Treponema denticola ATCC 35405]	K.AAVLMPILEPIAK.T		1
334472857	1	1	451.7459	901.4772	2	901.473	0.0042	467	474	1	13.78	0	13	0.046	R	LSGGERQR	L			4	Spectrum15915 scans:21199,	15506593	5270	1		0	4.7	4.7	R.LSGGERQR.L	NP_971428.1	ABC transporter ATP-binding protein/permease [Treponema denticola ATCC 35405]	R.LSGGERQR.L		1
334472742	1	1	741.8747	1481.7348	2	1481.7362	-0.0013	202	215	0	31.7	0	16	0.0014	K	IQSSPAPQTEPEAK	K			6	Spectrum4454 scans:7837,	15506492	30214	1		0	-0.9	-0.9	K.IQSSPAPQTEPEAK.K	NP_971445.1	electron transport complex protein RsxE [Treponema denticola ATCC 35405]	K.IQSSPAPQTEPEAK.K		1
334472762	1	1	405.2241	808.4336	2	808.4331	0.0005	239	245	0	18.23	0	15	0.026	K	IFSSIDK	I			3	Spectrum8142 scans:12399,	15506505	2740	1		0	0.6	0.6	K.IFSSIDK.I	NP_971467.1	lipoprotein [Treponema denticola ATCC 35405]	K.IFSSIDK.I		1
334472807	1	1	533.7449	1065.4753	2	1065.4648	0.0105	138	146	0	19.95	0	13	0.011	R	AMTQEDIDK	V	Oxidation (M)	0.010000000.0	4	Spectrum4001 scans:7285,	15506547	11654	1		0	9.9	9.9	R.AMTQEDIDK.V + Oxidation (M)	NP_971478.1	FAD/FMN-binding oxidoreductase [Treponema denticola ATCC 35405]	R.AMTQEDIDK.V + Oxidation (M)		1
334472651	1	1	659.837	1317.6595	2	1317.6565	0.0031	224	235	0	35.86	0	16	0.00052	K	GLTFEEPLDAAR	R			6	Spectrum26619 scans:33022,	15506435	24138	1		0	2.4	2.4	K.GLTFEEPLDAAR.R	NP_971480.1	phosphatase/nucleotidase [Treponema denticola ATCC 35405]	K.GLTFEEPLDAAR.R		1
334472650	1	1	380.2336	758.4526	2	758.4538	-0.0012	540	546	0	29.41	0	15	0.0022	K	LGLISEK	D			6	Spectrum12580 scans:17366,	15506435	1862	1		0	-1.6	-1.6	K.LGLISEK.D	NP_971480.1	phosphatase/nucleotidase [Treponema denticola ATCC 35405]	K.LGLISEK.D		1
334472649	1	1	318.1789	634.3433	2	634.3438	-0.0005	160	164	0	19.38	0	15	0.019	K	EFLAR	N			4	Spectrum6014 scans:9819,	15506435	319	1		0	-0.8	-0.8	K.EFLAR.N	NP_971480.1	phosphatase/nucleotidase [Treponema denticola ATCC 35405]	K.EFLAR.N		1
334472794	1	1	386.2521	770.4897	2	770.4902	-0.0005	179	185	0	22	0	13	0.0063	R	IVLIEGK	N			6	Spectrum16849 scans:22242,	15506535	2061	1		0	-0.6	-0.6	R.IVLIEGK.N	NP_971485.1	ribosomal large subunit pseudouridine synthase B [Treponema denticola ATCC 35405]	R.IVLIEGK.N		1
334472773	1	1	660.8616	1319.7087	2	1319.7085	0.0002	178	188	0	24.42	0	17	0.0094	R	YNQTLNDVLIK	K			8	Spectrum23477 scans:29580,	15506516	24250	1		0	0.2	0.2	R.YNQTLNDVLIK.K	NP_971499.1	hypothetical protein TDE0889 [Treponema denticola ATCC 35405]	R.YNQTLNDVLIK.K		1
334472844	1	1	467.2621	932.5097	2	932.5113	-0.0016	165	172	1	15.92	0	15	0.042	R	LSLGERMK	M			3	Spectrum14193 scans:19255,	15506580	6190	1		0	-1.7	-1.7	R.LSLGERMK.M	NP_971503.1	ABC transporter ATP-binding protein [Treponema denticola ATCC 35405]	R.LSLGERMK.M		1
334472802	1	1	412.219	822.4234	2	822.4236	-0.0001	103	109	0	20.17	0	13	0.012	R	YSISPTR	R			5	Spectrum5817 scans:9575,	15506543	3075	1		0	-0.1	-0.1	R.YSISPTR.R	NP_971512.1	hypothetical protein TDE0902 [Treponema denticola ATCC 35405]	R.YSISPTR.R		1
334472858	1	0	451.7459	901.4772	2	901.473	0.0042	483	490	1	13.78	0	13	0.046	K	LSGGQRQR	I	Deamidated (NQ)	0.00002000.0	4	Spectrum15915 scans:21199,	15506594	5270	1		0	4.7	4.7	K.LSGGQRQR.I + Deamidated (NQ)	NP_971518.1	ABC transporter ATP-binding protein/permease [Treponema denticola ATCC 35405]	K.LSGGQRQR.I + Deamidated (NQ)		1
334472770	1	1	426.2477	850.4808	2	850.48	0.0008	31	37	0	25.64	0	13	0.0027	R	YLLDLSK	N			6	Spectrum22810 scans:28860,	15506513	3900	1		0	0.9	0.9	R.YLLDLSK.N	NP_971539.1	ornithine carbamoyltransferase [Treponema denticola ATCC 35405]	R.YLLDLSK.N		1
334472847	1	1	464.7221	927.4295	2	927.4338	-0.0043	453	460	0	15.34	0	13	0.029	K	FLSGDFDK	E			3	Spectrum4309 scans:7663,	15506583	6022	1		0	-4.6	-4.6	K.FLSGDFDK.E	NP_971542.1	adenylate/guanylate cyclase catalytic [Treponema denticola ATCC 35405]	K.FLSGDFDK.E		1
334472657	1	1	418.2321	834.4496	2	834.4487	0.0009	79	85	0	53.1	0	14	0.0000073	K	ILEAFDK	A			5	Spectrum15500 scans:20741,	15506439	3407	1		0	1.1	1.1	K.ILEAFDK.A	NP_971549.1	lipoprotein [Treponema denticola ATCC 35405]	K.ILEAFDK.A		1
334472695	1	1	634.8632	1267.7118	2	1267.7136	-0.0018	63	74	0	41.63	0	13	0.000069	R	AALDALEISIPR	S			6	Spectrum33647 scans:40825,	15506461	21614	1		0	-1.4	-1.4	R.AALDALEISIPR.S	NP_971551.1	NLP/P60 [Treponema denticola ATCC 35405]	R.AALDALEISIPR.S		1
334472621	1	1	568.7904	1135.5662	2	1135.5662	0.0001	209	218	0	52.32	0	15	0.000011	K	IVGNWYDAAK	G			6	Spectrum18996 scans:24638,	15506422	14877	1		0	0.1	0.1	K.IVGNWYDAAK.G	NP_971561.1	lipoprotein [Treponema denticola ATCC 35405]	K.IVGNWYDAAK.G		1
334472620	1	1	483.2235	964.4323	2	964.4324	0	164	171	0	28.21	0	13	0.0015	K	MEFANPEK	K			6	Spectrum10062 scans:14552,	15506422	7330	1		0	0	0	K.MEFANPEK.K	NP_971561.1	lipoprotein [Treponema denticola ATCC 35405]	K.MEFANPEK.K		1
334472835	1	1	716.4064	1430.7983	2	1430.802	-0.0037	120	131	0	17.15	0	14	0.025	R	LLVITENYPELK	A			6	Spectrum30478 scans:37271,	15506572	28786	1		0	-2.6	-2.6	R.LLVITENYPELK.A	NP_971565.1	LemA [Treponema denticola ATCC 35405]	R.LLVITENYPELK.A		1
334472833	2	0	529.304	1056.5935	2	1056.6039	-0.0105	84	91	2	17.28	0	14	0.024	K	LREKENLR	T			7	Spectrum11773 scans:16473,	15506570	11250	1		0	-9.9	-9.9	K.LREKENLR.T	NP_971582.1	ComF-like protein [Treponema denticola ATCC 35405]	K.LREKENLR.T		1
334472337	1	1	565.7859	1129.5572	2	1129.5556	0.0016	232	240	0	53.07	0	13	0.0000054	K	FFNNGQLYK	N			6	Spectrum18948 scans:24583,	15506361	14524	1		0	1.4	1.4	K.FFNNGQLYK.N	NP_971594.1	oligopeptide/dipeptide ABC transporter periplasmic peptide-binding protein [Treponema denticola ATCC 35405]	K.FFNNGQLYK.N		1
334472333	1	1	496.75	991.4854	2	991.4862	-0.0008	256	263	0	47	0	14	0.000026	R	PYVLDEEK	T			5	Spectrum10251 scans:14764,	15506361	8392	1		0	-0.8	-0.8	R.PYVLDEEK.T	NP_971594.1	oligopeptide/dipeptide ABC transporter periplasmic peptide-binding protein [Treponema denticola ATCC 35405]	R.PYVLDEEK.T		1
334472332	1	1	473.2557	944.4968	2	944.4967	0.0001	417	424	1	45.79	0	15	0.000049	R	KPDFDPVK	A			7	Spectrum7645 scans:11814,	15506361	6614	1		0	0.1	0.1	R.KPDFDPVK.A	NP_971594.1	oligopeptide/dipeptide ABC transporter periplasmic peptide-binding protein [Treponema denticola ATCC 35405]	R.KPDFDPVK.A		1
334472341	1	1	679.3268	1356.6391	2	1356.6384	0.0008	288	298	0	40.53	0	14	0.00012	K	NMANFDYIEIK	T			9	Spectrum30319 scans:37096,	15506361	25730	1		0	0.6	0.6	K.NMANFDYIEIK.T	NP_971594.1	oligopeptide/dipeptide ABC transporter periplasmic peptide-binding protein [Treponema denticola ATCC 35405]	K.NMANFDYIEIK.T		1
334472338	1	1	601.8063	1201.598	2	1201.5979	0.0001	36	45	0	39.81	0	15	0.00019	R	YEHLIAEEAK	K			6	Spectrum8347 scans:12634,	15506361	18035	1		0	0.1	0.1	R.YEHLIAEEAK.K	NP_971594.1	oligopeptide/dipeptide ABC transporter periplasmic peptide-binding protein [Treponema denticola ATCC 35405]	R.YEHLIAEEAK.K		1
334472334	1	1	499.7344	997.4542	2	997.4539	0.0003	497	504	0	35.63	0	13	0.00027	K	DYDMVSLR	W			5	Spectrum20114 scans:25867,	15506361	8676	1		0	0.3	0.3	K.DYDMVSLR.W	NP_971594.1	oligopeptide/dipeptide ABC transporter periplasmic peptide-binding protein [Treponema denticola ATCC 35405]	K.DYDMVSLR.W		1
334472339	1	1	401.5401	1201.5986	3	1201.5979	0.0007	36	45	0	30.7	0	15	0.0016	R	YEHLIAEEAK	K			7	Spectrum8363 scans:12651,	15506361	18037	1		0	0.6	0.6	R.YEHLIAEEAK.K	NP_971594.1	oligopeptide/dipeptide ABC transporter periplasmic peptide-binding protein [Treponema denticola ATCC 35405]	R.YEHLIAEEAK.K		1
334472329	1	1	311.8514	932.5323	3	932.5331	-0.0008	46	53	1	27.99	0	16	0.0039	K	KLPDFSVK	V			8	Spectrum16018 scans:21311,	15506361	6193	1		0	-0.9	-0.9	K.KLPDFSVK.V	NP_971594.1	oligopeptide/dipeptide ABC transporter periplasmic peptide-binding protein [Treponema denticola ATCC 35405]	K.KLPDFSVK.V		1
334472327	1	1	403.2263	804.438	2	804.4382	-0.0001	47	53	0	27.79	0	14	0.0022	K	LPDFSVK	V			6	Spectrum18994 scans:24636,	15506361	2677	1		0	-0.1	-0.1	K.LPDFSVK.V	NP_971594.1	oligopeptide/dipeptide ABC transporter periplasmic peptide-binding protein [Treponema denticola ATCC 35405]	K.LPDFSVK.V		1
334472328	1	1	403.2443	804.4741	2	804.4745	-0.0004	267	273	0	27.2	0	13	0.0019	K	GELLVFK	R			5	Spectrum24564 scans:30775,	15506361	2679	1		0	-0.5	-0.5	K.GELLVFK.R	NP_971594.1	oligopeptide/dipeptide ABC transporter periplasmic peptide-binding protein [Treponema denticola ATCC 35405]	K.GELLVFK.R		1
334472330	1	1	467.2738	932.533	2	932.5331	-0.0001	46	53	1	25.83	0	16	0.0061	K	KLPDFSVK	V			4	Spectrum16106 scans:21409,	15506361	6195	1		0	-0.1	-0.1	K.KLPDFSVK.V	NP_971594.1	oligopeptide/dipeptide ABC transporter periplasmic peptide-binding protein [Treponema denticola ATCC 35405]	K.KLPDFSVK.V		1
334472342	1	1	849.4243	1696.8341	2	1696.8308	0.0033	250	263	1	24.86	0	16	0.0075	K	YSPTTRPYVLDEEK	T			7	Spectrum15152 scans:20348,	15506361	36206	1		0	1.9	1.9	K.YSPTTRPYVLDEEK.T	NP_971594.1	oligopeptide/dipeptide ABC transporter periplasmic peptide-binding protein [Treponema denticola ATCC 35405]	K.YSPTTRPYVLDEEK.T		1
334472331	1	1	315.8394	944.4965	3	944.4967	-0.0002	417	424	1	21.51	0	15	0.013	R	KPDFDPVK	A			8	Spectrum7735 scans:11922,	15506361	6612	1		0	-0.2	-0.2	R.KPDFDPVK.A	NP_971594.1	oligopeptide/dipeptide ABC transporter periplasmic peptide-binding protein [Treponema denticola ATCC 35405]	R.KPDFDPVK.A		1
334472340	1	1	618.809	1235.6035	2	1235.6033	0.0001	425	436	0	18.01	0	14	0.025	K	AGELLAEAGYDK	L			4	Spectrum17599 scans:23082,	15506361	19921	1		0	0.1	0.1	K.AGELLAEAGYDK.L	NP_971594.1	oligopeptide/dipeptide ABC transporter periplasmic peptide-binding protein [Treponema denticola ATCC 35405]	K.AGELLAEAGYDK.L		1
334472335	1	1	507.7317	1013.4489	2	1013.4488	0.0001	497	504	0	15.26	0	13	0.03	K	DYDMVSLR	W	Oxidation (M)	0.00010000.0	4	Spectrum12747 scans:17550,	15506361	9551	1		0	0.1	0.1	K.DYDMVSLR.W + Oxidation (M)	NP_971594.1	oligopeptide/dipeptide ABC transporter periplasmic peptide-binding protein [Treponema denticola ATCC 35405]	K.DYDMVSLR.W + Oxidation (M)		1
334472336	1	1	557.2594	1112.5042	2	1112.5039	0.0003	505	512	0	14.16	0	13	0.038	R	WSYNYQPR	Q			7	Spectrum15145 scans:20341,	15506361	13770	1		0	0.3	0.3	R.WSYNYQPR.Q	NP_971594.1	oligopeptide/dipeptide ABC transporter periplasmic peptide-binding protein [Treponema denticola ATCC 35405]	R.WSYNYQPR.Q		1
334472806	1	1	497.836	993.6574	2	993.6586	-0.0012	157	165	0	20.03	0	13	0.0099	R	VQILAPIIK	G			4	Spectrum28463 scans:35037,	15506546	8524	1		0	-1.2	-1.2	R.VQILAPIIK.G	NP_971619.1	excinuclease ABC subunit A [Treponema denticola ATCC 35405]	R.VQILAPIIK.G		1
334472737	1	1	375.2238	748.4331	2	748.4331	0	50	56	0	24.75	0	13	0.0033	K	TSISLTK	K			5	Spectrum6386 scans:10294,	15506488	1734	1		0	0	0	K.TSISLTK.K	NP_971624.1	hypothetical protein TDE1015 [Treponema denticola ATCC 35405]	K.TSISLTK.K		1
334472493	1	1	685.3323	1368.6501	2	1368.6521	-0.002	286	298	0	70.79	0	15	1.50E-07	K	ALAVNPESDPDNK	L			9	Spectrum8184 scans:12450,	15506381	26365	1		0	-1.5	-1.5	K.ALAVNPESDPDNK.L	NP_971629.1	lipoprotein [Treponema denticola ATCC 35405]	K.ALAVNPESDPDNK.L		1
334472492	1	1	454.7217	907.4289	2	907.4287	0.0002	278	285	0	49.12	0	13	0.000012	K	GFDEAIEK	A			6	Spectrum10000 scans:14483,	15506381	5481	1		0	0.2	0.2	K.GFDEAIEK.A	NP_971629.1	lipoprotein [Treponema denticola ATCC 35405]	K.GFDEAIEK.A		1
334472489	1	1	317.1856	632.3566	2	632.3567	-0.0001	204	208	0	30.37	0	14	0.0014	R	LMLEK	V			4	Spectrum6281 scans:10158,	15506381	296	0		0	-0.2	-0.2	R.LMLEK.V	NP_971629.1	lipoprotein [Treponema denticola ATCC 35405]	R.LMLEK.V		1
334472491	1	1	423.2399	844.4653	2	844.4654	-0.0001	250	257	0	25.24	0	16	0.0066	K	ALELSQGK	S			6	Spectrum5222 scans:8743,	15506381	3716	1		0	-0.1	-0.1	K.ALELSQGK.S	NP_971629.1	lipoprotein [Treponema denticola ATCC 35405]	K.ALELSQGK.S		1
334472490	1	1	360.7008	719.3871	2	719.3887	-0.0017	160	165	0	24.59	0	15	0.0061	K	IESMLK	N			4	Spectrum7596 scans:11757,	15506381	1355	1		0	-2.4	-2.4	K.IESMLK.N	NP_971629.1	lipoprotein [Treponema denticola ATCC 35405]	K.IESMLK.N		1
334472815	1	1	458.2606	914.5066	2	914.5073	-0.0007	90	97	0	18.71	0	14	0.018	K	IIGIEENK	K			6	Spectrum10496 scans:15043,	15506555	5715	1		0	-0.8	-0.8	K.IIGIEENK.K	NP_971645.1	hypothetical protein TDE1037 [Treponema denticola ATCC 35405]	K.IIGIEENK.K		1
334472804	1	1	527.2657	1052.5168	2	1052.5138	0.003	249	257	0	17.54	0	13	0.02	R	VTGYETLDR	G			7	Spectrum9359 scans:13770,	15506544	11049	1		0	2.9	2.9	R.VTGYETLDR.G	NP_971646.1	hypothetical protein TDE1038 [Treponema denticola ATCC 35405]	R.VTGYETLDR.G		1
334472803	1	1	522.7777	1043.5409	2	1043.5498	-0.009	375	383	1	16.02	0	14	0.034	K	LLSENKNPK	T	2 Deamidated (NQ)	0.000020200.0	3	Spectrum11986 scans:16711,	15506544	10698	1		0	-8.6	-8.6	K.LLSENKNPK.T + 2 Deamidated (NQ)	NP_971646.1	hypothetical protein TDE1038 [Treponema denticola ATCC 35405]	K.LLSENKNPK.T + 2 Deamidated (NQ)		1
334472729	1	1	546.788	1091.5615	2	1091.5611	0.0004	192	200	0	27.92	0	17	0.0043	R	EQEFIVATR	A			7	Spectrum15393 scans:20621,	15506481	12745	1		0	0.4	0.4	R.EQEFIVATR.A	NP_971677.1	oligopeptide/dipeptide ABC transporter permease [Treponema denticola ATCC 35405]	R.EQEFIVATR.A		1
334472774	1	1	450.7268	899.4391	2	899.4389	0.0002	101	108	0	21.17	0	13	0.0084	R	GEFGYSIK	Y			5	Spectrum15755 scans:21022,	15506517	5180	1		0	0.2	0.2	R.GEFGYSIK.Y	NP_971678.1	oligopeptide/dipeptide ABC transporter permease [Treponema denticola ATCC 35405]	R.GEFGYSIK.Y		1
334472775	1	1	452.7628	903.5111	2	903.5099	0.0012	227	234	0	16.29	0	14	0.033	R	SAMIEILK	S			6	Spectrum24197 scans:30372,	15506517	5354	1		0	1.3	1.3	R.SAMIEILK.S	NP_971678.1	oligopeptide/dipeptide ABC transporter permease [Treponema denticola ATCC 35405]	R.SAMIEILK.S		1
334472488	1	1	651.3522	1300.6899	2	1300.6874	0.0025	74	85	0	74.39	0	16	7.50E-08	K	GQVEDSLLIAEK	K			8	Spectrum21760 scans:27692,	15506380	23323	1		0	1.9	1.9	K.GQVEDSLLIAEK.K	NP_971679.1	peptide ABC transporter peptide-binding protein OppA [Treponema denticola ATCC 35405]	K.GQVEDSLLIAEK.K		1
334472483	1	1	418.7474	835.4803	2	835.4803	0	543	549	0	44.69	0	13	0.000034	K	FITTINK	E			5	Spectrum11009 scans:15612,	15506380	3424	1		0	0	0	K.FITTINK.E	NP_971679.1	peptide ABC transporter peptide-binding protein OppA [Treponema denticola ATCC 35405]	K.FITTINK.E		1
334472487	1	1	363.5169	1087.5288	3	1087.5298	-0.001	104	113	0	38	0	14	0.00025	K	FHNGEALTAK	D	Deamidated (NQ)	0.0020000000.0	9	Spectrum7606 scans:11768,	15506380	12458	1		0	-0.9	-0.9	K.FHNGEALTAK.D + Deamidated (NQ)	NP_971679.1	peptide ABC transporter peptide-binding protein OppA [Treponema denticola ATCC 35405]	K.FHNGEALTAK.D + Deamidated (NQ)		1
334472485	1	1	470.2323	938.4501	2	938.4498	0.0003	406	413	0	33.75	0	13	0.00042	K	SGYLWEGK	P			5	Spectrum18380 scans:23958,	15506380	6400	1		0	0.3	0.3	K.SGYLWEGK.P	NP_971679.1	peptide ABC transporter peptide-binding protein OppA [Treponema denticola ATCC 35405]	K.SGYLWEGK.P		1
334472486	1	1	489.7478	977.481	2	977.4818	-0.0008	373	381	0	29.85	0	16	0.0026	K	FDEAANIAK	A			8	Spectrum8395 scans:12689,	15506380	7782	1		0	-0.8	-0.8	K.FDEAANIAK.A	NP_971679.1	peptide ABC transporter peptide-binding protein OppA [Treponema denticola ATCC 35405]	K.FDEAANIAK.A		1
334472484	1	1	464.7482	927.4819	2	927.4814	0.0005	583	590	0	27.68	0	13	0.0018	R	ALPEANWK	K			4	Spectrum14817 scans:19973,	15506380	6044	1		0	0.5	0.5	R.ALPEANWK.K	NP_971679.1	peptide ABC transporter peptide-binding protein OppA [Treponema denticola ATCC 35405]	R.ALPEANWK.K		1
334472303	1	1	612.7905	1223.5664	2	1223.567	-0.0006	175	185	0	73.74	0	13	4.60E-08	K	FGITETGDEQK	A			9	Spectrum10774 scans:15345,	15506358	19191	1		0	-0.5	-0.5	K.FGITETGDEQK.A	NP_971680.1	lipoprotein [Treponema denticola ATCC 35405]	K.FGITETGDEQK.A		1
334472306	1	1	768.3737	1534.7328	2	1534.7337	-0.001	114	127	0	73.38	0	15	8.00E-08	K	TEAGEEMFNPVAIK	E			10	Spectrum27110 scans:33557,	15506358	32163	1		0	-0.7	-0.7	K.TEAGEEMFNPVAIK.E	NP_971680.1	lipoprotein [Treponema denticola ATCC 35405]	K.TEAGEEMFNPVAIK.E		1
334472307	1	1	776.371	1550.7275	2	1550.7286	-0.0011	114	127	0	65.22	0	13	3.00E-07	K	TEAGEEMFNPVAIK	E	Oxidation (M)	0.00000010000000.0	10	Spectrum20792 scans:26617,	15506358	32542	1		0	-0.7	-0.7	K.TEAGEEMFNPVAIK.E + Oxidation (M)	NP_971680.1	lipoprotein [Treponema denticola ATCC 35405]	K.TEAGEEMFNPVAIK.E + Oxidation (M)		1
334472299	1	1	523.2531	1044.4915	2	1044.491	0.0006	671	679	0	54.67	0	13	0.0000034	K	NPDCLADIK	A			8	Spectrum12361 scans:17126,	15506358	10716	1		0	0.6	0.6	K.NPDCLADIK.A	NP_971680.1	lipoprotein [Treponema denticola ATCC 35405]	K.NPDCLADIK.A		1
334472293	1	1	439.7528	877.4911	2	877.4909	0.0002	710	717	0	53.74	0	14	0.0000057	K	ASIAFIEK	Y			6	Spectrum18237 scans:23799,	15506358	4691	1		0	0.2	0.2	K.ASIAFIEK.Y	NP_971680.1	lipoprotein [Treponema denticola ATCC 35405]	K.ASIAFIEK.Y		1
334472305	1	1	733.3342	1464.6539	2	1464.6555	-0.0016	395	407	1	53.5	0	13	0.0000045	R	CADVKPDTDGPYK	G			8	Spectrum4974 scans:8454,	15506358	29799	1		0	-1.1	-1.1	R.CADVKPDTDGPYK.G	NP_971680.1	lipoprotein [Treponema denticola ATCC 35405]	R.CADVKPDTDGPYK.G		1
334472292	1	1	404.7317	807.4489	2	807.449	-0.0001	168	174	0	53.27	0	14	0.0000068	R	YNILASK	F			5	Spectrum12060 scans:16793,	15506358	2722	1		0	-0.1	-0.1	R.YNILASK.F	NP_971680.1	lipoprotein [Treponema denticola ATCC 35405]	R.YNILASK.F		1
334472300	1	1	539.7803	1077.5461	2	1077.5455	0.0006	249	258	0	52.88	0	17	0.000013	K	AGLTVEGFER	D			8	Spectrum20523 scans:26324,	15506358	12039	1		0	0.6	0.6	K.AGLTVEGFER.D	NP_971680.1	lipoprotein [Treponema denticola ATCC 35405]	K.AGLTVEGFER.D		1
334472294	1	1	464.7588	927.503	2	927.5025	0.0005	809	817	0	48.84	0	13	0.000013	R	LQLPSGGEK	T			6	Spectrum9882 scans:14351,	15506358	6045	1		0	0.5	0.5	R.LQLPSGGEK.T	NP_971680.1	lipoprotein [Treponema denticola ATCC 35405]	R.LQLPSGGEK.T		1
334472298	1	1	517.2573	1032.5001	2	1032.4989	0.0012	452	461	0	45.79	0	14	0.000038	R	ASFDNPAVGR	L			8	Spectrum9405 scans:13823,	15506358	10423	1		0	1.2	1.2	R.ASFDNPAVGR.L	NP_971680.1	lipoprotein [Treponema denticola ATCC 35405]	R.ASFDNPAVGR.L		1
334472297	1	1	513.7493	1025.4841	2	1025.4818	0.0023	790	797	0	35.7	0	13	0.00027	K	YAYPEVER	V			6	Spectrum11596 scans:16275,	15506358	10112	1		0	2.2	2.2	K.YAYPEVER.V	NP_971680.1	lipoprotein [Treponema denticola ATCC 35405]	K.YAYPEVER.V		1
334472301	1	1	554.3055	1106.5964	2	1106.5972	-0.0007	680	689	1	33.25	0	15	0.00083	K	AKLEDFVASK	H			5	Spectrum13783 scans:18791,	15506358	13550	1		0	-0.6	-0.6	K.AKLEDFVASK.H	NP_971680.1	lipoprotein [Treponema denticola ATCC 35405]	K.AKLEDFVASK.H		1
334472290	1	1	339.2026	676.3907	2	676.3908	-0.0001	588	593	0	28.71	0	13	0.0013	K	GIVFNK	D			3	Spectrum8867 scans:13220,	15506358	822	1		0	-0.1	-0.1	K.GIVFNK.D	NP_971680.1	lipoprotein [Treponema denticola ATCC 35405]	K.GIVFNK.D		1
334472295	1	1	493.7509	985.4873	2	985.4869	0.0004	650	658	0	27.55	0	13	0.0018	K	SGTVYNFAK	D			8	Spectrum12006 scans:16732,	15506358	8089	1		0	0.4	0.4	K.SGTVYNFAK.D	NP_971680.1	lipoprotein [Treponema denticola ATCC 35405]	K.SGTVYNFAK.D		1
334472302	1	1	580.83	1159.6454	2	1159.6449	0.0005	611	622	0	26.22	0	16	0.006	R	DTAITVGGLSVK	A			6	Spectrum23095 scans:29171,	15506358	16036	1		0	0.4	0.4	R.DTAITVGGLSVK.A	NP_971680.1	lipoprotein [Treponema denticola ATCC 35405]	R.DTAITVGGLSVK.A		1
334472291	1	1	382.21	762.4054	2	762.4064	-0.001	108	113	0	23.33	0	14	0.0063	K	APYVWK	T			4	Spectrum12637 scans:17427,	15506358	1926	1		0	-1.3	-1.3	K.APYVWK.T	NP_971680.1	lipoprotein [Treponema denticola ATCC 35405]	K.APYVWK.T		1
334472289	1	1	322.7024	643.3902	2	643.3905	-0.0003	324	329	0	21.59	0	13	0.0087	K	LDVLGK	K			3	Spectrum10596 scans:15150,	15506358	427	1		0	-0.5	-0.5	K.LDVLGK.K	NP_971680.1	lipoprotein [Treponema denticola ATCC 35405]	K.LDVLGK.K		1
334472296	1	1	334.5184	1000.5333	3	1000.5341	-0.0009	241	248	0	19.52	0	13	0.013	R	YIHAQIEK	A			5	Spectrum4368 scans:7733,	15506358	8839	1		0	-0.9	-0.9	R.YIHAQIEK.A	NP_971680.1	lipoprotein [Treponema denticola ATCC 35405]	R.YIHAQIEK.A		1
334472304	1	1	614.2979	1226.5813	2	1226.5819	-0.0006	697	706	0	17.27	0	13	0.019	K	DFINEDYAIK	R			6	Spectrum24097 scans:30264,	15506358	19393	1		0	-0.5	-0.5	K.DFINEDYAIK.R	NP_971680.1	lipoprotein [Treponema denticola ATCC 35405]	K.DFINEDYAIK.R		1
334472659	1	1	434.766	867.5174	2	867.5178	-0.0003	114	121	0	41.56	0	13	0.00007	K	ILGEAIPR	T			7	Spectrum16350 scans:21679,	15506441	4298	1		0	-0.3	-0.3	K.ILGEAIPR.T	NP_971681.1	oligopeptide/dipeptide ABC transporter permease [Treponema denticola ATCC 35405]	K.ILGEAIPR.T		1
334472660	1	1	531.2964	1060.5782	2	1060.5764	0.0018	104	113	0	25.28	0	15	0.0056	K	SLTGSQEVIK	I			8	Spectrum9559 scans:13992,	15506441	11427	1		0	1.7	1.7	K.SLTGSQEVIK.I	NP_971681.1	oligopeptide/dipeptide ABC transporter permease [Treponema denticola ATCC 35405]	K.SLTGSQEVIK.I		1
334472763	1	1	379.2444	756.4743	2	756.4745	-0.0002	220	226	0	26.81	0	13	0.0021	K	LAALELK	F			4	Spectrum17189 scans:22626,	15506506	1819	1		0	-0.3	-0.3	K.LAALELK.F	NP_971686.1	metallo-beta-lactamase [Treponema denticola ATCC 35405]	K.LAALELK.F		1
334472816	1	1	448.2548	894.4951	2	894.4963	-0.0012	194	200	0	18.62	0	13	0.014	R	FIYPSLR	I			4	Spectrum23349 scans:29444,	15506556	5014	1		0	-1.3	-1.3	R.FIYPSLR.I	NP_971699.1	hypothetical protein TDE1091 [Treponema denticola ATCC 35405]	R.FIYPSLR.I		1
334472837	1	1	412.2312	822.4478	2	822.4487	-0.0009	112	118	0	17.03	0	13	0.02	K	ALSYLEK	G			4	Spectrum8481 scans:12783,	15506574	3082	1		0	-1.1	-1.1	K.ALSYLEK.G	NP_971710.1	hypothetical protein TDE1102 [Treponema denticola ATCC 35405]	K.ALSYLEK.G		1
334472643	1	1	464.2507	926.4868	2	926.4861	0.0007	178	184	0	35.34	0	13	0.00029	K	YLYEALR	K			4	Spectrum17351 scans:22805,	15506432	5999	1		0	0.8	0.8	K.YLYEALR.K	NP_971765.1	phage terminase, large subunit [Treponema denticola ATCC 35405]	K.YLYEALR.K		1
334472776	1	1	407.7557	813.4967	2	813.496	0.0008	160	167	0	23.83	0	14	0.0056	K	IIADAIAK	V			7	Spectrum10135 scans:14631,	15506518	2820	1		0	1	1	K.IIADAIAK.V	NP_971783.1	chaperonin GroEL [Treponema denticola ATCC 35405]	K.IIADAIAK.V		1
334472691	1	1	459.221	916.4275	2	916.429	-0.0015	273	279	0	42.34	0	13	0.000058	R	YYSLDTR	I			6	Spectrum10422 scans:14962,	15506458	5780	1		0	-1.6	-1.6	R.YYSLDTR.I	NP_971788.1	iron compound ABC transporter periplasmic iron compound-binding protein [Treponema denticola ATCC 35405]	R.YYSLDTR.I		1
334472522	1	1	681.3334	1360.6523	2	1360.6479	0.0044	51	61	0	42.21	0	15	0.000099	K	QCPVMLDEITR	L			8	Spectrum24127 scans:30297,	15506388	25929	1		0	3.2	3.2	K.QCPVMLDEITR.L	NP_971797.1	hypothetical protein TDE1190 [Treponema denticola ATCC 35405]	K.QCPVMLDEITR.L		1
334472519	1	1	384.7363	767.458	2	767.4582	-0.0002	124	129	0	41.95	0	13	0.000064	K	LVYVFK	D			4	Spectrum20413 scans:26200,	15506388	2013	1		0	-0.3	-0.3	K.LVYVFK.D	NP_971797.1	hypothetical protein TDE1190 [Treponema denticola ATCC 35405]	K.LVYVFK.D		1
334472520	1	1	426.7266	851.4386	2	851.4389	-0.0003	62	68	0	40.16	0	14	0.00013	R	LDSVQYK	G			4	Spectrum3975 scans:7252,	15506388	3919	1		0	-0.4	-0.4	R.LDSVQYK.G	NP_971797.1	hypothetical protein TDE1190 [Treponema denticola ATCC 35405]	R.LDSVQYK.G		1
334472521	1	1	504.7502	1007.4859	2	1007.4858	0.0001	110	118	0	37.85	0	16	0.00034	K	GQAALDMFR	K			7	Spectrum22916 scans:28976,	15506388	9093	1		0	0.1	0.1	K.GQAALDMFR.K	NP_971797.1	hypothetical protein TDE1190 [Treponema denticola ATCC 35405]	K.GQAALDMFR.K		1
334472555	1	1	475.7636	949.5125	2	949.512	0.0005	97	104	0	52	0	13	0.0000079	R	EALITEFK	S			7	Spectrum21684 scans:27605,	15506396	6796	1		0	0.5	0.5	R.EALITEFK.S	NP_971798.1	hypothetical protein TDE1191 [Treponema denticola ATCC 35405]	R.EALITEFK.S		1
334472556	1	1	561.7806	1121.5467	2	1121.5465	0.0002	105	113	0	51.8	0	15	0.000012	K	SQTNIEQFR	K			6	Spectrum10736 scans:15305,	15506396	14157	1		0	0.2	0.2	K.SQTNIEQFR.K	NP_971798.1	hypothetical protein TDE1191 [Treponema denticola ATCC 35405]	K.SQTNIEQFR.K		1
334472554	1	1	408.2344	814.4543	2	814.4548	-0.0005	38	45	0	21.9	0	15	0.01	K	AIADALNK	Q			6	Spectrum7011 scans:11048,	15506396	2830	1		0	-0.6	-0.6	K.AIADALNK.Q	NP_971798.1	hypothetical protein TDE1191 [Treponema denticola ATCC 35405]	K.AIADALNK.Q		1
334472721	1	1	664.3647	1326.7149	2	1326.7143	0.0006	23	34	0	37.27	0	13	0.0002	R	AELPDSNLVITR	G			7	Spectrum22896 scans:28954,	15506476	24578	1		0	0.5	0.5	R.AELPDSNLVITR.G	NP_971804.1	cell division protein MraZ [Treponema denticola ATCC 35405]	R.AELPDSNLVITR.G		1
334472678	1	1	538.7954	1075.5763	2	1075.5761	0.0002	214	223	0	39.49	0	17	0.00033	R	IIEISSSAEK	K			5	Spectrum10315 scans:14838,	15506451	11975	1		0	0.2	0.2	R.IIEISSSAEK.K	NP_971813.1	TPR [Treponema denticola ATCC 35405]	R.IIEISSSAEK.K		1
334472676	1	1	390.2261	778.4376	2	778.4377	-0.0001	67	72	0	18.58	0	16	0.028	R	IGIWYK	I			4	Spectrum21453 scans:27352,	15506451	2221	1		0	-0.1	-0.1	R.IGIWYK.I	NP_971813.1	TPR [Treponema denticola ATCC 35405]	R.IGIWYK.I		1
334472679	1	1	1000.4926	1998.9705	2	1998.9745	-0.004	30	47	0	17.67	0	16	0.038	R	LQELEEGVSNPNTEAELK	D			5	Spectrum19376 scans:25054,	15506451	39733	1		0	-2	-2	R.LQELEEGVSNPNTEAELK.D	NP_971813.1	TPR [Treponema denticola ATCC 35405]	R.LQELEEGVSNPNTEAELK.D		1
334472677	1	1	411.2293	820.4441	2	820.4443	-0.0001	207	213	0	16.87	0	14	0.027	K	AIAVYER	I			4	Spectrum7182 scans:11252,	15506451	3035	1		0	-0.1	-0.1	K.AIAVYER.I	NP_971813.1	TPR [Treponema denticola ATCC 35405]	K.AIAVYER.I		1
334472793	1	1	537.7903	1073.566	2	1073.5717	-0.0057	324	333	0	22.07	0	17	0.018	R	ISDTAIEAVR	K			6	Spectrum13498 scans:18466,	15506534	11934	1		0	-5.3	-5.3	R.ISDTAIEAVR.K	NP_971815.1	DNA topoisomerase I [Treponema denticola ATCC 35405]	R.ISDTAIEAVR.K		1
334472856	1	1	547.8086	1093.6027	2	1093.6066	-0.0039	194	201	2	14.67	0	13	0.039	R	EKFRVMLR	E	Oxidation (M)	0.00000100.0	3	Spectrum23324 scans:29418,	15506592	12845	1		0	-3.6	-3.6	R.EKFRVMLR.E + Oxidation (M)	NP_971818.1	ATP-dependent protease ATP-binding subunit HslU [Treponema denticola ATCC 35405]	R.EKFRVMLR.E + Oxidation (M)		1
334472779	1	1	529.304	1056.5935	2	1056.5927	0.0008	502	509	1	23.55	0	14	0.0057	R	LREEELLR	Q			7	Spectrum11773 scans:16473,	15506521	11250	1		0	0.8	0.8	R.LREEELLR.Q	NP_971822.1	flagellar MS-ring protein [Treponema denticola ATCC 35405]	R.LREEELLR.Q		1
334472613	1	1	683.8336	1365.6527	2	1365.6525	0.0002	695	706	0	60.04	0	15	0.0000018	K	SGQLDNSELTFR	E			7	Spectrum19529 scans:25227,	15506419	26226	1		0	0.1	0.1	K.SGQLDNSELTFR.E	NP_971848.1	hypothetical protein TDE1241 [Treponema denticola ATCC 35405]	K.SGQLDNSELTFR.E		1
334472612	1	1	380.2397	758.4648	2	758.465	-0.0002	588	594	0	25.89	0	16	0.0061	R	LSATVIR	S			5	Spectrum8876 scans:13231,	15506419	1867	1		0	-0.3	-0.3	R.LSATVIR.S	NP_971848.1	hypothetical protein TDE1241 [Treponema denticola ATCC 35405]	R.LSATVIR.S		1
334472624	1	1	425.2451	848.4756	2	848.4756	0	40	47	0	36.97	0	13	0.00024	R	LGGVQFTK	F			7	Spectrum12164 scans:16907,	15506423	3830	1		0	0	0	R.LGGVQFTK.F	NP_971866.1	amino acid carrier [Treponema denticola ATCC 35405]	R.LGGVQFTK.F		1
334472622	1	1	333.1739	664.3333	2	664.3333	0.0001	48	53	0	24.5	0	13	0.0035	K	FGAGWK	R			5	Spectrum10199 scans:14702,	15506423	605	1		0	0.2	0.2	K.FGAGWK.R	NP_971866.1	amino acid carrier [Treponema denticola ATCC 35405]	K.FGAGWK.R		1
334472623	1	1	364.7025	727.3905	2	727.3905	0	400	405	0	23.11	0	13	0.0049	R	YLFGTK	G			5	Spectrum14377 scans:19473,	15506423	1476	1		0	0	0	R.YLFGTK.G	NP_971866.1	amino acid carrier [Treponema denticola ATCC 35405]	R.YLFGTK.G		1
334472625	1	1	571.2808	1140.5471	2	1140.5451	0.002	465	474	0	14.69	0	14	0.046	K	GLPYDASQYK	-			4	Spectrum14008 scans:19054,	15506423	15126	1		0	1.8	1.8	K.GLPYDASQYK.-	NP_971866.1	amino acid carrier [Treponema denticola ATCC 35405]	K.GLPYDASQYK.-		1
334472733	1	1	600.2684	1198.5223	2	1198.5288	-0.0065	307	317	0	34.34	0	13	0.00037	K	LTGASGDEMYR	V			5	Spectrum7936 scans:12158,	15506485	17898	1		0	-5.4	-5.4	K.LTGASGDEMYR.V	NP_971873.1	phosphoribosylaminoimidazole synthetase [Treponema denticola ATCC 35405]	K.LTGASGDEMYR.V		1
334472220	1	1	748.8916	1495.7686	2	1495.7671	0.0016	199	211	0	83.36	0	16	9.90E-09	K	TPQEINAPELWAK	A			10	Spectrum26075 scans:32427,	15506353	30604	1		0	1.1	1.1	K.TPQEINAPELWAK.A	NP_971880.1	oligopeptide/dipeptide ABC transporter peptide-binding protein [Treponema denticola ATCC 35405]	K.TPQEINAPELWAK.A		1
334472221	1	1	776.8543	1551.6941	2	1551.6954	-0.0013	234	246	0	77.89	0	13	1.60E-08	R	NENYFQGAPDIER	L			8	Spectrum21551 scans:27458,	15506353	32554	1		0	-0.8	-0.8	R.NENYFQGAPDIER.L	NP_971880.1	oligopeptide/dipeptide ABC transporter peptide-binding protein [Treponema denticola ATCC 35405]	R.NENYFQGAPDIER.L		1
334472219	1	1	609.7903	1217.566	2	1217.5717	-0.0057	63	71	0	76.48	0	13	2.50E-08	R	FVYDQIYDR	L			7	Spectrum21604 scans:27517,	15506353	18905	1		0	-4.7	-4.7	R.FVYDQIYDR.L	NP_971880.1	oligopeptide/dipeptide ABC transporter peptide-binding protein [Treponema denticola ATCC 35405]	R.FVYDQIYDR.L		1
334472218	1	1	608.2732	1214.5318	2	1214.5316	0.0002	380	390	0	73.23	0	13	4.80E-08	K	FYTSAGGDNQR	L			10	Spectrum3073 scans:6141,	15506353	18804	1		0	0.2	0.2	K.FYTSAGGDNQR.L	NP_971880.1	oligopeptide/dipeptide ABC transporter peptide-binding protein [Treponema denticola ATCC 35405]	K.FYTSAGGDNQR.L		1
334472217	1	1	596.2951	1190.5756	2	1190.5779	-0.0023	144	155	0	62.3	0	14	8.80E-07	K	GVDSSGVQISDK	S			7	Spectrum7387 scans:11510,	15506353	17493	1		0	-1.9	-1.9	K.GVDSSGVQISDK.S	NP_971880.1	oligopeptide/dipeptide ABC transporter peptide-binding protein [Treponema denticola ATCC 35405]	K.GVDSSGVQISDK.S		1
334472216	1	1	575.3112	1148.6079	2	1148.6077	0.0002	406	415	0	50.7	0	16	0.000018	K	VEIIQADFSK	L			6	Spectrum21431 scans:27329,	15506353	15507	1		0	0.2	0.2	K.VEIIQADFSK.L	NP_971880.1	oligopeptide/dipeptide ABC transporter peptide-binding protein [Treponema denticola ATCC 35405]	K.VEIIQADFSK.L		1
334472212	1	1	496.2643	990.514	2	990.5134	0.0006	501	509	0	47.51	0	16	0.000035	K	NSLVGYNPK	L			8	Spectrum9579 scans:14014,	15506353	8330	1		0	0.6	0.6	K.NSLVGYNPK.L	NP_971880.1	oligopeptide/dipeptide ABC transporter peptide-binding protein [Treponema denticola ATCC 35405]	K.NSLVGYNPK.L		1
334472215	1	1	535.2437	1068.4729	2	1068.4723	0.0005	220	228	0	41.11	0	13	0.000077	K	YESEISGER	M			5	Spectrum3457 scans:6615,	15506353	11742	1		0	0.5	0.5	K.YESEISGER.M	NP_971880.1	oligopeptide/dipeptide ABC transporter peptide-binding protein [Treponema denticola ATCC 35405]	K.YESEISGER.M		1
334472207	1	1	324.181	646.3474	2	646.3472	0.0002	229	233	0	38.14	0	13	0.00019	R	MELVR	N			4	Spectrum6771 scans:10768,	15506353	455	1		0	0.3	0.3	R.MELVR.N	NP_971880.1	oligopeptide/dipeptide ABC transporter peptide-binding protein [Treponema denticola ATCC 35405]	R.MELVR.N		1
334472214	1	1	515.7771	1029.5396	2	1029.5389	0.0007	316	324	0	34.81	0	14	0.00046	R	QAINMALNR	D			8	Spectrum13556 scans:18530,	15506353	10315	1		0	0.7	0.7	R.QAINMALNR.D	NP_971880.1	oligopeptide/dipeptide ABC transporter peptide-binding protein [Treponema denticola ATCC 35405]	R.QAINMALNR.D		1
334472206	1	1	318.1913	634.3681	2	634.369	-0.0009	479	483	0	31.78	0	15	0.0011	K	IIFDK	Y			4	Spectrum10367 scans:14897,	15506353	366	1		0	-1.4	-1.4	K.IIFDK.Y	NP_971880.1	oligopeptide/dipeptide ABC transporter peptide-binding protein [Treponema denticola ATCC 35405]	K.IIFDK.Y		1
334472210	1	1	382.2386	762.4626	2	762.464	-0.0014	478	483	1	30.87	0	13	0.00098	R	KIIFDK	Y			4	Spectrum6533 scans:10475,	15506353	1932	1		0	-1.8	-1.8	R.KIIFDK.Y	NP_971880.1	oligopeptide/dipeptide ABC transporter peptide-binding protein [Treponema denticola ATCC 35405]	R.KIIFDK.Y		1
334472222	1	1	650.9456	1949.815	3	1949.8174	-0.0024	423	442	0	29.53	0	13	0.0011	K	GSHDFGTIGSGGSMDPGESR	E			18	Spectrum14940 scans:20110,	15506353	39425	1		0	-1.2	-1.2	K.GSHDFGTIGSGGSMDPGESR.E	NP_971880.1	oligopeptide/dipeptide ABC transporter peptide-binding protein [Treponema denticola ATCC 35405]	K.GSHDFGTIGSGGSMDPGESR.E		1
334472209	1	1	368.6775	735.3405	2	735.3407	-0.0002	416	421	0	28.91	0	13	0.0013	K	LMADMR	K			5	Spectrum5887 scans:9662,	15506353	1627	1		0	-0.3	-0.3	K.LMADMR.K	NP_971880.1	oligopeptide/dipeptide ABC transporter peptide-binding protein [Treponema denticola ATCC 35405]	K.LMADMR.K		1
334472211	1	1	447.7394	893.4642	2	893.4647	-0.0005	354	360	0	28.66	0	16	0.0028	K	VSIWFDK	E			4	Spectrum26252 scans:32616,	15506353	4982	1		0	-0.6	-0.6	K.VSIWFDK.E	NP_971880.1	oligopeptide/dipeptide ABC transporter peptide-binding protein [Treponema denticola ATCC 35405]	K.VSIWFDK.E		1
334472205	1	1	313.1723	624.33	2	624.3305	-0.0005	72	76	0	23.91	0	13	0.0041	R	LFMSK	A			3	Spectrum7992 scans:12222,	15506353	214	1		0	-0.8	-0.8	R.LFMSK.A	NP_971880.1	oligopeptide/dipeptide ABC transporter peptide-binding protein [Treponema denticola ATCC 35405]	R.LFMSK.A		1
334472208	1	1	367.2051	732.3956	2	732.3959	-0.0003	525	529	0	20.76	0	17	0.024	K	IWTWK	V			3	Spectrum22251 scans:28240,	15506353	1589	1		0	-0.4	-0.4	K.IWTWK.V	NP_971880.1	oligopeptide/dipeptide ABC transporter peptide-binding protein [Treponema denticola ATCC 35405]	K.IWTWK.V		1
334472213	1	1	496.7566	991.4986	2	991.4974	0.0011	501	509	0	19.84	0	13	0.012	K	NSLVGYNPK	L	Deamidated (NQ)	0.200000000.0	4	Spectrum12528 scans:17311,	15506353	8396	1		0	1.1	1.1	K.NSLVGYNPK.L + Deamidated (NQ)	NP_971880.1	oligopeptide/dipeptide ABC transporter peptide-binding protein [Treponema denticola ATCC 35405]	K.NSLVGYNPK.L + Deamidated (NQ)		1
334472602	1	1	570.3106	1138.6067	2	1138.6095	-0.0028	78	88	0	39.36	0	13	0.00012	R	SHILGTDAIGR	D			5	Spectrum12050 scans:16781,	15506414	15057	1		0	-2.5	-2.5	R.SHILGTDAIGR.D	NP_971881.1	oligopeptide/dipeptide ABC transporter permease [Treponema denticola ATCC 35405]	R.SHILGTDAIGR.D		1
334472601	1	1	339.7003	677.386	2	677.386	-0.0001	94	99	0	30.36	0	15	0.0017	R	LIYGGR	T			4	Spectrum4811 scans:8265,	15506414	828	1		0	-0.1	-0.1	R.LIYGGR.T	NP_971881.1	oligopeptide/dipeptide ABC transporter permease [Treponema denticola ATCC 35405]	R.LIYGGR.T		1
334472824	1	1	380.2338	758.453	2	758.4538	-0.0008	379	385	0	17.07	0	15	0.038	K	SIIEAVK	D			5	Spectrum11187 scans:15818,	15506562	1863	1		0	-1.1	-1.1	K.SIIEAVK.D	NP_971897.1	hypothetical protein TDE1290 [Treponema denticola ATCC 35405]	K.SIIEAVK.D		1
334472823	1	1	304.1637	606.3128	2	606.3126	0.0003	226	230	0	15	0	13	0.032	R	FGDIR	F			3	Spectrum9373 scans:13785,	15506562	117	1		0	0.5	0.5	R.FGDIR.F	NP_971897.1	hypothetical protein TDE1290 [Treponema denticola ATCC 35405]	R.FGDIR.F		1
334472801	2	0	380.2336	758.4526	2	758.4538	-0.0012	350	356	0	20.71	0	15	0.017	K	IGILQSK	L	Deamidated (NQ)	0.0000200.0	4	Spectrum12580 scans:17366,	15506542	1862	1		0	-1.6	-1.6	K.IGILQSK.L + Deamidated (NQ)	NP_971907.1	DNA repair protein RecN [Treponema denticola ATCC 35405]	K.IGILQSK.L + Deamidated (NQ)		1
334472653	1	1	347.7102	693.4059	2	693.4061	-0.0002	99	104	0	34.81	0	13	0.00033	K	TLVFSK	M			4	Spectrum10470 scans:15015,	15506437	997	1		0	-0.3	-0.3	K.TLVFSK.M	NP_971917.1	ABC transporter ATP-binding protein/permease [Treponema denticola ATCC 35405]	K.TLVFSK.M		1
334472654	1	1	467.7189	933.4232	2	933.4226	0.0007	105	112	0	23.71	0	13	0.0043	K	MSPDELSR	M			5	Spectrum7110 scans:11166,	15506437	6208	1		0	0.7	0.7	K.MSPDELSR.M	NP_971917.1	ABC transporter ATP-binding protein/permease [Treponema denticola ATCC 35405]	K.MSPDELSR.M		1
334472764	1	1	555.277	1108.5395	2	1108.54	-0.0005	52	61	0	26.81	0	14	0.0031	R	TANYVGLEDK	T			8	Spectrum10507 scans:15055,	15506507	13627	1		0	-0.5	-0.5	R.TANYVGLEDK.T	NP_971924.1	hypothetical protein TDE1318 [Treponema denticola ATCC 35405]	R.TANYVGLEDK.T		1
334472831	1	1	602.3351	1202.6557	2	1202.6619	-0.0062	269	279	1	17.69	0	16	0.037	R	LTGQNSSIRVK	E	Deamidated (NQ)	0.00002000000.0	2	Spectrum45386 scans:56781,	15506568	18080	1		0	-5.2	-5.2	R.LTGQNSSIRVK.E + Deamidated (NQ)	NP_971942.1	hypothetical protein TDE1336 [Treponema denticola ATCC 35405]	R.LTGQNSSIRVK.E + Deamidated (NQ)		1
334472692	1	1	713.8496	1425.6847	2	1425.6776	0.0071	247	259	0	41.79	0	16	0.00014	R	SPASENVIFYDGK	I			8	Spectrum20697 scans:26512,	15506459	28624	1		0	5	5	R.SPASENVIFYDGK.I	NP_971943.1	hypothetical protein TDE1337 [Treponema denticola ATCC 35405]	R.SPASENVIFYDGK.I		1
334472747	1	1	401.2449	800.4752	2	800.4756	-0.0003	25	31	0	30.95	0	16	0.0016	K	ITDALIR	S			4	Spectrum12715 scans:17513,	15506496	2624	1		0	-0.4	-0.4	K.ITDALIR.S	NP_971949.1	trypsin domain/PDZ [Treponema denticola ATCC 35405]	K.ITDALIR.S		1
334472852	1	1	457.2711	912.5276	2	912.528	-0.0004	105	112	0	14.97	0	13	0.032	K	IPVSQIEK	K			3	Spectrum7824 scans:12029,	15506588	5654	1		0	-0.4	-0.4	K.IPVSQIEK.K	NP_971958.1	penicillin-binding protein [Treponema denticola ATCC 35405]	K.IPVSQIEK.K		1
334472855	1	1	500.2231	998.4317	2	998.4345	-0.0029	318	325	0	14.69	0	13	0.034	K	TTDAWYDK	I			5	Spectrum10350 scans:14877,	15506591	8723	1		0	-2.9	-2.9	K.TTDAWYDK.I	NP_971962.1	lipoprotein [Treponema denticola ATCC 35405]	K.TTDAWYDK.I		1
334472790	1	1	386.7105	771.4065	2	771.4061	0.0003	36	42	0	22.51	0	13	0.0056	R	AVLPGCR	I			4	Spectrum5027 scans:8517,	15506531	2079	1		0	0.4	0.4	R.AVLPGCR.I	NP_971982.1	hypothetical protein TDE1376 [Treponema denticola ATCC 35405]	R.AVLPGCR.I		1
334472851	1	1	429.7501	857.4856	2	857.4858	-0.0002	497	504	0	14.98	0	14	0.046	K	IAEDLGIK	N			4	Spectrum20524 scans:26325,	15506587	4082	1		0	-0.2	-0.2	K.IAEDLGIK.N	NP_971990.1	cadmium-translocating P-type ATPase [Treponema denticola ATCC 35405]	K.IAEDLGIK.N		1
334472717	1	1	418.2448	834.4751	2	834.4752	-0.0002	117	123	0	22.54	0	13	0.0056	R	FIPFGVR	N			4	Spectrum25328 scans:31613,	15506474	3410	1		0	-0.2	-0.2	R.FIPFGVR.N	NP_972007.1	DedA integral membrane protein [Treponema denticola ATCC 35405]	R.FIPFGVR.N		1
334472718	1	1	434.7308	867.447	2	867.4491	-0.0021	194	200	0	15.34	0	13	0.029	K	LFQFADK	K			4	Spectrum20015 scans:25758,	15506474	4291	1		0	-2.4	-2.4	K.LFQFADK.K	NP_972007.1	DedA integral membrane protein [Treponema denticola ATCC 35405]	K.LFQFADK.K		1
334472580	1	1	697.8171	1393.6197	2	1393.6222	-0.0025	118	129	0	82.94	0	13	5.10E-09	R	SNPDNTSNQVYR	L			10	Spectrum2439 scans:5288,	15506404	27597	1		0	-1.8	-1.8	R.SNPDNTSNQVYR.L	NP_972010.1	lipoprotein [Treponema denticola ATCC 35405]	R.SNPDNTSNQVYR.L		1
334472579	1	1	436.2317	870.4488	2	870.4487	0.0001	83	89	0	21.98	0	13	0.0063	K	ITFFESK	K			5	Spectrum20321 scans:26100,	15506404	4473	1		0	0.1	0.1	K.ITFFESK.K	NP_972010.1	lipoprotein [Treponema denticola ATCC 35405]	K.ITFFESK.K		1
334472732	1	1	443.2384	884.4622	2	884.4644	-0.0022	193	199	0	34.68	0	13	0.00034	R	YFLSDIK	A			4	Spectrum22884 scans:28941,	15506484	4839	1		0	-2.5	-2.5	R.YFLSDIK.A	NP_972051.1	hypothetical protein TDE1445 [Treponema denticola ATCC 35405]	R.YFLSDIK.A		1
334472814	1	1	411.2167	820.4188	2	820.4187	0.0001	402	408	0	17.97	0	15	0.026	K	EGLLMMK	T			4	Spectrum20922 scans:26758,	15506554	3031	1		0	0.1	0.1	K.EGLLMMK.T	NP_972060.1	sugar transporter [Treponema denticola ATCC 35405]	K.EGLLMMK.T		1
334472805	1	1	765.937	1529.8593	2	1529.8606	-0.0013	99	113	0	20.04	0	14	0.014	R	VYGGGGPIVIFPVQK	N			6	Spectrum32699 scans:39754,	15506545	32049	1		0	-0.8	-0.8	R.VYGGGGPIVIFPVQK.N	NP_972090.1	hypothetical protein TDE1484 [Treponema denticola ATCC 35405]	R.VYGGGGPIVIFPVQK.N		1
334472862	1	1	343.2335	684.4524	2	684.4534	-0.001	117	123	0	13.22	0	13	0.048	K	ALLLGAK	N			4	Spectrum13385 scans:18337,	15506598	888	1		0	-1.5	-1.5	K.ALLLGAK.N	NP_972100.1	chemotaxis protein CheY [Treponema denticola ATCC 35405]	K.ALLLGAK.N		1
334472606	1	1	411.7636	821.5126	2	821.5123	0.0003	298	305	0	35.43	0	13	0.00029	R	GLIVAPPR	T			6	Spectrum15696 scans:20957,	15506416	3060	1		0	0.4	0.4	R.GLIVAPPR.T	NP_972109.1	transcription termination factor Rho [Treponema denticola ATCC 35405]	R.GLIVAPPR.T		1
334472607	1	1	465.2871	928.5597	2	928.5593	0.0004	126	133	0	34.15	0	13	0.00048	K	IIINDLTK	M			6	Spectrum18660 scans:24269,	15506416	6086	1		0	0.4	0.4	K.IIINDLTK.M	NP_972109.1	transcription termination factor Rho [Treponema denticola ATCC 35405]	K.IIINDLTK.M		1
334472605	1	1	318.1908	634.3671	2	634.369	-0.0019	215	219	0	16.8	0	15	0.034	R	LFNLK	T	Deamidated (NQ)	0.00200.0	3	Spectrum11247 scans:15884,	15506416	338	1		0	-3	-3	R.LFNLK.T + Deamidated (NQ)	NP_972109.1	transcription termination factor Rho [Treponema denticola ATCC 35405]	R.LFNLK.T + Deamidated (NQ)		1
334472832	1	1	424.2371	846.4597	2	846.4599	-0.0002	331	337	0	17.34	0	15	0.031	R	EVSFPIR	L			6	Spectrum19365 scans:25042,	15506569	3765	1		0	-0.2	-0.2	R.EVSFPIR.L	NP_972121.1	permease domain protein [Treponema denticola ATCC 35405]	R.EVSFPIR.L		1
334472826	2	0	401.2449	800.4752	2	800.4756	-0.0003	76	82	0	18	0	16	0.032	K	IESALLR	G			5	Spectrum12715 scans:17513,	15506564	2624	1		0	-0.4	-0.4	K.IESALLR.G	NP_972124.1	permease [Treponema denticola ATCC 35405]	K.IESALLR.G		1
334472853	1	0	457.2711	912.5276	2	912.528	-0.0004	330	337	1	14.97	0	13	0.032	K	IPVQQKAK	N	2 Deamidated (NQ)	0.00022000.0	3	Spectrum7824 scans:12029,	15506589	5654	1		0	-0.4	-0.4	K.IPVQQKAK.N + 2 Deamidated (NQ)	NP_972185.1	fibronectin/fibrinogen-binding protein, internal deletion [Treponema denticola ATCC 35405]	K.IPVQQKAK.N + 2 Deamidated (NQ)		1
334472724	1	1	386.2393	770.464	2	770.465	-0.001	96	102	0	37.06	0	13	0.0002	K	IALEIGR	Q			4	Spectrum17282 scans:22729,	15506478	2056	1		0	-1.3	-1.3	K.IALEIGR.Q	NP_972186.1	hypothetical protein TDE1580 [Treponema denticola ATCC 35405]	K.IALEIGR.Q		1
334472614	1	1	359.2198	716.4251	2	716.4255	-0.0004	175	180	0	34.65	0	15	0.00067	K	ALLLCK	A			4	Spectrum12595 scans:17382,	15506420	1317	1		0	-0.6	-0.6	K.ALLLCK.A	NP_972190.1	lipoprotein [Treponema denticola ATCC 35405]	K.ALLLCK.A		1
334472615	1	1	366.2058	730.3971	2	730.3973	-0.0002	90	95	0	30.77	0	16	0.0019	K	NISIER	V			5	Spectrum5349 scans:8905,	15506420	1555	1		0	-0.3	-0.3	K.NISIER.V	NP_972190.1	lipoprotein [Treponema denticola ATCC 35405]	K.NISIER.V		1
334472616	1	1	383.2163	764.4181	2	764.4181	0	34	40	0	29.44	0	15	0.002	R	FVSVTGR	S			3	Spectrum6740 scans:10731,	15506420	1971	1		0	0	0	R.FVSVTGR.S	NP_972190.1	lipoprotein [Treponema denticola ATCC 35405]	R.FVSVTGR.S		1
334472617	1	1	686.3366	1370.6587	2	1370.6653	-0.0066	146	157	0	17.44	0	15	0.032	R	IYNVGFSVADMR	K			5	Spectrum29570 scans:36259,	15506420	26435	1		0	-4.8	-4.8	R.IYNVGFSVADMR.K	NP_972190.1	lipoprotein [Treponema denticola ATCC 35405]	R.IYNVGFSVADMR.K		1
334472861	1	1	350.2417	698.4689	2	698.469	-0.0001	154	160	0	13.28	0	13	0.047	K	IAIIAAK	T			3	Spectrum10727 scans:15294,	15506597	1082	1		0	-0.1	-0.1	K.IAIIAAK.T	NP_972204.1	ABC transporter ATP-binding protein [Treponema denticola ATCC 35405]	K.IAIIAAK.T		1
334472374	1	1	616.822	1231.6294	2	1231.6296	-0.0002	21	32	0	70.31	0	16	2.00E-07	K	TADASVEGELLK	V			9	Spectrum18814 scans:24437,	15506365	19618	1		0	-0.2	-0.2	K.TADASVEGELLK.V	NP_972234.1	hypothetical protein TDE1628 [Treponema denticola ATCC 35405]	K.TADASVEGELLK.V		1
334472370	1	1	455.2373	908.46	2	908.4603	-0.0003	78	85	0	57.88	0	14	0.0000023	R	YNELGSVK	L			6	Spectrum6323 scans:10214,	15506365	5535	1		0	-0.3	-0.3	R.YNELGSVK.L	NP_972234.1	hypothetical protein TDE1628 [Treponema denticola ATCC 35405]	R.YNELGSVK.L		1
334472369	1	1	357.2495	712.4845	2	712.4847	-0.0002	105	111	0	47.44	0	13	0.000018	K	ILIGLGK	G			6	Spectrum19555 scans:25255,	15506365	1266	1		0	-0.3	-0.3	K.ILIGLGK.G	NP_972234.1	hypothetical protein TDE1628 [Treponema denticola ATCC 35405]	K.ILIGLGK.G		1
334472375	1	1	816.9252	1631.8359	2	1631.8406	-0.0047	91	104	0	40.52	0	16	0.00021	K	NEAPYILVITDEQK	I			6	Spectrum31251 scans:38117,	15506365	34737	1		0	-2.9	-2.9	K.NEAPYILVITDEQK.I	NP_972234.1	hypothetical protein TDE1628 [Treponema denticola ATCC 35405]	K.NEAPYILVITDEQK.I		1
334472371	1	1	484.7925	967.5704	2	967.5702	0.0002	63	72	0	36.3	0	13	0.00023	R	VNGIGLGPIK	I	Deamidated (NQ)	0.0200000000.0	7	Spectrum21656 scans:27575,	15506365	7457	1		0	0.2	0.2	R.VNGIGLGPIK.I + Deamidated (NQ)	NP_972234.1	hypothetical protein TDE1628 [Treponema denticola ATCC 35405]	R.VNGIGLGPIK.I + Deamidated (NQ)		1
334472373	1	1	404.915	1211.7232	3	1211.7238	-0.0006	51	61	1	27.64	0	13	0.0017	K	KLETLPSLGVR	R			11	Spectrum20615 scans:26423,	15506365	18705	1		0	-0.5	-0.5	K.KLETLPSLGVR.R	NP_972234.1	hypothetical protein TDE1628 [Treponema denticola ATCC 35405]	K.KLETLPSLGVR.R		1
334472367	1	1	323.7011	645.3875	2	645.3884	-0.0008	86	90	0	26.58	0	13	0.0022	K	LCILK	N			4	Spectrum12729 scans:17529,	15506365	452	1		0	-1.2	-1.2	K.LCILK.N	NP_972234.1	hypothetical protein TDE1628 [Treponema denticola ATCC 35405]	K.LCILK.N		1
334472372	1	1	542.8218	1083.6291	2	1083.6288	0.0003	52	61	0	26.41	0	13	0.0023	K	LETLPSLGVR	R			4	Spectrum24532 scans:30740,	15506365	12246	1		0	0.3	0.3	K.LETLPSLGVR.R	NP_972234.1	hypothetical protein TDE1628 [Treponema denticola ATCC 35405]	K.LETLPSLGVR.R		1
334472368	1	1	328.1817	654.3488	2	654.3489	-0.0001	73	77	0	17.91	0	13	0.016	K	IGYFR	Y			4	Spectrum11612 scans:16292,	15506365	521	1		0	-0.2	-0.2	K.IGYFR.Y	NP_972234.1	hypothetical protein TDE1628 [Treponema denticola ATCC 35405]	K.IGYFR.Y		1
334472251	1	1	765.8706	1529.7267	2	1529.7256	0.0011	167	180	1	66.69	0	15	3.50E-07	K	AIGERDDASCPALR	L			10	Spectrum8000 scans:12232,	15506355	32038	1		0	0.7	0.7	K.AIGERDDASCPALR.L	NP_972248.1	hypothetical protein TDE1642 [Treponema denticola ATCC 35405]	K.AIGERDDASCPALR.L		1
334472249	1	1	725.3193	1448.6241	2	1448.6242	0	97	108	0	55.77	0	13	0.0000026	K	AMETYLSSYNDR	N			7	Spectrum18587 scans:24190,	15506355	29350	1		0	0	0	K.AMETYLSSYNDR.N	NP_972248.1	hypothetical protein TDE1642 [Treponema denticola ATCC 35405]	K.AMETYLSSYNDR.N		1
334472245	1	1	596.3042	1190.5938	2	1190.5932	0.0007	82	91	0	52.06	0	15	0.000012	K	VEVFLDQADR	E			6	Spectrum19594 scans:25299,	15506355	17502	1		0	0.6	0.6	K.VEVFLDQADR.E	NP_972248.1	hypothetical protein TDE1642 [Treponema denticola ATCC 35405]	K.VEVFLDQADR.E		1
334472246	1	1	675.3687	1348.7227	2	1348.7238	-0.0011	51	61	2	50.78	0	16	0.000018	R	TKEEIKPTEFK	F			8	Spectrum6302 scans:10184,	15506355	25449	1		0	-0.8	-0.8	R.TKEEIKPTEFK.F	NP_972248.1	hypothetical protein TDE1642 [Treponema denticola ATCC 35405]	R.TKEEIKPTEFK.F		1
334472243	1	1	520.7908	1039.567	2	1039.5662	0.0008	68	76	0	42.39	0	13	0.000058	R	TNIVSIEHK	F			6	Spectrum6900 scans:10918,	15506355	10618	1		0	0.8	0.8	R.TNIVSIEHK.F	NP_972248.1	hypothetical protein TDE1642 [Treponema denticola ATCC 35405]	R.TNIVSIEHK.F		1
334472241	1	1	502.7273	1003.44	2	1003.4393	0.0007	172	180	0	41.89	0	13	0.000065	R	DDASCPALR	L			7	Spectrum3957 scans:7232,	15506355	8955	1		0	0.7	0.7	R.DDASCPALR.L	NP_972248.1	hypothetical protein TDE1642 [Treponema denticola ATCC 35405]	R.DDASCPALR.L		1
334472248	1	1	450.5819	1348.7239	3	1348.7238	0.0001	51	61	2	39.37	0	15	0.0002	R	TKEEIKPTEFK	F			6	Spectrum6288 scans:10167,	15506355	25453	1		0	0.1	0.1	R.TKEEIKPTEFK.F	NP_972248.1	hypothetical protein TDE1642 [Treponema denticola ATCC 35405]	R.TKEEIKPTEFK.F		1
334472250	1	1	510.9161	1529.7264	3	1529.7256	0.0008	167	180	1	37.28	0	15	0.00031	K	AIGERDDASCPALR	L			9	Spectrum8100 scans:12348,	15506355	32037	1		0	0.5	0.5	K.AIGERDDASCPALR.L	NP_972248.1	hypothetical protein TDE1642 [Treponema denticola ATCC 35405]	K.AIGERDDASCPALR.L		1
334472239	1	1	415.7136	829.4126	2	829.4123	0.0003	62	67	0	35.4	0	13	0.00029	K	FTFYPR	T			4	Spectrum20658 scans:26470,	15506355	3294	1		0	0.4	0.4	K.FTFYPR.T	NP_972248.1	hypothetical protein TDE1642 [Treponema denticola ATCC 35405]	K.FTFYPR.T		1
334472242	1	1	347.5293	1039.5662	3	1039.5662	0	68	76	0	31.58	0	13	0.0007	R	TNIVSIEHK	F			5	Spectrum7190 scans:11262,	15506355	10611	1		0	0	0	R.TNIVSIEHK.F	NP_972248.1	hypothetical protein TDE1642 [Treponema denticola ATCC 35405]	R.TNIVSIEHK.F		1
334472237	1	1	327.17	652.3255	2	652.3254	0	77	81	0	30.8	0	13	0.00083	K	FMIDK	V			4	Spectrum9206 scans:13601,	15506355	495	1		0	0	0	K.FMIDK.V	NP_972248.1	hypothetical protein TDE1642 [Treponema denticola ATCC 35405]	K.FMIDK.V		1
334472240	1	1	479.2203	956.4261	2	956.424	0.0022	231	238	1	29.91	0	13	0.001	K	DKVNYDGF	-			5	Spectrum16019 scans:21312,	15506355	7016	1		0	2.3	2.3	K.DKVNYDGF.-	NP_972248.1	hypothetical protein TDE1642 [Treponema denticola ATCC 35405]	K.DKVNYDGF.-		1
334472247	1	1	338.1882	1348.7237	4	1348.7238	-0.0001	51	61	2	24.7	0	15	0.0059	R	TKEEIKPTEFK	F			11	Spectrum6282 scans:10159,	15506355	25452	1		0	-0.1	-0.1	R.TKEEIKPTEFK.F	NP_972248.1	hypothetical protein TDE1642 [Treponema denticola ATCC 35405]	R.TKEEIKPTEFK.F		1
334472244	1	1	560.7974	1119.5803	2	1119.5812	-0.0009	53	61	1	24.51	0	15	0.0069	K	EEIKPTEFK	F			6	Spectrum8786 scans:13130,	15506355	14086	1		0	-0.8	-0.8	K.EEIKPTEFK.F	NP_972248.1	hypothetical protein TDE1642 [Treponema denticola ATCC 35405]	K.EEIKPTEFK.F		1
334472236	1	1	308.2079	614.4012	2	614.4003	0.0009	92	96	0	23.51	0	15	0.0074	R	EILIK	A			4	Spectrum8133 scans:12388,	15506355	197	0		0	1.5	1.5	R.EILIK.A	NP_972248.1	hypothetical protein TDE1642 [Treponema denticola ATCC 35405]	R.EILIK.A		1
334472238	1	1	349.2054	696.3961	2	696.3959	0.0003	118	123	1	19.63	0	13	0.011	R	KAFFGK	T			5	Spectrum4793 scans:8245,	15506355	1054	1		0	0.4	0.4	R.KAFFGK.T	NP_972248.1	hypothetical protein TDE1642 [Treponema denticola ATCC 35405]	R.KAFFGK.T		1
334472829	1	1	445.2517	888.4889	2	888.4916	-0.0027	114	122	0	16.65	0	16	0.043	K	DLALVSSGK	N			4	Spectrum12733 scans:17535,	15506566	4887	1		0	-3	-3	K.DLALVSSGK.N	NP_972257.1	BioY [Treponema denticola ATCC 35405]	K.DLALVSSGK.N		1
334472828	3	0	382.2398	762.4649	2	762.4639	0.001	128	133	0	15.67	0	13	0.033	K	LINYLK	I			3	Spectrum14356 scans:19447,	15506566	1936	1		0	1.3	1.3	K.LINYLK.I	NP_972257.1	BioY [Treponema denticola ATCC 35405]	K.LINYLK.I		1
334472745	1	1	596.3047	1190.5948	2	1190.5931	0.0017	810	819	0	23.47	0	15	0.0088	R	SITFPDNLER	I			5	Spectrum23583 scans:29698,	15506495	17504	1		0	1.4	1.4	R.SITFPDNLER.I	NP_972265.1	leucine rich repeat [Treponema denticola ATCC 35405]	R.SITFPDNLER.I		1
334472746	1	1	650.3467	1298.6788	2	1298.683	-0.0042	120	130	1	23	0	15	0.0095	K	KIDEPQNTNIK	I			5	Spectrum4056 scans:7355,	15506495	23258	1		0	-3.2	-3.2	K.KIDEPQNTNIK.I	NP_972265.1	leucine rich repeat [Treponema denticola ATCC 35405]	K.KIDEPQNTNIK.I		1
334472658	1	1	666.8612	1331.7079	2	1331.7085	-0.0006	129	140	0	52.96	0	15	0.0000089	K	LFDANNIIVEGK	G			7	Spectrum26234 scans:32597,	15506440	24770	1		0	-0.5	-0.5	K.LFDANNIIVEGK.G	NP_972268.1	OmpA protein [Treponema denticola ATCC 35405]	K.LFDANNIIVEGK.G		1
334472648	1	1	473.2487	944.4828	2	944.4814	0.0013	437	444	0	28.21	0	13	0.0017	K	IEELEANK	R			5	Spectrum4220 scans:7550,	15506434	6606	1		0	1.4	1.4	K.IEELEANK.R	NP_972273.1	amino acid permease [Treponema denticola ATCC 35405]	K.IEELEANK.R		1
334472647	1	1	317.2022	632.3899	2	632.3897	0.0001	295	299	0	24.73	0	14	0.0044	R	YPILK	V			3	Spectrum10799 scans:15373,	15506434	305	1		0	0.2	0.2	R.YPILK.V	NP_972273.1	amino acid permease [Treponema denticola ATCC 35405]	R.YPILK.V		1
334472849	1	1	363.2136	1086.619	3	1086.6186	0.0005	40	48	1	15.22	0	15	0.05	K	ELQIPGFRK	G			5	Spectrum17288 scans:22736,	15506585	12434	1		0	0.5	0.5	K.ELQIPGFRK.G	NP_972276.1	trigger factor [Treponema denticola ATCC 35405]	K.ELQIPGFRK.G		1
334472838	1	1	501.2665	1000.5185	2	1000.5189	-0.0004	73	81	0	16.9	0	13	0.025	K	QVAIDGELR	Q	Deamidated (NQ)	0.200000000.0	7	Spectrum12651 scans:17442,	15506575	8833	1		0	-0.4	-0.4	K.QVAIDGELR.Q + Deamidated (NQ)	NP_972282.1	single-strand binding protein [Treponema denticola ATCC 35405]	K.QVAIDGELR.Q + Deamidated (NQ)		1
334472859	1	1	396.2368	790.459	2	790.4589	0.0001	309	315	0	13.75	0	13	0.042	K	IFPSSLK	G			6	Spectrum23966 scans:30123,	15506595	2451	1		0	0.1	0.1	K.IFPSSLK.G	NP_972290.1	3-phosphoshikimate 1-carboxyvinyltransferase [Treponema denticola ATCC 35405]	K.IFPSSLK.G		1
334472843	1	1	731.8596	1461.7047	2	1461.7027	0.002	85	96	0	14.99	0	13	0.036	K	YLTSPEYYLDAK	S			7	Spectrum26335 scans:32705,	15506579	29723	1		0	1.4	1.4	K.YLTSPEYYLDAK.S	NP_972297.1	hypothetical protein TDE1693 [Treponema denticola ATCC 35405]	K.YLTSPEYYLDAK.S		1
334472741	2	1	371.7444	741.4743	2	741.4748	-0.0005	1485	1491	0	22.95	0	13	0.0051	K	LLLANAK	P			3	Spectrum11275 scans:15920,	15506491	1661	1		0	-0.7	-0.7	K.LLLANAK.P	NP_972299.1	CoA-substrate-specific enzyme activase [Treponema denticola ATCC 35405]	K.LLLANAK.P		1
334472740	7	1	315.2024	628.3903	2	628.3908	-0.0004	665	669	0	20.45	0	15	0.015	K	LDLLR	C			4	Spectrum12484 scans:17264,	15506491	232	1		0	-0.6	-0.6	K.LDLLR.C	NP_972299.1	CoA-substrate-specific enzyme activase [Treponema denticola ATCC 35405]	K.LDLLR.C		1
334472495	1	1	594.317	1186.6195	2	1186.6194	0.0001	80	91	0	75.49	0	15	5.10E-08	K	LENAGPLSGTTK	D			11	Spectrum8956 scans:13326,	15506382	17244	1		0	0.1	0.1	K.LENAGPLSGTTK.D	NP_972321.1	hypothetical protein TDE1717 [Treponema denticola ATCC 35405]	K.LENAGPLSGTTK.D		1
334472494	1	1	408.7506	815.4867	2	815.4865	0.0002	95	101	0	28.95	0	16	0.0031	K	TSLINLR	L			4	Spectrum18503 scans:24098,	15506382	2855	1		0	0.2	0.2	K.TSLINLR.L	NP_972321.1	hypothetical protein TDE1717 [Treponema denticola ATCC 35405]	K.TSLINLR.L		1
334472712	1	1	384.1785	766.3425	2	766.3432	-0.0007	274	280	0	39.17	0	13	0.00012	R	MGFDAAR	M			4	Spectrum7422 scans:11554,	15506471	1988	1		0	-0.9	-0.9	R.MGFDAAR.M	NP_972335.1	hypothetical protein TDE1731 [Treponema denticola ATCC 35405]	R.MGFDAAR.M		1
334472808	1	1	494.2899	986.5653	2	986.5648	0.0005	492	500	0	19.8	0	13	0.013	K	TVDGELILK	G			6	Spectrum19155 scans:24812,	15506548	8163	1		0	0.5	0.5	K.TVDGELILK.G	NP_972346.1	AMP-binding protein [Treponema denticola ATCC 35405]	K.TVDGELILK.G		1
334472730	1	1	528.8066	1055.5986	2	1055.5975	0.0011	228	237	0	34.87	0	14	0.00042	K	GEIATIPISR	L			6	Spectrum18450 scans:24036,	15506482	11177	1		0	1	1	K.GEIATIPISR.L	NP_972390.1	hypothetical protein TDE1786 [Treponema denticola ATCC 35405]	K.GEIATIPISR.L		1
334472818	1	1	581.316	1160.6175	2	1160.619	-0.0014	140	151	0	18.44	0	16	0.033	K	SLSGQGAAFVPK	S			5	Spectrum15925 scans:21210,	15506558	16084	1		0	-1.2	-1.2	K.SLSGQGAAFVPK.S	NP_972452.1	hypothetical protein TDE1848 [Treponema denticola ATCC 35405]	K.SLSGQGAAFVPK.S		1
334472542	1	1	568.7662	1135.5178	2	1135.5179	-0.0002	117	126	0	55.76	0	13	0.0000027	K	EVTSQIDGCK	F			6	Spectrum3571 scans:6759,	15506393	14864	1		0	-0.2	-0.2	K.EVTSQIDGCK.F	NP_972454.1	ABC transporter permease [Treponema denticola ATCC 35405]	K.EVTSQIDGCK.F		1
334472543	1	1	688.365	1374.7155	2	1374.7143	0.0012	260	272	0	29.69	0	16	0.0024	R	TISPSQPASNVFK	Q			9	Spectrum17121 scans:22549,	15506393	26586	1		0	0.9	0.9	R.TISPSQPASNVFK.Q	NP_972454.1	ABC transporter permease [Treponema denticola ATCC 35405]	R.TISPSQPASNVFK.Q		1
334472540	1	1	353.7102	705.4058	2	705.4061	-0.0003	111	116	0	26.26	0	13	0.0024	K	LIFEGK	E			4	Spectrum12577 scans:17363,	15506393	1184	1		0	-0.4	-0.4	K.LIFEGK.E	NP_972454.1	ABC transporter permease [Treponema denticola ATCC 35405]	K.LIFEGK.E		1
334472541	1	1	396.7345	791.4544	2	791.4541	0.0003	328	333	0	25.28	0	15	0.0056	K	IIVYER	R			5	Spectrum8810 scans:13156,	15506393	2469	1		0	0.4	0.4	K.IIVYER.R	NP_972454.1	ABC transporter permease [Treponema denticola ATCC 35405]	K.IIVYER.R		1
334472720	1	1	506.7931	1011.5716	2	1011.5713	0.0003	498	506	0	27.18	0	13	0.0019	K	ISPLEAINR	-			7	Spectrum20354 scans:26136,	15506475	9454	1		0	0.3	0.3	K.ISPLEAINR.-	NP_972455.1	ABC transporter permease [Treponema denticola ATCC 35405]	K.ISPLEAINR.-		1
334472719	1	1	462.2344	922.4543	2	922.4549	-0.0005	336	342	0	23.61	0	14	0.0059	K	TLNDWFK	E			4	Spectrum26791 scans:33206,	15506475	5921	1		0	-0.5	-0.5	K.TLNDWFK.E	NP_972455.1	ABC transporter permease [Treponema denticola ATCC 35405]	K.TLNDWFK.E		1
334472841	2	0	344.7156	687.4166	2	687.4167	-0.0001	169	174	0	17.1	0	16	0.048	K	ISQLVK	K	Deamidated (NQ)	0.002000.0	4	Spectrum9617 scans:14059,	15506578	923	1		0	-0.1	-0.1	K.ISQLVK.K + Deamidated (NQ)	NP_972464.1	hypothetical protein TDE1860 [Treponema denticola ATCC 35405]	K.ISQLVK.K + Deamidated (NQ)		1
334472842	1	1	461.7659	921.5172	2	921.5171	0.0001	58	65	0	13.96	0	13	0.04	K	ILSDYAIK	E			6	Spectrum15941 scans:21229,	15506578	5903	1		0	0.1	0.1	K.ILSDYAIK.E	NP_972464.1	hypothetical protein TDE1860 [Treponema denticola ATCC 35405]	K.ILSDYAIK.E		1
334472587	1	1	500.2956	998.5766	2	998.576	0.0006	93	101	0	42.49	0	13	0.000056	K	LLAANQELK	E			6	Spectrum10687 scans:15250,	15506407	8768	1		0	0.6	0.6	K.LLAANQELK.E	NP_972479.1	hypothetical protein TDE1875 [Treponema denticola ATCC 35405]	K.LLAANQELK.E		1
334472586	1	1	339.6946	677.3747	2	677.3748	-0.0001	194	199	0	31.11	0	13	0.00089	K	FGVDLK	K			5	Spectrum15465 scans:20700,	15506407	827	1		0	-0.1	-0.1	K.FGVDLK.K	NP_972479.1	hypothetical protein TDE1875 [Treponema denticola ATCC 35405]	K.FGVDLK.K		1
334472588	1	1	887.4539	1772.8933	2	1772.8792	0.0141	72	87	0	30.09	0	16	0.0022	K	VVNEVTDSQLAEIEAR	K	Deamidated (NQ)	0.0020000000000000.0	7	Spectrum22947 scans:29009,	15506407	37525	1		0	8	8	K.VVNEVTDSQLAEIEAR.K + Deamidated (NQ)	NP_972479.1	hypothetical protein TDE1875 [Treponema denticola ATCC 35405]	K.VVNEVTDSQLAEIEAR.K + Deamidated (NQ)		1
334472570	1	1	477.8029	953.5913	2	953.591	0.0003	155	164	0	53.73	0	13	0.0000042	K	AAPSVVIIGK	G			6	Spectrum17161 scans:22595,	15506401	6923	1		0	0.3	0.3	K.AAPSVVIIGK.G	NP_972480.1	WecB/TagA/CpsF family glycosyl transferase [Treponema denticola ATCC 35405]	K.AAPSVVIIGK.G		1
334472569	1	1	389.2166	776.4187	2	776.4181	0.0006	125	131	0	30.19	0	13	0.00096	R	STFPGLR	L			4	Spectrum15190 scans:20391,	15506401	2176	1		0	0.8	0.8	R.STFPGLR.L	NP_972480.1	WecB/TagA/CpsF family glycosyl transferase [Treponema denticola ATCC 35405]	R.STFPGLR.L		1
334472634	1	1	523.7756	1045.5366	2	1045.5444	-0.0078	15	22	1	24.55	0	17	0.0096	R	LEKWLNDK	K	Deamidated (NQ)	0.00000200.0	4	Spectrum8909 scans:13274,	15506427	10753	1		0	-7.5	-7.5	R.LEKWLNDK.K + Deamidated (NQ)	NP_972510.1	4'-phosphopantetheinyl transferase [Treponema denticola ATCC 35405]	R.LEKWLNDK.K + Deamidated (NQ)		1
334472517	1	1	485.7823	969.55	2	969.5495	0.0005	296	304	0	60.96	0	13	8.00E-07	K	LSLIDANPK	N			7	Spectrum17169 scans:22604,	15506387	7519	1		0	0.5	0.5	K.LSLIDANPK.N	NP_972511.1	hypothetical protein TDE1908 [Treponema denticola ATCC 35405]	K.LSLIDANPK.N		1
334472515	1	1	347.71	693.4055	2	693.4061	-0.0006	212	217	0	39.18	0	13	0.00012	R	IAYSIK	I			5	Spectrum8159 scans:12418,	15506387	996	1		0	-0.9	-0.9	R.IAYSIK.I	NP_972511.1	hypothetical protein TDE1908 [Treponema denticola ATCC 35405]	R.IAYSIK.I		1
334472518	1	1	543.7877	1085.5609	2	1085.5605	0.0004	156	165	0	27.69	0	13	0.0019	R	DVDPATVEIK	G			7	Spectrum14777 scans:19928,	15506387	12377	1		0	0.4	0.4	R.DVDPATVEIK.G	NP_972511.1	hypothetical protein TDE1908 [Treponema denticola ATCC 35405]	R.DVDPATVEIK.G		1
334472516	1	1	439.2427	876.4709	2	876.4705	0.0004	305	311	0	23.67	0	15	0.0079	K	NIQFEVK	I			6	Spectrum15552 scans:20800,	15506387	4665	1		0	0.5	0.5	K.NIQFEVK.I	NP_972511.1	hypothetical protein TDE1908 [Treponema denticola ATCC 35405]	K.NIQFEVK.I		1
334472538	1	1	324.1973	646.38	2	646.3802	-0.0002	38	42	0	33.82	0	16	0.00087	R	YPVLR	D			4	Spectrum8829 scans:13177,	15506392	460	1		0	-0.3	-0.3	R.YPVLR.D	NP_972524.1	hypothetical protein TDE1921 [Treponema denticola ATCC 35405]	R.YPVLR.D		1
334472539	1	1	349.5296	1045.5669	3	1045.5668	0	35	42	1	32.86	0	17	0.0013	R	ENRYPVLR	D			5	Spectrum7996 scans:12227,	15506392	10778	1		0	0	0	R.ENRYPVLR.D	NP_972524.1	hypothetical protein TDE1921 [Treponema denticola ATCC 35405]	R.ENRYPVLR.D		1
334472529	1	1	579.8231	1157.6316	2	1157.6292	0.0024	678	688	0	62.97	0	15	8.30E-07	K	LSSSPAIIQDK	I			7	Spectrum11619 scans:16299,	15506389	15954	1		0	2.1	2.1	K.LSSSPAIIQDK.I	NP_972544.1	hypothetical protein TDE1941 [Treponema denticola ATCC 35405]	K.LSSSPAIIQDK.I		1
334472527	1	1	483.7607	965.5068	2	965.5069	-0.0001	297	304	0	45.93	0	13	0.000026	K	IDLSLDYK	D			5	Spectrum23369 scans:29465,	15506389	7392	1		0	-0.1	-0.1	K.IDLSLDYK.D	NP_972544.1	hypothetical protein TDE1941 [Treponema denticola ATCC 35405]	K.IDLSLDYK.D		1
334472528	1	1	559.7762	1117.5379	2	1117.5364	0.0016	278	287	0	33.93	0	13	0.0004	K	DDSISNNVVR	A			5	Spectrum8001 scans:12233,	15506389	13990	1		0	1.4	1.4	K.DDSISNNVVR.A	NP_972544.1	hypothetical protein TDE1941 [Treponema denticola ATCC 35405]	K.DDSISNNVVR.A		1
334472526	1	1	405.2964	808.5782	2	808.5786	-0.0004	177	183	0	33.32	0	13	0.00047	R	LLPLILK	F			5	Spectrum31577 scans:38482,	15506389	2749	1		0	-0.5	-0.5	R.LLPLILK.F	NP_972544.1	hypothetical protein TDE1941 [Treponema denticola ATCC 35405]	R.LLPLILK.F		1
334472525	1	1	389.2288	776.443	2	776.4432	-0.0003	749	755	0	27.48	0	16	0.0037	K	IISGYPK	E			5	Spectrum6706 scans:10691,	15506389	2177	1		0	-0.4	-0.4	K.IISGYPK.E	NP_972544.1	hypothetical protein TDE1941 [Treponema denticola ATCC 35405]	K.IISGYPK.E		1
334472524	1	1	327.6837	653.3528	2	653.3537	-0.0009	381	385	0	14.6	0	13	0.035	K	FVFNK	G			3	Spectrum11107 scans:15721,	15506389	501	1		0	-1.4	-1.4	K.FVFNK.G	NP_972544.1	hypothetical protein TDE1941 [Treponema denticola ATCC 35405]	K.FVFNK.G		1
334472523	1	1	322.7024	643.3902	2	643.3905	-0.0002	499	504	0	13.99	0	13	0.05	R	GDLLVK	T			4	Spectrum7377 scans:11497,	15506389	428	1		0	-0.3	-0.3	R.GDLLVK.T	NP_972544.1	hypothetical protein TDE1941 [Treponema denticola ATCC 35405]	R.GDLLVK.T		1
334472418	1	1	629.3071	1256.5997	2	1256.5997	0	323	333	0	66.38	0	15	3.70E-07	K	NPNLSDDVQQK	V			7	Spectrum6086 scans:9909,	15506370	20944	1		0	0	0	K.NPNLSDDVQQK.V	NP_972553.1	membrane lipoprotein TmpC [Treponema denticola ATCC 35405]	K.NPNLSDDVQQK.V		1
334472419	1	1	633.8091	1265.6036	2	1265.604	-0.0004	45	55	0	49.9	0	15	0.00002	K	SFNQGTWEGIK	K			6	Spectrum20423 scans:26211,	15506370	21534	1		0	-0.3	-0.3	K.SFNQGTWEGIK.K	NP_972553.1	membrane lipoprotein TmpC [Treponema denticola ATCC 35405]	K.SFNQGTWEGIK.K		1
334472412	1	1	397.2446	792.4746	2	792.4745	0.0001	307	313	0	40.93	0	13	0.000081	R	SLLFSVK	E			6	Spectrum24940 scans:31189,	15506370	2506	1		0	0.1	0.1	R.SLLFSVK.E	NP_972553.1	membrane lipoprotein TmpC [Treponema denticola ATCC 35405]	R.SLLFSVK.E		1
334472420	1	1	644.8087	1287.6029	2	1287.5983	0.0046	81	91	0	36.78	0	13	0.00021	K	EISNLYDSGYK	F			7	Spectrum15839 scans:21116,	15506370	22607	1		0	3.6	3.6	K.EISNLYDSGYK.F	NP_972553.1	membrane lipoprotein TmpC [Treponema denticola ATCC 35405]	K.EISNLYDSGYK.F		1
334472416	1	1	443.2374	884.4602	2	884.4603	-0.0001	314	322	0	33.55	0	13	0.00044	K	ENGVGIPAK	N	Deamidated (NQ)	0.020000000.0	8	Spectrum6782 scans:10781,	15506370	4838	1		0	-0.1	-0.1	K.ENGVGIPAK.N + Deamidated (NQ)	NP_972553.1	membrane lipoprotein TmpC [Treponema denticola ATCC 35405]	K.ENGVGIPAK.N + Deamidated (NQ)		1
334472417	1	1	491.2654	980.5163	2	980.5154	0.001	92	99	0	28.25	0	13	0.0018	K	FIICPGFK	F			7	Spectrum26658 scans:33064,	15506370	7943	1		0	1	1	K.FIICPGFK.F	NP_972553.1	membrane lipoprotein TmpC [Treponema denticola ATCC 35405]	K.FIICPGFK.F		1
334472414	1	1	421.2263	840.438	2	840.4382	-0.0002	100	106	0	24.06	0	13	0.0039	K	FETAVFK	A			6	Spectrum16622 scans:21984,	15506370	3475	1		0	-0.2	-0.2	K.FETAVFK.A	NP_972553.1	membrane lipoprotein TmpC [Treponema denticola ATCC 35405]	K.FETAVFK.A		1
334472415	1	1	442.7456	883.4767	2	883.4763	0.0004	314	322	0	23.28	0	13	0.0047	K	ENGVGIPAK	N			7	Spectrum5495 scans:9105,	15506370	4830	1		0	0.5	0.5	K.ENGVGIPAK.N	NP_972553.1	membrane lipoprotein TmpC [Treponema denticola ATCC 35405]	K.ENGVGIPAK.N		1
334472413	1	1	414.2021	826.3896	2	826.3895	0.0002	289	295	0	20.37	0	13	0.011	K	ASYDMIK	E			6	Spectrum10106 scans:14600,	15506370	3191	1		0	0.2	0.2	K.ASYDMIK.E	NP_972553.1	membrane lipoprotein TmpC [Treponema denticola ATCC 35405]	K.ASYDMIK.E		1
334472768	1	1	425.2125	848.4104	2	848.4102	0.0002	409	415	0	25.77	0	16	0.0053	R	TFEPPMK	E			5	Spectrum11031 scans:15637,	15506511	3811	1		0	0.2	0.2	R.TFEPPMK.E	NP_972568.1	sodium/hydrogen exchanger [Treponema denticola ATCC 35405]	R.TFEPPMK.E		1
334472549	1	1	438.2345	874.4544	2	874.4549	-0.0005	175	183	0	46.43	0	16	0.000057	K	EGGAPIFGK	I			7	Spectrum12087 scans:16824,	15506395	4596	1		0	-0.6	-0.6	K.EGGAPIFGK.I	NP_972587.1	hypothetical protein TDE1984 [Treponema denticola ATCC 35405]	K.EGGAPIFGK.I		1
334472552	1	1	550.8022	1099.5899	2	1099.5873	0.0026	96	106	0	33.59	0	13	0.0005	K	NSLDVSLPAGK	Y			6	Spectrum17602 scans:23085,	15506395	13187	1		0	2.4	2.4	K.NSLDVSLPAGK.Y	NP_972587.1	hypothetical protein TDE1984 [Treponema denticola ATCC 35405]	K.NSLDVSLPAGK.Y		1
334472548	1	1	387.2314	772.4481	2	772.4483	-0.0002	85	90	0	27.59	0	18	0.0067	K	WVIIDK	K			4	Spectrum19970 scans:25710,	15506395	2093	1		0	-0.3	-0.3	K.WVIIDK.K	NP_972587.1	hypothetical protein TDE1984 [Treponema denticola ATCC 35405]	K.WVIIDK.K		1
334472551	1	1	533.7742	1065.5338	2	1065.5342	-0.0004	45	53	0	24.62	0	16	0.0069	K	NYIIETEGK	K			6	Spectrum11365 scans:16023,	15506395	11673	1		0	-0.4	-0.4	K.NYIIETEGK.K	NP_972587.1	hypothetical protein TDE1984 [Treponema denticola ATCC 35405]	K.NYIIETEGK.K		1
334472550	1	1	529.7918	1057.5691	2	1057.5655	0.0035	184	193	0	22.26	0	16	0.014	K	IVEISPDGTK	A			5	Spectrum10152 scans:14649,	15506395	11279	1		0	3.3	3.3	K.IVEISPDGTK.A	NP_972587.1	hypothetical protein TDE1984 [Treponema denticola ATCC 35405]	K.IVEISPDGTK.A		1
334472553	1	1	398.8829	1193.6268	3	1193.6292	-0.0024	44	53	1	20.82	0	14	0.012	K	KNYIIETEGK	K			9	Spectrum7620 scans:11784,	15506395	17654	1		0	-2	-2	K.KNYIIETEGK.K	NP_972587.1	hypothetical protein TDE1984 [Treponema denticola ATCC 35405]	K.KNYIIETEGK.K		1
334472772	2	0	382.2398	762.4649	2	762.464	0.001	132	138	0	24.84	0	13	0.0039	K	LLVAGYK	Y			3	Spectrum14356 scans:19447,	15506515	1936	1		0	1.3	1.3	K.LLVAGYK.Y	NP_972619.1	hypothetical protein TDE2016 [Treponema denticola ATCC 35405]	K.LLVAGYK.Y		1
334472809	1	1	583.3314	1164.6483	2	1164.6503	-0.002	115	124	0	19.63	0	15	0.018	R	VIELIPNDPR	A			4	Spectrum22985 scans:29050,	15506549	16283	1		0	-1.7	-1.7	R.VIELIPNDPR.A	NP_972626.1	TPR [Treponema denticola ATCC 35405]	R.VIELIPNDPR.A		1
334472258	1	1	509.2825	1016.5504	2	1016.5502	0.0002	175	185	0	80.13	0	15	1.70E-08	R	TGGSGIDALVK	A			9	Spectrum16347 scans:21676,	15506356	9707	1		0	0.2	0.2	R.TGGSGIDALVK.A	NP_972657.1	hemin-binding protein B [Treponema denticola ATCC 35405]	R.TGGSGIDALVK.A		1
334472265	1	1	609.2786	1216.5427	2	1216.5434	-0.0007	72	81	0	75.68	0	13	2.70E-08	K	MENYTVEGFK	L			7	Spectrum18312 scans:23881,	15506356	18868	1		0	-0.6	-0.6	K.MENYTVEGFK.L	NP_972657.1	hemin-binding protein B [Treponema denticola ATCC 35405]	K.MENYTVEGFK.L		1
334472266	1	1	617.2762	1232.5379	2	1232.5383	-0.0004	72	81	0	57.61	0	13	0.0000017	K	MENYTVEGFK	L	Oxidation (M)	0.1000000000.0	9	Spectrum15555 scans:20804,	15506356	19630	1		0	-0.3	-0.3	K.MENYTVEGFK.L + Oxidation (M)	NP_972657.1	hemin-binding protein B [Treponema denticola ATCC 35405]	K.MENYTVEGFK.L + Oxidation (M)		1
334472256	1	1	469.742	937.4694	2	937.4691	0.0003	82	89	0	52.25	0	15	0.0000098	K	LAVEGMYR	T			7	Spectrum14870 scans:20032,	15506356	6371	1		0	0.3	0.3	K.LAVEGMYR.T	NP_972657.1	hemin-binding protein B [Treponema denticola ATCC 35405]	K.LAVEGMYR.T		1
334472264	1	1	573.793	1145.5714	2	1145.5717	-0.0003	57	66	0	50.97	0	13	0.00001	K	NDPSLNPVYK	E			6	Spectrum12297 scans:17054,	15506356	15341	1		0	-0.3	-0.3	K.NDPSLNPVYK.E	NP_972657.1	hemin-binding protein B [Treponema denticola ATCC 35405]	K.NDPSLNPVYK.E		1
334472268	1	1	735.376	1468.7375	2	1468.7344	0.0031	371	383	1	46.65	0	14	0.000032	K	EKPTCIPANTPNK	M			10	Spectrum4094 scans:7399,	15506356	29894	1		0	2.1	2.1	K.EKPTCIPANTPNK.M	NP_972657.1	hemin-binding protein B [Treponema denticola ATCC 35405]	K.EKPTCIPANTPNK.M		1
334472254	1	1	452.7441	903.4737	2	903.4735	0.0002	271	278	0	43.67	0	16	0.0001	K	AEIIAEMK	K			7	Spectrum13780 scans:18788,	15506356	5346	1		0	0.2	0.2	K.AEIIAEMK.K	NP_972657.1	hemin-binding protein B [Treponema denticola ATCC 35405]	K.AEIIAEMK.K		1
334472261	1	1	526.2493	1050.4841	2	1050.4838	0.0003	26	35	0	39.24	0	13	0.00014	K	SMPNTIGGMK	I	Oxidation (M)	0.0000000010.0	8	Spectrum5181 scans:8695,	15506356	10959	1		0	0.3	0.3	K.SMPNTIGGMK.I + Oxidation (M)	NP_972657.1	hemin-binding protein B [Treponema denticola ATCC 35405]	K.SMPNTIGGMK.I + Oxidation (M)		1
334472262	1	1	546.2722	1090.5299	2	1090.5295	0.0004	47	56	0	39.14	0	15	0.0002	K	GEWVSLDSAK	N			8	Spectrum19203 scans:24866,	15506356	12579	1		0	0.4	0.4	K.GEWVSLDSAK.N	NP_972657.1	hemin-binding protein B [Treponema denticola ATCC 35405]	K.GEWVSLDSAK.N		1
334472259	1	1	518.2518	1034.489	2	1034.4889	0.0001	26	35	0	38.54	0	13	0.00016	K	SMPNTIGGMK	I			5	Spectrum11959 scans:16682,	15506356	10479	1		0	0.1	0.1	K.SMPNTIGGMK.I	NP_972657.1	hemin-binding protein B [Treponema denticola ATCC 35405]	K.SMPNTIGGMK.I		1
334472255	1	1	469.7347	937.4549	2	937.4545	0.0004	222	229	0	36.98	0	14	0.00028	K	SPFEPYAK	E			6	Spectrum11875 scans:16585,	15506356	6365	1		0	0.4	0.4	K.SPFEPYAK.E	NP_972657.1	hemin-binding protein B [Treponema denticola ATCC 35405]	K.SPFEPYAK.E		1
334472253	1	1	359.2001	716.3856	2	716.3857	0	41	46	0	35.47	0	16	0.00058	K	ELAAWK	G			5	Spectrum11027 scans:15633,	15506356	1314	1		0	0	0	K.ELAAWK.G	NP_972657.1	hemin-binding protein B [Treponema denticola ATCC 35405]	K.ELAAWK.G		1
334472263	1	1	559.2744	1116.5343	2	1116.5339	0.0004	116	124	0	35.08	0	13	0.00031	K	EISSEYVYK	G			7	Spectrum11812 scans:16515,	15506356	13955	1		0	0.4	0.4	K.EISSEYVYK.G	NP_972657.1	hemin-binding protein B [Treponema denticola ATCC 35405]	K.EISSEYVYK.G		1
334472267	1	1	687.8446	1373.6746	2	1373.6714	0.0032	114	124	1	32.32	0	15	0.001	K	EKEISSEYVYK	G			7	Spectrum9314 scans:13722,	15506356	26556	1		0	2.3	2.3	K.EKEISSEYVYK.G	NP_972657.1	hemin-binding protein B [Treponema denticola ATCC 35405]	K.EKEISSEYVYK.G		1
334472257	1	1	477.7393	953.4641	2	953.464	0.0001	82	89	0	22.59	0	13	0.0055	K	LAVEGMYR	T	Oxidation (M)	0.00000100.0	5	Spectrum7605 scans:11767,	15506356	6909	1		0	0.1	0.1	K.LAVEGMYR.T + Oxidation (M)	NP_972657.1	hemin-binding protein B [Treponema denticola ATCC 35405]	K.LAVEGMYR.T + Oxidation (M)		1
334472252	1	1	334.6568	667.299	2	667.2999	-0.0009	336	341	0	18.3	0	13	0.015	K	DAGMFK	T			5	Spectrum5293 scans:8833,	15506356	650	1		0	-1.3	-1.3	K.DAGMFK.T	NP_972657.1	hemin-binding protein B [Treponema denticola ATCC 35405]	K.DAGMFK.T		1
334472234	1	1	701.8749	1401.7353	2	1401.7351	0.0002	376	389	0	91.06	0	15	1.30E-09	R	TALTDAEIAAAVEK	S			9	Spectrum24307 scans:30491,	15506354	27892	1		0	0.1	0.1	R.TALTDAEIAAAVEK.S	NP_972658.1	outer membrane hemin-binding protein A [Treponema denticola ATCC 35405]	R.TALTDAEIAAAVEK.S		1
334472233	1	1	468.2524	1401.7353	3	1401.7351	0.0002	376	389	0	62.54	0	15	9.50E-07	R	TALTDAEIAAAVEK	S			8	Spectrum24337 scans:30525,	15506354	27891	1		0	0.1	0.1	R.TALTDAEIAAAVEK.S	NP_972658.1	outer membrane hemin-binding protein A [Treponema denticola ATCC 35405]	R.TALTDAEIAAAVEK.S		1
334472230	1	1	640.8034	1279.5923	2	1279.5941	-0.0018	204	214	0	59.11	0	13	0.0000013	K	MFESSIPNMPK	W			9	Spectrum23589 scans:29707,	15506354	22213	1		0	-1.4	-1.4	K.MFESSIPNMPK.W	NP_972658.1	outer membrane hemin-binding protein A [Treponema denticola ATCC 35405]	K.MFESSIPNMPK.W		1
334472235	1	1	815.8559	1629.6972	2	1629.6981	-0.0008	363	375	0	54.74	0	13	0.0000034	K	EIEEFEGTPTCYR	T			7	Spectrum20565 scans:26370,	15506354	34672	1		0	-0.5	-0.5	K.EIEEFEGTPTCYR.T	NP_972658.1	outer membrane hemin-binding protein A [Treponema denticola ATCC 35405]	K.EIEEFEGTPTCYR.T		1
334472227	1	1	559.2981	1116.5816	2	1116.5815	0.0001	46	55	0	54.6	0	16	0.0000087	K	GEWVSADIIK	N			8	Spectrum25717 scans:32034,	15506354	13973	1		0	0.1	0.1	K.GEWVSADIIK.N	NP_972658.1	outer membrane hemin-binding protein A [Treponema denticola ATCC 35405]	K.GEWVSADIIK.N		1
334472232	1	1	698.8299	1395.6452	2	1395.6459	-0.0007	215	226	0	50.45	0	14	0.000014	K	WNPASPFESYAK	Y			9	Spectrum28596 scans:35180,	15506354	27670	1		0	-0.5	-0.5	K.WNPASPFESYAK.Y	NP_972658.1	outer membrane hemin-binding protein A [Treponema denticola ATCC 35405]	K.WNPASPFESYAK.Y		1
334472226	1	1	507.7955	1013.5765	2	1013.5757	0.0008	268	276	0	41.81	0	14	0.000092	K	AEIIAELQK	G			5	Spectrum18614 scans:24219,	15506354	9578	1		0	0.8	0.8	K.AEIIAELQK.G	NP_972658.1	outer membrane hemin-binding protein A [Treponema denticola ATCC 35405]	K.AEIIAELQK.G		1
334472231	1	1	648.8029	1295.5913	2	1295.589	0.0023	204	214	0	38.06	0	13	0.00016	K	MFESSIPNMPK	W	Oxidation (M)	0.10000000000.0	9	Spectrum20122 scans:25875,	15506354	22978	1		0	1.8	1.8	K.MFESSIPNMPK.W + Oxidation (M)	NP_972658.1	outer membrane hemin-binding protein A [Treponema denticola ATCC 35405]	K.MFESSIPNMPK.W + Oxidation (M)		1
334472229	1	1	618.3245	1234.6344	2	1234.6306	0.0038	176	187	0	37.2	0	16	0.0004	K	YGIDNLVTGAGR	W			6	Spectrum24020 scans:30180,	15506354	19752	1		0	3.1	3.1	K.YGIDNLVTGAGR.W	NP_972658.1	outer membrane hemin-binding protein A [Treponema denticola ATCC 35405]	K.YGIDNLVTGAGR.W		1
334472228	1	1	606.8179	1211.6213	2	1211.6186	0.0027	293	302	1	27.65	0	15	0.003	K	DGKNELVFYK	G			6	Spectrum17197 scans:22635,	15506354	18681	1		0	2.2	2.2	K.DGKNELVFYK.G	NP_972658.1	outer membrane hemin-binding protein A [Treponema denticola ATCC 35405]	K.DGKNELVFYK.G		1
334472223	1	1	316.1926	630.3706	2	630.3701	0.0005	393	397	0	26.25	0	19	0.011	R	TLLER	L			4	Spectrum4563 scans:7972,	15506354	282	1		0	0.8	0.8	R.TLLER.L	NP_972658.1	outer membrane hemin-binding protein A [Treponema denticola ATCC 35405]	R.TLLER.L		1
334472225	1	1	456.7451	911.4756	2	911.4752	0.0003	296	302	0	24.44	0	13	0.0045	K	NELVFYK	G			4	Spectrum19214 scans:24878,	15506354	5609	1		0	0.3	0.3	K.NELVFYK.G	NP_972658.1	outer membrane hemin-binding protein A [Treponema denticola ATCC 35405]	K.NELVFYK.G		1
334472224	1	1	332.6574	663.3003	2	663.301	-0.0007	67	72	0	15.51	0	13	0.028	K	TAADMR	F			4	Spectrum412 scans:1218,	15506354	594	1		0	-1.1	-1.1	K.TAADMR.F	NP_972658.1	outer membrane hemin-binding protein A [Treponema denticola ATCC 35405]	K.TAADMR.F		1
334472600	1	1	513.8137	1025.6128	2	1025.6121	0.0007	77	85	0	48.87	0	13	0.000013	K	IQDLLPSLK	K			8	Spectrum27974 scans:34497,	15506413	10134	1		0	0.7	0.7	K.IQDLLPSLK.K	NP_972660.1	hypothetical protein TDE2058 [Treponema denticola ATCC 35405]	K.IQDLLPSLK.K		1
334472846	1	1	542.8099	1083.6052	2	1083.6077	-0.0025	183	191	0	15.35	0	13	0.029	K	VENFPLIPR	A			6	Spectrum28486 scans:35063,	15506582	12241	1		0	-2.3	-2.3	K.VENFPLIPR.A	NP_972679.1	TPR [Treponema denticola ATCC 35405]	K.VENFPLIPR.A		1
334472644	1	1	334.7262	667.4378	2	667.4381	-0.0002	108	113	0	31.56	0	13	0.0007	K	IGLIPR	E			5	Spectrum15884 scans:21165,	15506433	653	1		0	-0.3	-0.3	K.IGLIPR.E	NP_972713.1	hypothetical protein TDE2112 [Treponema denticola ATCC 35405]	K.IGLIPR.E		1
334472646	1	1	440.7395	879.4644	2	879.4637	0.0008	461	467	0	30.45	0	16	0.0022	K	MTNLVFR	A			6	Spectrum19724 scans:25442,	15506433	4733	1		0	0.9	0.9	K.MTNLVFR.A	NP_972713.1	hypothetical protein TDE2112 [Treponema denticola ATCC 35405]	K.MTNLVFR.A		1
334472645	1	1	414.7631	827.5116	2	827.5116	0	437	443	0	20.27	0	13	0.0094	K	DNLLLLK	N			5	Spectrum25406 scans:31696,	15506433	3250	1		0	0	0	K.DNLLLLK.N	NP_972713.1	hypothetical protein TDE2112 [Treponema denticola ATCC 35405]	K.DNLLLLK.N		1
334472565	1	1	650.8393	1299.664	2	1299.667	-0.003	651	662	0	55.08	0	15	0.0000051	K	EINDAENAVVVK	D			9	Spectrum12182 scans:16926,	15506399	23281	1		0	-2.3	-2.3	K.EINDAENAVVVK.D	NP_972717.1	hypothetical protein TDE2116 [Treponema denticola ATCC 35405]	K.EINDAENAVVVK.D		1
334472564	1	1	590.7864	1179.5583	2	1179.5594	-0.0011	135	144	0	49.82	0	13	0.000013	K	FNDLMNEGIK	L			7	Spectrum20046 scans:25792,	15506399	16981	1		0	-0.9	-0.9	K.FNDLMNEGIK.L	NP_972717.1	hypothetical protein TDE2116 [Treponema denticola ATCC 35405]	K.FNDLMNEGIK.L		1
334472562	1	1	424.7657	847.5168	2	847.5167	0	534	540	0	21.25	0	13	0.0075	R	ILTNFIK	D			3	Spectrum22222 scans:28207,	15506399	3800	1		0	0	0	R.ILTNFIK.D	NP_972717.1	hypothetical protein TDE2116 [Treponema denticola ATCC 35405]	R.ILTNFIK.D		1
334472563	1	1	572.3098	1142.6049	2	1142.6043	0.0006	758	768	0	13.55	0	13	0.044	R	SAALNNLNQAK	D			5	Spectrum6460 scans:10383,	15506399	15239	1		0	0.5	0.5	R.SAALNNLNQAK.D	NP_972717.1	hypothetical protein TDE2116 [Treponema denticola ATCC 35405]	R.SAALNNLNQAK.D		1
334472739	1	1	552.7877	1103.5609	2	1103.5611	-0.0002	402	411	0	32.66	0	15	0.001	R	YDPAIEGIAR	A			5	Spectrum17002 scans:22416,	15506490	13384	1		0	-0.2	-0.2	R.YDPAIEGIAR.A	NP_972718.1	hypothetical protein TDE2117 [Treponema denticola ATCC 35405]	R.YDPAIEGIAR.A		1
334472705	1	1	578.2731	1154.5316	2	1154.5316	0	1558	1568	0	24.92	0	14	0.0042	R	STGGNYSSNIR	D			6	Spectrum2859 scans:5865,	15506466	15761	1		0	0	0	R.STGGNYSSNIR.D	NP_972738.1	hypothetical protein TDE2137 [Treponema denticola ATCC 35405]	R.STGGNYSSNIR.D		1
334472704	1	1	413.7733	825.5321	2	825.5324	-0.0002	290	297	0	20.75	0	13	0.0084	R	LSVLPGIK	N			3	Spectrum23303 scans:29394,	15506466	3183	1		0	-0.2	-0.2	R.LSVLPGIK.N	NP_972738.1	hypothetical protein TDE2137 [Treponema denticola ATCC 35405]	R.LSVLPGIK.N		1
334472703	1	1	350.7039	699.3932	2	699.3915	0.0017	1047	1052	0	14.04	0	13	0.039	K	NSLPIR	M	Deamidated (NQ)	0.200000.0	4	Spectrum10877 scans:15462,	15506466	1087	1		0	2.4	2.4	K.NSLPIR.M + Deamidated (NQ)	NP_972738.1	hypothetical protein TDE2137 [Treponema denticola ATCC 35405]	K.NSLPIR.M + Deamidated (NQ)		1
334472619	1	1	532.7543	1063.494	2	1063.4935	0.0005	71	80	0	46.24	0	13	0.00003	K	GDDGVFLEGR	S			8	Spectrum16655 scans:22019,	15506421	11538	1		0	0.5	0.5	K.GDDGVFLEGR.S	NP_972746.1	hypothetical protein TDE2145 [Treponema denticola ATCC 35405]	K.GDDGVFLEGR.S		1
334472618	1	1	454.7577	907.5008	2	907.5015	-0.0006	81	88	0	19.25	0	14	0.015	R	SITLSPYK	I			5	Spectrum14853 scans:20013,	15506421	5490	1		0	-0.7	-0.7	R.SITLSPYK.I	NP_972746.1	hypothetical protein TDE2145 [Treponema denticola ATCC 35405]	R.SITLSPYK.I		1
334472365	1	1	587.2967	1172.5788	2	1172.5785	0.0003	49	59	0	49.54	0	14	0.000015	R	AQAELDNGSLR	N			9	Spectrum7379 scans:11500,	15506364	16650	1		0	0.3	0.3	R.AQAELDNGSLR.N	NP_972748.1	lipoprotein [Treponema denticola ATCC 35405]	R.AQAELDNGSLR.N		1
334472361	1	1	450.7266	899.4386	2	899.4388	-0.0003	60	66	0	44.7	0	13	0.000037	R	NALEYYK	I			5	Spectrum10203 scans:14707,	15506364	5178	1		0	-0.3	-0.3	R.NALEYYK.I	NP_972748.1	lipoprotein [Treponema denticola ATCC 35405]	R.NALEYYK.I		1
334472366	1	1	587.7885	1173.5625	2	1173.5625	-0.0001	49	59	0	35.09	0	13	0.00036	R	AQAELDNGSLR	N	Deamidated (NQ)	0.00000020000.0	5	Spectrum8013 scans:12246,	15506364	16688	1		0	-0.1	-0.1	R.AQAELDNGSLR.N + Deamidated (NQ)	NP_972748.1	lipoprotein [Treponema denticola ATCC 35405]	R.AQAELDNGSLR.N + Deamidated (NQ)		1
334472360	1	1	367.7317	733.4489	2	733.4486	0.0003	122	127	0	33.11	0	13	0.00049	K	YLVLAR	K			4	Spectrum14045 scans:19094,	15506364	1604	1		0	0.4	0.4	K.YLVLAR.K	NP_972748.1	lipoprotein [Treponema denticola ATCC 35405]	K.YLVLAR.K		1
334472363	1	1	560.7706	1119.5266	2	1119.527	-0.0004	96	104	0	32.17	0	13	0.00061	K	WLEADDMLK	A			5	Spectrum27684 scans:34185,	15506364	14078	1		0	-0.4	-0.4	K.WLEADDMLK.A	NP_972748.1	lipoprotein [Treponema denticola ATCC 35405]	K.WLEADDMLK.A		1
334472364	1	1	568.7682	1135.5218	2	1135.5219	-0.0001	96	104	0	24.89	0	13	0.0032	K	WLEADDMLK	A	Oxidation (M)	0.000000100.0	6	Spectrum18760 scans:24379,	15506364	14867	1		0	-0.1	-0.1	K.WLEADDMLK.A + Oxidation (M)	NP_972748.1	lipoprotein [Treponema denticola ATCC 35405]	K.WLEADDMLK.A + Oxidation (M)		1
334472362	1	1	451.2193	900.4241	2	900.4229	0.0013	60	66	0	14.17	0	13	0.038	R	NALEYYK	I	Deamidated (NQ)	0.2000000.0	5	Spectrum14774 scans:19925,	15506364	5219	1		0	1.4	1.4	R.NALEYYK.I + Deamidated (NQ)	NP_972748.1	lipoprotein [Treponema denticola ATCC 35405]	R.NALEYYK.I + Deamidated (NQ)		1
334472854	1	1	469.7328	937.451	2	937.4505	0.0005	194	201	0	14.56	0	14	0.045	R	HPVQEAEK	I	Deamidated (NQ)	0.00020000.0	4	Spectrum9363 scans:13775,	15506590	6357	1		0	0.5	0.5	R.HPVQEAEK.I + Deamidated (NQ)	NP_972775.1	hypothetical protein TDE2174 [Treponema denticola ATCC 35405]	R.HPVQEAEK.I + Deamidated (NQ)		1
334472577	1	1	459.7421	917.4697	2	917.4706	-0.0009	460	467	0	45.65	0	15	0.000053	R	LDVELDSK	M			5	Spectrum12654 scans:17445,	15506403	5817	1		0	-1	-1	R.LDVELDSK.M	NP_972789.1	hypothetical protein TDE2188 [Treponema denticola ATCC 35405]	R.LDVELDSK.M		1
334472578	1	1	490.7441	979.4735	2	979.4723	0.0012	62	70	0	32.75	0	13	0.00056	K	NGSITFDAR	I			7	Spectrum10960 scans:15555,	15506403	7900	1		0	1.2	1.2	K.NGSITFDAR.I	NP_972789.1	hypothetical protein TDE2188 [Treponema denticola ATCC 35405]	K.NGSITFDAR.I		1
334472575	1	1	336.7178	671.421	2	671.4218	-0.0007	30	35	0	30.5	0	14	0.0012	K	DIIALK	K			4	Spectrum16373 scans:21705,	15506403	746	1		0	-1	-1	K.DIIALK.K	NP_972789.1	hypothetical protein TDE2188 [Treponema denticola ATCC 35405]	K.DIIALK.K		1
334472576	1	1	444.7551	887.4956	2	887.4964	-0.0007	286	293	0	28.19	0	15	0.0027	R	ITEEIGVK	D			6	Spectrum8750 scans:13091,	15506403	4881	1		0	-0.8	-0.8	R.ITEEIGVK.D	NP_972789.1	hypothetical protein TDE2188 [Treponema denticola ATCC 35405]	R.ITEEIGVK.D		1
334472850	2	0	404.2036	806.3926	2	806.3956	-0.003	467	473	0	13.91	0	13	0.041	R	IAVMSNR	R	Oxidation (M); Deamidated (NQ)	0.0001020.0	3	Spectrum9803 scans:14267,	15506586	2699	1		0	-3.7	-3.7	R.IAVMSNR.R + Oxidation (M); Deamidated (NQ)	NP_972816.1	galactoside ABC transporter ATP-binding protein [Treponema denticola ATCC 35405]	R.IAVMSNR.R + Oxidation (M); Deamidated (NQ)		1
334472326	1	1	755.3934	1508.7723	2	1508.7722	0.0001	255	268	0	84.78	0	15	5.70E-09	R	NLLDGLTGTDVYTK	G			10	Spectrum31618 scans:38529,	15506360	31109	1		0	0.1	0.1	R.NLLDGLTGTDVYTK.G	NP_972817.1	galactose/glucose-binding lipoprotein [Treponema denticola ATCC 35405]	R.NLLDGLTGTDVYTK.G		1
334472323	1	1	630.8144	1259.6142	2	1259.6146	-0.0004	127	139	0	66.26	0	16	4.70E-07	K	ALGTWAGSTDPGK	T			11	Spectrum14584 scans:19718,	15506360	21043	1		0	-0.3	-0.3	K.ALGTWAGSTDPGK.T	NP_972817.1	galactose/glucose-binding lipoprotein [Treponema denticola ATCC 35405]	K.ALGTWAGSTDPGK.T		1
334472321	1	1	577.7698	1153.525	2	1153.5251	-0.0001	269	279	0	60.58	0	13	0.000001	K	GITAEDSYGNK	I			8	Spectrum4906 scans:8374,	15506360	15706	1		0	-0.1	-0.1	K.GITAEDSYGNK.I	NP_972817.1	galactose/glucose-binding lipoprotein [Treponema denticola ATCC 35405]	K.GITAEDSYGNK.I		1
334472320	1	1	568.796	1135.5774	2	1135.5761	0.0013	151	160	0	49.17	0	17	0.000033	K	TFDVVELEGK	A			8	Spectrum25046 scans:31309,	15506360	14881	1		0	1.1	1.1	K.TFDVVELEGK.A	NP_972817.1	galactose/glucose-binding lipoprotein [Treponema denticola ATCC 35405]	K.TFDVVELEGK.A		1
334472322	1	1	629.2963	1256.578	2	1256.5785	-0.0006	303	313	0	45.81	0	13	0.000026	K	ANYENYLGGTR	D			6	Spectrum15604 scans:20857,	15506360	20939	1		0	-0.5	-0.5	K.ANYENYLGGTR.D	NP_972817.1	galactose/glucose-binding lipoprotein [Treponema denticola ATCC 35405]	K.ANYENYLGGTR.D		1
334472325	1	1	694.8632	1387.7118	2	1387.7096	0.0022	126	139	1	42.93	0	16	0.00013	R	KALGTWAGSTDPGK	T			10	Spectrum10086 scans:14578,	15506360	27283	1		0	1.6	1.6	R.KALGTWAGSTDPGK.T	NP_972817.1	galactose/glucose-binding lipoprotein [Treponema denticola ATCC 35405]	R.KALGTWAGSTDPGK.T		1
334472319	1	1	437.7529	873.4912	2	873.492	-0.0008	142	150	0	40.46	0	17	0.00024	K	QGSITIAGK	T			8	Spectrum5441 scans:9023,	15506360	4568	1		0	-0.9	-0.9	K.QGSITIAGK.T	NP_972817.1	galactose/glucose-binding lipoprotein [Treponema denticola ATCC 35405]	K.QGSITIAGK.T		1
334472324	1	1	688.866	1375.7174	2	1375.7136	0.0038	280	291	0	38.21	0	16	0.00032	K	ISAPVQYWADVK	A			9	Spectrum28113 scans:34644,	15506360	26599	1		0	2.8	2.8	K.ISAPVQYWADVK.A	NP_972817.1	galactose/glucose-binding lipoprotein [Treponema denticola ATCC 35405]	K.ISAPVQYWADVK.A		1
334472686	1	1	587.8285	1173.6424	2	1173.6434	-0.0009	121	130	0	27.09	0	16	0.0046	K	YFPELPAIPK	K			6	Spectrum33254 scans:40384,	15506455	16708	1		0	-0.8	-0.8	K.YFPELPAIPK.K	NP_972819.1	hypothetical protein TDE2219 [Treponema denticola ATCC 35405]	K.YFPELPAIPK.K		1
334472684	1	1	386.2394	770.4642	2	770.465	-0.0008	208	214	0	21.2	0	13	0.0076	R	GDVVIIR	N			5	Spectrum12472 scans:17251,	15506455	2057	1		0	-1	-1	R.GDVVIIR.N	NP_972819.1	hypothetical protein TDE2219 [Treponema denticola ATCC 35405]	R.GDVVIIR.N		1
334472685	1	1	406.6934	811.3723	2	811.3721	0.0002	57	62	0	17.73	0	13	0.017	R	DMFIMR	K			4	Spectrum23014 scans:29081,	15506455	2787	1		0	0.2	0.2	R.DMFIMR.K	NP_972819.1	hypothetical protein TDE2219 [Treponema denticola ATCC 35405]	R.DMFIMR.K		1
334472599	1	1	923.4332	1844.8518	2	1844.854	-0.0023	238	253	0	56.91	0	14	0.0000029	K	QNSVTDIFNENEPNPK	E			7	Spectrum23441 scans:29541,	15506412	38347	1		0	-1.2	-1.2	K.QNSVTDIFNENEPNPK.E	NP_972826.1	ABC transporter substrate-binding protein [Treponema denticola ATCC 35405]	K.QNSVTDIFNENEPNPK.E		1
334472595	1	1	319.1633	636.3121	2	636.3119	0.0002	233	237	0	24.57	0	16	0.0073	R	DFDLK	Q			4	Spectrum10502 scans:15049,	15506412	390	1		0	0.3	0.3	R.DFDLK.Q	NP_972826.1	ABC transporter substrate-binding protein [Treponema denticola ATCC 35405]	R.DFDLK.Q		1
334472596	2	1	397.2262	792.4379	2	792.4381	-0.0002	75	81	0	20.48	0	16	0.018	K	DLAFLSK	A			4	Spectrum23072 scans:29145,	15506412	2500	1		0	-0.3	-0.3	K.DLAFLSK.A	NP_972826.1	ABC transporter substrate-binding protein [Treponema denticola ATCC 35405]	K.DLAFLSK.A		1
334472598	1	1	654.819	1307.6234	2	1307.6245	-0.0011	295	305	0	19.47	0	15	0.021	K	IYTIESPEDNK	S			7	Spectrum13505 scans:18474,	15506412	23653	1		0	-0.8	-0.8	K.IYTIESPEDNK.S	NP_972826.1	ABC transporter substrate-binding protein [Treponema denticola ATCC 35405]	K.IYTIESPEDNK.S		1
334472597	1	1	427.2158	852.417	2	852.4164	0.0006	258	263	0	13.88	0	13	0.041	K	LIEYCR	E			5	Spectrum6731 scans:10720,	15506412	3936	1		0	0.7	0.7	K.LIEYCR.E	NP_972826.1	ABC transporter substrate-binding protein [Treponema denticola ATCC 35405]	K.LIEYCR.E		1
334472652	1	1	469.7872	937.5598	2	937.5596	0.0002	41	50	0	46.6	0	13	0.000022	R	AGAPITLPAK	V			7	Spectrum14623 scans:19760,	15506436	6379	1		0	0.2	0.2	R.AGAPITLPAK.V	NP_972834.1	iron compound ABC transporter periplasmic iron compound-binding protein [Treponema denticola ATCC 35405]	R.AGAPITLPAK.V		1
334472782	2	0	405.2964	808.5782	2	808.5786	-0.0004	90	96	0	23.15	0	13	0.0048	K	PIILLIK	I			6	Spectrum31577 scans:38482,	15506524	2749	1		0	-0.5	-0.5	K.PIILLIK.I	NP_972855.1	hypothetical protein TDE2255 [Treponema denticola ATCC 35405]	K.PIILLIK.I		1
334472383	1	1	583.8011	1165.5876	2	1165.5866	0.001	308	317	0	70.36	0	16	2.00E-07	K	IESAVDEIYK	H			7	Spectrum17403 scans:22862,	15506366	16302	1		0	0.9	0.9	K.IESAVDEIYK.H	NP_972857.1	5'-nucleotidase [Treponema denticola ATCC 35405]	K.IESAVDEIYK.H		1
334472386	1	1	724.8601	1447.7057	2	1447.7051	0.0006	463	475	0	47.63	0	16	0.000036	K	ITLMDGTPLDMNK	K			6	Spectrum29882 scans:36603,	15506366	29342	1		0	0.4	0.4	K.ITLMDGTPLDMNK.K	NP_972857.1	5'-nucleotidase [Treponema denticola ATCC 35405]	K.ITLMDGTPLDMNK.K		1
334472381	1	1	567.7914	1133.5682	2	1133.5676	0.0006	497	507	0	45.7	0	15	0.000047	K	ATNSAESVSIR	D			6	Spectrum5755 scans:9486,	15506366	14770	1		0	0.5	0.5	K.ATNSAESVSIR.D	NP_972857.1	5'-nucleotidase [Treponema denticola ATCC 35405]	K.ATNSAESVSIR.D		1
334472382	1	1	568.2825	1134.5504	2	1134.5517	-0.0013	497	507	0	44.46	0	15	0.000064	K	ATNSAESVSIR	D	Deamidated (NQ)	0.00200000000.0	7	Spectrum6248 scans:10115,	15506366	14806	1		0	-1.1	-1.1	K.ATNSAESVSIR.D + Deamidated (NQ)	NP_972857.1	5'-nucleotidase [Treponema denticola ATCC 35405]	K.ATNSAESVSIR.D + Deamidated (NQ)		1
334472384	1	1	592.8229	1183.6313	2	1183.6309	0.0004	381	392	0	43.67	0	14	0.000067	K	ADIAIQNGGGLR	R			6	Spectrum13619 scans:18599,	15506366	17142	1		0	0.3	0.3	K.ADIAIQNGGGLR.R	NP_972857.1	5'-nucleotidase [Treponema denticola ATCC 35405]	K.ADIAIQNGGGLR.R		1
334472385	1	1	593.3144	1184.6143	2	1184.6149	-0.0006	381	392	0	34.55	0	15	0.00056	K	ADIAIQNGGGLR	R	Deamidated (NQ)	0.000000200000.0	5	Spectrum14668 scans:19809,	15506366	17183	1		0	-0.5	-0.5	K.ADIAIQNGGGLR.R + Deamidated (NQ)	NP_972857.1	5'-nucleotidase [Treponema denticola ATCC 35405]	K.ADIAIQNGGGLR.R + Deamidated (NQ)		1
334472378	1	1	429.7502	857.4859	2	857.4858	0.0001	508	515	0	32.93	0	14	0.00074	R	DALIDAIK	K			6	Spectrum21449 scans:27348,	15506366	4083	1		0	0.1	0.1	R.DALIDAIK.K	NP_972857.1	5'-nucleotidase [Treponema denticola ATCC 35405]	R.DALIDAIK.K		1
334472376	1	1	352.7203	703.4261	2	703.4268	-0.0007	171	176	0	28.95	0	13	0.0016	K	PYAIIK	K			5	Spectrum11080 scans:15691,	15506366	1167	1		0	-1	-1	K.PYAIIK.K	NP_972857.1	5'-nucleotidase [Treponema denticola ATCC 35405]	K.PYAIIK.K		1
334472380	1	1	567.2891	1132.5636	2	1132.5612	0.0024	320	329	1	24.3	0	14	0.0052	K	DSLIEDEKGK	A			6	Spectrum3879 scans:7135,	15506366	14699	1		0	2.1	2.1	K.DSLIEDEKGK.A	NP_972857.1	5'-nucleotidase [Treponema denticola ATCC 35405]	K.DSLIEDEKGK.A		1
334472377	1	1	369.7018	737.389	2	737.3894	-0.0004	78	83	0	22.97	0	13	0.0063	K	MIGYVR	T			3	Spectrum9526 scans:13956,	15506366	1643	1		0	-0.5	-0.5	K.MIGYVR.T	NP_972857.1	5'-nucleotidase [Treponema denticola ATCC 35405]	K.MIGYVR.T		1
334472379	1	1	474.7297	947.4449	2	947.4447	0.0001	320	327	0	18.39	0	13	0.018	K	DSLIEDEK	G			5	Spectrum7516 scans:11665,	15506366	6712	1		0	0.1	0.1	K.DSLIEDEK.G	NP_972857.1	5'-nucleotidase [Treponema denticola ATCC 35405]	K.DSLIEDEK.G		1
334472629	1	1	439.5903	1315.749	3	1315.75	-0.001	78	89	0	35.78	0	13	0.00032	K	EELPAHLVIPAK	I			8	Spectrum21617 scans:27531,	15506425	24054	1		0	-0.8	-0.8	K.EELPAHLVIPAK.I	NP_972858.1	surface antigen BspA [Treponema denticola ATCC 35405]	K.EELPAHLVIPAK.I		1
334472630	1	1	679.8984	1357.7822	2	1357.7817	0.0005	227	239	0	30.86	0	13	0.0009	K	SLTSITLPANLTK	I			5	Spectrum29793 scans:36504,	15506425	25793	1		0	0.4	0.4	K.SLTSITLPANLTK.I	NP_972858.1	surface antigen BspA [Treponema denticola ATCC 35405]	K.SLTSITLPANLTK.I		1
334472631	1	1	764.9143	1527.8139	2	1527.8144	-0.0005	111	124	0	25.41	0	16	0.0059	R	NVTLPASLTQIDEK	A			5	Spectrum27906 scans:34424,	15506425	31913	1		0	-0.3	-0.3	R.NVTLPASLTQIDEK.A	NP_972858.1	surface antigen BspA [Treponema denticola ATCC 35405]	R.NVTLPASLTQIDEK.A		1
334472628	1	1	547.7904	1093.5662	2	1093.5655	0.0007	54	63	0	50.76	0	16	0.000018	R	SGEVLLFSDK	T			6	Spectrum23866 scans:30015,	15506424	12840	1		0	0.6	0.6	R.SGEVLLFSDK.T	NP_972864.1	ABC transporter ATP-binding protein/permease [Treponema denticola ATCC 35405]	R.SGEVLLFSDK.T		1
334472627	1	1	511.7447	1021.4748	2	1021.4756	-0.0009	126	133	0	24.86	0	13	0.0033	R	LSFSYYDK	N			7	Spectrum19751 scans:25472,	15506424	9928	1		0	-0.9	-0.9	R.LSFSYYDK.N	NP_972864.1	ABC transporter ATP-binding protein/permease [Treponema denticola ATCC 35405]	R.LSFSYYDK.N		1
334472626	1	1	364.69	727.3654	2	727.3653	0.0001	257	261	0	17.05	0	13	0.02	K	YINYR	Q			3	Spectrum3486 scans:6652,	15506424	1472	1		0	0.1	0.1	K.YINYR.Q	NP_972864.1	ABC transporter ATP-binding protein/permease [Treponema denticola ATCC 35405]	K.YINYR.Q		1
334472736	1	1	421.2482	840.4819	2	840.4818	0.0002	310	317	0	34.04	0	13	0.00039	R	VNISPGVR	C			4	Spectrum7514 scans:11663,	15506487	3478	1		0	0.2	0.2	R.VNISPGVR.C	NP_972869.1	hypothetical protein TDE2269 [Treponema denticola ATCC 35405]	R.VNISPGVR.C		1
334472505	1	1	699.8286	1397.6427	2	1397.6423	0.0004	442	454	1	46.07	0	15	0.000043	R	KGSSGFSDEETVR	I			8	Spectrum4943 scans:8415,	15506384	27745	1		0	0.3	0.3	R.KGSSGFSDEETVR.I	NP_972880.1	Slt family transglycosylase [Treponema denticola ATCC 35405]	R.KGSSGFSDEETVR.I		1
334472504	1	1	635.7792	1269.5438	2	1269.5473	-0.0035	443	454	0	41.62	0	13	0.000069	K	GSSGFSDEETVR	I			9	Spectrum7602 scans:11764,	15506384	21769	1		0	-2.8	-2.8	K.GSSGFSDEETVR.I	NP_972880.1	Slt family transglycosylase [Treponema denticola ATCC 35405]	K.GSSGFSDEETVR.I		1
334472502	1	1	401.7371	801.4597	2	801.4596	0.0001	227	234	0	34.27	0	16	0.00088	R	IVLSDAGK	A			4	Spectrum5740 scans:9463,	15506384	2640	1		0	0.1	0.1	R.IVLSDAGK.A	NP_972880.1	Slt family transglycosylase [Treponema denticola ATCC 35405]	R.IVLSDAGK.A		1
334472506	1	1	839.9034	1677.7922	2	1677.7846	0.0076	586	599	0	30.73	0	15	0.0016	K	LETYDLNNPDTNIR	F	Deamidated (NQ)	0.00000020000000.0	6	Spectrum19723 scans:25440,	15506384	35871	1		0	4.5	4.5	K.LETYDLNNPDTNIR.F + Deamidated (NQ)	NP_972880.1	Slt family transglycosylase [Treponema denticola ATCC 35405]	K.LETYDLNNPDTNIR.F + Deamidated (NQ)		1
334472501	1	1	352.7387	703.4627	2	703.4632	-0.0005	294	299	0	23.12	0	13	0.0049	K	ALLLFK	K			4	Spectrum28183 scans:34720,	15506384	1171	1		0	-0.7	-0.7	K.ALLLFK.K	NP_972880.1	Slt family transglycosylase [Treponema denticola ATCC 35405]	K.ALLLFK.K		1
334472503	1	1	407.7023	813.3901	2	813.3909	-0.0007	254	259	0	13.23	0	13	0.048	R	LDFYEK	K			5	Spectrum13356 scans:18303,	15506384	2806	1		0	-0.9	-0.9	R.LDFYEK.K	NP_972880.1	Slt family transglycosylase [Treponema denticola ATCC 35405]	R.LDFYEK.K		1
334472822	1	1	482.2607	962.5068	2	962.5106	-0.0038	263	270	0	18.2	0	14	0.023	K	LISMENLK	A	Oxidation (M)	0.00010000.0	3	Spectrum10172 scans:14673,	15506561	7273	1		0	-3.9	-3.9	K.LISMENLK.A + Oxidation (M)	NP_972885.1	hypothetical protein TDE2285 [Treponema denticola ATCC 35405]	K.LISMENLK.A + Oxidation (M)		1
334472582	1	1	715.8383	1429.6621	2	1429.6613	0.0008	167	178	0	62.13	0	13	6.10E-07	K	LIDESVFDDSYK	S			7	Spectrum25669 scans:31980,	15506405	28731	1		0	0.6	0.6	K.LIDESVFDDSYK.S	NP_972887.1	FKBP-type peptidyl-prolyl cis-trans isomerase [Treponema denticola ATCC 35405]	K.LIDESVFDDSYK.S		1
334472581	1	1	350.2134	698.4122	2	698.4115	0.0007	190	195	0	18.45	0	13	0.014	R	VIPGWK	E			4	Spectrum14380 scans:19476,	15506405	1079	1		0	1	1	R.VIPGWK.E	NP_972887.1	FKBP-type peptidyl-prolyl cis-trans isomerase [Treponema denticola ATCC 35405]	R.VIPGWK.E		1
334472812	1	1	579.3005	1156.5865	2	1156.5876	-0.0011	49	57	1	18.98	0	13	0.016	R	LWQEKNPDK	V			3	Spectrum26320 scans:32689,	15506552	15892	1		0	-1	-1	R.LWQEKNPDK.V	NP_972894.1	HAD superfamily hydrolase [Treponema denticola ATCC 35405]	R.LWQEKNPDK.V		1
334472638	1	1	468.7567	935.4989	2	935.4964	0.0026	91	98	0	44.14	0	16	0.000087	R	LAEFELSK	L			6	Spectrum18265 scans:23830,	15506429	6304	1		0	2.8	2.8	R.LAEFELSK.L	NP_972897.1	TPR [Treponema denticola ATCC 35405]	R.LAEFELSK.L		1
334472637	1	1	451.2192	900.4237	2	900.4229	0.0009	126	132	0	15.76	0	13	0.027	K	AIDYYEK	A			5	Spectrum6681 scans:10662,	15506429	5218	1		0	1	1	K.AIDYYEK.A	NP_972897.1	TPR [Treponema denticola ATCC 35405]	K.AIDYYEK.A		1
334472180	1	1	654.8378	1307.6611	2	1307.6609	0.0002	284	295	0	82.05	0	16	1.50E-08	K	AIDDFITSGEIK	Y			8	Spectrum28071 scans:34600,	15506351	23671	1		0	0.2	0.2	K.AIDDFITSGEIK.Y	NP_972900.1	trypsin domain/PDZ [Treponema denticola ATCC 35405]	K.AIDDFITSGEIK.Y		1
334472184	1	1	748.8564	1495.6982	2	1495.6977	0.0005	112	125	0	76.9	0	14	2.80E-08	R	EYEAEGMGSGVIVR	K			12	Spectrum18828 scans:24452,	15506351	30594	1		0	0.3	0.3	R.EYEAEGMGSGVIVR.K	NP_972900.1	trypsin domain/PDZ [Treponema denticola ATCC 35405]	R.EYEAEGMGSGVIVR.K		1
334472182	1	1	739.3983	1476.7821	2	1476.7824	-0.0003	361	374	1	72.11	0	17	1.80E-07	R	VIADLKPGESSSFK	I			12	Spectrum14694 scans:19837,	15506351	30102	1		0	-0.2	-0.2	R.VIADLKPGESSSFK.I	NP_972900.1	trypsin domain/PDZ [Treponema denticola ATCC 35405]	R.VIADLKPGESSSFK.I		1
334472186	1	1	756.8539	1511.6932	2	1511.6926	0.0006	112	125	0	71.76	0	13	6.70E-08	R	EYEAEGMGSGVIVR	K	Oxidation (M)	0.00000010000000.0	10	Spectrum11951 scans:16673,	15506351	31308	1		0	0.4	0.4	R.EYEAEGMGSGVIVR.K + Oxidation (M)	NP_972900.1	trypsin domain/PDZ [Treponema denticola ATCC 35405]	R.EYEAEGMGSGVIVR.K + Oxidation (M)		1
334472178	1	1	409.2243	816.434	2	816.4341	-0.0001	354	360	0	52.4	0	15	0.00001	K	SVDDILR	V			6	Spectrum15869 scans:21149,	15506351	2888	1		0	-0.1	-0.1	K.SVDDILR.V	NP_972900.1	trypsin domain/PDZ [Treponema denticola ATCC 35405]	K.SVDDILR.V		1
334472183	1	1	493.2691	1476.7854	3	1476.7824	0.003	361	374	1	51.28	0	16	0.000018	R	VIADLKPGESSSFK	I			10	Spectrum14681 scans:19823,	15506351	30106	1		0	2	2	R.VIADLKPGESSSFK.I	NP_972900.1	trypsin domain/PDZ [Treponema denticola ATCC 35405]	R.VIADLKPGESSSFK.I		1
334472185	1	1	499.5737	1495.6993	3	1495.6977	0.0016	112	125	0	49.09	0	14	0.000016	R	EYEAEGMGSGVIVR	K			9	Spectrum18794 scans:24415,	15506351	30597	1		0	1.1	1.1	R.EYEAEGMGSGVIVR.K	NP_972900.1	trypsin domain/PDZ [Treponema denticola ATCC 35405]	R.EYEAEGMGSGVIVR.K		1
334472181	1	1	658.3647	1314.7148	2	1314.7143	0.0005	424	436	0	39.39	0	15	0.00021	K	GQNGVLVTSLQAK	S	Deamidated (NQ)	0.0020000000000.0	7	Spectrum18649 scans:24257,	15506351	24009	1		0	0.4	0.4	K.GQNGVLVTSLQAK.S + Deamidated (NQ)	NP_972900.1	trypsin domain/PDZ [Treponema denticola ATCC 35405]	K.GQNGVLVTSLQAK.S + Deamidated (NQ)		1
334472177	1	1	352.2036	702.3927	2	702.3912	0.0016	312	317	0	37.13	0	18	0.00069	R	ESLNLK	D			5	Spectrum5424 scans:9001,	15506351	1141	1		0	2.3	2.3	R.ESLNLK.D	NP_972900.1	trypsin domain/PDZ [Treponema denticola ATCC 35405]	R.ESLNLK.D		1
334472179	1	1	595.817	1189.6195	2	1189.619	0.0005	52	62	0	35.93	0	16	0.00051	K	ESVSALESLQK	A			9	Spectrum17214 scans:22655,	15506351	17437	1		0	0.4	0.4	K.ESVSALESLQK.A	NP_972900.1	trypsin domain/PDZ [Treponema denticola ATCC 35405]	K.ESVSALESLQK.A		1
334472811	1	1	488.2627	974.5108	2	974.5073	0.0036	12	19	0	19.14	0	17	0.036	R	IAEWLTDK	D			4	Spectrum20513 scans:26313,	15506551	7704	1		0	3.7	3.7	R.IAEWLTDK.D	NP_972903.1	hypothetical protein TDE2303 [Treponema denticola ATCC 35405]	R.IAEWLTDK.D		1
334472662	1	1	462.2637	922.5129	2	922.5124	0.0005	77	84	0	33.4	0	13	0.00046	R	YILNTATK	N			4	Spectrum9725 scans:14179,	15506442	5927	1		0	0.5	0.5	R.YILNTATK.N	NP_972928.1	efflux pump component MtrF [Treponema denticola ATCC 35405]	R.YILNTATK.N		1
334472661	1	1	390.218	778.4215	2	778.4225	-0.001	8	14	0	20.91	0	16	0.017	K	EVSGFLK	G			4	Spectrum13077 scans:17970,	15506442	2217	1		0	-1.3	-1.3	K.EVSGFLK.G	NP_972928.1	efflux pump component MtrF [Treponema denticola ATCC 35405]	K.EVSGFLK.G		1
334472680	1	1	473.2919	944.5692	2	944.5695	-0.0003	50	58	0	46.26	0	14	0.000031	K	YVVIVPGAK	V			5	Spectrum18343 scans:23917,	15506452	6635	1		0	-0.3	-0.3	K.YVVIVPGAK.V	NP_972932.1	sanA protein [Treponema denticola ATCC 35405]	K.YVVIVPGAK.V		1
334472359	1	1	704.3599	1406.7053	2	1406.7042	0.0011	217	229	0	91.76	0	15	1.10E-09	K	GLTFNTVDLEGNK	I			9	Spectrum25981 scans:32325,	15506363	28045	1		0	0.8	0.8	K.GLTFNTVDLEGNK.I	NP_972968.1	hypothetical protein TDE2369 [Treponema denticola ATCC 35405]	K.GLTFNTVDLEGNK.I		1
334472351	1	1	385.7078	769.401	2	769.401	0	263	268	0	41.34	0	13	0.000073	K	LYEAFK	D			4	Spectrum11941 scans:16661,	15506363	2041	1		0	0	0	K.LYEAFK.D	NP_972968.1	hypothetical protein TDE2369 [Treponema denticola ATCC 35405]	K.LYEAFK.D		1
334472354	1	1	455.2376	908.4606	2	908.4603	0.0003	100	107	0	40.26	0	14	0.00013	K	YDAIVSNK	Q			7	Spectrum4492 scans:7888,	15506363	5537	1		0	0.3	0.3	K.YDAIVSNK.Q	NP_972968.1	hypothetical protein TDE2369 [Treponema denticola ATCC 35405]	K.YDAIVSNK.Q		1
334472352	1	1	430.7581	859.5016	2	859.5015	0.0002	230	237	0	38.06	0	13	0.00016	K	ITSDILAK	Y			7	Spectrum11787 scans:16488,	15506363	4121	1		0	0.2	0.2	K.ITSDILAK.Y	NP_972968.1	hypothetical protein TDE2369 [Treponema denticola ATCC 35405]	K.ITSDILAK.Y		1
334472353	1	1	435.7495	869.4845	2	869.4858	-0.0013	255	262	0	37.82	0	13	0.00017	R	AELPEIAK	L			7	Spectrum13700 scans:18694,	15506363	4353	1		0	-1.5	-1.5	R.AELPEIAK.L	NP_972968.1	hypothetical protein TDE2369 [Treponema denticola ATCC 35405]	R.AELPEIAK.L		1
334472358	1	1	577.7738	1153.533	2	1153.5325	0.0005	348	357	0	37.17	0	15	0.00034	R	DLAEFTEAMK	K			6	Spectrum28017 scans:34543,	15506363	15721	1		0	0.4	0.4	R.DLAEFTEAMK.K	NP_972968.1	hypothetical protein TDE2369 [Treponema denticola ATCC 35405]	R.DLAEFTEAMK.K		1
334472350	1	1	300.2154	598.4163	2	598.4166	-0.0003	132	136	0	34.62	0	13	0.00035	K	LVVLR	T			4	Spectrum10221 scans:14729,	15506363	14	1		0	-0.5	-0.5	K.LVVLR.T	NP_972968.1	hypothetical protein TDE2369 [Treponema denticola ATCC 35405]	K.LVVLR.T		1
334472357	1	1	508.746	1015.4774	2	1015.4763	0.0011	56	63	0	32.38	0	13	0.00058	R	PAFFDTYR	D			5	Spectrum22572 scans:28597,	15506363	9657	1		0	1.1	1.1	R.PAFFDTYR.D	NP_972968.1	hypothetical protein TDE2369 [Treponema denticola ATCC 35405]	R.PAFFDTYR.D		1
334472355	1	1	333.8601	998.5586	3	998.5589	-0.0003	45	52	1	25.88	0	13	0.0026	R	YFKPIGFK	L			6	Spectrum18326 scans:23896,	15506363	8765	1		0	-0.3	-0.3	R.YFKPIGFK.L	NP_972968.1	hypothetical protein TDE2369 [Treponema denticola ATCC 35405]	R.YFKPIGFK.L		1
334472356	1	1	500.2875	998.5605	2	998.5589	0.0016	45	52	1	22.81	0	13	0.0052	R	YFKPIGFK	L			7	Spectrum18254 scans:23818,	15506363	8767	1		0	1.6	1.6	R.YFKPIGFK.L	NP_972968.1	hypothetical protein TDE2369 [Treponema denticola ATCC 35405]	R.YFKPIGFK.L		1
334472690	1	1	584.7778	1167.5411	2	1167.5408	0.0003	66	76	0	42.05	0	14	0.000097	R	AGLYTETNDGK	M			7	Spectrum4444 scans:7824,	15506457	16383	1		0	0.3	0.3	R.AGLYTETNDGK.M	NP_972989.1	hypothetical protein TDE2390 [Treponema denticola ATCC 35405]	R.AGLYTETNDGK.M		1
334472689	1	1	433.7171	865.4196	2	865.4182	0.0014	199	205	0	15.33	0	15	0.047	R	DTVEFQK	E			3	Spectrum5049 scans:8541,	15506457	4261	1		0	1.6	1.6	R.DTVEFQK.E	NP_972989.1	hypothetical protein TDE2390 [Treponema denticola ATCC 35405]	R.DTVEFQK.E		1
334472534	1	1	822.9037	1643.7929	2	1643.7937	-0.0008	523	537	0	61.08	0	16	0.0000017	K	LTQTPGQSQQNPSMK	I			12	Spectrum4493 scans:7889,	15506390	35032	1		0	-0.5	-0.5	K.LTQTPGQSQQNPSMK.I	NP_972995.1	inner membrane protein translocase component YidC [Treponema denticola ATCC 35405]	K.LTQTPGQSQQNPSMK.I		1
334472533	1	1	610.3046	1218.5947	2	1218.5914	0.0033	115	124	0	42	0	16	0.00014	R	VEMIENVTER	N			6	Spectrum15840 scans:21117,	15506390	18946	1		0	2.7	2.7	R.VEMIENVTER.N	NP_972995.1	inner membrane protein translocase component YidC [Treponema denticola ATCC 35405]	R.VEMIENVTER.N		1
334472532	1	1	521.7637	1041.5128	2	1041.5131	-0.0003	236	244	0	32.65	0	13	0.0006	R	ALSYFANEK	K			5	Spectrum14841 scans:19999,	15506390	10656	1		0	-0.3	-0.3	R.ALSYFANEK.K	NP_972995.1	inner membrane protein translocase component YidC [Treponema denticola ATCC 35405]	R.ALSYFANEK.K		1
334472530	1	1	392.2109	782.4073	2	782.4075	-0.0002	157	162	0	25.33	0	13	0.0029	K	QIGFYR	D			5	Spectrum13582 scans:18558,	15506390	2259	1		0	-0.3	-0.3	K.QIGFYR.D	NP_972995.1	inner membrane protein translocase component YidC [Treponema denticola ATCC 35405]	K.QIGFYR.D		1
334472531	1	1	415.2174	828.4203	2	828.4204	-0.0001	286	292	0	18.63	0	13	0.014	K	MFFSGIK	E			3	Spectrum24781 scans:31018,	15506390	3265	1		0	-0.1	-0.1	K.MFFSGIK.E	NP_972995.1	inner membrane protein translocase component YidC [Treponema denticola ATCC 35405]	K.MFFSGIK.E		1
334472731	1	1	584.3135	1166.6125	2	1166.6183	-0.0058	174	184	0	34.78	0	14	0.00047	K	TSGDYSIAIIK	V			10	Spectrum22372 scans:28377,	15506483	16357	1		0	-5	-5	K.TSGDYSIAIIK.V	NP_973013.1	hypothetical protein TDE2414 [Treponema denticola ATCC 35405]	K.TSGDYSIAIIK.V		1
334472664	1	1	458.7588	915.503	2	915.5025	0.0004	1150	1157	0	44.55	0	15	0.000068	R	VSELLEAR	R			5	Spectrum12043 scans:16773,	15506443	5766	1		0	0.4	0.4	R.VSELLEAR.R	NP_973019.1	DNA-directed RNA polymerase subunit beta' [Treponema denticola ATCC 35405]	R.VSELLEAR.R		1
334472663	2	0	317.1854	632.3563	2	632.3567	-0.0004	271	275	0	17.65	0	14	0.026	K	LMELK	A			4	Spectrum6174 scans:10023,	15506443	295	1		0	-0.6	-0.6	K.LMELK.A	NP_973019.1	DNA-directed RNA polymerase subunit beta' [Treponema denticola ATCC 35405]	K.LMELK.A		1
334472797	1	1	512.7695	1023.5245	2	1023.5237	0.0008	28	36	0	20.35	0	15	0.018	K	TQDIPPEPK	V			6	Spectrum6235 scans:10100,	15506538	10036	1		0	0.8	0.8	K.TQDIPPEPK.V	NP_973031.1	treponemal membrane protein [Treponema denticola ATCC 35405]	K.TQDIPPEPK.V		1
334472633	1	1	699.398	1396.7813	2	1396.7813	0	248	259	0	45.44	0	13	0.000033	R	NLTEIIIPDEIK	Q			6	Spectrum33778 scans:40968,	15506426	27714	1		0	0	0	R.NLTEIIIPDEIK.Q	NP_973055.1	hypothetical protein TDE2457 [Treponema denticola ATCC 35405]	R.NLTEIIIPDEIK.Q		1
334472632	1	1	505.7404	1009.4662	2	1009.4651	0.0011	98	105	0	25.82	0	13	0.0026	K	GICFTQER	M			4	Spectrum11670 scans:16356,	15506426	9246	1		0	1.1	1.1	K.GICFTQER.M	NP_973055.1	hypothetical protein TDE2457 [Treponema denticola ATCC 35405]	K.GICFTQER.M		1
334472682	1	1	447.2205	892.4265	2	892.4259	0.0006	209	216	0	40.64	0	14	0.00013	R	MCTVGGIR	D			5	Spectrum7665 scans:11839,	15506453	4948	1		0	0.7	0.7	R.MCTVGGIR.D	NP_973065.1	hypothetical protein TDE2467 [Treponema denticola ATCC 35405]	R.MCTVGGIR.D		1
334472681	1	1	362.1933	722.372	2	722.3711	0.0009	141	146	0	19.21	0	14	0.016	K	NFSLSR	A			4	Spectrum9605 scans:14046,	15506453	1414	1		0	1.2	1.2	K.NFSLSR.A	NP_973065.1	hypothetical protein TDE2467 [Treponema denticola ATCC 35405]	K.NFSLSR.A		1
334472753	1	1	472.7562	943.4978	2	943.4974	0.0003	321	329	0	29.46	0	13	0.0011	K	SSGELPLNK	S			6	Spectrum7453 scans:11589,	15506500	6585	1		0	0.3	0.3	K.SSGELPLNK.S	NP_973082.1	hypothetical protein TDE2484 [Treponema denticola ATCC 35405]	K.SSGELPLNK.S		1
334472798	1	0	424.7657	847.5168	2	847.5167	0	70	76	0	21.25	0	13	0.0075	K	ILTFNLK	A			3	Spectrum22222 scans:28207,	15506539	3800	1		0	0	0	K.ILTFNLK.A	NP_973090.1	hypothetical protein TDE2492 [Treponema denticola ATCC 35405]	K.ILTFNLK.A		1
334472441	1	1	741.3802	1480.7458	2	1480.741	0.0049	247	260	0	77.06	0	15	3.70E-08	R	EVNVVGGVTTTDYK	Y			8	Spectrum16803 scans:22189,	15506372	30196	1		0	3.3	3.3	R.EVNVVGGVTTTDYK.Y	NP_973106.1	hypothetical protein TDE2508 [Treponema denticola ATCC 35405]	R.EVNVVGGVTTTDYK.Y		1
334472440	1	1	641.3076	1280.6006	2	1280.5997	0.0009	381	392	0	48.06	0	14	0.000021	K	GNTLTFNTNDGK	F			7	Spectrum11651 scans:16334,	15506372	22239	1		0	0.7	0.7	K.GNTLTFNTNDGK.F	NP_973106.1	hypothetical protein TDE2508 [Treponema denticola ATCC 35405]	K.GNTLTFNTNDGK.F		1
334472435	1	1	453.732	905.4495	2	905.4494	0.0001	276	283	0	38.46	0	13	0.00017	R	IAYEPEGK	F			6	Spectrum4163 scans:7485,	15506372	5405	1		0	0.1	0.1	R.IAYEPEGK.F	NP_973106.1	hypothetical protein TDE2508 [Treponema denticola ATCC 35405]	R.IAYEPEGK.F		1
334472438	1	1	526.7931	1051.5717	2	1051.5702	0.0015	336	345	0	30.56	0	13	0.0011	K	AAFVYAPVSK	F			6	Spectrum17090 scans:22516,	15506372	11019	1		0	1.4	1.4	K.AAFVYAPVSK.F	NP_973106.1	hypothetical protein TDE2508 [Treponema denticola ATCC 35405]	K.AAFVYAPVSK.F		1
334472439	1	1	565.3272	1128.6399	2	1128.639	0.0008	326	335	0	29.04	0	16	0.0025	K	TTLSLQPELK	A			6	Spectrum20911 scans:26746,	15506372	14501	1		0	0.7	0.7	K.TTLSLQPELK.A	NP_973106.1	hypothetical protein TDE2508 [Treponema denticola ATCC 35405]	K.TTLSLQPELK.A		1
334472442	1	1	854.4321	1706.8496	2	1706.8475	0.0021	99	115	0	25.7	0	17	0.0074	K	EANGNITTYIPAGTASK	S			8	Spectrum19769 scans:25491,	15506372	36342	1		0	1.2	1.2	K.EANGNITTYIPAGTASK.S	NP_973106.1	hypothetical protein TDE2508 [Treponema denticola ATCC 35405]	K.EANGNITTYIPAGTASK.S		1
334472434	1	1	332.7048	663.3951	2	663.3956	-0.0004	449	454	0	24.04	0	17	0.011	K	FALSVK	F			4	Spectrum15117 scans:20309,	15506372	603	1		0	-0.6	-0.6	K.FALSVK.F	NP_973106.1	hypothetical protein TDE2508 [Treponema denticola ATCC 35405]	K.FALSVK.F		1
334472437	1	1	483.2325	964.4505	2	964.4502	0.0004	143	150	0	21.54	0	13	0.0088	K	TEWTEATK	T			6	Spectrum5071 scans:8566,	15506372	7332	1		0	0.4	0.4	K.TEWTEATK.T	NP_973106.1	hypothetical protein TDE2508 [Treponema denticola ATCC 35405]	K.TEWTEATK.T		1
334472436	1	1	475.7428	949.471	2	949.4717	-0.0006	307	316	0	19.9	0	14	0.014	R	TVVSSGGDTK	A			4	Spectrum491 scans:1330,	15506372	6786	1		0	-0.6	-0.6	R.TVVSSGGDTK.A	NP_973106.1	hypothetical protein TDE2508 [Treponema denticola ATCC 35405]	R.TVVSSGGDTK.A		1
334472796	2	0	439.7528	877.4911	2	877.4909	0.0002	160	167	0	21.59	0	14	0.0094	K	GITAFIEK	H			4	Spectrum18237 scans:23799,	15506537	4691	1		0	0.2	0.2	K.GITAFIEK.H	NP_973112.1	serine/threonine protein phosphatase [Treponema denticola ATCC 35405]	K.GITAFIEK.H		1
334472656	1	1	576.7795	1151.5445	2	1151.5434	0.0012	133	141	0	27.18	0	14	0.0025	K	HFVECGIYK	T			13	Spectrum10758 scans:15328,	15506438	15635	1		0	1	1	K.HFVECGIYK.T	NP_973126.1	hypothetical protein TDE2528 [Treponema denticola ATCC 35405]	K.HFVECGIYK.T		1
334472655	1	1	318.8517	953.5332	3	953.5334	-0.0002	206	213	0	25.98	0	13	0.0025	K	ILAEHFPK	T			5	Spectrum12117 scans:16856,	15506438	6920	1		0	-0.2	-0.2	K.ILAEHFPK.T	NP_973126.1	hypothetical protein TDE2528 [Treponema denticola ATCC 35405]	K.ILAEHFPK.T		1
334472675	1	1	410.2306	1227.6699	3	1227.671	-0.0011	801	811	1	30.02	0	13	0.001	K	LEIADKPVSEK	D			6	Spectrum8169 scans:12430,	15506450	19466	1		0	-0.9	-0.9	K.LEIADKPVSEK.D	NP_973138.1	lipoprotein [Treponema denticola ATCC 35405]	K.LEIADKPVSEK.D		1
334472674	1	1	543.7933	1085.5721	2	1085.5717	0.0005	776	784	0	24.04	0	14	0.0051	K	LIDENNLQK	L			8	Spectrum8112 scans:12361,	15506450	12382	1		0	0.5	0.5	K.LIDENNLQK.L	NP_973138.1	lipoprotein [Treponema denticola ATCC 35405]	K.LIDENNLQK.L		1
334472673	1	1	317.1859	632.3573	2	632.3567	0.0006	785	789	0	20.3	0	14	0.014	K	LEMLK	D			4	Spectrum9467 scans:13891,	15506450	297	1		0	0.9	0.9	K.LEMLK.D	NP_973138.1	lipoprotein [Treponema denticola ATCC 35405]	K.LEMLK.D		1
334472860	1	1	543.8235	1085.6325	2	1085.6332	-0.0006	270	279	0	13.45	0	13	0.045	K	ITGLAIQEIK	E	Deamidated (NQ)	0.0000002000.0	3	Spectrum34306 scans:41571,	15506596	12389	1		0	-0.6	-0.6	K.ITGLAIQEIK.E + Deamidated (NQ)	NP_973154.1	hypothetical protein TDE2556 [Treponema denticola ATCC 35405]	K.ITGLAIQEIK.E + Deamidated (NQ)		1
334472848	2	0	429.7502	857.4859	2	857.4858	0.0001	58	65	0	15.28	0	14	0.043	K	GEIIINAK	K	Deamidated (NQ)	0.00000200.0	8	Spectrum21449 scans:27348,	15506584	4083	1		0	0.1	0.1	K.GEIIINAK.K + Deamidated (NQ)	NP_973159.1	ABC transporter ATP-binding protein [Treponema denticola ATCC 35405]	K.GEIIINAK.K + Deamidated (NQ)		1
334472316	1	1	693.8561	1385.6977	2	1385.6979	-0.0002	256	268	0	78.91	0	13	1.60E-08	R	WAAIGYTPAPDPK	D			8	Spectrum21898 scans:27841,	15506359	27219	1		0	-0.1	-0.1	R.WAAIGYTPAPDPK.D	NP_973164.1	hypothetical protein TDE2566 [Treponema denticola ATCC 35405]	R.WAAIGYTPAPDPK.D		1
334472310	1	1	587.825	1173.6355	2	1173.6353	0.0001	543	552	0	69.15	0	17	3.60E-07	R	LNSTEQLTLR	V			9	Spectrum14585 scans:19719,	15506359	16705	1		0	0.1	0.1	R.LNSTEQLTLR.V	NP_973164.1	hypothetical protein TDE2566 [Treponema denticola ATCC 35405]	R.LNSTEQLTLR.V		1
334472317	1	1	495.9611	1484.8614	3	1484.8602	0.0012	416	428	1	63.02	0	13	5.50E-07	K	YTAVKPVILEQPK	D			7	Spectrum17535 scans:23010,	15506359	30272	1		0	0.8	0.8	K.YTAVKPVILEQPK.D	NP_973164.1	hypothetical protein TDE2566 [Treponema denticola ATCC 35405]	K.YTAVKPVILEQPK.D		1
334472318	1	1	820.8849	1639.7552	2	1639.7577	-0.0025	465	480	0	61.32	0	13	8.10E-07	K	TEAGTAIPDATESSYK	I			11	Spectrum12976 scans:17840,	15506359	34958	1		0	-1.5	-1.5	K.TEAGTAIPDATESSYK.I	NP_973164.1	hypothetical protein TDE2566 [Treponema denticola ATCC 35405]	K.TEAGTAIPDATESSYK.I		1
334472311	1	1	401.2158	1200.6257	3	1200.6251	0.0006	277	289	0	51.81	0	16	0.000016	K	FTAHSLGGAVGGK	H			6	Spectrum9558 scans:13991,	15506359	18006	1		0	0.5	0.5	K.FTAHSLGGAVGGK.H	NP_973164.1	hypothetical protein TDE2566 [Treponema denticola ATCC 35405]	K.FTAHSLGGAVGGK.H		1
334472313	1	1	609.3216	1216.6287	2	1216.6299	-0.0012	123	133	0	49.36	0	14	0.000018	K	TIDGSNLEIQK	Y			9	Spectrum13301 scans:18236,	15506359	18889	1		0	-1	-1	K.TIDGSNLEIQK.Y	NP_973164.1	hypothetical protein TDE2566 [Treponema denticola ATCC 35405]	K.TIDGSNLEIQK.Y		1
334472314	1	1	641.8667	1281.7188	2	1281.718	0.0008	111	122	0	48.5	0	13	0.000014	K	EGEPVTVPITLK	T			6	Spectrum25174 scans:31448,	15506359	22295	1		0	0.6	0.6	K.EGEPVTVPITLK.T	NP_973164.1	hypothetical protein TDE2566 [Treponema denticola ATCC 35405]	K.EGEPVTVPITLK.T		1
334472308	1	1	413.2157	824.4168	2	824.4181	-0.0012	392	398	0	42.04	0	13	0.000063	K	VGFSPYR	E			6	Spectrum12239 scans:16988,	15506359	3136	1		0	-1.5	-1.5	K.VGFSPYR.E	NP_973164.1	hypothetical protein TDE2566 [Treponema denticola ATCC 35405]	K.VGFSPYR.E		1
334472312	1	1	601.7993	1201.5841	2	1201.584	0.0001	377	387	0	40.23	0	13	0.00011	K	QNPAYTQPAGR	K			6	Spectrum2553 scans:5446,	15506359	18031	1		0	0.1	0.1	K.QNPAYTQPAGR.K	NP_973164.1	hypothetical protein TDE2566 [Treponema denticola ATCC 35405]	K.QNPAYTQPAGR.K		1
334472309	1	1	566.2931	1130.5717	2	1130.572	-0.0003	671	680	0	25.44	0	16	0.0059	K	FIATPEPNSR	Y			5	Spectrum10206 scans:14711,	15506359	14565	1		0	-0.3	-0.3	K.FIATPEPNSR.Y	NP_973164.1	hypothetical protein TDE2566 [Treponema denticola ATCC 35405]	K.FIATPEPNSR.Y		1
334472315	1	1	647.8213	1293.628	2	1293.6281	-0.0001	303	312	0	22.22	0	14	0.009	K	FLFYYSEPTK	I			5	Spectrum29652 scans:36352,	15506359	22909	1		0	-0.1	-0.1	K.FLFYYSEPTK.I	NP_973164.1	hypothetical protein TDE2566 [Treponema denticola ATCC 35405]	K.FLFYYSEPTK.I		1
334472777	1	1	393.7397	785.4649	2	785.4647	0.0002	10	16	0	18.48	0	13	0.016	K	IGEINLK	K			3	Spectrum19197 scans:24859,	15506519	2311	1		0	0.3	0.3	K.IGEINLK.K	NP_973166.1	thiamine biosynthesis protein ThiI [Treponema denticola ATCC 35405]	K.IGEINLK.K		1
334472611	1	1	586.7891	1171.5637	2	1171.5622	0.0015	60	69	0	35.28	0	13	0.00036	R	LHNQVDDFGK	I			8	Spectrum6309 scans:10194,	15506418	16565	1		0	1.3	1.3	R.LHNQVDDFGK.I	NP_973170.1	CDP-diacylglycerol--glycerol-3-phosphate 3-phosphatidyltransferase [Treponema denticola ATCC 35405]	R.LHNQVDDFGK.I		1
334472500	1	1	651.8298	1301.6451	2	1301.6463	-0.0012	24	34	0	68.57	0	15	2.60E-07	R	LEAILNDETER	G			7	Spectrum16320 scans:21647,	15506383	23346	1		0	-0.9	-0.9	R.LEAILNDETER.G	NP_973189.1	rhodanese-like protein [Treponema denticola ATCC 35405]	R.LEAILNDETER.G		1
334472499	1	1	489.2511	976.4876	2	976.4865	0.0011	68	75	0	46.39	0	15	0.000037	R	ISEISDWK	E			5	Spectrum16275 scans:21597,	15506383	7750	1		0	1.1	1.1	R.ISEISDWK.E	NP_973189.1	rhodanese-like protein [Treponema denticola ATCC 35405]	R.ISEISDWK.E		1
334472496	1	1	407.7553	813.496	2	813.496	0	91	98	0	39.87	0	14	0.00014	R	AAAEILVK	H			7	Spectrum10665 scans:15227,	15506383	2819	1		0	0	0	R.AAAEILVK.H	NP_973189.1	rhodanese-like protein [Treponema denticola ATCC 35405]	R.AAAEILVK.H		1
334472497	1	1	439.2609	876.5073	2	876.5069	0.0004	37	43	0	34.91	0	13	0.0004	K	YLVIDVR	E			5	Spectrum22242 scans:28230,	15506383	4672	1		0	0.5	0.5	K.YLVIDVR.E	NP_973189.1	rhodanese-like protein [Treponema denticola ATCC 35405]	K.YLVIDVR.E		1
334472498	1	1	476.2435	950.4725	2	950.4709	0.0016	104	112	0	32.8	0	15	0.00094	K	IFDADGVSK	Y			8	Spectrum10217 scans:14724,	15506383	6834	1		0	1.7	1.7	K.IFDADGVSK.Y	NP_973189.1	rhodanese-like protein [Treponema denticola ATCC 35405]	K.IFDADGVSK.Y		1
334472427	1	1	430.2296	858.4447	2	858.4447	0	752	758	0	47.25	0	13	0.000024	K	QDLQDLK	S			6	Spectrum6397 scans:10307,	15506371	4095	1		0	0	0	K.QDLQDLK.S	NP_973199.1	surface antigen [Treponema denticola ATCC 35405]	K.QDLQDLK.S		1
334472432	1	1	526.8086	1051.6026	2	1051.6026	0.0001	358	366	0	41.19	0	13	0.000076	R	SHVENIIIK	G			7	Spectrum11433 scans:16098,	15506371	11022	1		0	0.1	0.1	R.SHVENIIIK.G	NP_973199.1	surface antigen [Treponema denticola ATCC 35405]	R.SHVENIIIK.G		1
334472426	1	1	417.2657	832.5168	2	832.5171	-0.0002	567	573	0	34.69	0	13	0.00034	K	FAIITLR	G			4	Spectrum28564 scans:35146,	15506371	3383	1		0	-0.2	-0.2	K.FAIITLR.G	NP_973199.1	surface antigen [Treponema denticola ATCC 35405]	K.FAIITLR.G		1
334472428	1	1	431.7246	861.4345	2	861.4345	0.0001	692	698	0	33.3	0	14	0.00068	K	QPISFDR	K			6	Spectrum10759 scans:15329,	15506371	4157	1		0	0.1	0.1	K.QPISFDR.K	NP_973199.1	surface antigen [Treponema denticola ATCC 35405]	K.QPISFDR.K		1
334472430	1	1	489.7484	977.4823	2	977.4818	0.0005	537	545	0	32.27	0	16	0.0013	K	NPSLSDAFK	M			7	Spectrum17154 scans:22587,	15506371	7783	1		0	0.5	0.5	K.NPSLSDAFK.M	NP_973199.1	surface antigen [Treponema denticola ATCC 35405]	K.NPSLSDAFK.M		1
334472424	1	1	365.2164	728.4182	2	728.4181	0.0002	373	378	0	31.96	0	13	0.00067	K	DNVILR	E			4	Spectrum7481 scans:11623,	15506371	1497	1		0	0.3	0.3	K.DNVILR.E	NP_973199.1	surface antigen [Treponema denticola ATCC 35405]	K.DNVILR.E		1
334472433	1	1	761.346	1520.6773	2	1520.6671	0.0102	644	655	0	31.93	0	13	0.00064	K	IEDEYFFQSDTK	G			9	Spectrum24454 scans:30653,	15506371	31705	1		0	6.7	6.7	K.IEDEYFFQSDTK.G	NP_973199.1	surface antigen [Treponema denticola ATCC 35405]	K.IEDEYFFQSDTK.G		1
334472425	1	1	375.2184	748.4223	2	748.4232	-0.0009	393	398	0	31.08	0	16	0.0016	K	LINSFR	N			5	Spectrum10310 scans:14833,	15506371	1730	1		0	-1.2	-1.2	K.LINSFR.N	NP_973199.1	surface antigen [Treponema denticola ATCC 35405]	K.LINSFR.N		1
334472422	1	1	350.7084	699.4023	2	699.4027	-0.0004	399	404	0	27.69	0	13	0.0017	R	NLANLR	Y			5	Spectrum6271 scans:10143,	15506371	1089	1		0	-0.6	-0.6	R.NLANLR.Y	NP_973199.1	surface antigen [Treponema denticola ATCC 35405]	R.NLANLR.Y		1
334472429	1	1	469.7271	937.4397	2	937.4393	0.0005	620	627	0	26.33	0	14	0.003	R	DLTYDPSK	G			4	Spectrum7449 scans:11585,	15506371	6355	1		0	0.5	0.5	R.DLTYDPSK.G	NP_973199.1	surface antigen [Treponema denticola ATCC 35405]	R.DLTYDPSK.G		1
334472421	1	0	308.2079	614.4012	2	614.4003	0.0009	379	383	0	23.51	0	15	0.0074	R	EILLK	E			4	Spectrum8133 scans:12388,	15506371	197	0		0	1.5	1.5	R.EILLK.E	NP_973199.1	surface antigen [Treponema denticola ATCC 35405]	R.EILLK.E		1
334472431	1	1	351.5414	1051.6025	3	1051.6026	-0.0001	358	366	0	19.31	0	13	0.012	R	SHVENIIIK	G			8	Spectrum11378 scans:16037,	15506371	11021	1		0	-0.1	-0.1	R.SHVENIIIK.G	NP_973199.1	surface antigen [Treponema denticola ATCC 35405]	R.SHVENIIIK.G		1
334472423	1	1	351.2034	700.3922	2	700.3867	0.0055	399	404	0	18.39	0	14	0.021	R	NLANLR	Y	Deamidated (NQ)	0.200000.0	5	Spectrum6369 scans:10273,	15506371	1104	1		0	7.9	7.9	R.NLANLR.Y + Deamidated (NQ)	NP_973199.1	surface antigen [Treponema denticola ATCC 35405]	R.NLANLR.Y + Deamidated (NQ)		1
334472560	1	1	485.781	969.5475	2	969.5495	-0.002	176	185	0	43.35	0	13	0.000046	R	IEAIPVSGGK	I			6	Spectrum10778 scans:15349,	15506398	7518	1		0	-2.1	-2.1	R.IEAIPVSGGK.I	NP_973205.1	hypothetical protein TDE2607 [Treponema denticola ATCC 35405]	R.IEAIPVSGGK.I		1
334472559	1	1	461.7385	921.4624	2	921.463	-0.0006	164	171	0	39.37	0	15	0.00018	R	VMIYPDGK	L			6	Spectrum11730 scans:16425,	15506398	5900	1		0	-0.7	-0.7	R.VMIYPDGK.L	NP_973205.1	hypothetical protein TDE2607 [Treponema denticola ATCC 35405]	R.VMIYPDGK.L		1
334472561	1	1	563.8321	1125.6497	2	1125.6506	-0.0008	175	185	1	32.57	0	13	0.00055	R	RIEAIPVSGGK	I			6	Spectrum8726 scans:13064,	15506398	14301	1		0	-0.7	-0.7	R.RIEAIPVSGGK.I	NP_973205.1	hypothetical protein TDE2607 [Treponema denticola ATCC 35405]	R.RIEAIPVSGGK.I		1
334472512	1	1	497.7638	993.513	2	993.5131	-0.0001	112	119	0	43.15	0	14	0.000065	R	IIDSQYQK	I			5	Spectrum3012 scans:6062,	15506386	8504	1		0	-0.1	-0.1	R.IIDSQYQK.I	NP_973209.1	hypothetical protein TDE2611 [Treponema denticola ATCC 35405]	R.IIDSQYQK.I		1
334472511	1	1	450.7142	899.4138	2	899.4137	0.0001	273	280	0	41.93	0	13	0.000064	K	SDFGYVGR	I			7	Spectrum11446 scans:16112,	15506386	5175	1		0	0.1	0.1	K.SDFGYVGR.I	NP_973209.1	hypothetical protein TDE2611 [Treponema denticola ATCC 35405]	K.SDFGYVGR.I		1
334472513	1	1	501.2668	1000.519	2	1000.5189	0.0001	257	265	0	41.37	0	13	0.000084	R	IIGLEGEDR	W			7	Spectrum14067 scans:19118,	15506386	8834	1		0	0.1	0.1	R.IIGLEGEDR.W	NP_973209.1	hypothetical protein TDE2611 [Treponema denticola ATCC 35405]	R.IIGLEGEDR.W		1
334472514	1	1	514.7618	1027.509	2	1027.5087	0.0003	272	280	1	37.78	0	13	0.00017	K	KSDFGYVGR	I			8	Spectrum7406 scans:11534,	15506386	10190	1		0	0.3	0.3	K.KSDFGYVGR.I	NP_973209.1	hypothetical protein TDE2611 [Treponema denticola ATCC 35405]	K.KSDFGYVGR.I		1
334472510	1	1	417.2479	832.4813	2	832.4807	0.0006	320	326	0	25.35	0	13	0.0029	R	LFIAQNK	I			5	Spectrum9690 scans:14141,	15506386	3382	1		0	0.7	0.7	R.LFIAQNK.I	NP_973209.1	hypothetical protein TDE2611 [Treponema denticola ATCC 35405]	R.LFIAQNK.I		1
334472509	1	1	380.2421	758.4696	2	758.4691	0.0005	266	271	0	24.54	0	17	0.0091	R	WVLITK	K			5	Spectrum21487 scans:27389,	15506386	1868	1		0	0.7	0.7	R.WVLITK.K	NP_973209.1	hypothetical protein TDE2611 [Treponema denticola ATCC 35405]	R.WVLITK.K		1
334472834	1	1	393.74	785.4654	2	785.4647	0.0007	186	193	0	17.17	0	13	0.022	R	LDLGGIAK	G			4	Spectrum17496 scans:22963,	15506571	2312	1		0	0.9	0.9	R.LDLGGIAK.G	NP_973212.1	ApbE [Treponema denticola ATCC 35405]	R.LDLGGIAK.G		1
334472836	1	1	604.314	1206.6134	2	1206.6132	0.0001	119	129	0	17.11	0	16	0.048	R	SEGVVDFIDVK	F			7	Spectrum29390 scans:36064,	15506573	18424	1		0	0.1	0.1	R.SEGVVDFIDVK.F	NP_973213.1	signal peptidase II [Treponema denticola ATCC 35405]	R.SEGVVDFIDVK.F		1
334472727	1	1	387.7029	773.3913	2	773.3919	-0.0006	233	238	0	22.22	0	14	0.0081	K	LQEDIR	T	Deamidated (NQ)	0.020000.0	4	Spectrum7075 scans:11121,	15506480	2108	1		0	-0.8	-0.8	K.LQEDIR.T + Deamidated (NQ)	NP_973249.1	ABC transporter ATP-binding protein [Treponema denticola ATCC 35405]	K.LQEDIR.T + Deamidated (NQ)		1
334472728	2	0	473.2498	944.485	2	944.4927	-0.0077	126	133	1	16.32	0	15	0.042	K	IEKNEANK	R			3	Spectrum4102 scans:7409,	15506480	6609	1		0	-8.2	-8.2	K.IEKNEANK.R	NP_973249.1	ABC transporter ATP-binding protein [Treponema denticola ATCC 35405]	K.IEKNEANK.R		1
334472839	1	1	560.275	1118.5354	2	1118.5356	-0.0003	406	414	1	16.87	0	15	0.034	K	RLPDYVDNQ	-			5	Spectrum12165 scans:16908,	15506576	14041	1		0	-0.3	-0.3	K.RLPDYVDNQ.-	NP_973252.1	macrolide efflux protein [Treponema denticola ATCC 35405]	K.RLPDYVDNQ.-		1
334472744	2	0	435.7503	869.486	2	869.4858	0.0002	131	138	0	22.55	0	13	0.0056	R	AQIPLAEK	A	Deamidated (NQ)	0.02000000.0	4	Spectrum13946 scans:18981,	15506494	4355	1		0	0.2	0.2	R.AQIPLAEK.A + Deamidated (NQ)	NP_973255.1	precorrin-2 C(20)-methyltransferase [Treponema denticola ATCC 35405]	R.AQIPLAEK.A + Deamidated (NQ)		1
334472567	1	1	379.232	756.4494	2	756.4494	0	265	270	0	42.06	0	13	0.000062	K	LIIENR	S			4	Spectrum7120 scans:11178,	15506400	1815	1		0	0	0	K.LIIENR.S	NP_973260.1	lipoprotein [Treponema denticola ATCC 35405]	K.LIIENR.S		1
334472566	1	1	364.7494	727.4842	2	727.4843	-0.0001	277	282	0	34.09	0	13	0.00039	R	IIEIIK	S			5	Spectrum17977 scans:23499,	15506400	1492	1		0	-0.1	-0.1	R.IIEIIK.S	NP_973260.1	lipoprotein [Treponema denticola ATCC 35405]	R.IIEIIK.S		1
334472568	1	1	766.4056	1530.7966	2	1530.7963	0.0003	61	75	0	19.3	0	16	0.028	K	IAEPILTSVGGESMK	Q			4	Spectrum25333 scans:31618,	15506400	32083	1		0	0.2	0.2	K.IAEPILTSVGGESMK.Q	NP_973260.1	lipoprotein [Treponema denticola ATCC 35405]	K.IAEPILTSVGGESMK.Q		1
334472786	1	1	596.7955	1191.5764	2	1191.5771	-0.0008	633	642	0	23.08	0	14	0.0076	R	NYTDPNEVIK	Q			8	Spectrum12349 scans:17113,	15506527	17563	1		0	-0.7	-0.7	R.NYTDPNEVIK.Q	NP_973261.1	isoleucyl-tRNA synthetase [Treponema denticola ATCC 35405]	R.NYTDPNEVIK.Q		1
334472749	1	1	592.853	1183.6915	2	1183.6924	-0.0009	71	81	0	22.78	0	14	0.0076	K	VNLANGITLLR	I	Deamidated (NQ)	0.00002000000.0	5	Spectrum30005 scans:36737,	15506497	17145	1		0	-0.8	-0.8	K.VNLANGITLLR.I + Deamidated (NQ)	NP_973267.1	CDP-alcohol phosphatidyltransferase [Treponema denticola ATCC 35405]	K.VNLANGITLLR.I + Deamidated (NQ)		1
334472748	1	1	592.3618	1182.709	2	1182.7084	0.0005	71	81	0	20.83	0	13	0.0099	K	VNLANGITLLR	I			4	Spectrum31319 scans:38193,	15506497	17111	1		0	0.4	0.4	K.VNLANGITLLR.I	NP_973267.1	CDP-alcohol phosphatidyltransferase [Treponema denticola ATCC 35405]	K.VNLANGITLLR.I		1
334472665	1	1	680.3476	1358.6806	2	1358.679	0.0016	593	605	0	38.89	0	16	0.00026	K	NIQAVGSETQQGK	M			5	Spectrum3968 scans:7244,	15506444	25847	1		0	1.2	1.2	K.NIQAVGSETQQGK.M	NP_973269.1	hypothetical protein TDE2671 [Treponema denticola ATCC 35405]	K.NIQAVGSETQQGK.M		1
334472468	1	1	670.3283	1338.6421	2	1338.6416	0.0005	203	214	0	64.04	0	14	5.70E-07	K	VGNQEYTVSNTK	N			10	Spectrum3858 scans:7110,	15506377	25003	1		0	0.4	0.4	K.VGNQEYTVSNTK.N	NP_973271.1	hypothetical protein TDE2673 [Treponema denticola ATCC 35405]	K.VGNQEYTVSNTK.N		1
334472467	1	1	550.2968	1098.5791	2	1098.5782	0.0009	64	74	0	56.64	0	13	0.0000022	K	NNAAGVAVDLR	A			9	Spectrum13467 scans:18433,	15506377	13141	1		0	0.8	0.8	K.NNAAGVAVDLR.A	NP_973271.1	hypothetical protein TDE2673 [Treponema denticola ATCC 35405]	K.NNAAGVAVDLR.A		1
334472466	1	1	329.7158	657.417	2	657.4173	-0.0003	229	234	0	38.45	0	18	0.00046	K	LGLSIR	L			5	Spectrum15737 scans:21002,	15506377	542	1		0	-0.5	-0.5	K.LGLSIR.L	NP_973271.1	hypothetical protein TDE2673 [Treponema denticola ATCC 35405]	K.LGLSIR.L		1
334472827	1	1	441.7739	881.5332	2	881.5334	-0.0002	57	65	0	17.97	0	13	0.016	K	ALIGPGNLK	L			5	Spectrum16497 scans:21845,	15506565	4788	1		0	-0.2	-0.2	K.ALIGPGNLK.L	NP_973272.1	hypothetical protein TDE2674 [Treponema denticola ATCC 35405]	K.ALIGPGNLK.L		1
334472758	1	1	514.2642	1026.5138	2	1026.5134	0.0003	792	799	0	19.6	0	13	0.012	R	VSLDYFQR	I			6	Spectrum22551 scans:28573,	15506502	10154	1		0	0.3	0.3	R.VSLDYFQR.I	NP_973291.1	ankyrin repeat-containing protein [Treponema denticola ATCC 35405]	R.VSLDYFQR.I		1
334472756	1	1	437.2556	872.4965	2	872.4967	-0.0002	595	603	0	18.79	0	16	0.026	K	ALLGEGVSK	K			5	Spectrum10111 scans:14605,	15506502	4545	1		0	-0.2	-0.2	K.ALLGEGVSK.K	NP_973291.1	ankyrin repeat-containing protein [Treponema denticola ATCC 35405]	K.ALLGEGVSK.K		1
334472759	1	1	710.3681	1418.7216	2	1418.7154	0.0063	908	920	0	17.39	0	16	0.041	K	NTAGETPYQVALR	W			7	Spectrum17461 scans:22925,	15506502	28424	1		0	4.4	4.4	K.NTAGETPYQVALR.W	NP_973291.1	ankyrin repeat-containing protein [Treponema denticola ATCC 35405]	K.NTAGETPYQVALR.W		1
334472755	1	1	413.7429	825.4712	2	825.4708	0.0004	77	83	0	15.5	0	13	0.028	K	NDPIIVR	L			5	Spectrum9074 scans:13457,	15506502	3167	1		0	0.5	0.5	K.NDPIIVR.L	NP_973291.1	ankyrin repeat-containing protein [Treponema denticola ATCC 35405]	K.NDPIIVR.L		1
334472757	1	1	451.7632	901.5118	2	901.512	-0.0002	924	931	0	14.79	0	14	0.043	R	SEIAELLK	T			6	Spectrum24052 scans:30214,	15506502	5274	1		0	-0.2	-0.2	R.SEIAELLK.T	NP_973291.1	ankyrin repeat-containing protein [Treponema denticola ATCC 35405]	R.SEIAELLK.T		1
334472783	1	1	462.7372	923.4599	2	923.46	-0.0001	108	115	0	23.15	0	13	0.0056	K	VLEYGESK	F			5	Spectrum3982 scans:7260,	15506525	5941	1		0	-0.1	-0.1	K.VLEYGESK.F	NP_973293.1	transcript cleavage factor/unknown domain fusion protein [Treponema denticola ATCC 35405]	K.VLEYGESK.F		1
334472784	1	1	367.7133	733.4121	2	733.4123	-0.0001	141	146	0	21.01	0	13	0.0079	R	ALDFLR	Y			4	Spectrum23255 scans:29343,	15506526	1596	1		0	-0.1	-0.1	R.ALDFLR.Y	NP_973294.1	TPR [Treponema denticola ATCC 35405]	R.ALDFLR.Y		1
334472785	1	1	425.724	849.4334	2	849.4344	-0.001	134	140	0	15.57	0	14	0.043	K	VLGNYER	A			5	Spectrum4196 scans:7523,	15506526	3853	1		0	-1.2	-1.2	K.VLGNYER.A	NP_973294.1	TPR [Treponema denticola ATCC 35405]	K.VLGNYER.A		1
334472710	1	1	430.2479	858.4812	2	858.4811	0.0001	526	533	0	31.16	0	16	0.0018	K	GLLVQDSK	N			5	Spectrum7412 scans:11543,	15506469	4098	1		0	0.1	0.1	K.GLLVQDSK.N	NP_973297.1	hypothetical protein TDE2699 [Treponema denticola ATCC 35405]	K.GLLVQDSK.N		1
334472709	1	1	344.7156	687.4166	2	687.4167	-0.0001	461	466	0	24.38	0	16	0.0089	K	SLEIVK	Q			5	Spectrum9617 scans:14059,	15506469	923	1		0	-0.1	-0.1	K.SLEIVK.Q	NP_973297.1	hypothetical protein TDE2699 [Treponema denticola ATCC 35405]	K.SLEIVK.Q		1
334472825	1	1	493.2871	984.5597	2	984.5604	-0.0006	589	596	0	18.06	0	13	0.016	K	IILDELNR	L			6	Spectrum21165 scans:27025,	15506563	8066	1		0	-0.6	-0.6	K.IILDELNR.L	NP_973304.1	hypothetical protein TDE2706 [Treponema denticola ATCC 35405]	K.IILDELNR.L		1
334472708	1	1	531.7878	1061.5611	2	1061.5618	-0.0006	1429	1437	0	39.67	0	17	0.00029	K	ALYGNQQIR	Y			5	Spectrum8769 scans:13111,	15506468	11469	1		0	-0.6	-0.6	K.ALYGNQQIR.Y	NP_973307.1	hypothetical protein TDE2709 [Treponema denticola ATCC 35405]	K.ALYGNQQIR.Y		1
334472750	1	1	344.2231	686.4317	2	686.4327	-0.0009	128	133	0	23.44	0	18	0.016	R	INITVK	G			5	Spectrum9477 scans:13903,	15506498	908	1		0	-1.3	-1.3	R.INITVK.G	NP_973312.1	hypothetical protein TDE2714 [Treponema denticola ATCC 35405]	R.INITVK.G		1
334472751	1	1	871.9092	1741.8039	2	1741.8046	-0.0007	181	196	0	22.28	0	14	0.0083	R	GESASAPVLTDEYEFK	K			7	Spectrum25044 scans:31306,	15506498	37170	1		0	-0.4	-0.4	R.GESASAPVLTDEYEFK.K	NP_973312.1	hypothetical protein TDE2714 [Treponema denticola ATCC 35405]	R.GESASAPVLTDEYEFK.K		1
334472507	1	1	609.3115	1216.6084	2	1216.6088	-0.0004	32	43	0	74.3	0	15	6.70E-08	K	AEEPAPPPGPQK	V			7	Spectrum3892 scans:7151,	15506385	18882	1		0	-0.3	-0.3	K.AEEPAPPPGPQK.V	NP_973333.1	surface antigen [Treponema denticola ATCC 35405]	K.AEEPAPPPGPQK.V		1
334472508	1	1	620.2977	1238.5808	2	1238.5813	-0.0005	59	71	0	58.6	0	13	0.0000014	K	AMAGSTEITSGSK	V			8	Spectrum5040 scans:8531,	15506385	20050	1		0	-0.4	-0.4	K.AMAGSTEITSGSK.V	NP_973333.1	surface antigen [Treponema denticola ATCC 35405]	K.AMAGSTEITSGSK.V		1
334472448	1	1	861.9206	1721.8266	2	1721.826	0.0006	44	59	0	49.56	0	15	0.000019	K	AEEPTPPEYTPVAHGK	L			10	Spectrum11083 scans:15694,	15506373	36648	1		0	0.3	0.3	K.AEEPTPPEYTPVAHGK.L	NP_973335.1	hypothetical protein TDE2737 [Treponema denticola ATCC 35405]	K.AEEPTPPEYTPVAHGK.L		1
334472449	1	1	574.9497	1721.8271	3	1721.826	0.0011	44	59	0	48.65	0	15	0.000025	K	AEEPTPPEYTPVAHGK	L			8	Spectrum10954 scans:15549,	15506373	36649	1		0	0.6	0.6	K.AEEPTPPEYTPVAHGK.L	NP_973335.1	hypothetical protein TDE2737 [Treponema denticola ATCC 35405]	K.AEEPTPPEYTPVAHGK.L		1
334472446	1	1	411.2165	1230.6277	3	1230.6278	-0.0001	224	235	1	41.28	0	15	0.00014	K	MAVPGATEAEKK	A			9	Spectrum6376 scans:10281,	15506373	19583	1		0	-0.1	-0.1	K.MAVPGATEAEKK.A	NP_973335.1	hypothetical protein TDE2737 [Treponema denticola ATCC 35405]	K.MAVPGATEAEKK.A		1
334472444	1	1	424.7561	847.4977	2	847.5015	-0.0038	175	182	0	37.7	0	13	0.00017	K	SLTSVTLK	C			6	Spectrum13013 scans:17885,	15506373	3794	1		0	-4.5	-4.5	K.SLTSVTLK.C	NP_973335.1	hypothetical protein TDE2737 [Treponema denticola ATCC 35405]	K.SLTSVTLK.C		1
334472443	1	1	380.2339	758.4533	2	758.4538	-0.0004	76	82	0	34.17	0	15	0.00075	K	IEVTGLK	K			6	Spectrum11061 scans:15670,	15506373	1864	1		0	-0.5	-0.5	K.IEVTGLK.K	NP_973335.1	hypothetical protein TDE2737 [Treponema denticola ATCC 35405]	K.IEVTGLK.K		1
334472445	1	1	552.2732	1102.5318	2	1102.5328	-0.001	224	234	0	29.54	0	13	0.0013	K	MAVPGATEAEK	K			9	Spectrum8801 scans:13146,	15506373	13303	1		0	-0.9	-0.9	K.MAVPGATEAEK.K	NP_973335.1	hypothetical protein TDE2737 [Treponema denticola ATCC 35405]	K.MAVPGATEAEK.K		1
334472447	1	1	636.7944	1271.5742	2	1271.5742	0	84	95	0	25.79	0	13	0.0026	K	EHLNDSGSGSLR	S	Deamidated (NQ)	0.000200000000.0	4	Spectrum3462 scans:6622,	15506373	21915	1		0	0	0	K.EHLNDSGSGSLR.S + Deamidated (NQ)	NP_973335.1	hypothetical protein TDE2737 [Treponema denticola ATCC 35405]	K.EHLNDSGSGSLR.S + Deamidated (NQ)		1
334472694	1	1	550.2741	1098.5337	2	1098.5346	-0.0009	110	118	0	30.94	0	13	0.00081	R	AEDFVYSIR	R			4	Spectrum21947 scans:27896,	15506460	13126	1		0	-0.8	-0.8	R.AEDFVYSIR.R	NP_973354.1	solute-binding family 5 protein [Treponema denticola ATCC 35405]	R.AEDFVYSIR.R		1
334472693	1	1	301.1993	600.384	2	600.3846	-0.0006	219	223	0	25.2	0	16	0.0068	K	IELVK	N			4	Spectrum7428 scans:11562,	15506460	55	1		0	-1	-1	K.IELVK.N	NP_973354.1	solute-binding family 5 protein [Treponema denticola ATCC 35405]	K.IELVK.N		1
334472752	1	1	482.7835	963.5524	2	963.5542	-0.0018	139	146	0	29.66	0	13	0.0012	R	FLSPVFVR	V			4	Spectrum28134 scans:34666,	15506499	7315	1		0	-1.9	-1.9	R.FLSPVFVR.V	NP_973383.1	hypothetical protein TDE2785 [Treponema denticola ATCC 35405]	R.FLSPVFVR.V		1
334473080	1	1	343.726	685.4373	2	685.4374	0			0	39.8	0	13	0.0001		ILAELK				5	Spectrum11310 scans:15962,	15506599	899	0		0	0	0	.ILAELK.	unassigned	unassigned	.ILAELK.		1
334473233	1	1	373.7059	745.3972	2	745.397	0.0002			0	38.94	0	17	0.00036		TLEDLR				5	Spectrum6125 scans:9960,	15506599	1698	0		0	0.3	0.3	.TLEDLR.	unassigned	unassigned	.TLEDLR.		1
334473219	1	0	367.726	733.4375	2	733.4374	0.0001			0	38.88	0	13	0.00013		LLDFVK				5	Spectrum22501 scans:28515,	15506599	1600	0		0	0.1	0.1	.LLDFVK.	unassigned	unassigned	.LLDFVK.		1
334472998	1	1	324.7075	647.4004	2	647.4006	-0.0003			0	35.7	0	14	0.00036		IIFAGK				5	Spectrum12592 scans:17379,	15506599	464	0		0	-0.5	-0.5	.IIFAGK.	unassigned	unassigned	.IIFAGK.		1
334473228	1	1	372.2241	742.4336	2	742.4337	-0.0001			0	34.97	0	13	0.00038		NLIDLR				5	Spectrum17821 scans:23326,	15506599	1666	0		0	-0.1	-0.1	.NLIDLR.	unassigned	unassigned	.NLIDLR.		1
334472986	1	1	318.6771	635.3397	2	635.3391	0.0007			0	34.04	0	13	0.00045		FNLSR				4	Spectrum6894 scans:10910,	15506599	386	0		0	1.1	1.1	.FNLSR.	unassigned	unassigned	.FNLSR.		1
334472934	1	0	315.2026	628.3906	2	628.3908	-0.0002			0	34	0	15	0.00066		ILDIR				4	Spectrum11191 scans:15822,	15506599	233	0		0	-0.3	-0.3	.ILDIR.	unassigned	unassigned	.ILDIR.		1
334472890	1	1	301.1998	600.385	2	600.3846	0.0003			0	33.4	0	16	0.001		IDLLK				4	Spectrum13572 scans:18547,	15506599	61	0		0	0.5	0.5	.IDLLK.	unassigned	unassigned	.IDLLK.		1
334473012	1	1	332.1948	662.375	2	662.3752	-0.0002			0	33.36	0	16	0.0011		DLIFR				4	Spectrum21279 scans:27157,	15506599	579	0		0	-0.3	-0.3	.DLIFR.	unassigned	unassigned	.DLIFR.		1
334473065	1	1	339.2213	676.428	2	676.4272	0.0008			0	33	0	13	0.0005		LLLYR				4	Spectrum14484 scans:19599,	15506599	823	0		0	1.2	1.2	.LLLYR.	unassigned	unassigned	.LLLYR.		1
334473050	1	1	336.7181	671.4216	2	671.4218	-0.0001			0	32.55	0	14	0.00072		LAVEIK				5	Spectrum10145 scans:14642,	15506599	749	0		0	-0.1	-0.1	.LAVEIK.	unassigned	unassigned	.LAVEIK.		1
334473306	1	1	386.2397	770.4648	2	770.465	-0.0002			0	32.23	0	13	0.0006		QQILLR		Deamidated (NQ)	0.200000.0	5	Spectrum12621 scans:17410,	15506599	2058	0		0	-0.3	-0.3	.QQILLR. + Deamidated (NQ)	unassigned	unassigned	.QQILLR. + Deamidated (NQ)		1
334473194	1	1	365.7205	729.4264	2	729.4272	-0.0008			0	32.01	0	15	0.001		IVQIEK		Deamidated (NQ)	0.002000.0	5	Spectrum6058 scans:9873,	15506599	1531	0		0	-1.1	-1.1	.IVQIEK. + Deamidated (NQ)	unassigned	unassigned	.IVQIEK. + Deamidated (NQ)		1
334472886	1	1	301.1993	600.3841	2	600.3846	-0.0005			0	31.78	0	16	0.0015		IINLK		Deamidated (NQ)	0.00200.0	4	Spectrum12545 scans:17329,	15506599	57	0		0	-0.8	-0.8	.IINLK. + Deamidated (NQ)	unassigned	unassigned	.IINLK. + Deamidated (NQ)		1
334473006	1	1	329.7284	657.4422	2	657.4425	-0.0003			0	31.22	0	13	0.00076		LLTALK				4	Spectrum9770 scans:14231,	15506599	544	0		0	-0.5	-0.5	.LLTALK.	unassigned	unassigned	.LLTALK.		1
334472906	1	1	304.194	606.3735	2	606.3741	-0.0006			0	30.45	0	13	0.0009		ISFLK				4	Spectrum15870 scans:21150,	15506599	134	0		0	-1	-1	.ISFLK.	unassigned	unassigned	.ISFLK.		1
334473009	1	1	331.7027	661.3909	2	661.3911	-0.0002			0	28.71	0	13	0.0015		IFAGVR				4	Spectrum10907 scans:15496,	15506599	559	0		0	-0.3	-0.3	.IFAGVR.	unassigned	unassigned	.IFAGVR.		1
334473064	1	1	338.7231	675.4315	2	675.4319	-0.0004			0	28.57	0	13	0.0014		IVAFVK				5	Spectrum13073 scans:17965,	15506599	815	0		0	-0.6	-0.6	.IVAFVK.	unassigned	unassigned	.IVAFVK.		1
334473259	1	1	379.7076	757.4005	2	757.401	-0.0005			0	28.46	0	13	0.0014		TSLFYK				4	Spectrum12997 scans:17864,	15506599	1833	0		0	-0.7	-0.7	.TSLFYK.	unassigned	unassigned	.TSLFYK.		1
334472887	1	1	301.1994	600.3843	2	600.3846	-0.0003			0	28.36	0	16	0.0033		VLELK				4	Spectrum7215 scans:11293,	15506599	58	0		0	-0.5	-0.5	.VLELK.	unassigned	unassigned	.VLELK.		1
334473155	1	1	358.2267	714.4387	2	714.4388	0			0	28.24	0	16	0.0031		SLILNR				5	Spectrum10708 scans:15273,	15506599	1297	0		0	0	0	.SLILNR.	unassigned	unassigned	.SLILNR.		1
334472945	1	1	315.713	629.4114	2	629.4112	0.0002			0	28.14	0	19	0.0068		IGSLIK				5	Spectrum14786 scans:19938,	15506599	256	0		0	0.3	0.3	.IGSLIK.	unassigned	unassigned	.IGSLIK.		1
334473087	1	1	344.6972	687.3798	2	687.3803	-0.0005			0	27.74	0	16	0.0036		DIAELK				4	Spectrum8737 scans:13076,	15506599	918	0		0	-0.7	-0.7	.DIAELK.	unassigned	unassigned	.DIAELK.		1
334472925	1	1	305.1714	608.3282	2	608.3282	0			0	27.37	0	13	0.0021		FSSLR				4	Spectrum7002 scans:11037,	15506599	170	0		0	0	0	.FSSLR.	unassigned	unassigned	.FSSLR.		1
334473074	1	1	342.6896	683.3646	2	683.3643	0.0003			0	27.11	0	13	0.0019		YFLGGK				4	Spectrum10947 scans:15541,	15506599	873	0		0	0.4	0.4	.YFLGGK.	unassigned	unassigned	.YFLGGK.		1
334472977	1	1	318.1913	634.368	2	634.369	-0.001			0	25.92	0	15	0.0042		DILFK				4	Spectrum20031 scans:25776,	15506599	364	0		0	-1.6	-1.6	.DILFK.	unassigned	unassigned	.DILFK.		1
334473197	1	1	365.7265	729.4385	2	729.4385	0			0	25.06	0	16	0.0072		LISEIR				3	Spectrum8314 scans:12598,	15506599	1534	0		0	0	0	.LISEIR.	unassigned	unassigned	.LISEIR.		1
334473128	1	1	352.7041	703.3936	2	703.3938	-0.0002			0	24.88	0	13	0.0033		MLAELK				5	Spectrum10793 scans:15366,	15506599	1163	0		0	-0.3	-0.3	.MLAELK.	unassigned	unassigned	.MLAELK.		1
334473195	1	1	365.7206	729.4266	2	729.4272	-0.0006			0	24.69	0	15	0.0054		ILDIEK				4	Spectrum11494 scans:16164,	15506599	1532	0		0	-0.8	-0.8	.ILDIEK.	unassigned	unassigned	.ILDIEK.		1
334473148	1	1	356.2416	710.4687	2	710.469	-0.0004			0	24.25	0	13	0.0038		ILLPQK				3	Spectrum10479 scans:15025,	15506599	1235	0		0	-0.6	-0.6	.ILLPQK.	unassigned	unassigned	.ILLPQK.		1
334473225	1	0	371.7444	741.4743	2	741.4749	-0.0005			0	24.23	0	13	0.0038		LILDIR				4	Spectrum11275 scans:15920,	15506599	1661	0		0	-0.7	-0.7	.LILDIR.	unassigned	unassigned	.LILDIR.		1
334473070	1	1	341.1895	680.3644	2	680.3646	-0.0002			0	24.02	0	13	0.004		VYFPR				4	Spectrum11572 scans:16248,	15506599	851	0		0	-0.3	-0.3	.VYFPR.	unassigned	unassigned	.VYFPR.		1
334473409	1	1	406.2266	810.4387	2	810.4388	-0.0001			0	23.89	0	15	0.0065		VIYFNR				5	Spectrum12842 scans:17668,	15506599	2774	0		0	-0.1	-0.1	.VIYFNR.	unassigned	unassigned	.VIYFNR.		1
334472965	1	1	318.1823	634.35	2	634.3512	-0.0012			0	23.88	0	16	0.0092		MFIPK				3	Spectrum12658 scans:17449,	15506599	320	0		0	-1.9	-1.9	.MFIPK.	unassigned	unassigned	.MFIPK.		1
334473255	1	1	378.7184	755.4223	2	755.4218	0.0005			0	23.69	0	13	0.0043		FIVSYK				4	Spectrum15351 scans:20572,	15506599	1796	0		0	0.7	0.7	.FIVSYK.	unassigned	unassigned	.FIVSYK.		1
334472978	1	1	318.1913	634.368	2	634.369	-0.001			0	23.26	0	15	0.0078		FLDLK				3	Spectrum13589 scans:18565,	15506599	365	0		0	-1.6	-1.6	.FLDLK.	unassigned	unassigned	.FLDLK.		1
334472863	1	1	300.7075	599.4004	2	599.4006	-0.0003			0	23.06	0	13	0.0059		NIIIK				4	Spectrum11443 scans:16108,	15506599	30	0		0	-0.5	-0.5	.NIIIK.	unassigned	unassigned	.NIIIK.		1
334473133	1	1	352.721	703.4274	2	703.4268	0.0006			0	22.54	0	14	0.0075		YAPIIK				3	Spectrum21861 scans:27801,	15506599	1170	0		0	0.9	0.9	.YAPIIK.	unassigned	unassigned	.YAPIIK.		1
334473188	1	1	364.7369	727.4593	2	727.4592	0.0001			0	21.9	0	13	0.0065		LVNIIR		Deamidated (NQ)	0.002000.0	5	Spectrum21187 scans:27052,	15506599	1491	0		0	0.1	0.1	.LVNIIR. + Deamidated (NQ)	unassigned	unassigned	.LVNIIR. + Deamidated (NQ)		1
334473001	1	1	326.1947	650.3749	2	650.3751	-0.0002			0	21.5	0	13	0.0071		LYSLR				5	Spectrum10703 scans:15268,	15506599	485	0		0	-0.3	-0.3	.LYSLR.	unassigned	unassigned	.LYSLR.		1
334472891	1	1	302.1585	602.3024	2	602.3024	0			0	20.67	0	15	0.016		EDIAR				4	Spectrum522 scans:1397,	15506599	74	0		0	0	0	.EDIAR.	unassigned	unassigned	.EDIAR.		1
334473094	1	1	346.7021	691.3896	2	691.3905	-0.0008			0	20.16	0	13	0.011		DGFILK				5	Spectrum17982 scans:23504,	15506599	971	0		0	-1.2	-1.2	.DGFILK.	unassigned	unassigned	.DGFILK.		1
334473292	1	1	382.713	763.4115	2	763.4116	-0.0001			0	19.87	0	13	0.011		FIENIK		Deamidated (NQ)	0.000200.0	4	Spectrum10443 scans:14986,	15506599	1955	0		0	-0.1	-0.1	.FIENIK. + Deamidated (NQ)	unassigned	unassigned	.FIENIK. + Deamidated (NQ)		1
334473143	1	1	354.687	707.3594	2	707.3602	-0.0008			0	19.87	0	16	0.022		FDSALR				3	Spectrum5327 scans:8875,	15506599	1205	0		0	-1.1	-1.1	.FDSALR.	unassigned	unassigned	.FDSALR.		1
334473100	1	1	347.7103	693.406	2	693.4061	-0.0001			0	19.76	0	13	0.011		IISFSK				5	Spectrum11168 scans:15793,	15506599	999	0		0	-0.1	-0.1	.IISFSK.	unassigned	unassigned	.IISFSK.		1
334472898	1	1	302.676	603.3374	2	603.338	-0.0007			1	19.45	0	14	0.018		PVFKN				4	Spectrum11323 scans:15976,	15506599	95	0		0	-1.2	-1.2	.PVFKN.	unassigned	unassigned	.PVFKN.		1
334473366	1	1	395.2523	788.49	2	788.4908	-0.0008			0	19.28	0	13	0.012		IFLIQR				5	Spectrum21383 scans:27275,	15506599	2401	0		0	-1	-1	.IFLIQR.	unassigned	unassigned	.IFLIQR.		1
334473146	1	1	354.6893	707.3641	2	707.3643	-0.0001			0	19.2	0	16	0.024		LDFWK				5	Spectrum26261 scans:32626,	15506599	1209	0		0	-0.1	-0.1	.LDFWK.	unassigned	unassigned	.LDFWK.		1
334472920	1	1	305.1657	608.3168	2	608.317	-0.0001			0	18.55	0	17	0.038		SLFNK		Deamidated (NQ)	0.00020.0	3	Spectrum7217 scans:11296,	15506599	163	0		0	-0.2	-0.2	.SLFNK. + Deamidated (NQ)	unassigned	unassigned	.SLFNK. + Deamidated (NQ)		1
334473002	1	1	326.1983	650.3821	2	650.3825	-0.0004			0	18.53	0	13	0.014		FLIMK				4	Spectrum18928 scans:24561,	15506599	486	0		0	-0.6	-0.6	.FLIMK.	unassigned	unassigned	.FLIMK.		1
334473399	1	1	403.1981	804.3816	2	804.38	0.0016			0	18.23	0	13	0.015		LCNELR		Deamidated (NQ)	0.002000.0	3	Spectrum16812 scans:22199,	15506599	2670	0		0	2	2	.LCNELR. + Deamidated (NQ)	unassigned	unassigned	.LCNELR. + Deamidated (NQ)		1
334472917	1	1	305.1649	608.3152	2	608.317	-0.0017			0	17.84	0	17	0.045		ISDFK				4	Spectrum7839 scans:12046,	15506599	159	0		0	-2.8	-2.8	.ISDFK.	unassigned	unassigned	.ISDFK.		1
334473294	1	1	382.7185	763.4224	2	763.4228	-0.0004			0	17.56	0	15	0.028		FILTDR				4	Spectrum15192 scans:20393,	15506599	1957	0		0	-0.5	-0.5	.FILTDR.	unassigned	unassigned	.FILTDR.		1
334473210	1	1	366.7202	731.4258	2	731.4251	0.0007			0	17.25	0	14	0.026		INMLIK		Deamidated (NQ)	0.020000.0	4	Spectrum21216 scans:27087,	15506599	1576	0		0	1	1	.INMLIK. + Deamidated (NQ)	unassigned	unassigned	.INMLIK. + Deamidated (NQ)		1
334473037	1	1	335.7464	669.4782	2	669.4789	-0.0007			0	17.13	0	13	0.019		ILALIK				5	Spectrum23869 scans:30018,	15506599	699	0		0	-1	-1	.ILALIK.	unassigned	unassigned	.ILALIK.		1
334474465	1	1	587.8192	1173.6237	2	1173.6241	-0.0003			0	17.1	0	17	0.054		IQEIEIATTR		Deamidated (NQ)	0.0200000000.0	5	Spectrum15910 scans:21194,	15506599	16702	0		0	-0.3	-0.3	.IQEIEIATTR. + Deamidated (NQ)	unassigned	unassigned	.IQEIEIATTR. + Deamidated (NQ)		1
334472932	1	1	314.7105	627.4065	2	627.4068	-0.0003			0	17.01	0	13	0.02		ILINR				4	Spectrum7162 scans:11227,	15506599	228	0		0	-0.5	-0.5	.ILINR.	unassigned	unassigned	.ILINR.		1
334472989	1	1	319.181	636.3475	2	636.3483	-0.0008			0	16.97	0	13	0.024		FEITK				4	Spectrum6395 scans:10304,	15506599	395	0		0	-1.3	-1.3	.FEITK.	unassigned	unassigned	.FEITK.		1
334473082	1	1	343.7261	685.4377	2	685.4374	0.0003			1	16.86	0	13	0.021		ALIIKE				3	Spectrum11186 scans:15817,	15506599	901	0		0	0.4	0.4	.ALIIKE.	unassigned	unassigned	.ALIIKE.		1
334473016	1	1	332.7048	663.3951	2	663.3956	-0.0004			0	16.24	0	17	0.064		FALSVK				4	Spectrum15248 scans:20457,	15506599	602	0		0	-0.6	-0.6	.FALSVK.	unassigned	unassigned	.FALSVK.		1
334474754	1	1	625.3237	1248.6328	2	1248.635	-0.0022			1	16.12	0	16	0.051		DFNLKIDAGEK				5	Spectrum8304 scans:12587,	15506599	20544	0		0	-1.8	-1.8	.DFNLKIDAGEK.	unassigned	unassigned	.DFNLKIDAGEK.		1
334473339	1	1	390.2196	778.4247	2	778.4225	0.0022			0	16.12	0	16	0.049		IYLENK				3	Spectrum5094 scans:8591,	15506599	2218	0		0	2.8	2.8	.IYLENK.	unassigned	unassigned	.IYLENK.		1
334472954	1	1	316.193	630.3714	2	630.3701	0.0013			0	16.01	0	19	0.11		TILER				4	Spectrum4455 scans:7841,	15506599	283	0		0	2.1	2.1	.TILER.	unassigned	unassigned	.TILER.		1
334472878	1	1	301.189	600.3634	2	600.3595	0.004			0	15.92	0	16	0.051		IQAIR		Deamidated (NQ)	0.02000.0	4	Spectrum6663 scans:10639,	15506599	48	0		0	6.7	6.7	.IQAIR. + Deamidated (NQ)	unassigned	unassigned	.IQAIR. + Deamidated (NQ)		1
334472889	1	1	301.1997	600.3848	2	600.3846	0.0002			0	15.88	0	16	0.058		IVELK				4	Spectrum7096 scans:11148,	15506599	60	0		0	0.3	0.3	.IVELK.	unassigned	unassigned	.IVELK.		1
334473079	1	1	343.7257	685.4369	2	685.4374	-0.0005			0	15.87	0	13	0.026		LQILAK		Deamidated (NQ)	0.020000.0	3	Spectrum13510 scans:18480,	15506599	898	0		0	-0.7	-0.7	.LQILAK. + Deamidated (NQ)	unassigned	unassigned	.LQILAK. + Deamidated (NQ)		1
334474163	1	1	539.7981	1077.5816	2	1077.5818	-0.0002			0	15.79	0	16	0.058		TGNFANLTLK				7	Spectrum21462 scans:27362,	15506599	12049	0		0	-0.2	-0.2	.TGNFANLTLK.	unassigned	unassigned	.TGNFANLTLK.		1
334473316	1	1	387.7393	773.464	2	773.4647	-0.0007			0	15.77	0	17	0.074		TLINSVK				5	Spectrum7595 scans:11756,	15506599	2120	0		0	-0.9	-0.9	.TLINSVK.	unassigned	unassigned	.TLINSVK.		1
334473512	1	1	423.7319	845.4492	2	845.4541	-0.0049			1	15.75	0	17	0.081		REALAMR				5	Spectrum8484 scans:12786,	15506599	3737	0		0	-5.8	-5.8	.REALAMR.	unassigned	unassigned	.REALAMR.		1
334473886	1	1	490.7559	979.4973	2	979.4974	-0.0001			1	15.68	0	16	0.055		LYEANKDK				3	Spectrum8980 scans:13352,	15506599	7909	0		0	-0.1	-0.1	.LYEANKDK.	unassigned	unassigned	.LYEANKDK.		1
334472951	1	1	316.1735	630.3324	2	630.3337	-0.0012			0	15.54	0	17	0.073		ADNIAK				2	Spectrum454 scans:1269,	15506599	273	0		0	-1.9	-1.9	.ADNIAK.	unassigned	unassigned	.ADNIAK.		1
334472893	1	1	302.1767	602.3388	2	602.3388	0			0	15.26	0	17	0.076		LNTVR		Deamidated (NQ)	0.02000.0	4	Spectrum4150 scans:7470,	15506599	84	0		0	0	0	.LNTVR. + Deamidated (NQ)	unassigned	unassigned	.LNTVR. + Deamidated (NQ)		1
334472982	1	1	318.2098	634.4051	2	634.4054	-0.0003			0	15.08	0	13	0.031		LVYLK				5	Spectrum10932 scans:15525,	15506599	379	0		0	-0.5	-0.5	.LVYLK.	unassigned	unassigned	.LVYLK.		1
334473217	1	1	367.6953	733.3761	2	733.3792	-0.0031			0	15.08	0	13	0.039		LMLDAR		Oxidation (M)	0.010000.0	3	Spectrum5535 scans:9167,	15506599	1595	0		0	-4.2	-4.2	.LMLDAR. + Oxidation (M)	unassigned	unassigned	.LMLDAR. + Oxidation (M)		1
334474894	1	1	701.3534	1400.6922	2	1400.6895	0.0027			1	15.01	0	15	0.052		QVAIDGELRQNR		3 Deamidated (NQ)	0.200000000220.0	3	Spectrum28022 scans:34548,	15506599	27850	0		0	1.9	1.9	.QVAIDGELRQNR. + 3 Deamidated (NQ)	unassigned	unassigned	.QVAIDGELRQNR. + 3 Deamidated (NQ)		1
334475129	1	1	1186.0773	2370.14	2	2370.1373	0.0027			0	14.93	0	16	0.079		GCNIIGITGDVSPDEQDALPTAK				3	Spectrum29490 scans:36172,	15506599	41473	0		0	1.1	1.1	.GCNIIGITGDVSPDEQDALPTAK.	unassigned	unassigned	.GCNIIGITGDVSPDEQDALPTAK.		1
334474985	1	1	765.8697	1529.7248	2	1529.7256	-0.0008			1	14.92	0	15	0.055		AIGERDDASCPALR				8	Spectrum8130 scans:12383,	15506599	32036	0		0	-0.5	-0.5	.AIGERDDASCPALR.	unassigned	unassigned	.AIGERDDASCPALR.		1
334474783	1	1	644.8567	1287.6988	2	1287.7043	-0.0055			0	14.9	0	15	0.053		LIVVNCIIMGR		Deamidated (NQ)	0.00002000000.0	3	Spectrum33409 scans:40557,	15506599	22618	0		0	-4.3	-4.3	.LIVVNCIIMGR. + Deamidated (NQ)	unassigned	unassigned	.LIVVNCIIMGR. + Deamidated (NQ)		1
334473157	1	1	358.7185	715.4225	2	715.4228	-0.0003			0	14.89	0	16	0.065		LIDLSR				4	Spectrum6130 scans:9966,	15506599	1300	0		0	-0.4	-0.4	.LIDLSR.	unassigned	unassigned	.LIDLSR.		1
334473243	1	1	375.1784	748.3423	2	748.3425	-0.0002			0	14.85	0	13	0.033		MENINK		Deamidated (NQ)	0.000020.0	3	Spectrum9209 scans:13604,	15506599	1724	0		0	-0.3	-0.3	.MENINK. + Deamidated (NQ)	unassigned	unassigned	.MENINK. + Deamidated (NQ)		1
334473005	1	1	328.7101	655.4056	2	655.4017	0.0039			0	14.84	0	13	0.033		LLPTGR				4	Spectrum20134 scans:25888,	15506599	528	0		0	6	6	.LLPTGR.	unassigned	unassigned	.LLPTGR.		1
334474916	1	1	707.3737	1412.7328	2	1412.7399	-0.0071			0	14.78	0	15	0.06		TTDVSDIEVIPPK				5	Spectrum22432 scans:28441,	15506599	28264	0		0	-5	-5	.TTDVSDIEVIPPK.	unassigned	unassigned	.TTDVSDIEVIPPK.		1
334474286	1	1	374.2	1119.578	3	1119.5812	-0.0031			1	14.76	0	16	0.072		EEIKPTEFK				6	Spectrum8663 scans:12992,	15506599	14085	0		0	-2.8	-2.8	.EEIKPTEFK.	unassigned	unassigned	.EEIKPTEFK.		1
334473998	1	1	510.7771	1019.5397	2	1019.5474	-0.0077			0	14.62	0	16	0.081		LIIPFNMR		Oxidation (M); Deamidated (NQ)	0.00000210.0	3	Spectrum11049 scans:15657,	15506599	9837	0		0	-7.6	-7.6	.LIIPFNMR. + Oxidation (M); Deamidated (NQ)	unassigned	unassigned	.LIIPFNMR. + Oxidation (M); Deamidated (NQ)		1
334473336	1	1	389.7206	777.4267	2	777.4272	-0.0006			0	14.53	0	13	0.044		LQEFLK		Deamidated (NQ)	0.020000.0	4	Spectrum20355 scans:26137,	15506599	2193	0		0	-0.8	-0.8	.LQEFLK. + Deamidated (NQ)	unassigned	unassigned	.LQEFLK. + Deamidated (NQ)		1
334474899	1	1	701.8745	1401.7343	2	1401.7351	-0.0007			0	14.5	0	15	0.066		TALTDAEIAAAVEK				4	Spectrum24896 scans:31142,	15506599	27890	0		0	-0.5	-0.5	.TALTDAEIAAAVEK.	unassigned	unassigned	.TALTDAEIAAAVEK.		1
334472948	1	1	316.1615	630.3084	2	630.3085	-0.0001			0	14.48	0	13	0.036		ANVGDR				3	Spectrum59 scans:164,	15506599	269	0		0	-0.2	-0.2	.ANVGDR.	unassigned	unassigned	.ANVGDR.		1
334473250	1	1	375.7108	749.4069	2	749.4072	-0.0002			0	14.4	0	15	0.058		ALDYIR				3	Spectrum10592 scans:15146,	15506599	1738	0		0	-0.3	-0.3	.ALDYIR.	unassigned	unassigned	.ALDYIR.		1
334472895	1	1	302.1966	602.3787	2	602.3792	-0.0004			0	14.36	0	17	0.099		LVPFK				2	Spectrum16510 scans:21859,	15506599	86	0		0	-0.7	-0.7	.LVPFK.	unassigned	unassigned	.LVPFK.		1
334473215	1	1	367.2053	732.396	2	732.3959	0.0001			0	14.33	0	17	0.1		IWTWK				4	Spectrum22118 scans:28089,	15506599	1590	0		0	0.1	0.1	.IWTWK.	unassigned	unassigned	.IWTWK.		1
334473106	1	1	349.7256	697.4366	2	697.4374	-0.0008			0	14.22	0	13	0.038		VEIIPK				3	Spectrum11127 scans:15744,	15506599	1069	0		0	-1.1	-1.1	.VEIIPK.	unassigned	unassigned	.VEIIPK.		1
334474975	1	1	754.3692	1506.7238	2	1506.7249	-0.0011			0	14.21	0	16	0.076		GMGGLGGSIFSPGQAR		Oxidation (M)	0.0100000000000000.0	4	Spectrum22604 scans:28631,	15506599	31053	0		0	-0.7	-0.7	.GMGGLGGSIFSPGQAR. + Oxidation (M)	unassigned	unassigned	.GMGGLGGSIFSPGQAR. + Oxidation (M)		1
334474403	1	1	577.7723	1153.5301	2	1153.5325	-0.0024			0	14.19	0	14	0.051		DLAEFTEAMK				3	Spectrum27874 scans:34390,	15506599	15716	0		0	-2.1	-2.1	.DLAEFTEAMK.	unassigned	unassigned	.DLAEFTEAMK.		1
334473020	1	1	333.6763	665.338	2	665.3384	-0.0004			0	14.19	0	17	0.099		FSGINK		Deamidated (NQ)	0.000020.0	4	Spectrum10131 scans:14627,	15506599	611	0		0	-0.6	-0.6	.FSGINK. + Deamidated (NQ)	unassigned	unassigned	.FSGINK. + Deamidated (NQ)		1
334475070	1	1	851.9648	1701.9151	2	1701.9189	-0.0038			0	14.17	0	16	0.092		SAVEVLPYTPITIGDK				6	Spectrum33451 scans:40605,	15506599	36272	0		0	-2.2	-2.2	.SAVEVLPYTPITIGDK.	unassigned	unassigned	.SAVEVLPYTPITIGDK.		1
334475087	1	1	878.4816	1754.9487	2	1754.9454	0.0033			0	14.14	0	15	0.069		PAPVVVEEPTPAPEPVK				9	Spectrum19163 scans:24821,	15506599	37329	0		0	1.9	1.9	.PAPVVVEEPTPAPEPVK.	unassigned	unassigned	.PAPVVVEEPTPAPEPVK.		1
334474496	1	1	590.7976	1179.5805	2	1179.5845	-0.004			0	14.13	0	15	0.073		IDPALTEMFK		Oxidation (M)	0.0000000100.0	2	Spectrum40854 scans:49937,	15506599	16992	0		0	-3.4	-3.4	.IDPALTEMFK. + Oxidation (M)	unassigned	unassigned	.IDPALTEMFK. + Oxidation (M)		1
334473530	1	1	425.7245	849.4345	2	849.4344	0			0	14.1	0	14	0.06		VLGNYER				5	Spectrum4307 scans:7660,	15506599	3854	0		0	0	0	.VLGNYER.	unassigned	unassigned	.VLGNYER.		1
334473982	1	1	509.2949	1016.5752	2	1016.5754	-0.0001			0	14.09	0	14	0.055		EITDVLLSK				7	Spectrum23314 scans:29407,	15506599	9712	0		0	-0.1	-0.1	.EITDVLLSK.	unassigned	unassigned	.EITDVLLSK.		1
334472980	1	1	318.1913	634.3681	2	634.369	-0.0009			0	14.07	0	15	0.065		LLDFK				3	Spectrum14296 scans:19372,	15506599	370	0		0	-1.4	-1.4	.LLDFK.	unassigned	unassigned	.LLDFK.		1
334474362	1	1	571.8041	1141.5936	2	1141.5866	0.007			0	14.06	0	14	0.057		IEDENPLLAK		Deamidated (NQ)	0.0000200000.0	3	Spectrum26047 scans:32396,	15506599	15182	0		0	6.1	6.1	.IEDENPLLAK. + Deamidated (NQ)	unassigned	unassigned	.IEDENPLLAK. + Deamidated (NQ)		1
334474073	1	1	523.2873	1044.56	2	1044.5563	0.0037			0	14.02	0	15	0.065		ISSAQALQAR		Deamidated (NQ)	0.0000000200.0	3	Spectrum7873 scans:12086,	15506599	10730	0		0	3.5	3.5	.ISSAQALQAR. + Deamidated (NQ)	unassigned	unassigned	.ISSAQALQAR. + Deamidated (NQ)		1
334473023	1	1	335.1672	668.3199	2	668.3203	-0.0004			0	13.98	0	14	0.058		FMIDK		Oxidation (M)	0.01000.0	4	Spectrum5685 scans:9391,	15506599	665	0		0	-0.6	-0.6	.FMIDK. + Oxidation (M)	unassigned	unassigned	.FMIDK. + Oxidation (M)		1
334473831	1	1	483.2386	964.4626	2	964.4614	0.0012			0	13.97	0	16	0.08		DITDQFAR				4	Spectrum15092 scans:20282,	15506599	7337	0		0	1.2	1.2	.DITDQFAR.	unassigned	unassigned	.DITDQFAR.		1
334472883	1	1	301.1891	600.3637	2	600.3595	0.0043			0	13.9	0	16	0.081		IALER				4	Spectrum5304 scans:8847,	15506599	53	0		0	7.2	7.2	.IALER.	unassigned	unassigned	.IALER.		1
334473427	1	1	409.2256	816.4367	2	816.4341	0.0026			0	13.87	0	15	0.066		SVDDILR				4	Spectrum16974 scans:22383,	15506599	2897	0		0	3.2	3.2	.SVDDILR.	unassigned	unassigned	.SVDDILR.		1
334474874	1	1	679.8608	1357.707	2	1357.7089	-0.0019			0	13.82	0	17	0.11		QGVIDIIGSEAEK				4	Spectrum34510 scans:41817,	15506599	25789	0		0	-1.4	-1.4	.QGVIDIIGSEAEK.	unassigned	unassigned	.QGVIDIIGSEAEK.		1
334472946	1	1	315.7132	629.4118	2	629.4112	0.0006			0	13.8	0	19	0.18		IGLTVK				5	Spectrum9611 scans:14052,	15506599	257	0		0	1	1	.IGLTVK.	unassigned	unassigned	.IGLTVK.		1
334473924	1	1	497.745	993.4754	2	993.4767	-0.0013			0	13.78	0	16	0.096		ELYPETSR				5	Spectrum6504 scans:10438,	15506599	8487	0		0	-1.3	-1.3	.ELYPETSR.	unassigned	unassigned	.ELYPETSR.		1
334473061	1	1	338.6664	675.3182	2	675.3188	-0.0006			0	13.74	0	14	0.061		TEGDVR				4	Spectrum771 scans:2271,	15506599	806	0		0	-0.9	-0.9	.TEGDVR.	unassigned	unassigned	.TEGDVR.		1
334474375	1	1	383.208	1146.6023	3	1146.6033	-0.001			1	13.72	0	16	0.087		DIGEFKPVSR				3	Spectrum13596 scans:18573,	15506599	15388	0		0	-0.9	-0.9	.DIGEFKPVSR.	unassigned	unassigned	.DIGEFKPVSR.		1
334473969	1	1	338.5136	1012.5188	3	1012.5189	-0.0001			0	13.72	0	14	0.055		INSSHDLVK		Deamidated (NQ)	0.020000000.0	4	Spectrum3853 scans:7104,	15506599	9519	0		0	-0.1	-0.1	.INSSHDLVK. + Deamidated (NQ)	unassigned	unassigned	.INSSHDLVK. + Deamidated (NQ)		1
334474949	1	1	732.3567	1462.6988	2	1462.6973	0.0015			0	13.71	0	14	0.062		EASLPSIDLTMDR		Oxidation (M)	0.0000000000100.0	5	Spectrum25711 scans:32027,	15506599	29752	0		0	1	1	.EASLPSIDLTMDR. + Oxidation (M)	unassigned	unassigned	.EASLPSIDLTMDR. + Oxidation (M)		1
334472974	1	1	318.1911	634.3677	2	634.369	-0.0013			0	13.66	0	15	0.071		IDIFK				5	Spectrum19885 scans:25616,	15506599	354	0		0	-2	-2	.IDIFK.	unassigned	unassigned	.IDIFK.		1
334474324	1	1	565.8238	1129.6331	2	1129.6343	-0.0011			0	13.64	0	14	0.065		TNEVLQSVLK				4	Spectrum23328 scans:29422,	15506599	14545	0		0	-1	-1	.TNEVLQSVLK.	unassigned	unassigned	.TNEVLQSVLK.		1
334474432	1	1	582.2794	1162.5443	2	1162.5506	-0.0063			0	13.61	0	14	0.061		AAYDALPEADK				4	Spectrum12829 scans:17652,	15506599	16148	0		0	-5.4	-5.4	.AAYDALPEADK.	unassigned	unassigned	.AAYDALPEADK.		1
334473173	1	1	360.7055	719.3965	2	719.3966	-0.0002			0	13.57	0	14	0.059		VAFDLR				5	Spectrum14909 scans:20076,	15506599	1368	0		0	-0.3	-0.3	.VAFDLR.	unassigned	unassigned	.VAFDLR.		1
334474729	1	1	618.8086	1235.6027	2	1235.6033	-0.0006			0	13.55	0	14	0.068		AGELLAEAGYDK				7	Spectrum17466 scans:22931,	15506599	19920	0		0	-0.5	-0.5	.AGELLAEAGYDK.	unassigned	unassigned	.AGELLAEAGYDK.		1
334474647	1	1	404.8802	1211.6188	3	1211.6186	0.0002			1	13.54	0	15	0.082		DGKNELVFYK				8	Spectrum17153 scans:22586,	15506599	18677	0		0	0.2	0.2	.DGKNELVFYK.	unassigned	unassigned	.DGKNELVFYK.		1
334472992	1	1	322.7025	643.3905	2	643.3905	0.0001			0	13.53	0	13	0.053		GDLLVK				3	Spectrum7270 scans:11363,	15506599	431	0		0	0.2	0.2	.GDLLVK.	unassigned	unassigned	.GDLLVK.		1
334472927	1	1	305.1749	608.3353	2	608.3356	-0.0003			0	13.53	0	13	0.044		MAIFK				3	Spectrum11735 scans:16431,	15506599	175	0		0	-0.5	-0.5	.MAIFK.	unassigned	unassigned	.MAIFK.		1
334475128	1	1	791.0532	2370.1378	3	2370.1373	0.0005			0	13.51	0	16	0.11		GCNIIGITGDVSPDEQDALPTAK				6	Spectrum29513 scans:36198,	15506599	41472	0		0	0.2	0.2	.GCNIIGITGDVSPDEQDALPTAK.	unassigned	unassigned	.GCNIIGITGDVSPDEQDALPTAK.		1
334473583	1	1	433.7167	865.4188	2	865.4182	0.0006			0	13.46	0	15	0.072		DTVEFQK				7	Spectrum5171 scans:8684,	15506599	4259	0		0	0.7	0.7	.DTVEFQK.	unassigned	unassigned	.DTVEFQK.		1
334473071	1	1	341.6815	681.3485	2	681.3486	-0.0001			0	13.39	0	14	0.064		TWTFK				4	Spectrum14910 scans:20077,	15506599	857	0		0	-0.1	-0.1	.TWTFK.	unassigned	unassigned	.TWTFK.		1
334473419	1	1	407.7561	813.4976	2	813.496	0.0016			0	13.37	0	14	0.062		AAAEILVK				7	Spectrum10805 scans:15380,	15506599	2821	0		0	2	2	.AAAEILVK.	unassigned	unassigned	.AAAEILVK.		1
334474217	1	1	552.8128	1103.611	2	1103.6128	-0.0017			0	13.34	0	15	0.081		FSIPQFPLR				3	Spectrum35635 scans:43195,	15506599	13402	0		0	-1.5	-1.5	.FSIPQFPLR.	unassigned	unassigned	.FSIPQFPLR.		1
334474761	1	1	629.3066	1256.5986	2	1256.5997	-0.0011			0	13.32	0	15	0.074		NPNLSDDVQQK				6	Spectrum6298 scans:10179,	15506599	20942	0		0	-0.9	-0.9	.NPNLSDDVQQK.	unassigned	unassigned	.NPNLSDDVQQK.		1
334473110	1	1	350.7336	699.4526	2	699.4531	-0.0005			0	13.32	0	13	0.047		IIVLDK				3	Spectrum16643 scans:22006,	15506599	1091	0		0	-0.7	-0.7	.IIVLDK.	unassigned	unassigned	.IIVLDK.		1
334473069	1	1	340.6811	679.3477	2	679.3475	0.0001			0	13.28	0	16	0.094		MIFNR				3	Spectrum12015 scans:16742,	15506599	846	0		0	0.1	0.1	.MIFNR.	unassigned	unassigned	.MIFNR.		1
334474282	1	1	373.8725	1118.5957	3	1118.5972	-0.0015			1	13.19	0	15	0.091		WLESDKLTK				7	Spectrum13097 scans:17993,	15506599	14052	0		0	-1.3	-1.3	.WLESDKLTK.	unassigned	unassigned	.WLESDKLTK.		1
334473381	1	1	397.2248	792.435	2	792.4316	0.0034			0	13.17	0	16	0.1		IFMLNR				3	Spectrum20859 scans:26689,	15506599	2496	0		0	4.3	4.3	.IFMLNR.	unassigned	unassigned	.IFMLNR.		1
334472939	1	1	315.682	629.3495	2	629.3497	-0.0001			0	13.17	0	14	0.063		GAVLDR				3	Spectrum5119 scans:8621,	15506599	246	0		0	-0.2	-0.2	.GAVLDR.	unassigned	unassigned	.GAVLDR.		1
334473507	1	1	423.2456	844.4767	2	844.4767	0.0001			1	13.15	0	15	0.085		KEVNTVR				7	Spectrum8428 scans:12725,	15506599	3718	0		0	0.1	0.1	.KEVNTVR.	unassigned	unassigned	.KEVNTVR.		1
334474009	1	1	512.7486	1023.4826	2	1023.4808	0.0019			0	13.14	0	13	0.058		GQAALDMFR		Oxidation (M)	0.000000100.0	5	Spectrum13614 scans:18592,	15506599	10030	0		0	1.9	1.9	.GQAALDMFR. + Oxidation (M)	unassigned	unassigned	.GQAALDMFR. + Oxidation (M)		1
334473605	1	1	437.7567	873.4989	2	873.4919	0.007			2	13.14	0	17	0.14		NDIKQKK		Deamidated (NQ)	0.0000200.0	3	Spectrum20288 scans:26061,	15506599	4570	0		0	8	8	.NDIKQKK. + Deamidated (NQ)	unassigned	unassigned	.NDIKQKK. + Deamidated (NQ)		1
334474832	1	1	654.8306	1307.6466	2	1307.6357	0.0109			1	13.13	0	16	0.1		YKNQNIIEER		2 Deamidated (NQ)	0.0002200000.0	4	Spectrum4193 scans:7520,	15506599	23659	0		0	8.3	8.3	.YKNQNIIEER. + 2 Deamidated (NQ)	unassigned	unassigned	.YKNQNIIEER. + 2 Deamidated (NQ)		1
334474904	1	1	468.9201	1403.7386	3	1403.7409	-0.0023			2	13.12	0	17	0.14		EKDIGEFKPVSR				13	Spectrum9093 scans:13478,	15506599	27956	0		0	-1.6	-1.6	.EKDIGEFKPVSR.	unassigned	unassigned	.EKDIGEFKPVSR.		1
334473396	1	1	402.2166	802.4186	2	802.4185	0.0002			0	13.06	0	16	0.1		ISAEQAGK				2	Spectrum390 scans:1195,	15506599	2652	0		0	0.2	0.2	.ISAEQAGK.	unassigned	unassigned	.ISAEQAGK.		1
334473759	1	1	470.2973	938.58	2	938.58	-0.0001			0	13	0	13	0.05		DILALPGIK				3	Spectrum32176 scans:39162,	15506599	6421	0		0	-0.1	-0.1	.DILALPGIK.	unassigned	unassigned	.DILALPGIK.		1
334473402	1	1	403.2122	804.4099	2	804.4051	0.0048			0	12.99	0	15	0.083		LEGIDMK				4	Spectrum12179 scans:16923,	15506599	2673	0		0	6	6	.LEGIDMK.	unassigned	unassigned	.LEGIDMK.		1
334474736	1	1	620.8554	1239.6963	2	1239.6976	-0.0013			0	12.97	0	13	0.05		INPTLFPSVPR				3	Spectrum28359 scans:34922,	15506599	20099	0		0	-1	-1	.INPTLFPSVPR.	unassigned	unassigned	.INPTLFPSVPR.		1
334474080	1	1	523.7782	1045.5418	2	1045.5403	0.0015			0	12.92	0	16	0.12		ISSAQALQAR		2 Deamidated (NQ)	0.0000200200.0	3	Spectrum9075 scans:13459,	15506599	10760	0		0	1.4	1.4	.ISSAQALQAR. + 2 Deamidated (NQ)	unassigned	unassigned	.ISSAQALQAR. + 2 Deamidated (NQ)		1
334472952	1	1	316.1754	630.3362	2	630.3337	0.0025			0	12.92	0	17	0.13		LDLNR		Deamidated (NQ)	0.00020.0	3	Spectrum4989 scans:8472,	15506599	276	0		0	4	4	.LDLNR. + Deamidated (NQ)	unassigned	unassigned	.LDLNR. + Deamidated (NQ)		1
334473185	1	1	361.7082	721.4018	2	721.401	0.0008			0	12.91	0	14	0.069		LYIQGK		Deamidated (NQ)	0.000200.0	3	Spectrum6537 scans:10481,	15506599	1407	0		0	1.1	1.1	.LYIQGK. + Deamidated (NQ)	unassigned	unassigned	.LYIQGK. + Deamidated (NQ)		1
334473892	1	1	492.7899	983.5653	2	983.5651	0.0002			0	12.88	0	13	0.052		TDPLLANLK				5	Spectrum22428 scans:28437,	15506599	8037	0		0	0.2	0.2	.TDPLLANLK.	unassigned	unassigned	.TDPLLANLK.		1
334473819	1	1	482.2266	962.4386	2	962.4345	0.0041			0	12.88	0	13	0.057		LPDYVDNQ				7	Spectrum14115 scans:19169,	15506599	7259	0		0	4.3	4.3	.LPDYVDNQ.	unassigned	unassigned	.LPDYVDNQ.		1
334473361	1	1	395.2291	788.4436	2	788.4432	0.0003			0	12.86	0	17	0.14		LGFDIPK				4	Spectrum14873 scans:20035,	15506599	2393	0		0	0.4	0.4	.LGFDIPK.	unassigned	unassigned	.LGFDIPK.		1
334473942	1	1	502.727	1003.4394	2	1003.4393	0.0001			0	12.85	0	13	0.052		DDASCPALR				5	Spectrum4511 scans:7911,	15506599	8952	0		0	0.1	0.1	.DDASCPALR.	unassigned	unassigned	.DDASCPALR.		1
334473307	1	1	386.2434	770.4722	2	770.465	0.0072			0	12.78	0	13	0.063		IALEIGR				4	Spectrum21840 scans:27779,	15506599	2059	0		0	9.3	9.3	.IALEIGR.	unassigned	unassigned	.IALEIGR.		1
334474890	1	1	698.3546	1394.6945	2	1394.6938	0.0008			0	12.78	0	16	0.11		MYGITPVMIENK				4	Spectrum28062 scans:34590,	15506599	27656	0		0	0.6	0.6	.MYGITPVMIENK.	unassigned	unassigned	.MYGITPVMIENK.		1
334474709	1	1	614.8469	1227.6792	2	1227.671	0.0081			1	12.77	0	13	0.063		LNGLNEKTPLK		2 Deamidated (NQ)	0.02002000000.0	2	Spectrum39081 scans:47508,	15506599	19467	0		0	6.6	6.6	.LNGLNEKTPLK. + 2 Deamidated (NQ)	unassigned	unassigned	.LNGLNEKTPLK. + 2 Deamidated (NQ)		1
334473318	1	1	388.2099	774.4052	2	774.4123	-0.0071			0	12.71	0	18	0.18		ILSNAEK		Deamidated (NQ)	0.0002000.0	3	Spectrum6527 scans:10468,	15506599	2139	0		0	-9.2	-9.2	.ILSNAEK. + Deamidated (NQ)	unassigned	unassigned	.ILSNAEK. + Deamidated (NQ)		1
334473596	1	1	437.2523	872.49	2	872.4902	-0.0002			0	12.71	0	17	0.14		NVIVICR				6	Spectrum12597 scans:17384,	15506599	4544	0		0	-0.2	-0.2	.NVIVICR.	unassigned	unassigned	.NVIVICR.		1
334473247	1	1	375.2185	748.4225	2	748.4232	-0.0006			0	12.7	0	16	0.11		LINSFR				5	Spectrum10185 scans:14687,	15506599	1731	0		0	-0.8	-0.8	.LINSFR.	unassigned	unassigned	.LINSFR.		1
334473728	1	1	464.7479	927.4813	2	927.4814	-0.0001			0	12.65	0	13	0.057		ALPEANWK				3	Spectrum14963 scans:20137,	15506599	6043	0		0	-0.1	-0.1	.ALPEANWK.	unassigned	unassigned	.ALPEANWK.		1
334473824	1	1	322.1791	963.5153	3	963.5178	-0.0025			0	12.59	0	14	0.085		YHLQYIK				6	Spectrum12434 scans:17206,	15506599	7307	0		0	-2.6	-2.6	.YHLQYIK.	unassigned	unassigned	.YHLQYIK.		1
334473883	1	1	490.2651	978.5156	2	978.5135	0.0022			0	12.59	0	15	0.1		SVSGDVIFR				4	Spectrum18115 scans:23651,	15506599	7868	0		0	2.2	2.2	.SVSGDVIFR.	unassigned	unassigned	.SVSGDVIFR.		1
334473268	1	1	380.224	758.4334	2	758.4286	0.0048			1	12.57	0	18	0.18		IEVKDR				4	Spectrum20515 scans:26315,	15506599	1860	0		0	6.3	6.3	.IEVKDR.	unassigned	unassigned	.IEVKDR.		1
334473422	1	1	408.7449	815.4752	2	815.4752	0			0	12.56	0	16	0.14		EIQISVK				4	Spectrum12359 scans:17124,	15506599	2852	0		0	0	0	.EIQISVK.	unassigned	unassigned	.EIQISVK.		1
334473733	1	1	465.7603	929.506	2	929.5069	-0.0009			0	12.55	0	14	0.078		IGEIEEIK				4	Spectrum13495 scans:18463,	15506599	6102	0		0	-1	-1	.IGEIEEIK.	unassigned	unassigned	.IGEIEEIK.		1
334475038	1	1	806.8539	1611.6933	2	1611.6909	0.0024			1	12.52	0	13	0.056		CDEDPQKTDFVMK				10	Spectrum12121 scans:16860,	15506599	34142	0		0	1.5	1.5	.CDEDPQKTDFVMK.	unassigned	unassigned	.CDEDPQKTDFVMK.		1
334473731	1	1	465.2705	928.5265	2	928.5229	0.0036			1	12.5	0	16	0.11		VQVKNEVL		Deamidated (NQ)	0.02000000.0	3	Spectrum16668 scans:22033,	15506599	6084	0		0	3.9	3.9	.VQVKNEVL. + Deamidated (NQ)	unassigned	unassigned	.VQVKNEVL. + Deamidated (NQ)		1
334473670	1	1	452.2305	902.4464	2	902.4457	0.0007			1	12.46	0	13	0.057		GRAQDNLK		2 Deamidated (NQ)	0.00020200.0	3	Spectrum3678 scans:6892,	15506599	5295	0		0	0.8	0.8	.GRAQDNLK. + 2 Deamidated (NQ)	unassigned	unassigned	.GRAQDNLK. + 2 Deamidated (NQ)		1
334473491	1	1	421.7598	841.505	2	841.5134	-0.0083			1	12.44	0	13	0.057		VAEVIRR				3	Spectrum13149 scans:18053,	15506599	3645	0		0	-9.9	-9.9	.VAEVIRR.	unassigned	unassigned	.VAEVIRR.		1
334473340	1	1	390.2232	778.4319	2	778.4259	0.006			0	12.43	0	15	0.094		TMISVTK				6	Spectrum7311 scans:11414,	15506599	2219	0		0	7.7	7.7	.TMISVTK.	unassigned	unassigned	.TMISVTK.		1
334473535	1	1	426.247	850.4793	2	850.48	-0.0006			0	12.42	0	13	0.057		LYISLNK		Deamidated (NQ)	0.0000020.0	4	Spectrum22953 scans:29016,	15506599	3899	0		0	-0.7	-0.7	.LYISLNK. + Deamidated (NQ)	unassigned	unassigned	.LYISLNK. + Deamidated (NQ)		1
334473521	1	1	424.7573	847.5	2	847.5015	-0.0015			0	12.42	0	13	0.057		SLTSVTLK				6	Spectrum13373 scans:18322,	15506599	3798	0		0	-1.8	-1.8	.SLTSVTLK.	unassigned	unassigned	.SLTSVTLK.		1
334473875	1	1	488.2715	974.5283	2	974.5284	0			1	12.39	0	15	0.11		IEEKISEK				3	Spectrum14070 scans:19121,	15506599	7712	0		0	0	0	.IEEKISEK.	unassigned	unassigned	.IEEKISEK.		1
334473552	1	1	428.7676	855.5205	2	855.529	-0.0085			1	12.37	0	13	0.058		IQAVIRR		Deamidated (NQ)	0.0200000.0	3	Spectrum13778 scans:18786,	15506599	4031	0		0	-9.9	-9.9	.IQAVIRR. + Deamidated (NQ)	unassigned	unassigned	.IQAVIRR. + Deamidated (NQ)		1
334474948	1	1	732.3398	1462.665	2	1462.6688	-0.0038			0	12.35	0	13	0.058		NTEGFLDNNTNPK				5	Spectrum12341 scans:17104,	15506599	29746	0		0	-2.6	-2.6	.NTEGFLDNNTNPK.	unassigned	unassigned	.NTEGFLDNNTNPK.		1
334473896	1	1	329.5342	985.5806	3	985.5808	-0.0001			1	12.34	0	14	0.082		DALIDAIKK				5	Spectrum16436 scans:21775,	15506599	8102	0		0	-0.1	-0.1	.DALIDAIKK.	unassigned	unassigned	.DALIDAIKK.		1
334473460	1	1	414.6909	827.3673	2	827.367	0.0004			0	12.31	0	13	0.059		DMFIMR		Oxidation (M)	0.000010.0	4	Spectrum14333 scans:19416,	15506599	3232	0		0	0.5	0.5	.DMFIMR. + Oxidation (M)	unassigned	unassigned	.DMFIMR. + Oxidation (M)		1
334474829	1	1	652.8526	1303.6906	2	1303.6992	-0.0086			0	12.3	0	17	0.15		LIVVNCIIMGR		Oxidation (M); Deamidated (NQ)	0.00002000100.0	3	Spectrum33520 scans:40681,	15506599	23438	0		0	-6.6	-6.6	.LIVVNCIIMGR. + Oxidation (M); Deamidated (NQ)	unassigned	unassigned	.LIVVNCIIMGR. + Oxidation (M); Deamidated (NQ)		1
334473669	1	1	452.2161	902.4176	2	902.4174	0.0001			0	12.3	0	13	0.059		FDFFAEK				3	Spectrum27425 scans:33906,	15506599	5291	0		0	0.1	0.1	.FDFFAEK.	unassigned	unassigned	.FDFFAEK.		1
334474498	1	1	591.2877	1180.5608	2	1180.5611	-0.0004			1	12.28	0	15	0.11		INQAFNSKEK		3 Deamidated (NQ)	0.0220020000.0	2	Spectrum34124 scans:41355,	15506599	17030	0		0	-0.3	-0.3	.INQAFNSKEK. + 3 Deamidated (NQ)	unassigned	unassigned	.INQAFNSKEK. + 3 Deamidated (NQ)		1
334473435	1	1	410.2034	818.3922	2	818.3956	-0.0034			0	12.27	0	13	0.059		EICELR				3	Spectrum14796 scans:19949,	15506599	2982	0		0	-4.2	-4.2	.EICELR.	unassigned	unassigned	.EICELR.		1
334473703	1	1	458.7353	915.4561	2	915.4563	-0.0002			1	12.27	0	13	0.059		THYDRPK				4	Spectrum350 scans:1153,	15506599	5752	0		0	-0.2	-0.2	.THYDRPK.	unassigned	unassigned	.THYDRPK.		1
334474509	1	1	594.8085	1187.6024	2	1187.6034	-0.001			0	12.25	0	13	0.071		LENAGPLSGTTK		Deamidated (NQ)	0.002000000000.0	4	Spectrum10411 scans:14948,	15506599	17288	0		0	-0.8	-0.8	.LENAGPLSGTTK. + Deamidated (NQ)	unassigned	unassigned	.LENAGPLSGTTK. + Deamidated (NQ)		1
334475050	1	1	816.9262	1631.8377	2	1631.8406	-0.0029			0	12.21	0	16	0.14		NEAPYILVITDEQK				3	Spectrum31126 scans:37976,	15506599	34738	0		0	-1.8	-1.8	.NEAPYILVITDEQK.	unassigned	unassigned	.NEAPYILVITDEQK.		1
334473469	1	1	415.7132	829.4118	2	829.4123	-0.0005			0	12.2	0	13	0.06		FTFYPR				4	Spectrum23489 scans:29593,	15506599	3289	0		0	-0.6	-0.6	.FTFYPR.	unassigned	unassigned	.FTFYPR.		1
334474779	1	1	643.889	1285.7634	2	1285.7646	-0.0011			1	12.2	0	13	0.06		TIKPIPVDYIK				4	Spectrum21566 scans:27474,	15506599	22462	0		0	-0.9	-0.9	.TIKPIPVDYIK.	unassigned	unassigned	.TIKPIPVDYIK.		1
334475103	1	1	923.4385	1844.8624	2	1844.854	0.0084			0	12.16	0	15	0.11		QNSVTDIFNENEPNPK				3	Spectrum23580 scans:29695,	15506599	38348	0		0	4.6	4.6	.QNSVTDIFNENEPNPK.	unassigned	unassigned	.QNSVTDIFNENEPNPK.		1
334473248	1	1	375.2235	748.4325	2	748.4331	-0.0006			0	12.16	0	13	0.061		TSISLTK				4	Spectrum6499 scans:10432,	15506599	1732	0		0	-0.8	-0.8	.TSISLTK.	unassigned	unassigned	.TSISLTK.		1
334473189	1	1	365.2176	728.4207	2	728.4181	0.0026			0	12.15	0	13	0.064		LLSSGPR				2	Spectrum16854 scans:22249,	15506599	1498	0		0	3.6	3.6	.LLSSGPR.	unassigned	unassigned	.LLSSGPR.		1
334474420	1	1	580.2653	1158.516	2	1158.5193	-0.0033			0	12.13	0	13	0.061		QNESYVEYK				7	Spectrum7056 scans:11098,	15506599	15969	0		0	-2.8	-2.8	.QNESYVEYK.	unassigned	unassigned	.QNESYVEYK.		1
334473910	1	1	495.2581	988.5016	2	988.5012	0.0004			1	12.12	0	16	0.15		LVIGCKADN				3	Spectrum4837 scans:8294,	15506599	8242	0		0	0.4	0.4	.LVIGCKADN.	unassigned	unassigned	.LVIGCKADN.		1
334473098	1	1	346.7082	691.4018	2	691.4017	0.0001			0	12.11	0	13	0.062		LQYIR				3	Spectrum11359 scans:16016,	15506599	981	0		0	0.1	0.1	.LQYIR.	unassigned	unassigned	.LQYIR.		1
334474411	1	1	578.3553	1154.696	2	1154.6958	0.0003			2	12.1	0	13	0.062		LLGKARPLCK				3	Spectrum25794 scans:32122,	15506599	15801	0		0	0.3	0.3	.LLGKARPLCK.	unassigned	unassigned	.LLGKARPLCK.		1
334473815	1	1	481.2647	960.5147	2	960.5128	0.002			0	12.1	0	17	0.19		SIISGLDEK				5	Spectrum17426 scans:22887,	15506599	7199	0		0	2.1	2.1	.SIISGLDEK.	unassigned	unassigned	.SIISGLDEK.		1
334474653	1	1	608.3282	1214.6418	2	1214.6506	-0.0088			1	12.04	0	16	0.15		LEDVERVLNK		Deamidated (NQ)	0.0000000020.0	3	Spectrum31673 scans:38590,	15506599	18824	0		0	-7.2	-7.2	.LEDVERVLNK. + Deamidated (NQ)	unassigned	unassigned	.LEDVERVLNK. + Deamidated (NQ)		1
334472968	1	1	318.1909	634.3672	2	634.369	-0.0018			0	12.02	0	15	0.1		LFLNK		Deamidated (NQ)	0.00020.0	4	Spectrum22729 scans:28770,	15506599	340	0		0	-2.8	-2.8	.LFLNK. + Deamidated (NQ)	unassigned	unassigned	.LFLNK. + Deamidated (NQ)		1
334472988	1	1	319.1635	636.3125	2	636.3119	0.0006			0	11.95	0	16	0.13		DFDLK				4	Spectrum10672 scans:15234,	15506599	391	0		0	0.9	0.9	.DFDLK.	unassigned	unassigned	.DFDLK.		1
334473839	1	1	484.2539	966.4933	2	966.5022	-0.0089			0	11.94	0	15	0.11		ISISFSGEK				2	Spectrum36448 scans:44151,	15506599	7417	0		0	-9.2	-9.2	.ISISFSGEK.	unassigned	unassigned	.ISISFSGEK.		1
334473052	1	1	337.2037	672.3928	2	672.3919	0.0009			0	11.93	0	16	0.13		GAISIGR				3	Spectrum6629 scans:10596,	15506599	773	0		0	1.3	1.3	.GAISIGR.	unassigned	unassigned	.GAISIGR.		1
334473105	1	1	349.7253	697.436	2	697.4374	-0.0014			0	11.9	0	13	0.065		LNLPLK		Deamidated (NQ)	0.020000.0	3	Spectrum14139 scans:19197,	15506599	1068	0		0	-2	-2	.LNLPLK. + Deamidated (NQ)	unassigned	unassigned	.LNLPLK. + Deamidated (NQ)		1
334473311	1	1	386.7171	771.4196	2	771.4126	0.0069			1	11.86	0	13	0.065		IDPKNGK		Deamidated (NQ)	0.0000200.0	5	Spectrum18027 scans:23554,	15506599	2081	0		0	8.9	8.9	.IDPKNGK. + Deamidated (NQ)	unassigned	unassigned	.IDPKNGK. + Deamidated (NQ)		1
334473930	1	1	499.7851	997.5557	2	997.5556	0.0001			0	11.85	0	13	0.065		LDNLIPSAR				3	Spectrum7250 scans:11337,	15506599	8701	0		0	0.1	0.1	.LDNLIPSAR.	unassigned	unassigned	.LDNLIPSAR.		1
334475064	1	1	846.906	1691.7975	2	1691.793	0.0045			1	11.84	0	15	0.13		EKELSYLNEFYQK		2 Deamidated (NQ)	0.0000000200020.0	4	Spectrum27562 scans:34052,	15506599	36033	0		0	2.7	2.7	.EKELSYLNEFYQK. + 2 Deamidated (NQ)	unassigned	unassigned	.EKELSYLNEFYQK. + 2 Deamidated (NQ)		1
334473774	1	1	471.7856	941.5566	2	941.5545	0.0021			0	11.81	0	14	0.096		LALNEALAK				3	Spectrum17657 scans:23143,	15506599	6512	0		0	2.2	2.2	.LALNEALAK.	unassigned	unassigned	.LALNEALAK.		1
334474610	1	1	602.8295	1203.6445	2	1203.6459	-0.0014			2	11.79	0	16	0.14		ITSNKEEVKR		Deamidated (NQ)	0.0002000000.0	2	Spectrum36652 scans:44395,	15506599	18186	0		0	-1.2	-1.2	.ITSNKEEVKR. + Deamidated (NQ)	unassigned	unassigned	.ITSNKEEVKR. + Deamidated (NQ)		1
334473441	1	1	410.2525	818.4905	2	818.4935	-0.003			0	11.78	0	13	0.066		TTLMLLK				5	Spectrum23357 scans:29452,	15506599	3001	0		0	-3.7	-3.7	.TTLMLLK.	unassigned	unassigned	.TTLMLLK.		1
334473008	1	1	331.7026	661.3906	2	661.3911	-0.0005			0	11.75	0	13	0.074		FIGLGR				3	Spectrum13371 scans:18320,	15506599	558	0		0	-0.8	-0.8	.FIGLGR.	unassigned	unassigned	.FIGLGR.		1
334474126	1	1	530.7858	1059.5571	2	1059.5601	-0.003			0	11.74	0	15	0.13		AVFIVDPNGK		Deamidated (NQ)	0.0000000200.0	6	Spectrum19773 scans:25496,	15506599	11368	0		0	-2.8	-2.8	.AVFIVDPNGK. + Deamidated (NQ)	unassigned	unassigned	.AVFIVDPNGK. + Deamidated (NQ)		1
334473539	1	1	428.2342	854.4539	2	854.4538	0.0001			0	11.7	0	14	0.088		FSYPTLK				4	Spectrum19700 scans:25415,	15506599	3985	0		0	0.1	0.1	.FSYPTLK.	unassigned	unassigned	.FSYPTLK.		1
334474910	1	1	703.8484	1405.6822	2	1405.6838	-0.0015			0	11.69	0	15	0.13		QDGVDYVPLSTGR				4	Spectrum19389 scans:25069,	15506599	28010	0		0	-1.1	-1.1	.QDGVDYVPLSTGR.	unassigned	unassigned	.QDGVDYVPLSTGR.		1
334474906	1	1	351.9425	1403.7408	4	1403.7409	-0.0001			2	11.68	0	17	0.18		EKDIGEFKPVSR				6	Spectrum8879 scans:13235,	15506599	27960	0		0	-0.1	-0.1	.EKDIGEFKPVSR.	unassigned	unassigned	.EKDIGEFKPVSR.		1
334474177	1	1	363.2134	1086.6185	3	1086.6186	-0.0001			1	11.66	0	15	0.11		ELQIPGFRK				3	Spectrum17430 scans:22892,	15506599	12433	0		0	-0.1	-0.1	.ELQIPGFRK.	unassigned	unassigned	.ELQIPGFRK.		1
334473454	1	1	414.202	826.3894	2	826.3895	0			0	11.66	0	13	0.085		ASYDMIK				6	Spectrum9962 scans:14438,	15506599	3190	0		0	0	0	.ASYDMIK.	unassigned	unassigned	.ASYDMIK.		1
334473317	1	1	388.2097	774.4049	2	774.4123	-0.0074			0	11.64	0	18	0.23		LSGELEK				5	Spectrum6422 scans:10337,	15506599	2138	0		0	-9.6	-9.6	.LSGELEK.	unassigned	unassigned	.LSGELEK.		1
334473592	1	1	435.7741	869.5336	2	869.5334	0.0002			0	11.59	0	13	0.069		LLVLNNGK				4	Spectrum18252 scans:23816,	15506599	4446	0		0	0.2	0.2	.LLVLNNGK.	unassigned	unassigned	.LLVLNNGK.		1
334473651	1	1	449.2374	896.4602	2	896.4603	-0.0001			0	11.58	0	13	0.07		NYTTITGK				3	Spectrum4399 scans:7770,	15506599	5059	0		0	-0.1	-0.1	.NYTTITGK.	unassigned	unassigned	.NYTTITGK.		1
334473765	1	1	471.2234	940.4323	2	940.4324	-0.0001			0	11.55	0	13	0.07		GMNYSELK				5	Spectrum10432 scans:14974,	15506599	6473	0		0	-0.1	-0.1	.GMNYSELK.	unassigned	unassigned	.GMNYSELK.		1
334473276	1	1	380.7352	759.4558	2	759.449	0.0068			2	11.54	0	17	0.18		INKKEK		Deamidated (NQ)	0.020000.0	2	Spectrum22029 scans:27985,	15506599	1882	0		0	9	9	.INKKEK. + Deamidated (NQ)	unassigned	unassigned	.INKKEK. + Deamidated (NQ)		1
334473230	1	1	373.2336	744.4527	2	744.4494	0.0033			0	11.54	0	17	0.21		IISGLSR				4	Spectrum15998 scans:21290,	15506599	1680	0		0	4.4	4.4	.IISGLSR.	unassigned	unassigned	.IISGLSR.		1
334473499	1	1	422.7426	843.4706	2	843.4701	0.0005			0	11.52	0	15	0.13		IIALNNGK		2 Deamidated (NQ)	0.00002200.0	4	Spectrum11658 scans:16342,	15506599	3683	0		0	0.6	0.6	.IIALNNGK. + 2 Deamidated (NQ)	unassigned	unassigned	.IIALNNGK. + 2 Deamidated (NQ)		1
334473673	1	1	452.2518	902.489	2	902.4895	-0.0005			0	11.51	0	16	0.16		IIVMNEGK				4	Spectrum40983 scans:50126,	15506599	5308	0		0	-0.6	-0.6	.IIVMNEGK.	unassigned	unassigned	.IIVMNEGK.		1
334473777	1	1	472.2766	942.5386	2	942.5386	0			0	11.51	0	13	0.081		VNLDELIK				4	Spectrum19771 scans:25494,	15506599	6553	0		0	0	0	.VNLDELIK.	unassigned	unassigned	.VNLDELIK.		1
334473504	1	1	423.2397	844.4648	2	844.4654	-0.0006			0	11.45	0	16	0.16		LTVENLR		Deamidated (NQ)	0.0000200.0	4	Spectrum23254 scans:29342,	15506599	3714	0		0	-0.7	-0.7	.LTVENLR. + Deamidated (NQ)	unassigned	unassigned	.LTVENLR. + Deamidated (NQ)		1
334473853	1	1	487.2408	972.467	2	972.4764	-0.0094			0	11.44	0	13	0.072		LDGNTLPDK		Deamidated (NQ)	0.000200000.0	6	Spectrum4669 scans:8100,	15506599	7624	0		0	-9.7	-9.7	.LDGNTLPDK. + Deamidated (NQ)	unassigned	unassigned	.LDGNTLPDK. + Deamidated (NQ)		1
334474526	1	1	596.2844	1190.5543	2	1190.5601	-0.0058			0	11.41	0	13	0.072		DCNALGVDSIK				5	Spectrum15913 scans:21197,	15506599	17485	0		0	-4.9	-4.9	.DCNALGVDSIK.	unassigned	unassigned	.DCNALGVDSIK.		1
334472867	1	1	301.1888	600.3631	2	600.3595	0.0036			0	11.39	0	16	0.15		IVQNK				3	Spectrum5643 scans:9331,	15506599	37	0		0	6	6	.IVQNK.	unassigned	unassigned	.IVQNK.		1
334473303	1	1	386.2299	770.4452	2	770.4398	0.0053			0	11.38	0	13	0.073		IANNAIR				4	Spectrum20266 scans:26037,	15506599	2050	0		0	6.9	6.9	.IANNAIR.	unassigned	unassigned	.IANNAIR.		1
334473586	1	1	434.2672	866.5198	2	866.5225	-0.0027			1	11.35	0	13	0.073		PLKPAVNK		Deamidated (NQ)	0.00000020.0	3	Spectrum20468 scans:26261,	15506599	4283	0		0	-3.1	-3.1	.PLKPAVNK. + Deamidated (NQ)	unassigned	unassigned	.PLKPAVNK. + Deamidated (NQ)		1
334473953	1	1	504.2594	1006.5042	2	1006.5083	-0.0042			0	11.31	0	16	0.18		IAEGDFSIR				5	Spectrum13930 scans:18963,	15506599	9073	0		0	-4.2	-4.2	.IAEGDFSIR.	unassigned	unassigned	.IAEGDFSIR.		1
334473558	1	1	429.7509	857.4873	2	857.4858	0.0015			0	11.31	0	14	0.11		GEIIINAK		Deamidated (NQ)	0.00000200.0	3	Spectrum20390 scans:26175,	15506599	4084	0		0	1.7	1.7	.GEIIINAK. + Deamidated (NQ)	unassigned	unassigned	.GEIIINAK. + Deamidated (NQ)		1
334473308	1	1	386.6853	771.3561	2	771.3551	0.001			0	11.3	0	13	0.074		DYTAFR				4	Spectrum9602 scans:14040,	15506599	2068	0		0	1.3	1.3	.DYTAFR.	unassigned	unassigned	.DYTAFR.		1
334474023	1	1	515.7565	1029.4985	2	1029.4978	0.0007			0	11.27	0	13	0.075		ELGLGDDPSK				4	Spectrum24094 scans:30261,	15506599	10279	0		0	0.7	0.7	.ELGLGDDPSK.	unassigned	unassigned	.ELGLGDDPSK.		1
334473652	1	1	449.2738	896.5331	2	896.5331	0			0	11.26	0	13	0.075		LADQLIPK				5	Spectrum16933 scans:22336,	15506599	5065	0		0	0	0	.LADQLIPK.	unassigned	unassigned	.LADQLIPK.		1
334473025	1	1	335.1729	668.3313	2	668.3316	-0.0002			0	11.25	0	13	0.075		LMFSR		Oxidation (M)	0.01000.0	4	Spectrum8891 scans:13252,	15506599	669	0		0	-0.3	-0.3	.LMFSR. + Oxidation (M)	unassigned	unassigned	.LMFSR. + Oxidation (M)		1
334473607	1	1	438.2108	874.4071	2	874.4032	0.0039			0	11.24	0	13	0.075		LDDNEIR		Deamidated (NQ)	0.0002000.0	5	Spectrum21502 scans:27405,	15506599	4590	0		0	4.5	4.5	.LDDNEIR. + Deamidated (NQ)	unassigned	unassigned	.LDDNEIR. + Deamidated (NQ)		1
334474769	1	1	423.5373	1267.5901	3	1267.5907	-0.0006			0	11.24	0	14	0.11		DYSHMEFIVK				6	Spectrum23347 scans:29442,	15506599	21591	0		0	-0.5	-0.5	.DYSHMEFIVK.	unassigned	unassigned	.DYSHMEFIVK.		1
334474263	1	1	558.3281	1114.6416	2	1114.642	-0.0004			1	11.19	0	16	0.17		IPDTMKLLGK				4	Spectrum35321 scans:42809,	15506599	13906	0		0	-0.4	-0.4	.IPDTMKLLGK.	unassigned	unassigned	.IPDTMKLLGK.		1
334474627	1	1	603.8344	1205.6543	2	1205.6616	-0.0073			1	11.13	0	14	0.12		ITSKSSVSVNGK				2	Spectrum36313 scans:43988,	15506599	18299	0		0	-6.1	-6.1	.ITSKSSVSVNGK.	unassigned	unassigned	.ITSKSSVSVNGK.		1
334473519	1	1	424.2374	846.4603	2	846.4599	0.0004			0	11.13	0	15	0.13		ELYPGLR				5	Spectrum15453 scans:20687,	15506599	3769	0		0	0.5	0.5	.ELYPGLR.	unassigned	unassigned	.ELYPGLR.		1
334474098	1	1	526.8075	1051.6004	2	1051.6026	-0.0021			0	11.11	0	13	0.077		SHVENIIIK				8	Spectrum11293 scans:15942,	15506599	11020	0		0	-2	-2	.SHVENIIIK.	unassigned	unassigned	.SHVENIIIK.		1
334474511	1	1	595.3127	1188.6108	2	1188.6211	-0.0103			1	11.11	0	14	0.1		LNNRTLSESR				3	Spectrum6179 scans:10029,	15506599	17371	0		0	-8.7	-8.7	.LNNRTLSESR.	unassigned	unassigned	.LNNRTLSESR.		1
334473346	1	1	393.2238	784.4331	2	784.433	0			0	11.11	0	13	0.077		ALEIDPK				4	Spectrum9129 scans:13518,	15506599	2290	0		0	0	0	.ALEIDPK.	unassigned	unassigned	.ALEIDPK.		1
334474158	1	1	537.3016	1072.5886	2	1072.5876	0.0009			2	11.09	0	15	0.13		KDEVNKNVK				4	Spectrum4140 scans:7457,	15506599	11912	0		0	0.8	0.8	.KDEVNKNVK.	unassigned	unassigned	.KDEVNKNVK.		1
334474374	1	1	574.2892	1146.5638	2	1146.5597	0.0041			0	11.04	0	14	0.11		IFSINNFYK		2 Deamidated (NQ)	0.000022000.0	2	Spectrum34789 scans:42163,	15506599	15372	0		0	3.6	3.6	.IFSINNFYK. + 2 Deamidated (NQ)	unassigned	unassigned	.IFSINNFYK. + 2 Deamidated (NQ)		1
334474211	1	1	551.8117	1101.6089	2	1101.6142	-0.0053			2	11.03	0	14	0.12		IDGIKRDASK				2	Spectrum39292 scans:47779,	15506599	13266	0		0	-4.8	-4.8	.IDGIKRDASK.	unassigned	unassigned	.IDGIKRDASK.		1
334474416	1	1	579.2998	1156.585	2	1156.5876	-0.0026			1	11.03	0	13	0.095		LWQEKNPDK				4	Spectrum26178 scans:32537,	15506599	15891	0		0	-2.2	-2.2	.LWQEKNPDK.	unassigned	unassigned	.LWQEKNPDK.		1
334473666	1	1	451.7624	901.5102	2	901.512	-0.0018			0	11.01	0	15	0.13		SEIAELLK				3	Spectrum23898 scans:30049,	15506599	5273	0		0	-2	-2	.SEIAELLK.	unassigned	unassigned	.SEIAELLK.		1
334473843	1	1	485.3207	968.6269	2	968.627	-0.0001			0	11.01	0	13	0.079		VTSIVPLIK				5	Spectrum26874 scans:33297,	15506599	7489	0		0	-0.1	-0.1	.VTSIVPLIK.	unassigned	unassigned	.VTSIVPLIK.		1
334474504	1	1	593.3423	1184.67	2	1184.6765	-0.0065			1	10.98	0	15	0.16		KLIDPSNTIGK				6	Spectrum11726 scans:16420,	15506599	17191	0		0	-5.5	-5.5	.KLIDPSNTIGK.	unassigned	unassigned	.KLIDPSNTIGK.		1
334475045	1	1	815.8553	1629.696	2	1629.6981	-0.002			0	10.93	0	13	0.081		EIEEFEGTPTCYR				4	Spectrum21985 scans:27936,	15506599	34661	0		0	-1.2	-1.2	.EIEEFEGTPTCYR.	unassigned	unassigned	.EIEEFEGTPTCYR.		1
334473414	1	1	407.7029	813.3912	2	813.3909	0.0004			0	10.89	0	13	0.081		DFYIEK				4	Spectrum14165 scans:19225,	15506599	2807	0		0	0.5	0.5	.DFYIEK.	unassigned	unassigned	.DFYIEK.		1
334473231	1	1	373.7058	745.3969	2	745.397	-0.0001			0	10.88	0	17	0.23		IDTEIR				4	Spectrum4647 scans:8075,	15506599	1696	0		0	-0.1	-0.1	.IDTEIR.	unassigned	unassigned	.IDTEIR.		1
334474752	1	1	623.8398	1245.665	2	1245.6717	-0.0067			0	10.84	0	16	0.21		AAADSLGLPLYR				6	Spectrum28288 scans:34839,	15506599	20357	0		0	-5.4	-5.4	.AAADSLGLPLYR.	unassigned	unassigned	.AAADSLGLPLYR.		1
334474102	1	1	352.205	1053.5931	3	1053.5931	0			0	10.81	0	13	0.083		QVTNQLPVR				6	Spectrum10004 scans:14487,	15506599	11089	0		0	0	0	.QVTNQLPVR.	unassigned	unassigned	.QVTNQLPVR.		1
334474515	1	1	595.3177	1188.6208	2	1188.6237	-0.0029			1	10.75	0	16	0.19		ITVKLDENQK		2 Deamidated (NQ)	0.0000000220.0	2	Spectrum35076 scans:42515,	15506599	17381	0		0	-2.4	-2.4	.ITVKLDENQK. + 2 Deamidated (NQ)	unassigned	unassigned	.ITVKLDENQK. + 2 Deamidated (NQ)		1
334473852	1	1	487.2406	972.4666	2	972.4737	-0.0071			1	10.74	0	13	0.084		LDADNNRR				4	Spectrum4791 scans:8243,	15506599	7623	0		0	-7.3	-7.3	.LDADNNRR.	unassigned	unassigned	.LDADNNRR.		1
334473270	1	1	380.2345	758.4545	2	758.4538	0.0007			0	10.74	0	15	0.16		SIIEAVK				3	Spectrum11314 scans:15966,	15506599	1865	0		0	0.9	0.9	.SIIEAVK.	unassigned	unassigned	.SIIEAVK.		1
334473465	1	1	415.2181	828.4217	2	828.4204	0.0013			0	10.74	0	13	0.084		MFFSGIK				3	Spectrum24648 scans:30870,	15506599	3266	0		0	1.6	1.6	.MFFSGIK.	unassigned	unassigned	.MFFSGIK.		1
334473271	1	1	380.2394	758.4643	2	758.465	-0.0007			1	10.73	0	16	0.2		LTERLK				4	Spectrum12380 scans:17146,	15506599	1866	0		0	-0.9	-0.9	.LTERLK.	unassigned	unassigned	.LTERLK.		1
334473627	1	1	442.2334	882.4523	2	882.4521	0.0003			0	10.67	0	14	0.12		YLEAIMK		Oxidation (M)	0.0000010.0	2	Spectrum22617 scans:28645,	15506599	4807	0		0	0.3	0.3	.YLEAIMK. + Oxidation (M)	unassigned	unassigned	.YLEAIMK. + Oxidation (M)		1
334473747	1	1	467.2745	932.5344	2	932.5331	0.0013			1	10.62	0	16	0.2		KLPDFSVK				4	Spectrum15960 scans:21249,	15506599	6196	0		0	1.4	1.4	.KLPDFSVK.	unassigned	unassigned	.KLPDFSVK.		1
334473384	1	1	398.2156	794.4166	2	794.4174	-0.0008			0	10.61	0	14	0.13		LSGLYDK				5	Spectrum11450 scans:16116,	15506599	2540	0		0	-1	-1	.LSGLYDK.	unassigned	unassigned	.LSGLYDK.		1
334473541	1	1	428.7426	855.4707	2	855.4702	0.0005			0	10.61	0	13	0.087		IPQLQEK		Deamidated (NQ)	0.0020000.0	3	Spectrum6738 scans:10729,	15506599	4006	0		0	0.6	0.6	.IPQLQEK. + Deamidated (NQ)	unassigned	unassigned	.IPQLQEK. + Deamidated (NQ)		1
334473411	1	1	406.2682	810.5218	2	810.5215	0.0003			0	10.6	0	13	0.087		IIPVLEK				5	Spectrum18547 scans:24147,	15506599	2780	0		0	0.4	0.4	.IIPVLEK.	unassigned	unassigned	.IIPVLEK.		1
334473872	1	1	488.2602	974.5059	2	974.4967	0.0092			1	10.58	0	17	0.26		IADKAMNGR				3	Spectrum20376 scans:26160,	15506599	7701	0		0	9.4	9.4	.IADKAMNGR.	unassigned	unassigned	.IADKAMNGR.		1
334473324	1	1	388.2316	774.4487	2	774.4487	0			0	10.58	0	14	0.12		LSVITNK		Deamidated (NQ)	0.0000020.0	2	Spectrum21647 scans:27565,	15506599	2148	0		0	0	0	.LSVITNK. + Deamidated (NQ)	unassigned	unassigned	.LSVITNK. + Deamidated (NQ)		1
334474556	1	1	602.3361	1202.6576	2	1202.6619	-0.0043			2	10.57	0	16	0.21		ITSNKEEVKR				2	Spectrum39233 scans:47708,	15506599	18094	0		0	-3.6	-3.6	.ITSNKEEVKR.	unassigned	unassigned	.ITSNKEEVKR.		1
334474960	1	1	493.2667	1476.7783	3	1476.7824	-0.0041			1	10.57	0	16	0.2		VIADLKPGESSSFK				4	Spectrum14545 scans:19670,	15506599	30099	0		0	-2.8	-2.8	.VIADLKPGESSSFK.	unassigned	unassigned	.VIADLKPGESSSFK.		1
334474034	1	1	516.2853	1030.5561	2	1030.5487	0.0074			0	10.57	0	17	0.23		IPPNYWIK		Deamidated (NQ)	0.00020000.0	3	Spectrum19561 scans:25261,	15506599	10362	0		0	7.2	7.2	.IPPNYWIK. + Deamidated (NQ)	unassigned	unassigned	.IPPNYWIK. + Deamidated (NQ)		1
334475125	1	1	1145.5294	2289.0443	2	2289.0583	-0.0141			0	10.53	0	14	0.12		EGSWTGSPEMVDNVPSGIGSGVK				3	Spectrum27814 scans:34324,	15506599	41338	0		0	-6.2	-6.2	.EGSWTGSPEMVDNVPSGIGSGVK.	unassigned	unassigned	.EGSWTGSPEMVDNVPSGIGSGVK.		1
334473109	1	1	350.6923	699.3701	2	699.3704	-0.0002			1	10.52	0	13	0.089		RFSYK				6	Spectrum1269 scans:3502,	15506599	1085	0		0	-0.3	-0.3	.RFSYK.	unassigned	unassigned	.RFSYK.		1
334473389	1	1	401.19	800.3654	2	800.3705	-0.005			0	10.51	0	13	0.089		EFASGYK				5	Spectrum3825 scans:7070,	15506599	2620	0		0	-6.2	-6.2	.EFASGYK.	unassigned	unassigned	.EFASGYK.		1
334474273	1	1	559.2961	1116.5777	2	1116.5775	0.0002			1	10.5	0	16	0.2		LDETQEKVR				3	Spectrum15888 scans:21170,	15506599	13969	0		0	0.2	0.2	.LDETQEKVR.	unassigned	unassigned	.LDETQEKVR.		1
334473242	1	1	374.7209	747.4273	2	747.42	0.0073			0	10.49	0	14	0.13		INMLIK		Oxidation (M); Deamidated (NQ)	0.021000.0	3	Spectrum8287 scans:12566,	15506599	1722	0		0	9.8	9.8	.INMLIK. + Oxidation (M); Deamidated (NQ)	unassigned	unassigned	.INMLIK. + Oxidation (M); Deamidated (NQ)		1
334473329	1	1	389.2155	776.4164	2	776.4181	-0.0017			0	10.47	0	15	0.15		STFPGLR				3	Spectrum15047 scans:20233,	15506599	2173	0		0	-2.2	-2.2	.STFPGLR.	unassigned	unassigned	.STFPGLR.		1
334473221	1	1	369.702	737.3894	2	737.3894	0			0	10.47	0	13	0.11		MIGYVR				3	Spectrum9377 scans:13792,	15506599	1644	0		0	0	0	.MIGYVR.	unassigned	unassigned	.MIGYVR.		1
334472958	1	1	317.2021	632.3897	2	632.3931	-0.0034			0	10.42	0	14	0.12		IIIMK		Oxidation (M)	0.00010.0	2	Spectrum9746 scans:14204,	15506599	304	0		0	-5.4	-5.4	.IIIMK. + Oxidation (M)	unassigned	unassigned	.IIIMK. + Oxidation (M)		1
334474008	1	1	512.2895	1022.5645	2	1022.5648	-0.0002			0	10.41	0	13	0.091		LNSILTSFK		Deamidated (NQ)	0.020000000.0	2	Spectrum34598 scans:41927,	15506599	10001	0		0	-0.2	-0.2	.LNSILTSFK. + Deamidated (NQ)	unassigned	unassigned	.LNSILTSFK. + Deamidated (NQ)		1
334473891	1	1	492.7373	983.46	2	983.46	0			0	10.4	0	13	0.091		EFAEFVDK				6	Spectrum18287 scans:23854,	15506599	8014	0		0	0	0	.EFAEFVDK.	unassigned	unassigned	.EFAEFVDK.		1
334473386	1	1	398.2398	794.4649	2	794.4724	-0.0074			1	10.39	0	13	0.091		LLYMKK				4	Spectrum6349 scans:10248,	15506599	2543	0		0	-9.3	-9.3	.LLYMKK.	unassigned	unassigned	.LLYMKK.		1
334473533	1	1	425.7542	849.4938	2	849.496	-0.0022			1	10.37	0	13	0.1		IIKAYDK				4	Spectrum10304 scans:14825,	15506599	3861	0		0	-2.6	-2.6	.IIKAYDK.	unassigned	unassigned	.IIKAYDK.		1
334474840	1	1	438.5851	1312.7334	3	1312.735	-0.0016			1	10.36	0	14	0.13		GEIEAAVDRILK				3	Spectrum14718 scans:19863,	15506599	23955	0		0	-1.2	-1.2	.GEIEAAVDRILK.	unassigned	unassigned	.GEIEAAVDRILK.		1
334474704	1	1	614.793	1227.5714	2	1227.5693	0.0021			0	10.36	0	13	0.092		LENLFTEMSK		Oxidation (M); Deamidated (NQ)	0.0020000100.0	2	Spectrum31528 scans:38427,	15506599	19433	0		0	1.7	1.7	.LENLFTEMSK. + Oxidation (M); Deamidated (NQ)	unassigned	unassigned	.LENLFTEMSK. + Oxidation (M); Deamidated (NQ)		1
334473245	1	1	375.2174	748.4203	2	748.4153	0.005			0	10.35	0	16	0.19		TSGLMLK				5	Spectrum9914 scans:14385,	15506599	1728	0		0	6.7	6.7	.TSGLMLK.	unassigned	unassigned	.TSGLMLK.		1
334474459	1	1	586.8299	1171.6452	2	1171.656	-0.0108			2	10.34	0	16	0.19		INAVANQGKKK		2 Deamidated (NQ)	0.02000020000.0	4	Spectrum30624 scans:37431,	15506599	16589	0		0	-9.2	-9.2	.INAVANQGKKK. + 2 Deamidated (NQ)	unassigned	unassigned	.INAVANQGKKK. + 2 Deamidated (NQ)		1
334475054	1	1	819.9137	1637.8128	2	1637.8222	-0.0093			0	10.33	0	16	0.2		FLNQLVSEGIIEMK		Oxidation (M); 2 Deamidated (NQ)	0.00220000000010.0	3	Spectrum39661 scans:48266,	15506599	34924	0		0	-5.7	-5.7	.FLNQLVSEGIIEMK. + Oxidation (M); 2 Deamidated (NQ)	unassigned	unassigned	.FLNQLVSEGIIEMK. + Oxidation (M); 2 Deamidated (NQ)		1
334473751	1	1	468.7341	935.4536	2	935.4535	0.0002			0	10.33	0	15	0.16		MTIPDGFR				5	Spectrum21853 scans:27793,	15506599	6295	0		0	0.2	0.2	.MTIPDGFR.	unassigned	unassigned	.MTIPDGFR.		1
334473794	1	1	475.2608	948.507	2	948.5029	0.0042			1	10.32	0	16	0.22		LEFAEGKR				3	Spectrum10550 scans:15100,	15506599	6754	0		0	4.4	4.4	.LEFAEGKR.	unassigned	unassigned	.LEFAEGKR.		1
334473640	1	1	447.2203	892.4261	2	892.4324	-0.0063			0	10.3	0	14	0.14		ISELEMR		Oxidation (M)	0.0000010.0	3	Spectrum23155 scans:29236,	15506599	4947	0		0	-7.1	-7.1	.ISELEMR. + Oxidation (M)	unassigned	unassigned	.ISELEMR. + Oxidation (M)		1
334473057	1	1	337.6951	673.3756	2	673.3759	-0.0003			1	10.3	0	19	0.38		KLEER				2	Spectrum51 scans:134,	15506599	783	0		0	-0.4	-0.4	.KLEER.	unassigned	unassigned	.KLEER.		1
334473897	1	1	494.2771	986.5397	2	986.5396	0.0001			0	10.28	0	16	0.2		AVTGIAQAEK				7	Spectrum10119 scans:14614,	15506599	8156	0		0	0.1	0.1	.AVTGIAQAEK.	unassigned	unassigned	.AVTGIAQAEK.		1
334474274	1	1	559.2971	1116.5796	2	1116.5815	-0.0019			0	10.21	0	16	0.2		GEWVSADIIK				4	Spectrum25586 scans:31889,	15506599	13971	0		0	-1.7	-1.7	.GEWVSADIIK.	unassigned	unassigned	.GEWVSADIIK.		1
334473320	1	1	388.219	774.4235	2	774.4236	0			0	10.19	0	16	0.21		VTADTLR				3	Spectrum12202 scans:16948,	15506599	2144	0		0	0	0	.VTADTLR.	unassigned	unassigned	.VTADTLR.		1
334473160	1	1	359.2	716.3853	2	716.3857	-0.0003			0	10.18	0	16	0.2		ELAAWK				4	Spectrum10760 scans:15330,	15506599	1311	0		0	-0.4	-0.4	.ELAAWK.	unassigned	unassigned	.ELAAWK.		1
334474229	1	1	554.288	1106.5615	2	1106.5608	0.0007			0	10.18	0	16	0.21		GIVDSFVNEK				3	Spectrum17140 scans:22572,	15506599	13534	0		0	0.6	0.6	.GIVDSFVNEK.	unassigned	unassigned	.GIVDSFVNEK.		1
334474757	1	1	418.8632	1253.5678	3	1253.5677	0.0002			1	10.17	0	13	0.11		DFDRFEPSNK				11	Spectrum11595 scans:16274,	15506599	20845	0		0	0.2	0.2	.DFDRFEPSNK.	unassigned	unassigned	.DFDRFEPSNK.		1
334473360	1	1	395.2281	788.4417	2	788.4392	0.0025			0	10.15	0	17	0.25		LSSLDVR				4	Spectrum32228 scans:39222,	15506599	2391	0		0	3.2	3.2	.LSSLDVR.	unassigned	unassigned	.LSSLDVR.		1
334474938	1	1	722.3725	1442.7304	2	1442.7405	-0.0101			0	10.15	0	14	0.14		FASEPILSHSLNK		Deamidated (NQ)	0.0000000000020.0	4	Spectrum30241 scans:37009,	15506599	29148	0		0	-7	-7	.FASEPILSHSLNK. + Deamidated (NQ)	unassigned	unassigned	.FASEPILSHSLNK. + Deamidated (NQ)		1
334472941	1	1	315.6834	629.3523	2	629.3496	0.0027			0	10.14	0	14	0.14		INNLR		Deamidated (NQ)	0.00200.0	4	Spectrum6487 scans:10418,	15506599	249	0		0	4.3	4.3	.INNLR. + Deamidated (NQ)	unassigned	unassigned	.INNLR. + Deamidated (NQ)		1
334473401	1	1	403.2097	804.4049	2	804.4051	-0.0002			0	10.12	0	16	0.19		LNMSPVK		Oxidation (M); Deamidated (NQ)	0.0210000.0	4	Spectrum22708 scans:28748,	15506599	2672	0		0	-0.2	-0.2	.LNMSPVK. + Oxidation (M); Deamidated (NQ)	unassigned	unassigned	.LNMSPVK. + Oxidation (M); Deamidated (NQ)		1
334473096	1	1	346.7078	691.4011	2	691.4017	-0.0006			0	10.1	0	13	0.098		LAVYAR				2	Spectrum11507 scans:16178,	15506599	975	0		0	-0.9	-0.9	.LAVYAR.	unassigned	unassigned	.LAVYAR.		1
334474864	1	1	670.8225	1339.6305	2	1339.6256	0.0049			0	10.1	0	13	0.098		VGNQEYTVSNTK		Deamidated (NQ)	0.000000000200.0	6	Spectrum5053 scans:8545,	15506599	25025	0		0	3.7	3.7	.VGNQEYTVSNTK. + Deamidated (NQ)	unassigned	unassigned	.VGNQEYTVSNTK. + Deamidated (NQ)		1
334474748	1	1	623.3316	1244.6486	2	1244.641	0.0077			0	10.09	0	14	0.13		LMMGGVHIPFK		Oxidation (M)	0.01000000000.0	2	Spectrum38579 scans:46872,	15506599	20313	0		0	6.2	6.2	.LMMGGVHIPFK. + Oxidation (M)	unassigned	unassigned	.LMMGGVHIPFK. + Oxidation (M)		1
334474766	1	1	422.2144	1263.6214	3	1263.6182	0.0032			2	10.09	0	15	0.18		YGFGRMKSYR				3	Spectrum3665 scans:6875,	15506599	21350	0		0	2.5	2.5	.YGFGRMKSYR.	unassigned	unassigned	.YGFGRMKSYR.		1
334473131	1	1	352.7204	703.4262	2	703.4268	-0.0006			0	10.06	0	13	0.12		ILSFPK				2	Spectrum11207 scans:15840,	15506599	1168	0		0	-0.9	-0.9	.ILSFPK.	unassigned	unassigned	.ILSFPK.		1
334474711	1	1	615.8638	1229.713	2	1229.7132	-0.0002			0	10.04	0	13	0.11		IISTVPGFAGLR				4	Spectrum29769 scans:36478,	15506599	19545	0		0	-0.2	-0.2	.IISTVPGFAGLR.	unassigned	unassigned	.IISTVPGFAGLR.		1
334473186	1	1	362.1939	722.3733	2	722.3711	0.0021			0	10.03	0	14	0.13		NFSISR				3	Spectrum9748 scans:14206,	15506599	1415	0		0	2.9	2.9	.NFSISR.	unassigned	unassigned	.NFSISR.		1
334473792	1	1	474.7269	947.4393	2	947.4389	0.0004			0	10.03	0	13	0.12		FTGYDFAK				5	Spectrum17408 scans:22867,	15506599	6709	0		0	0.4	0.4	.FTGYDFAK.	unassigned	unassigned	.FTGYDFAK.		1
334474093	1	1	525.7778	1049.541	2	1049.5393	0.0017			0	10.03	0	16	0.25		LVVFDSADGK				4	Spectrum17642 scans:23127,	15506599	10932	0		0	1.6	1.6	.LVVFDSADGK.	unassigned	unassigned	.LVVFDSADGK.		1
334474531	1	1	596.7841	1191.5537	2	1191.5594	-0.0057			0	10.01	0	13	0.11		LESSPEMPFR				2	Spectrum35717 scans:43295,	15506599	17551	0		0	-4.8	-4.8	.LESSPEMPFR.	unassigned	unassigned	.LESSPEMPFR.		1
334474058	1	1	521.7636	1041.5125	2	1041.5131	-0.0005			1	10.01	0	13	0.11		AKYPDYTGK				3	Spectrum3040 scans:6100,	15506599	10655	0		0	-0.5	-0.5	.AKYPDYTGK.	unassigned	unassigned	.AKYPDYTGK.		1
334473842	1	1	485.3026	968.5907	2	968.5906	0.0001			0	9.97	0	13	0.1		LEIPTVIGK				4	Spectrum26105 scans:32460,	15506599	7487	0		0	0.1	0.1	.LEIPTVIGK.	unassigned	unassigned	.LEIPTVIGK.		1
334473056	1	1	337.695	673.3754	2	673.3759	-0.0005			0	9.95	0	19	0.41		LDGLTR				4	Spectrum5197 scans:8715,	15506599	782	0		0	-0.7	-0.7	.LDGLTR.	unassigned	unassigned	.LDGLTR.		1
334472962	1	1	317.6995	633.3845	2	633.385	-0.0005			0	9.91	0	14	0.14		INFLK				3	Spectrum7277 scans:11371,	15506599	312	0		0	-0.8	-0.8	.INFLK.	unassigned	unassigned	.INFLK.		1
334473588	1	1	434.7661	867.5177	2	867.5178	0			0	9.9	0	13	0.1		ILGEAIPR				4	Spectrum24193 scans:30368,	15506599	4301	0		0	0	0	.ILGEAIPR.	unassigned	unassigned	.ILGEAIPR.		1
334474100	1	1	527.3184	1052.6222	2	1052.623	-0.0008			0	9.87	0	13	0.1		LLPINLNQK		Deamidated (NQ)	0.000000020.0	3	Spectrum13049 scans:17932,	15506599	11061	0		0	-0.8	-0.8	.LLPINLNQK. + Deamidated (NQ)	unassigned	unassigned	.LLPINLNQK. + Deamidated (NQ)		1
334473443	1	1	410.7322	819.4499	2	819.449	0.0009			0	9.87	0	13	0.12		SSWLSIK				4	Spectrum22800 scans:28849,	15506599	3012	0		0	1.1	1.1	.SSWLSIK.	unassigned	unassigned	.SSWLSIK.		1
334474029	1	1	515.8185	1029.6225	2	1029.6223	0.0003			0	9.86	0	13	0.1		NSVIFLPIK				4	Spectrum32273 scans:39273,	15506599	10322	0		0	0.3	0.3	.NSVIFLPIK.	unassigned	unassigned	.NSVIFLPIK.		1
334473289	1	1	382.7079	763.4011	2	763.4017	-0.0006			0	9.84	0	14	0.14		FFSVHK				3	Spectrum7452 scans:11588,	15506599	1951	0		0	-0.8	-0.8	.FFSVHK.	unassigned	unassigned	.FFSVHK.		1
334473286	1	1	382.7059	763.3972	2	763.3977	-0.0005			0	9.81	0	15	0.18		NLFGTGR				4	Spectrum12390 scans:17157,	15506599	1946	0		0	-0.7	-0.7	.NLFGTGR.	unassigned	unassigned	.NLFGTGR.		1
334473968	1	1	338.1805	1011.5197	3	1011.525	-0.0053			1	9.8	0	13	0.1		LDHSWKAR				2	Spectrum4055 scans:7354,	15506599	9450	0		0	-5.2	-5.2	.LDHSWKAR.	unassigned	unassigned	.LDHSWKAR.		1
334473593	1	1	436.2201	870.4256	2	870.4236	0.0021			0	9.78	0	13	0.11		VFYDATR				5	Spectrum8693 scans:13026,	15506599	4471	0		0	2.4	2.4	.VFYDATR.	unassigned	unassigned	.VFYDATR.		1
334474382	1	1	574.8034	1147.5923	2	1147.5981	-0.0058			0	9.77	0	15	0.17		ILANNMVMLK		2 Deamidated (NQ)	0.0002200000.0	2	Spectrum38465 scans:46728,	15506599	15443	0		0	-5.1	-5.1	.ILANNMVMLK. + 2 Deamidated (NQ)	unassigned	unassigned	.ILANNMVMLK. + 2 Deamidated (NQ)		1
334474401	1	1	576.7967	1151.5789	2	1151.571	0.008			1	9.77	0	15	0.2		LQNDYKELK		2 Deamidated (NQ)	0.022000000.0	3	Spectrum31274 scans:38142,	15506599	15645	0		0	6.9	6.9	.LQNDYKELK. + 2 Deamidated (NQ)	unassigned	unassigned	.LQNDYKELK. + 2 Deamidated (NQ)		1
334472937	1	1	315.2038	628.393	2	628.3908	0.0023			0	9.77	0	15	0.17		IIIDR				3	Spectrum5249 scans:8776,	15506599	236	0		0	3.7	3.7	.IIIDR.	unassigned	unassigned	.IIIDR.		1
334473481	1	1	417.2314	832.4482	2	832.4403	0.0079			1	9.77	0	15	0.19		SVKTEGGR				5	Spectrum14961 scans:20135,	15506599	3376	0		0	9.5	9.5	.SVKTEGGR.	unassigned	unassigned	.SVKTEGGR.		1
334474655	1	1	406.2226	1215.6461	3	1215.6459	0.0002			2	9.73	0	17	0.28		KLDEIDKEAR				5	Spectrum3008 scans:6057,	15506599	18853	0		0	0.2	0.2	.KLDEIDKEAR.	unassigned	unassigned	.KLDEIDKEAR.		1
334473857	1	1	487.269	972.5235	2	972.524	-0.0005			0	9.71	0	15	0.19		IEVQLQSR		Deamidated (NQ)	0.00000200.0	4	Spectrum15448 scans:20682,	15506599	7640	0		0	-0.5	-0.5	.IEVQLQSR. + Deamidated (NQ)	unassigned	unassigned	.IEVQLQSR. + Deamidated (NQ)		1
334473556	1	1	429.258	856.5014	2	856.5018	-0.0004			0	9.69	0	14	0.14		AIVQAVQK		Deamidated (NQ)	0.00000020.0	4	Spectrum8053 scans:12292,	15506599	4060	0		0	-0.5	-0.5	.AIVQAVQK. + Deamidated (NQ)	unassigned	unassigned	.AIVQAVQK. + Deamidated (NQ)		1
334473209	1	1	366.7193	731.424	2	731.4251	-0.0011			0	9.65	0	17	0.32		MLLEVK				4	Spectrum22100 scans:28069,	15506599	1575	0		0	-1.5	-1.5	.MLLEVK.	unassigned	unassigned	.MLLEVK.		1
334473122	1	1	352.2029	702.3913	2	702.3912	0.0001			0	9.63	0	18	0.39		SLEINK				4	Spectrum5282 scans:8821,	15506599	1136	0		0	0.1	0.1	.SLEINK.	unassigned	unassigned	.SLEINK.		1
334473213	1	1	367.2032	732.3918	2	732.3919	0			0	9.63	0	13	0.14		SFPVGAR				2	Spectrum10872 scans:15457,	15506599	1587	0		0	0	0	.SFPVGAR.	unassigned	unassigned	.SFPVGAR.		1
334473204	1	1	366.2054	730.3962	2	730.3973	-0.0011			0	9.61	0	16	0.25		EGGISLR				5	Spectrum6950 scans:10975,	15506599	1554	0		0	-1.5	-1.5	.EGGISLR.	unassigned	unassigned	.EGGISLR.		1
334474468	1	1	588.2809	1174.5473	2	1174.5474	-0.0001			0	9.61	0	13	0.11		LQPDMMINGR		Deamidated (NQ)	0.0000000200.0	5	Spectrum23887 scans:30038,	15506599	16737	0		0	-0.1	-0.1	.LQPDMMINGR. + Deamidated (NQ)	unassigned	unassigned	.LQPDMMINGR. + Deamidated (NQ)		1
334473780	1	1	473.2491	944.4837	2	944.4815	0.0023			0	9.6	0	16	0.22		ENVVDEIK				7	Spectrum12626 scans:17415,	15506599	6607	0		0	2.4	2.4	.ENVVDEIK.	unassigned	unassigned	.ENVVDEIK.		1
334473742	1	1	467.2501	932.4857	2	932.4814	0.0043			1	9.57	0	16	0.24		ISEKEQAK		Deamidated (NQ)	0.00000200.0	3	Spectrum18035 scans:23562,	15506599	6180	0		0	4.6	4.6	.ISEKEQAK. + Deamidated (NQ)	unassigned	unassigned	.ISEKEQAK. + Deamidated (NQ)		1
334473334	1	1	389.2289	776.4432	2	776.4432	0			0	9.56	0	16	0.23		IISGYPK				5	Spectrum6599 scans:10558,	15506599	2182	0		0	0	0	.IISGYPK.	unassigned	unassigned	.IISGYPK.		1
334474460	1	1	586.8359	1171.6572	2	1171.6561	0.0011			0	9.55	0	14	0.17		SQGTVGELLLR				6	Spectrum25329 scans:31614,	15506599	16592	0		0	0.9	0.9	.SQGTVGELLLR.	unassigned	unassigned	.SQGTVGELLLR.		1
334474986	1	1	765.9365	1529.8584	2	1529.8606	-0.0023			0	9.51	0	14	0.16		VYGGGGPIVIFPVQK				5	Spectrum32817 scans:39890,	15506599	32048	0		0	-1.5	-1.5	.VYGGGGPIVIFPVQK.	unassigned	unassigned	.VYGGGGPIVIFPVQK.		1
334474076	1	1	523.306	1044.5974	2	1044.5927	0.0047			1	9.49	0	14	0.16		LLSDSLNKR				3	Spectrum27312 scans:33786,	15506599	10743	0		0	4.5	4.5	.LLSDSLNKR.	unassigned	unassigned	.LLSDSLNKR.		1
334473928	1	1	499.3	996.5855	2	996.5855	0			0	9.49	0	13	0.11		GLDIPQILK		Deamidated (NQ)	0.000002000.0	4	Spectrum39341 scans:47842,	15506599	8667	0		0	0	0	.GLDIPQILK. + Deamidated (NQ)	unassigned	unassigned	.GLDIPQILK. + Deamidated (NQ)		1
334473179	1	1	361.2158	720.417	2	720.417	0			0	9.47	0	15	0.2		SIGGFLK				3	Spectrum8417 scans:12713,	15506599	1393	0		0	0	0	.SIGGFLK.	unassigned	unassigned	.SIGGFLK.		1
334473390	1	1	401.2275	800.4404	2	800.4392	0.0012			0	9.46	0	14	0.16		EEAALIR				3	Spectrum11141 scans:15759,	15506599	2623	0		0	1.5	1.5	.EEAALIR.	unassigned	unassigned	.EEAALIR.		1
334474952	1	1	490.5854	1468.7343	3	1468.7344	-0.0001			1	9.45	0	16	0.23		EKPTCIPANTPNK				4	Spectrum4017 scans:7303,	15506599	29893	0		0	-0.1	-0.1	.EKPTCIPANTPNK.	unassigned	unassigned	.EKPTCIPANTPNK.		1
334473313	1	1	387.2292	772.4438	2	772.4443	-0.0005			0	9.44	0	17	0.32		LLSEGVR				4	Spectrum18623 scans:24228,	15506599	2091	0		0	-0.6	-0.6	.LLSEGVR.	unassigned	unassigned	.LLSEGVR.		1
334473309	1	1	386.7085	771.4024	2	771.4028	-0.0004			0	9.44	0	13	0.11		NPPAFAR				3	Spectrum4875 scans:8338,	15506599	2077	0		0	-0.5	-0.5	.NPPAFAR.	unassigned	unassigned	.NPPAFAR.		1
334473531	1	1	425.7247	849.4348	2	849.4344	0.0004			0	9.43	0	14	0.18		ALNQYNK				2	Spectrum9147 scans:13537,	15506599	3855	0		0	0.5	0.5	.ALNQYNK.	unassigned	unassigned	.ALNQYNK.		1
334473281	1	1	382.1836	762.3526	2	762.3548	-0.0022			0	9.42	0	14	0.16		VSEWNK		Deamidated (NQ)	0.000020.0	2	Spectrum2665 scans:5605,	15506599	1917	0		0	-2.9	-2.9	.VSEWNK. + Deamidated (NQ)	unassigned	unassigned	.VSEWNK. + Deamidated (NQ)		1
334473084	1	1	344.2055	686.3964	2	686.3963	0.0001			0	9.41	0	15	0.21		LDGAALK				4	Spectrum8995 scans:13368,	15506599	907	0		0	0.1	0.1	.LDGAALK.	unassigned	unassigned	.LDGAALK.		1
334473485	1	1	418.2189	834.4232	2	834.4269	-0.0037			0	9.38	0	13	0.12		LAEMLSR		Oxidation (M)	0.0001000.0	3	Spectrum16316 scans:21642,	15506599	3405	0		0	-4.4	-4.4	.LAEMLSR. + Oxidation (M)	unassigned	unassigned	.LAEMLSR. + Oxidation (M)		1
334474927	1	1	712.8584	1423.7022	2	1423.7016	0.0006			1	9.38	0	15	0.22		QIAAMYNAGIKNK		3 Deamidated (NQ)	0.2000002000020.0	2	Spectrum33788 scans:40978,	15506599	28558	0		0	0.4	0.4	.QIAAMYNAGIKNK. + 3 Deamidated (NQ)	unassigned	unassigned	.QIAAMYNAGIKNK. + 3 Deamidated (NQ)		1
334473732	1	1	465.7539	929.4933	2	929.493	0.0003			1	9.35	0	14	0.15		NLNNRVAK		2 Deamidated (NQ)	0.00220000.0	4	Spectrum7458 scans:11596,	15506599	6101	0		0	0.3	0.3	.NLNNRVAK. + 2 Deamidated (NQ)	unassigned	unassigned	.NLNNRVAK. + 2 Deamidated (NQ)		1
334473980	1	1	508.7907	1015.5669	2	1015.5662	0.0007			1	9.35	0	14	0.18		ISIDGKDIR				4	Spectrum8902 scans:13265,	15506599	9681	0		0	0.7	0.7	.ISIDGKDIR.	unassigned	unassigned	.ISIDGKDIR.		1
334475096	1	1	898.9553	1795.8961	2	1795.8913	0.0048			1	9.33	0	17	0.3		ELLNTAVKMFEQLNK		Oxidation (M); 3 Deamidated (NQ)	0.000200001002020.0	3	Spectrum18539 scans:24138,	15506599	37766	0		0	2.7	2.7	.ELLNTAVKMFEQLNK. + Oxidation (M); 3 Deamidated (NQ)	unassigned	unassigned	.ELLNTAVKMFEQLNK. + Oxidation (M); 3 Deamidated (NQ)		1
334472950	1	1	316.1685	630.3225	2	630.3224	0.0001			0	9.22	0	13	0.12		EIEQL				3	Spectrum9930 scans:14403,	15506599	271	0		0	0.2	0.2	.EIEQL.	unassigned	unassigned	.EIEQL.		1
334473887	1	1	491.2481	980.4817	2	980.4815	0.0003			0	9.22	0	13	0.15		YSGIGQVQK		2 Deamidated (NQ)	0.000002020.0	3	Spectrum11797 scans:16499,	15506599	7933	0		0	0.3	0.3	.YSGIGQVQK. + 2 Deamidated (NQ)	unassigned	unassigned	.YSGIGQVQK. + 2 Deamidated (NQ)		1
334472979	1	1	318.1913	634.3681	2	634.369	-0.0009			0	9.22	0	15	0.2		EFVIK				3	Spectrum8817 scans:13164,	15506599	369	0		0	-1.4	-1.4	.EFVIK.	unassigned	unassigned	.EFVIK.		1
334472943	1	1	315.7018	629.3891	2	629.386	0.003			1	9.19	0	17	0.31		INVKR		Deamidated (NQ)	0.02000.0	2	Spectrum18015 scans:23540,	15506599	252	0		0	4.8	4.8	.INVKR. + Deamidated (NQ)	unassigned	unassigned	.INVKR. + Deamidated (NQ)		1
334473406	1	1	404.2041	806.3936	2	806.3956	-0.002			0	9.19	0	13	0.12		IAVMSNR		Oxidation (M); Deamidated (NQ)	0.0001020.0	4	Spectrum11662 scans:16346,	15506599	2703	0		0	-2.5	-2.5	.IAVMSNR. + Oxidation (M); Deamidated (NQ)	unassigned	unassigned	.IAVMSNR. + Oxidation (M); Deamidated (NQ)		1
334473585	1	1	434.2342	866.4539	2	866.4571	-0.0032			0	9.19	0	13	0.13		YLEAIMK				2	Spectrum16621 scans:21983,	15506599	4272	0		0	-3.7	-3.7	.YLEAIMK.	unassigned	unassigned	.YLEAIMK.		1
334473028	1	1	335.1854	668.3562	2	668.3567	-0.0005			0	9.17	0	13	0.12		MIVYK		Oxidation (M)	0.10000.0	3	Spectrum4182 scans:7508,	15506599	672	0		0	-0.7	-0.7	.MIVYK. + Oxidation (M)	unassigned	unassigned	.MIVYK. + Oxidation (M)		1
334473134	1	1	353.1891	704.3637	2	704.3705	-0.0068			0	9.17	0	15	0.24		ITSAGQK		Deamidated (NQ)	0.0000020.0	2	Spectrum5714 scans:9427,	15506599	1174	0		0	-9.7	-9.7	.ITSAGQK. + Deamidated (NQ)	unassigned	unassigned	.ITSAGQK. + Deamidated (NQ)		1
334473397	1	1	402.2282	802.4419	2	802.4436	-0.0018			0	9.16	0	15	0.19		SLEEVVK				5	Spectrum8569 scans:12882,	15506599	2654	0		0	-2.2	-2.2	.SLEEVVK.	unassigned	unassigned	.SLEEVVK.		1
334473176	1	1	361.1866	720.3586	2	720.3595	-0.0009			0	9.15	0	13	0.12		THFAFV				4	Spectrum22683 scans:28720,	15506599	1381	0		0	-1.2	-1.2	.THFAFV.	unassigned	unassigned	.THFAFV.		1
334473522	1	1	425.2118	848.409	2	848.4102	-0.0012			0	9.14	0	16	0.24		TFEPPMK				3	Spectrum11165 scans:15790,	15506599	3809	0		0	-1.4	-1.4	.TFEPPMK.	unassigned	unassigned	.TFEPPMK.		1
334474204	1	1	550.3273	1098.6401	2	1098.6471	-0.007			1	9.12	0	13	0.13		LMQKIPEIK				3	Spectrum15517 scans:20761,	15506599	13150	0		0	-6.4	-6.4	.LMQKIPEIK.	unassigned	unassigned	.LMQKIPEIK.		1
334473746	1	1	467.2613	932.5081	2	932.5113	-0.0032			1	9.11	0	15	0.21		LSLGERMK				4	Spectrum14047 scans:19096,	15506599	6189	0		0	-3.4	-3.4	.LSLGERMK.	unassigned	unassigned	.LSLGERMK.		1
334473151	1	1	357.7101	713.4055	2	713.4072	-0.0016			0	9.08	0	13	0.12		IINTPR		Deamidated (NQ)	0.002000.0	2	Spectrum8610 scans:12931,	15506599	1273	0		0	-2.2	-2.2	.IINTPR. + Deamidated (NQ)	unassigned	unassigned	.IINTPR. + Deamidated (NQ)		1
334473393	1	1	401.7246	801.4346	2	801.4344	0.0002			0	9.06	0	14	0.18		SEAILGGR				9	Spectrum6566 scans:10516,	15506599	2637	0		0	0.2	0.2	.SEAILGGR.	unassigned	unassigned	.SEAILGGR.		1
334474658	1	1	609.3249	1216.6353	2	1216.6451	-0.0098			1	9.06	0	16	0.29		KNWNTAQILK		2 Deamidated (NQ)	0.0200002000.0	4	Spectrum7195 scans:11268,	15506599	18893	0		0	-8.1	-8.1	.KNWNTAQILK. + 2 Deamidated (NQ)	unassigned	unassigned	.KNWNTAQILK. + 2 Deamidated (NQ)		1
334474270	1	1	559.2805	1116.5464	2	1116.5411	0.0053			1	9.05	0	13	0.12		IQNEKNNVR		3 Deamidated (NQ)	0.020002200.0	3	Spectrum11950 scans:16671,	15506599	13961	0		0	4.7	4.7	.IQNEKNNVR. + 3 Deamidated (NQ)	unassigned	unassigned	.IQNEKNNVR. + 3 Deamidated (NQ)		1
334473285	1	1	382.2381	762.4616	2	762.4639	-0.0023			0	9.02	0	13	0.15		YILLNK				4	Spectrum8550 scans:12860,	15506599	1931	0		0	-3	-3	.YILLNK.	unassigned	unassigned	.YILLNK.		1
334473119	1	1	352.2028	702.391	2	702.3847	0.0063			0	9.01	0	18	0.45		IVGQMR				2	Spectrum757 scans:2214,	15506599	1133	0		0	9	9	.IVGQMR.	unassigned	unassigned	.IVGQMR.		1
334472914	1	1	304.1945	606.3745	2	606.3741	0.0005			0	9.01	0	13	0.13		IIFSK				2	Spectrum17273 scans:22718,	15506599	144	0		0	0.8	0.8	.IIFSK.	unassigned	unassigned	.IIFSK.		1
334474332	1	1	567.2858	1132.5571	2	1132.5546	0.0025			1	8.99	0	14	0.18		KIQDDLNMR		Deamidated (NQ)	0.000000200.0	3	Spectrum3108 scans:6185,	15506599	14691	0		0	2.2	2.2	.KIQDDLNMR. + Deamidated (NQ)	unassigned	unassigned	.KIQDDLNMR. + Deamidated (NQ)		1
334473856	1	1	487.264	972.5135	2	972.5127	0.0008			0	8.96	0	14	0.17		LLENEDIK				4	Spectrum30661 scans:37472,	15506599	7636	0		0	0.8	0.8	.LLENEDIK.	unassigned	unassigned	.LLENEDIK.		1
334473000	1	1	326.1947	650.3748	2	650.3751	-0.0003			0	8.96	0	13	0.13		YIISR				3	Spectrum10557 scans:15108,	15506599	484	0		0	-0.5	-0.5	.YIISR.	unassigned	unassigned	.YIISR.		1
334473724	1	1	463.7711	925.5277	2	925.5273	0.0004			0	8.92	0	14	0.18		IYNYLLK				5	Spectrum21405 scans:27299,	15506599	5980	0		0	0.4	0.4	.IYNYLLK.	unassigned	unassigned	.IYNYLLK.		1
334473104	1	1	349.2519	696.4893	2	696.4898	-0.0005			1	8.88	0	13	0.13		IKIPVK				3	Spectrum7515 scans:11664,	15506599	1057	0		0	-0.7	-0.7	.IKIPVK.	unassigned	unassigned	.IKIPVK.		1
334474033	1	1	516.2811	1030.5477	2	1030.5481	-0.0004			0	8.87	0	16	0.27		LAGSLPSMQK				5	Spectrum13229 scans:18148,	15506599	10360	0		0	-0.4	-0.4	.LAGSLPSMQK.	unassigned	unassigned	.LAGSLPSMQK.		1
334474226	1	1	554.2752	1106.5357	2	1106.5356	0.0001			0	8.81	0	14	0.18		FAEINGVDSR				6	Spectrum12409 scans:17177,	15506599	13522	0		0	0.1	0.1	.FAEINGVDSR.	unassigned	unassigned	.FAEINGVDSR.		1
334473855	1	1	487.264	972.5135	2	972.5128	0.0007			0	8.81	0	14	0.17		LDVLEAEGK				2	Spectrum30256 scans:37028,	15506599	7635	0		0	0.7	0.7	.LDVLEAEGK.	unassigned	unassigned	.LDVLEAEGK.		1
334472990	1	1	322.1578	642.3009	2	642.3013	-0.0004			0	8.78	0	13	0.13		SFDFK				3	Spectrum9973 scans:14452,	15506599	417	0		0	-0.6	-0.6	.SFDFK.	unassigned	unassigned	.SFDFK.		1
334474299	1	1	562.8016	1123.5886	2	1123.5914	-0.0028			0	8.76	0	15	0.25		IPDYIFTQK				3	Spectrum33825 scans:41019,	15506599	14207	0		0	-2.5	-2.5	.IPDYIFTQK.	unassigned	unassigned	.IPDYIFTQK.		1
334473126	1	1	352.7024	703.3903	2	703.3864	0.0039			1	8.75	0	16	0.27		VGASDKK				3	Spectrum17962 scans:23483,	15506599	1160	0		0	5.5	5.5	.VGASDKK.	unassigned	unassigned	.VGASDKK.		1
334473755	1	1	469.7338	937.4531	2	937.4505	0.0026			0	8.73	0	14	0.19		HPVQEAEK		Deamidated (NQ)	0.00020000.0	4	Spectrum10739 scans:15308,	15506599	6361	0		0	2.8	2.8	.HPVQEAEK. + Deamidated (NQ)	unassigned	unassigned	.HPVQEAEK. + Deamidated (NQ)		1
334473190	1	1	365.2181	728.4217	2	728.4181	0.0036			0	8.69	0	13	0.14		ILQEAR				2	Spectrum16727 scans:22103,	15506599	1499	0		0	4.9	4.9	.ILQEAR.	unassigned	unassigned	.ILQEAR.		1
334474727	1	1	618.3242	1234.6339	2	1234.6306	0.0033			0	8.68	0	16	0.28		YGIDNLVTGAGR				4	Spectrum24165 scans:30338,	15506599	19750	0		0	2.7	2.7	.YGIDNLVTGAGR.	unassigned	unassigned	.YGIDNLVTGAGR.		1
334474641	1	1	605.2985	1208.5824	2	1208.5826	-0.0002			0	8.67	0	14	0.21		QAIYDEAFPR				5	Spectrum21332 scans:27218,	15506599	18566	0		0	-0.2	-0.2	.QAIYDEAFPR.	unassigned	unassigned	.QAIYDEAFPR.		1
334475002	1	1	777.8279	1553.6413	2	1553.6376	0.0037			0	8.66	0	13	0.14		TMGNNSSSGSNAVNGR		2 Deamidated (NQ)	0.0000200000000200.0	4	Spectrum2131 scans:4865,	15506599	32597	0		0	2.4	2.4	.TMGNNSSSGSNAVNGR. + 2 Deamidated (NQ)	unassigned	unassigned	.TMGNNSSSGSNAVNGR. + 2 Deamidated (NQ)		1
334473448	1	1	412.2192	822.4237	2	822.4235	0.0002			1	8.61	0	13	0.17		LNRYQK		2 Deamidated (NQ)	0.020020.0	2	Spectrum17054 scans:22476,	15506599	3077	0		0	0.2	0.2	.LNRYQK. + 2 Deamidated (NQ)	unassigned	unassigned	.LNRYQK. + 2 Deamidated (NQ)		1
334473003	1	1	327.1748	652.335	2	652.3367	-0.0017			0	8.61	0	13	0.14		FMSLR				3	Spectrum12771 scans:17581,	15506599	497	0		0	-2.6	-2.6	.FMSLR.	unassigned	unassigned	.FMSLR.		1
334474344	1	1	568.8374	1135.6602	2	1135.6601	0.0002			0	8.58	0	13	0.14		INLHLEVLGK		Deamidated (NQ)	0.0200000000.0	3	Spectrum31667 scans:38584,	15506599	14897	0		0	0.2	0.2	.INLHLEVLGK. + Deamidated (NQ)	unassigned	unassigned	.INLHLEVLGK. + Deamidated (NQ)		1
334474064	1	1	522.778	1043.5413	2	1043.5498	-0.0085			1	8.56	0	14	0.19		LLSENKNPK		2 Deamidated (NQ)	0.000020200.0	4	Spectrum11856 scans:16564,	15506599	10699	0		0	-8.1	-8.1	.LLSENKNPK. + 2 Deamidated (NQ)	unassigned	unassigned	.LLSENKNPK. + 2 Deamidated (NQ)		1
334474656	1	1	609.2813	1216.5481	2	1216.5434	0.0047			0	8.55	0	13	0.14		MENYTVEGFK				6	Spectrum18549 scans:24149,	15506599	18870	0		0	3.9	3.9	.MENYTVEGFK.	unassigned	unassigned	.MENYTVEGFK.		1
334474963	1	1	494.9074	1481.7004	3	1481.6998	0.0006			1	8.53	0	14	0.2		YSGVGSEKDQDAVK				5	Spectrum2565 scans:5462,	15506599	30211	0		0	0.4	0.4	.YSGVGSEKDQDAVK.	unassigned	unassigned	.YSGVGSEKDQDAVK.		1
334473849	1	1	486.7901	971.5656	2	971.5651	0.0005			1	8.52	0	13	0.15		KGDLEGILK				4	Spectrum20988 scans:26829,	15506599	7604	0		0	0.5	0.5	.KGDLEGILK.	unassigned	unassigned	.KGDLEGILK.		1
334474115	1	1	529.8084	1057.6023	2	1057.6019	0.0004			1	8.5	0	15	0.23		LLGEIEEKK				4	Spectrum14331 scans:19414,	15506599	11281	0		0	0.4	0.4	.LLGEIEEKK.	unassigned	unassigned	.LLGEIEEKK.		1
334473537	1	1	428.218	854.4214	2	854.4174	0.004			0	8.5	0	13	0.14		YVFEAIN				2	Spectrum17757 scans:23258,	15506599	3982	0		0	4.7	4.7	.YVFEAIN.	unassigned	unassigned	.YVFEAIN.		1
334474827	1	1	651.861	1301.7075	2	1301.7078	-0.0003			1	8.49	0	16	0.35		SLIDKIEEEVK				3	Spectrum39013 scans:47423,	15506599	23362	0		0	-0.2	-0.2	.SLIDKIEEEVK.	unassigned	unassigned	.SLIDKIEEEVK.		1
334473283	1	1	382.2257	762.4369	2	762.4388	-0.0019			0	8.48	0	14	0.22		IITFGGR				4	Spectrum7424 scans:11556,	15506599	1928	0		0	-2.5	-2.5	.IITFGGR.	unassigned	unassigned	.IITFGGR.		1
334473847	1	1	486.7715	971.5284	2	971.5287	-0.0003			0	8.46	0	14	0.19		LNNIAGQIK		2 Deamidated (NQ)	0.002000200.0	3	Spectrum28026 scans:34552,	15506599	7595	0		0	-0.3	-0.3	.LNNIAGQIK. + 2 Deamidated (NQ)	unassigned	unassigned	.LNNIAGQIK. + 2 Deamidated (NQ)		1
334475130	1	1	1188.6047	2375.1949	2	2375.2009	-0.006			0	8.45	0	17	0.41		NDPNFLGDFSPIDLGTLIGGSVK				3	Spectrum44557 scans:55530,	15506599	41488	0		0	-2.5	-2.5	.NDPNFLGDFSPIDLGTLIGGSVK.	unassigned	unassigned	.NDPNFLGDFSPIDLGTLIGGSVK.		1
334475005	1	1	778.4238	1554.8331	2	1554.8477	-0.0146			2	8.44	0	15	0.24		RALQNRALVLQNR		4 Deamidated (NQ)	0.0002200000220.0	3	Spectrum30353 scans:37132,	15506599	32682	0		0	-9.4	-9.4	.RALQNRALVLQNR. + 4 Deamidated (NQ)	unassigned	unassigned	.RALQNRALVLQNR. + 4 Deamidated (NQ)		1
334473433	1	1	409.726	817.4375	2	817.4294	0.0081			1	8.4	0	17	0.39		KVNSQDK				4	Spectrum25667 scans:31978,	15506599	2975	0		0	9.9	9.9	.KVNSQDK.	unassigned	unassigned	.KVNSQDK.		1
334473373	1	1	396.2368	790.459	2	790.4589	0.0001			0	8.4	0	13	0.14		ISFIPSK				2	Spectrum21440 scans:27338,	15506599	2453	0		0	0.1	0.1	.ISFIPSK.	unassigned	unassigned	.ISFIPSK.		1
334475032	1	1	803.8903	1605.766	2	1605.7603	0.0057			1	8.34	0	15	0.27		EGRDIGMVCVNTQK				4	Spectrum26229 scans:32591,	15506599	33979	0		0	3.5	3.5	.EGRDIGMVCVNTQK.	unassigned	unassigned	.EGRDIGMVCVNTQK.		1
334473517	1	1	424.2372	846.4599	2	846.4633	-0.0034			0	8.33	0	15	0.25		TVAMLQGK				4	Spectrum15584 scans:20835,	15506599	3766	0		0	-4	-4	.TVAMLQGK.	unassigned	unassigned	.TVAMLQGK.		1
334475101	1	1	918.4375	1834.8604	2	1834.8665	-0.0061			2	8.33	0	16	0.34		RMPQITDRMEQIER		2 Oxidation (M); Deamidated (NQ)	0.01000000102000.0	2	Spectrum32593 scans:39633,	15506599	38270	0		0	-3.3	-3.3	.RMPQITDRMEQIER. + 2 Oxidation (M); Deamidated (NQ)	unassigned	unassigned	.RMPQITDRMEQIER. + 2 Oxidation (M); Deamidated (NQ)		1
334473367	1	1	395.7138	789.413	2	789.4167	-0.0037			1	8.31	0	13	0.18		INREMK				2	Spectrum5267 scans:8800,	15506599	2419	0		0	-4.7	-4.7	.INREMK.	unassigned	unassigned	.INREMK.		1
334473077	1	1	343.1816	684.3485	2	684.3483	0.0003			0	8.29	0	13	0.16		YFEVK				4	Spectrum8306 scans:12589,	15506599	880	0		0	0.4	0.4	.YFEVK.	unassigned	unassigned	.YFEVK.		1
334473782	1	1	473.2665	944.5184	2	944.5178	0.0006			1	8.28	0	14	0.23		VKEALSEGL				9	Spectrum13618 scans:18598,	15506599	6629	0		0	0.6	0.6	.VKEALSEGL.	unassigned	unassigned	.VKEALSEGL.		1
334474951	1	1	733.3856	1464.7566	2	1464.7646	-0.008			1	8.27	0	16	0.37		LLMRLYEPTEGK		Oxidation (M)	0.001000000000.0	3	Spectrum22154 scans:28131,	15506599	29818	0		0	-5.5	-5.5	.LLMRLYEPTEGK. + Oxidation (M)	unassigned	unassigned	.LLMRLYEPTEGK. + Oxidation (M)		1
334473624	1	1	441.774	881.5334	2	881.5334	-0.0001			0	8.22	0	13	0.15		ALIGPGNLK				3	Spectrum16363 scans:21693,	15506599	4790	0		0	-0.1	-0.1	.ALIGPGNLK.	unassigned	unassigned	.ALIGPGNLK.		1
334473138	1	1	353.692	705.3695	2	705.3731	-0.0035			0	8.22	0	15	0.25		AINIMK		Oxidation (M); Deamidated (NQ)	0.002010.0	3	Spectrum6991 scans:11025,	15506599	1180	0		0	-5	-5	.AINIMK. + Oxidation (M); Deamidated (NQ)	unassigned	unassigned	.AINIMK. + Oxidation (M); Deamidated (NQ)		1
334473739	1	1	466.7341	931.4536	2	931.4552	-0.0016			0	8.2	0	15	0.24		YNYLGFR				5	Spectrum22654 scans:28685,	15506599	6150	0		0	-1.7	-1.7	.YNYLGFR.	unassigned	unassigned	.YNYLGFR.		1
334473784	1	1	473.2804	944.5462	2	944.5542	-0.008			1	8.19	0	16	0.32		IDLSEKLK				4	Spectrum22696 scans:28734,	15506599	6632	0		0	-8.5	-8.5	.IDLSEKLK.	unassigned	unassigned	.IDLSEKLK.		1
334473867	1	1	487.7902	973.5658	2	973.5596	0.0061			1	8.16	0	14	0.22		IFNLKPNK		Deamidated (NQ)	0.00000020.0	2	Spectrum33461 scans:40616,	15506599	7675	0		0	6.3	6.3	.IFNLKPNK. + Deamidated (NQ)	unassigned	unassigned	.IFNLKPNK. + Deamidated (NQ)		1
334474124	1	1	530.7793	1059.544	2	1059.5349	0.0092			0	8.14	0	16	0.32		IWASNGNAVK		Deamidated (NQ)	0.0000200000.0	6	Spectrum9779 scans:14241,	15506599	11353	0		0	8.7	8.7	.IWASNGNAVK. + Deamidated (NQ)	unassigned	unassigned	.IWASNGNAVK. + Deamidated (NQ)		1
334475079	1	1	867.4428	1732.8709	2	1732.8712	-0.0003			2	8.13	0	17	0.39		TILEAMERQMRAER				2	Spectrum31868 scans:38805,	15506599	37021	0		0	-0.2	-0.2	.TILEAMERQMRAER.	unassigned	unassigned	.TILEAMERQMRAER.		1
334474875	1	1	679.868	1357.7215	2	1357.7313	-0.0098			1	8.08	0	16	0.35		LSGGEAQRISIAR		Deamidated (NQ)	0.0000002000000.0	8	Spectrum22623 scans:28652,	15506599	25791	0		0	-7.2	-7.2	.LSGGEAQRISIAR. + Deamidated (NQ)	unassigned	unassigned	.LSGGEAQRISIAR. + Deamidated (NQ)		1
334473599	1	1	437.7351	873.4557	2	873.4556	0.0001			1	8.05	0	17	0.4		QKAEAEAK				4	Spectrum8378 scans:12668,	15506599	4559	0		0	0.1	0.1	.QKAEAEAK.	unassigned	unassigned	.QKAEAEAK.		1
334474463	1	1	587.8148	1173.615	2	1173.6241	-0.0091			1	8.01	0	16	0.33		LDGKDSAQIVK		Deamidated (NQ)	0.00000002000.0	4	Spectrum24681 scans:30908,	15506599	16699	0		0	-7.8	-7.8	.LDGKDSAQIVK. + Deamidated (NQ)	unassigned	unassigned	.LDGKDSAQIVK. + Deamidated (NQ)		1
334473379	1	1	397.2091	792.4036	2	792.3977	0.0059			1	7.99	0	15	0.26		NKETSSK				2	Spectrum3708 scans:6927,	15506599	2490	0		0	7.4	7.4	.NKETSSK.	unassigned	unassigned	.NKETSSK.		1
334473093	1	1	346.1762	690.3379	2	690.3377	0.0002			0	7.98	0	13	0.17		AYYFK				3	Spectrum9694 scans:14145,	15506599	948	0		0	0.3	0.3	.AYYFK.	unassigned	unassigned	.AYYFK.		1
334473871	1	1	488.2602	974.5059	2	974.5145	-0.0085			0	7.98	0	17	0.47		LTGQNSSIR				2	Spectrum37150 scans:45012,	15506599	7700	0		0	-8.7	-8.7	.LTGQNSSIR.	unassigned	unassigned	.LTGQNSSIR.		1
334474539	1	1	600.8336	1199.6527	2	1199.655	-0.0023			0	7.97	0	14	0.23		LFEVSNHLIK		Deamidated (NQ)	0.0000020000.0	3	Spectrum11714 scans:16406,	15506599	17964	0		0	-1.9	-1.9	.LFEVSNHLIK. + Deamidated (NQ)	unassigned	unassigned	.LFEVSNHLIK. + Deamidated (NQ)		1
334473017	1	1	333.197	664.3794	2	664.3795	-0.0001			0	7.97	0	13	0.16		YILEK				3	Spectrum7205 scans:11281,	15506599	608	0		0	-0.2	-0.2	.YILEK.	unassigned	unassigned	.YILEK.		1
334473095	1	1	346.7024	691.3903	2	691.3905	-0.0001			0	7.96	0	13	0.18		IDFAVK				2	Spectrum18581 scans:24183,	15506599	972	0		0	-0.1	-0.1	.IDFAVK.	unassigned	unassigned	.IDFAVK.		1
334473501	1	1	422.7476	843.4806	2	843.4814	-0.0008			1	7.94	0	16	0.34		KAALDAQK				2	Spectrum510 scans:1375,	15506599	3686	0		0	-0.9	-0.9	.KAALDAQK.	unassigned	unassigned	.KAALDAQK.		1
334473602	1	1	437.7525	873.4905	2	873.496	-0.0055			0	7.89	0	17	0.49		VTIDWLK				2	Spectrum12742 scans:17545,	15506599	4566	0		0	-6.3	-6.3	.VTIDWLK.	unassigned	unassigned	.VTIDWLK.		1
334473614	1	1	439.7517	877.4889	2	877.4909	-0.002			0	7.87	0	14	0.22		YLNLGGLK		Deamidated (NQ)	0.00200000.0	4	Spectrum5875 scans:9648,	15506599	4688	0		0	-2.3	-2.3	.YLNLGGLK. + Deamidated (NQ)	unassigned	unassigned	.YLNLGGLK. + Deamidated (NQ)		1
334474879	1	1	685.3066	1368.5986	2	1368.602	-0.0034			0	7.87	0	13	0.16		EAGFDADCFPLK				3	Spectrum27344 scans:33820,	15506599	26345	0		0	-2.5	-2.5	.EAGFDADCFPLK.	unassigned	unassigned	.EAGFDADCFPLK.		1
334473112	1	1	352.1649	702.3152	2	702.3159	-0.0007			0	7.83	0	13	0.16		SYFMR				3	Spectrum12335 scans:17098,	15506599	1115	0		0	-1	-1	.SYFMR.	unassigned	unassigned	.SYFMR.		1
334473166	1	1	360.2133	718.4121	2	718.4126	-0.0005			0	7.82	0	13	0.17		FGIVQR				2	Spectrum21330 scans:27216,	15506599	1340	0		0	-0.7	-0.7	.FGIVQR.	unassigned	unassigned	.FGIVQR.		1
334474480	1	1	589.2555	1176.4964	2	1176.5081	-0.0116			0	7.81	0	13	0.17		IDSPASMENGR		Deamidated (NQ)	0.00000000200.0	2	Spectrum23133 scans:29212,	15506599	16809	0		0	-9.9	-9.9	.IDSPASMENGR. + Deamidated (NQ)	unassigned	unassigned	.IDSPASMENGR. + Deamidated (NQ)		1
334474977	1	1	755.8604	1509.7061	2	1509.7021	0.0041			0	7.8	0	14	0.24		EAEGMTLDQLFEK				5	Spectrum34261 scans:41520,	15506599	31185	0		0	2.7	2.7	.EAEGMTLDQLFEK.	unassigned	unassigned	.EAEGMTLDQLFEK.		1
334474315	1	1	564.778	1127.5413	2	1127.5467	-0.0054			0	7.78	0	13	0.21		LIENHPMMK		Oxidation (M)	0.000000010.0	2	Spectrum33229 scans:40355,	15506599	14454	0		0	-4.8	-4.8	.LIENHPMMK. + Oxidation (M)	unassigned	unassigned	.LIENHPMMK. + Oxidation (M)		1
334473091	1	1	345.6963	689.3781	2	689.3782	0			0	7.77	0	13	0.17		DAIMLK				3	Spectrum10073 scans:14564,	15506599	942	0		0	0	0	.DAIMLK.	unassigned	unassigned	.DAIMLK.		1
334472964	1	1	318.1627	634.3108	2	634.3108	0			0	7.76	0	15	0.28		LGMNGK		Oxidation (M)	0.001000.0	2	Spectrum484 scans:1316,	15506599	318	0		0	0	0	.LGMNGK. + Oxidation (M)	unassigned	unassigned	.LGMNGK. + Oxidation (M)		1
334473702	1	1	306.1592	915.4559	3	915.4563	-0.0004			1	7.75	0	13	0.17		THYDRPK				4	Spectrum348 scans:1151,	15506599	5751	0		0	-0.4	-0.4	.THYDRPK.	unassigned	unassigned	.THYDRPK.		1
334473191	1	1	365.2183	728.422	2	728.4181	0.0039			0	7.72	0	13	0.18		LQNNLK				2	Spectrum16590 scans:21950,	15506599	1501	0		0	5.4	5.4	.LQNNLK.	unassigned	unassigned	.LQNNLK.		1
334474176	1	1	543.8124	1085.6102	2	1085.608	0.0022			0	7.72	0	14	0.26		EVIANSVNLK				6	Spectrum14051 scans:19100,	15506599	12387	0		0	2	2	.EVIANSVNLK.	unassigned	unassigned	.EVIANSVNLK.		1
334474953	1	1	738.3707	1474.7268	2	1474.7272	-0.0004			1	7.69	0	14	0.26		KETHLEVMAMVR		2 Oxidation (M)	0.000000010100.0	2	Spectrum2818 scans:5813,	15506599	30030	0		0	-0.3	-0.3	.KETHLEVMAMVR. + 2 Oxidation (M)	unassigned	unassigned	.KETHLEVMAMVR. + 2 Oxidation (M)		1
334473972	1	1	508.2752	1014.5358	2	1014.5281	0.0077			0	7.69	0	14	0.23		VICTGNPVR				3	Spectrum29976 scans:36706,	15506599	9620	0		0	7.6	7.6	.VICTGNPVR.	unassigned	unassigned	.VICTGNPVR.		1
334473543	1	1	428.7657	855.5168	2	855.5178	-0.0009			0	7.68	0	13	0.17		IAIIGANGK				3	Spectrum13392 scans:18347,	15506599	4019	0		0	-1.1	-1.1	.IAIIGANGK.	unassigned	unassigned	.IAIIGANGK.		1
334474838	1	1	656.7994	1311.5842	2	1311.5839	0.0003			0	7.67	0	13	0.17		MFESSIPNMPK		2 Oxidation (M)	0.10000000100.0	5	Spectrum11457 scans:16123,	15506599	23896	0		0	0.2	0.2	.MFESSIPNMPK. + 2 Oxidation (M)	unassigned	unassigned	.MFESSIPNMPK. + 2 Oxidation (M)		1
334474943	1	1	726.3928	1450.7711	2	1450.7741	-0.0031			0	7.65	0	16	0.37		VVIPLYMGTLNSK		Oxidation (M); Deamidated (NQ)	0.0000001000200.0	4	Spectrum28836 scans:35447,	15506599	29431	0		0	-2.1	-2.1	.VVIPLYMGTLNSK. + Oxidation (M); Deamidated (NQ)	unassigned	unassigned	.VVIPLYMGTLNSK. + Oxidation (M); Deamidated (NQ)		1
334473226	1	1	372.2234	742.4322	2	742.4272	0.005			1	7.64	0	13	0.21		ARIMPR				4	Spectrum12728 scans:17528,	15506599	1664	0		0	6.7	6.7	.ARIMPR.	unassigned	unassigned	.ARIMPR.		1
334474582	1	1	602.7958	1203.5771	2	1203.5884	-0.0112			1	7.64	0	15	0.31		LTNEEWKER				2	Spectrum39839 scans:48506,	15506599	18141	0		0	-9.3	-9.3	.LTNEEWKER.	unassigned	unassigned	.LTNEEWKER.		1
334473790	1	1	316.5039	946.49	3	946.4906	-0.0006			0	7.64	0	15	0.3		LMGININR		Oxidation (M); Deamidated (NQ)	0.01002000.0	2	Spectrum12119 scans:16858,	15506599	6688	0		0	-0.6	-0.6	.LMGININR. + Oxidation (M); Deamidated (NQ)	unassigned	unassigned	.LMGININR. + Oxidation (M); Deamidated (NQ)		1
334472904	1	1	304.1638	606.3131	2	606.3126	0.0005			0	7.63	0	13	0.17		FGDIR				5	Spectrum10061 scans:14551,	15506599	118	0		0	0.8	0.8	.FGDIR.	unassigned	unassigned	.FGDIR.		1
334473290	1	1	382.7128	763.4111	2	763.4116	-0.0005			0	7.6	0	13	0.18		LFNIQK		2 Deamidated (NQ)	0.002020.0	2	Spectrum24848 scans:31091,	15506599	1953	0		0	-0.7	-0.7	.LFNIQK. + 2 Deamidated (NQ)	unassigned	unassigned	.LFNIQK. + 2 Deamidated (NQ)		1
334473502	1	1	422.7479	843.4812	2	843.4814	-0.0002			1	7.6	0	16	0.36		VRDINVK		Deamidated (NQ)	0.0000200.0	2	Spectrum550 scans:1463,	15506599	3690	0		0	-0.2	-0.2	.VRDINVK. + Deamidated (NQ)	unassigned	unassigned	.VRDINVK. + Deamidated (NQ)		1
334473323	1	1	388.2264	774.4381	2	774.4422	-0.004			0	7.54	0	15	0.31		INLMIR		Oxidation (M)	0.000100.0	2	Spectrum16711 scans:22084,	15506599	2147	0		0	-5.2	-5.2	.INLMIR. + Oxidation (M)	unassigned	unassigned	.INLMIR. + Oxidation (M)		1
334473398	1	1	402.6957	803.3769	2	803.3847	-0.0078			0	7.49	0	13	0.18		ISCPQAK		Deamidated (NQ)	0.0000200.0	2	Spectrum372 scans:1176,	15506599	2656	0		0	-9.7	-9.7	.ISCPQAK. + Deamidated (NQ)	unassigned	unassigned	.ISCPQAK. + Deamidated (NQ)		1
334472897	1	1	302.6685	603.3224	2	603.3228	-0.0004			1	7.48	0	18	0.7		KEAEK				2	Spectrum254 scans:839,	15506599	94	0		0	-0.7	-0.7	.KEAEK.	unassigned	unassigned	.KEAEK.		1
334474027	1	1	515.798	1029.5814	2	1029.5818	-0.0004			0	7.45	0	14	0.28		SANTNLGLIK				4	Spectrum15222 scans:20427,	15506599	10320	0		0	-0.4	-0.4	.SANTNLGLIK.	unassigned	unassigned	.SANTNLGLIK.		1
334473238	1	1	373.7258	745.437	2	745.4334	0.0037			0	7.43	0	15	0.33		IASQLSK				2	Spectrum16642 scans:22005,	15506599	1703	0		0	5	5	.IASQLSK.	unassigned	unassigned	.IASQLSK.		1
334473059	1	1	338.1939	674.3733	2	674.3711	0.0022			0	7.42	0	15	0.34		ITGTGAR				2	Spectrum8552 scans:12862,	15506599	795	0		0	3.3	3.3	.ITGTGAR.	unassigned	unassigned	.ITGTGAR.		1
334473676	1	1	452.2563	902.498	2	902.5007	-0.0028			0	7.4	0	14	0.27		INSIIMGR				2	Spectrum15714 scans:20977,	15506599	5311	0		0	-3.1	-3.1	.INSIIMGR.	unassigned	unassigned	.INSIIMGR.		1
334473698	1	1	457.7346	913.4547	2	913.4545	0.0002			0	7.35	0	14	0.25		FEVYTQK				6	Spectrum9234 scans:13631,	15506599	5682	0		0	0.2	0.2	.FEVYTQK.	unassigned	unassigned	.FEVYTQK.		1
334474534	1	1	598.288	1194.5615	2	1194.5517	0.0098			0	7.3	0	13	0.21		YDANGNITAEK				3	Spectrum28571 scans:35153,	15506599	17690	0		0	8.2	8.2	.YDANGNITAEK.	unassigned	unassigned	.YDANGNITAEK.		1
334475076	1	1	863.4398	1724.865	2	1724.858	0.0069			1	7.28	0	16	0.39		EREPAPELAAVAEDTK				4	Spectrum27642 scans:34139,	15506599	36868	0		0	4	4	.EREPAPELAAVAEDTK.	unassigned	unassigned	.EREPAPELAAVAEDTK.		1
334474196	1	1	547.246	1092.4774	2	1092.487	-0.0096			0	7.24	0	13	0.19		INTDQVSCR		Deamidated (NQ)	0.020000000.0	4	Spectrum6871 scans:10883,	15506599	12767	0		0	-8.8	-8.8	.INTDQVSCR. + Deamidated (NQ)	unassigned	unassigned	.INTDQVSCR. + Deamidated (NQ)		1
334473578	1	1	432.7268	863.439	2	863.4422	-0.0032			0	7.2	0	15	0.31		ALMSLNAK		Oxidation (M); Deamidated (NQ)	0.00100200.0	2	Spectrum7593 scans:11754,	15506599	4210	0		0	-3.7	-3.7	.ALMSLNAK. + Oxidation (M); Deamidated (NQ)	unassigned	unassigned	.ALMSLNAK. + Oxidation (M); Deamidated (NQ)		1
334474987	1	1	766.8439	1531.6732	2	1531.6865	-0.0133			0	7.2	0	13	0.19		FLSMDFQDVESAK		Oxidation (M)	0.0001000000000.0	3	Spectrum4135 scans:7450,	15506599	32091	0		0	-8.7	-8.7	.FLSMDFQDVESAK. + Oxidation (M)	unassigned	unassigned	.FLSMDFQDVESAK. + Oxidation (M)		1
334473580	1	1	433.2232	864.4318	2	864.4375	-0.0057			1	7.18	0	14	0.28		VGTGMEKK		Oxidation (M)	0.00001000.0	2	Spectrum3811 scans:7053,	15506599	4234	0		0	-6.6	-6.6	.VGTGMEKK. + Oxidation (M)	unassigned	unassigned	.VGTGMEKK. + Oxidation (M)		1
334474767	1	1	632.8251	1263.6357	2	1263.6347	0.001			0	7.17	0	16	0.46		NGTDVPPIPAPSV		Deamidated (NQ)	0.2000000000000.0	3	Spectrum30086 scans:36828,	15506599	21351	0		0	0.8	0.8	.NGTDVPPIPAPSV. + Deamidated (NQ)	unassigned	unassigned	.NGTDVPPIPAPSV. + Deamidated (NQ)		1
334473265	1	1	379.7421	757.4696	2	757.4698	-0.0001			0	7.14	0	14	0.29		NSALLLK				4	Spectrum11594 scans:16272,	15506599	1846	0		0	-0.1	-0.1	.NSALLLK.	unassigned	unassigned	.NSALLLK.		1
334473665	1	1	451.2769	900.5393	2	900.5392	0			0	7.12	0	13	0.24		TILSLQAR				4	Spectrum15383 scans:20608,	15506599	5245	0		0	0	0	.TILSLQAR.	unassigned	unassigned	.TILSLQAR.		1
334474925	1	1	710.8573	1419.7	2	1419.7028	-0.0027			0	7.11	0	15	0.37		TLGGSMLIADTADR				5	Spectrum23070 scans:29143,	15506599	28451	0		0	-1.9	-1.9	.TLGGSMLIADTADR.	unassigned	unassigned	.TLGGSMLIADTADR.		1
334473582	1	1	433.2356	864.4567	2	864.4593	-0.0026			0	7.11	0	13	0.22		DLLEFTK				2	Spectrum32596 scans:39637,	15506599	4237	0		0	-3	-3	.DLLEFTK.	unassigned	unassigned	.DLLEFTK.		1
334473804	1	1	478.7598	955.505	2	955.5014	0.0035			2	7.1	0	13	0.19		IYEKKEF				4	Spectrum20609 scans:26416,	15506599	6998	0		0	3.7	3.7	.IYEKKEF.	unassigned	unassigned	.IYEKKEF.		1
334473088	1	1	344.6974	687.3802	2	687.3738	0.0064			0	7.09	0	16	0.42		LVGMPR		Oxidation (M)	0.000100.0	2	Spectrum15771 scans:21039,	15506599	920	0		0	9.3	9.3	.LVGMPR. + Oxidation (M)	unassigned	unassigned	.LVGMPR. + Oxidation (M)		1
334473861	1	1	487.2772	972.5398	2	972.5491	-0.0094			0	7.07	0	16	0.47		INSLILDGK		Deamidated (NQ)	0.020000000.0	2	Spectrum30966 scans:37804,	15506599	7647	0		0	-9.7	-9.7	.INSLILDGK. + Deamidated (NQ)	unassigned	unassigned	.INSLILDGK. + Deamidated (NQ)		1
334473503	1	1	422.7606	843.5067	2	843.5065	0.0002			1	7.06	0	14	0.27		DLNKLLK		Deamidated (NQ)	0.0020000.0	3	Spectrum21773 scans:27706,	15506599	3694	0		0	0.2	0.2	.DLNKLLK. + Deamidated (NQ)	unassigned	unassigned	.DLNKLLK. + Deamidated (NQ)		1
334473362	1	1	395.2291	788.4436	2	788.4392	0.0045			1	7.04	0	17	0.54		IKNASEK				2	Spectrum14721 scans:19867,	15506599	2394	0		0	5.7	5.7	.IKNASEK.	unassigned	unassigned	.IKNASEK.		1
334474547	1	1	602.3357	1202.6569	2	1202.6619	-0.0049			1	7.04	0	16	0.4		LTGQNSSIRVK		Deamidated (NQ)	0.00002000000.0	4	Spectrum46103 scans:58451,	15506599	18082	0		0	-4.1	-4.1	.LTGQNSSIRVK. + Deamidated (NQ)	unassigned	unassigned	.LTGQNSSIRVK. + Deamidated (NQ)		1
334473264	1	1	379.7296	757.4446	2	757.4446	0			1	7.03	0	14	0.27		IDVRQK				2	Spectrum543 scans:1451,	15506599	1844	0		0	0	0	.IDVRQK.	unassigned	unassigned	.IDVRQK.		1
334473330	1	1	389.2163	776.4181	2	776.4181	0			0	7.03	0	13	0.2		QFVNLR		Deamidated (NQ)	0.000200.0	3	Spectrum17196 scans:22634,	15506599	2174	0		0	0	0	.QFVNLR. + Deamidated (NQ)	unassigned	unassigned	.QFVNLR. + Deamidated (NQ)		1
334473805	1	1	479.2321	956.4496	2	956.4505	-0.0009			0	7.01	0	13	0.2		EGFHPWGK				7	Spectrum13937 scans:18971,	15506599	7018	0		0	-0.9	-0.9	.EGFHPWGK.	unassigned	unassigned	.EGFHPWGK.		1
334474161	1	1	537.788	1073.5615	2	1073.5651	-0.0036			2	7.01	0	17	0.56		LEMKRPER		Oxidation (M)	0.00100000.0	4	Spectrum5204 scans:8723,	15506599	11931	0		0	-3.4	-3.4	.LEMKRPER. + Oxidation (M)	unassigned	unassigned	.LEMKRPER. + Oxidation (M)		1
334473102	1	1	348.6791	695.3437	2	695.349	-0.0053			0	6.99	0	15	0.33		LQGYSK		Deamidated (NQ)	0.020000.0	4	Spectrum9238 scans:13637,	15506599	1022	0		0	-7.6	-7.6	.LQGYSK. + Deamidated (NQ)	unassigned	unassigned	.LQGYSK. + Deamidated (NQ)		1
334473822	1	1	482.759	963.5034	2	963.5066	-0.0032			0	6.98	0	16	0.43		LFSFPPEK				2	Spectrum10037 scans:14524,	15506599	7305	0		0	-3.3	-3.3	.LFSFPPEK.	unassigned	unassigned	.LFSFPPEK.		1
334474712	1	1	616.2944	1230.5742	2	1230.5768	-0.0026			1	6.96	0	13	0.2		LNSEDSYKFK		Deamidated (NQ)	0.0200000000.0	2	Spectrum37198 scans:45067,	15506599	19572	0		0	-2.1	-2.1	.LNSEDSYKFK. + Deamidated (NQ)	unassigned	unassigned	.LNSEDSYKFK. + Deamidated (NQ)		1
334473862	1	1	487.2905	972.5665	2	972.5603	0.0062			1	6.96	0	17	0.6		ILEIRNSK		Deamidated (NQ)	0.00000200.0	4	Spectrum30748 scans:37568,	15506599	7648	0		0	6.4	6.4	.ILEIRNSK. + Deamidated (NQ)	unassigned	unassigned	.ILEIRNSK. + Deamidated (NQ)		1
334474153	1	1	535.7905	1069.5665	2	1069.5655	0.001			0	6.95	0	13	0.2		NLLPQNLQK		3 Deamidated (NQ)	0.200022000.0	5	Spectrum13568 scans:18543,	15506599	11794	0		0	0.9	0.9	.NLLPQNLQK. + 3 Deamidated (NQ)	unassigned	unassigned	.NLLPQNLQK. + 3 Deamidated (NQ)		1
334473678	1	1	452.7423	903.47	2	903.4735	-0.0035			0	6.93	0	15	0.32		LEICLEK				3	Spectrum20500 scans:26299,	15506599	5339	0		0	-3.9	-3.9	.LEICLEK.	unassigned	unassigned	.LEICLEK.		1
334473555	1	1	429.258	856.5014	2	856.5018	-0.0004			0	6.91	0	14	0.26		LLQENLK				4	Spectrum17021 scans:22439,	15506599	4058	0		0	-0.5	-0.5	.LLQENLK.	unassigned	unassigned	.LLQENLK.		1
334472973	1	1	318.1911	634.3676	2	634.369	-0.0014			0	6.88	0	15	0.34		IIFDK				2	Spectrum12952 scans:17808,	15506599	351	0		0	-2.2	-2.2	.IIFDK.	unassigned	unassigned	.IIFDK.		1
334473205	1	1	366.2261	730.4376	2	730.4411	-0.0035			0	6.87	0	16	0.47		INMLIK				4	Spectrum24775 scans:31011,	15506599	1556	0		0	-4.8	-4.8	.INMLIK.	unassigned	unassigned	.INMLIK.		1
334474759	1	1	628.3192	1254.6239	2	1254.6312	-0.0073			0	6.86	0	13	0.26		MTTGTIVTLMR		2 Oxidation (M)	0.10000000010.0	3	Spectrum13383 scans:18335,	15506599	20900	0		0	-5.8	-5.8	.MTTGTIVTLMR. + 2 Oxidation (M)	unassigned	unassigned	.MTTGTIVTLMR. + 2 Oxidation (M)		1
334473141	1	1	354.6816	707.3487	2	707.349	-0.0003			0	6.86	0	14	0.3		DIGEFK				4	Spectrum9132 scans:13521,	15506599	1201	0		0	-0.4	-0.4	.DIGEFK.	unassigned	unassigned	.DIGEFK.		1
334473040	1	1	336.1918	670.3691	2	670.365	0.0041			0	6.84	0	13	0.21		LNAAGPK		Deamidated (NQ)	0.0200000.0	3	Spectrum13282 scans:18213,	15506599	723	0		0	6.1	6.1	.LNAAGPK. + Deamidated (NQ)	unassigned	unassigned	.LNAAGPK. + Deamidated (NQ)		1
334474112	1	1	529.3162	1056.6178	2	1056.6179	-0.0001			1	6.83	0	13	0.21		AVLLKGEEAK				4	Spectrum16677 scans:22043,	15506599	11252	0		0	-0.1	-0.1	.AVLLKGEEAK.	unassigned	unassigned	.AVLLKGEEAK.		1
334473431	1	1	409.2372	816.4598	2	816.4593	0.0005			0	6.82	0	15	0.4		LDIIDTK				2	Spectrum9034 scans:13413,	15506599	2902	0		0	0.6	0.6	.LDIIDTK.	unassigned	unassigned	.LDIIDTK.		1
334473730	1	1	464.7643	927.514	2	927.5137	0.0003			0	6.82	0	13	0.21		INQINGIR		Deamidated (NQ)	0.00002000.0	2	Spectrum11115 scans:15731,	15506599	6048	0		0	0.3	0.3	.INQINGIR. + Deamidated (NQ)	unassigned	unassigned	.INQINGIR. + Deamidated (NQ)		1
334474192	1	1	546.767	1091.5194	2	1091.5281	-0.0087			1	6.82	0	14	0.29		IEGEVMRDK		Oxidation (M)	0.000001000.0	3	Spectrum28838 scans:35449,	15506599	12733	0		0	-8	-8	.IEGEVMRDK. + Oxidation (M)	unassigned	unassigned	.IEGEVMRDK. + Oxidation (M)		1
334473758	1	1	469.7449	937.4752	2	937.4756	-0.0004			0	6.81	0	14	0.3		LLESEGYK				2	Spectrum17373 scans:22829,	15506599	6372	0		0	-0.4	-0.4	.LLESEGYK.	unassigned	unassigned	.LLESEGYK.		1
334473827	1	1	482.7771	963.5396	2	963.5389	0.0007			1	6.78	0	15	0.35		LFSKNVQK		Deamidated (NQ)	0.00002000.0	4	Spectrum15617 scans:20871,	15506599	7310	0		0	0.7	0.7	.LFSKNVQK. + Deamidated (NQ)	unassigned	unassigned	.LFSKNVQK. + Deamidated (NQ)		1
334473632	1	1	443.7715	885.5285	2	885.5283	0.0002			1	6.78	0	13	0.26		RVEIEIK				3	Spectrum7775 scans:11966,	15506599	4857	0		0	0.2	0.2	.RVEIEIK.	unassigned	unassigned	.RVEIEIK.		1
334473403	1	1	404.2034	806.3922	2	806.3923	0			0	6.78	0	13	0.21		ALADFDR				3	Spectrum10095 scans:14588,	15506599	2695	0		0	0	0	.ALADFDR.	unassigned	unassigned	.ALADFDR.		1
334473881	1	1	489.7486	977.4826	2	977.4818	0.0009			0	6.77	0	16	0.46		FDEAANIAK				3	Spectrum8263 scans:12540,	15506599	7786	0		0	0.9	0.9	.FDEAANIAK.	unassigned	unassigned	.FDEAANIAK.		1
334473715	1	1	460.7398	919.4651	2	919.4651	0.0001			0	6.77	0	15	0.35		INYLDPGK		Deamidated (NQ)	0.02000000.0	3	Spectrum25708 scans:32024,	15506599	5849	0		0	0.1	0.1	.INYLDPGK. + Deamidated (NQ)	unassigned	unassigned	.INYLDPGK. + Deamidated (NQ)		1
334473566	1	1	431.2372	860.4599	2	860.4603	-0.0004			0	6.76	0	16	0.43		TEETILR				4	Spectrum9768 scans:14229,	15506599	4135	0		0	-0.5	-0.5	.TEETILR.	unassigned	unassigned	.TEETILR.		1
334474131	1	1	530.806	1059.5975	2	1059.5924	0.0051			1	6.76	0	15	0.4		IDITIKSNR		Deamidated (NQ)	0.000000020.0	3	Spectrum28582 scans:35165,	15506599	11378	0		0	4.8	4.8	.IDITIKSNR. + Deamidated (NQ)	unassigned	unassigned	.IDITIKSNR. + Deamidated (NQ)		1
334473351	1	1	394.2263	786.4381	2	786.4348	0.0033			1	6.73	0	14	0.28		LNLRDR		Deamidated (NQ)	0.020000.0	2	Spectrum14942 scans:20112,	15506599	2345	0		0	4.2	4.2	.LNLRDR. + Deamidated (NQ)	unassigned	unassigned	.LNLRDR. + Deamidated (NQ)		1
334474406	1	1	578.2728	1154.5311	2	1154.5316	-0.0005			0	6.71	0	13	0.27		STGGNYSSNIR				3	Spectrum2762 scans:5741,	15506599	15760	0		0	-0.4	-0.4	.STGGNYSSNIR.	unassigned	unassigned	.STGGNYSSNIR.		1
334473479	1	1	417.2046	832.3947	2	832.3927	0.002			0	6.71	0	13	0.21		VSDIQDR		Deamidated (NQ)	0.0000200.0	4	Spectrum19645 scans:25356,	15506599	3374	0		0	2.4	2.4	.VSDIQDR. + Deamidated (NQ)	unassigned	unassigned	.VSDIQDR. + Deamidated (NQ)		1
334473193	1	1	365.6735	729.3324	2	729.3333	-0.001			0	6.7	0	13	0.21		FDASYK				2	Spectrum3573 scans:6761,	15506599	1509	0		0	-1.4	-1.4	.FDASYK.	unassigned	unassigned	.FDASYK.		1
334473845	1	1	485.8005	969.5864	2	969.5859	0.0005			0	6.69	0	13	0.21		LPASLQTLK				5	Spectrum17668 scans:23155,	15506599	7521	0		0	0.5	0.5	.LPASLQTLK.	unassigned	unassigned	.LPASLQTLK.		1
334473103	1	1	348.6895	695.3643	2	695.3602	0.0041			0	6.68	0	13	0.21		LSFSSR				4	Spectrum9645 scans:14090,	15506599	1025	0		0	5.9	5.9	.LSFSSR.	unassigned	unassigned	.LSFSSR.		1
334474135	1	1	531.2867	1060.5589	2	1060.5513	0.0077			0	6.66	0	14	0.28		IGSEVSSNIR				3	Spectrum21221 scans:27093,	15506599	11419	0		0	7.3	7.3	.IGSEVSSNIR.	unassigned	unassigned	.IGSEVSSNIR.		1
334474889	1	1	697.8646	1393.7146	2	1393.7163	-0.0017			1	6.65	0	16	0.51		FIMKNLLAEIDA		Oxidation (M); Deamidated (NQ)	0.001020000000.0	2	Spectrum44214 scans:55066,	15506599	27616	0		0	-1.2	-1.2	.FIMKNLLAEIDA. + Oxidation (M); Deamidated (NQ)	unassigned	unassigned	.FIMKNLLAEIDA. + Oxidation (M); Deamidated (NQ)		1
334474379	1	1	574.8015	1147.5885	2	1147.5873	0.0011			0	6.64	0	15	0.35		GDIFNEVNIK				6	Spectrum26310 scans:32678,	15506599	15439	0		0	1	1	.GDIFNEVNIK.	unassigned	unassigned	.GDIFNEVNIK.		1
334474738	1	1	621.3221	1240.6296	2	1240.62	0.0096			0	6.62	0	14	0.3		QLPNEYHAIR		Deamidated (NQ)	0.2000000000.0	6	Spectrum10051 scans:14539,	15506599	20127	0		0	7.7	7.7	.QLPNEYHAIR. + Deamidated (NQ)	unassigned	unassigned	.QLPNEYHAIR. + Deamidated (NQ)		1
334473089	1	1	344.7051	687.3955	2	687.3915	0.004			0	6.61	0	18	0.75		IEIASR				2	Spectrum18251 scans:23814,	15506599	922	0		0	5.8	5.8	.IEIASR.	unassigned	unassigned	.IEIASR.		1
334474472	1	1	588.2995	1174.5844	2	1174.5829	0.0015			0	6.58	0	15	0.42		INSQIQTENK		Deamidated (NQ)	0.0002000000.0	3	Spectrum30076 scans:36817,	15506599	16750	0		0	1.3	1.3	.INSQIQTENK. + Deamidated (NQ)	unassigned	unassigned	.INSQIQTENK. + Deamidated (NQ)		1
334474419	1	1	579.3425	1156.6705	2	1156.6815	-0.011			1	6.57	0	15	0.36		LRTEVALNIK		Deamidated (NQ)	0.0000000200.0	3	Spectrum31531 scans:38431,	15506599	15911	0		0	-9.5	-9.5	.LRTEVALNIK. + Deamidated (NQ)	unassigned	unassigned	.LRTEVALNIK. + Deamidated (NQ)		1
334474702	1	1	614.3381	1226.6616	2	1226.6731	-0.0115			1	6.57	0	14	0.33		IAENLTASPRR				6	Spectrum18342 scans:23916,	15506599	19410	0		0	-9.4	-9.4	.IAENLTASPRR.	unassigned	unassigned	.IAENLTASPRR.		1
334474086	1	1	524.7874	1047.5603	2	1047.5634	-0.0031			1	6.56	0	13	0.23		MKEIIATNK		Deamidated (NQ)	0.000000020.0	3	Spectrum24051 scans:30213,	15506599	10844	0		0	-3	-3	.MKEIIATNK. + Deamidated (NQ)	unassigned	unassigned	.MKEIIATNK. + Deamidated (NQ)		1
334473149	1	1	357.2312	712.4478	2	712.4483	-0.0005			1	6.56	0	13	0.22		IIDPKK				2	Spectrum25225 scans:31503,	15506599	1257	0		0	-0.7	-0.7	.IIDPKK.	unassigned	unassigned	.IIDPKK.		1
334473055	1	1	337.228	672.4414	2	672.4395	0.002			2	6.56	0	13	0.22		ITRRK				2	Spectrum9925 scans:14396,	15506599	781	0		0	3	3	.ITRRK.	unassigned	unassigned	.ITRRK.		1
334473577	1	1	432.7267	863.4387	2	863.4389	-0.0001			0	6.56	0	15	0.36		LEAEQFK				2	Spectrum7466 scans:11605,	15506599	4209	0		0	-0.1	-0.1	.LEAEQFK.	unassigned	unassigned	.LEAEQFK.		1
334474144	1	1	533.7454	1065.4763	2	1065.4767	-0.0004			0	6.51	0	13	0.22		IFDWNNEK		Deamidated (NQ)	0.00000200.0	2	Spectrum38548 scans:46833,	15506599	11656	0		0	-0.4	-0.4	.IFDWNNEK. + Deamidated (NQ)	unassigned	unassigned	.IFDWNNEK. + Deamidated (NQ)		1
334473350	1	1	394.226	786.4373	2	786.4388	-0.0014			0	6.5	0	14	0.29		LIWNNK				2	Spectrum20342 scans:26123,	15506599	2344	0		0	-1.8	-1.8	.LIWNNK.	unassigned	unassigned	.LIWNNK.		1
334473115	1	1	352.1864	702.3582	2	702.3548	0.0034			0	6.5	0	15	0.39		VVNNEK		Deamidated (NQ)	0.000200.0	2	Spectrum4491 scans:7886,	15506599	1122	0		0	4.8	4.8	.VVNNEK. + Deamidated (NQ)	unassigned	unassigned	.VVNNEK. + Deamidated (NQ)		1
334473078	1	1	343.7039	685.3933	2	685.3911	0.0021			0	6.49	0	13	0.22		VAPPFR				2	Spectrum13026 scans:17899,	15506599	894	0		0	3.1	3.1	.VAPPFR.	unassigned	unassigned	.VAPPFR.		1
334474615	1	1	602.8334	1203.6522	2	1203.6459	0.0063			1	6.48	0	17	0.64		LTGQNSSIRVK		2 Deamidated (NQ)	0.00022000000.0	4	Spectrum39855 scans:48527,	15506599	18201	0		0	5.2	5.2	.LTGQNSSIRVK. + 2 Deamidated (NQ)	unassigned	unassigned	.LTGQNSSIRVK. + 2 Deamidated (NQ)		1
334473899	1	1	494.2773	986.5401	2	986.5396	0.0005			0	6.48	0	16	0.48		VEQITELR				4	Spectrum10041 scans:14528,	15506599	8159	0		0	0.5	0.5	.VEQITELR.	unassigned	unassigned	.VEQITELR.		1
334473644	1	1	447.7398	893.4651	2	893.4647	0.0004			0	6.47	0	16	0.46		VSFWVEK				5	Spectrum22676 scans:28712,	15506599	4983	0		0	0.4	0.4	.VSFWVEK.	unassigned	unassigned	.VSFWVEK.		1
334473749	1	1	468.2638	934.513	2	934.5123	0.0006			1	6.43	0	15	0.41		IGNIKFNK		2 Deamidated (NQ)	0.00200020.0	2	Spectrum15586 scans:20837,	15506599	6278	0		0	0.6	0.6	.IGNIKFNK. + 2 Deamidated (NQ)	unassigned	unassigned	.IGNIKFNK. + 2 Deamidated (NQ)		1
334473111	1	1	350.7337	699.4528	2	699.4531	-0.0002			0	6.42	0	13	0.23		VIDLLK				3	Spectrum19628 scans:25335,	15506599	1092	0		0	-0.3	-0.3	.VIDLLK.	unassigned	unassigned	.VIDLLK.		1
334473249	1	1	375.705	749.3955	2	749.3959	-0.0005			0	6.37	0	14	0.31		EFDLVK				4	Spectrum16553 scans:21908,	15506599	1737	0		0	-0.7	-0.7	.EFDLVK.	unassigned	unassigned	.EFDLVK.		1
334473616	1	1	440.2327	878.4508	2	878.4572	-0.0063			0	6.37	0	15	0.38		IPMDIFK		Oxidation (M)	0.0010000.0	3	Spectrum9320 scans:13729,	15506599	4706	0		0	-7.2	-7.2	.IPMDIFK. + Oxidation (M)	unassigned	unassigned	.IPMDIFK. + Oxidation (M)		1
334474979	1	1	758.8748	1515.7351	2	1515.7391	-0.004			0	6.37	0	14	0.31		FIIHEMDNDLIR		Deamidated (NQ)	0.000000020000.0	4	Spectrum27088 scans:33531,	15506599	31476	0		0	-2.6	-2.6	.FIIHEMDNDLIR. + Deamidated (NQ)	unassigned	unassigned	.FIIHEMDNDLIR. + Deamidated (NQ)		1
334473970	1	1	507.8138	1013.613	2	1013.6121	0.0009			0	6.36	0	13	0.23		TLQIGQLLK		Deamidated (NQ)	0.000002000.0	4	Spectrum28983 scans:35616,	15506599	9581	0		0	0.9	0.9	.TLQIGQLLK. + Deamidated (NQ)	unassigned	unassigned	.TLQIGQLLK. + Deamidated (NQ)		1
334473353	1	1	394.2268	786.439	2	786.4348	0.0042			1	6.33	0	14	0.3		QLQNKR		Deamidated (NQ)	0.200000.0	6	Spectrum18803 scans:24425,	15506599	2347	0		0	5.3	5.3	.QLQNKR. + Deamidated (NQ)	unassigned	unassigned	.QLQNKR. + Deamidated (NQ)		1
334472916	1	1	304.6734	607.3322	2	607.3329	-0.0008			0	6.3	0	15	0.42		YLGQK				3	Spectrum886 scans:2587,	15506599	150	0		0	-1.3	-1.3	.YLGQK.	unassigned	unassigned	.YLGQK.		1
334474959	1	1	492.9406	1475.7999	3	1475.7871	0.0128			1	6.28	0	17	0.62		AKSPSIFNIEEIK		Deamidated (NQ)	0.0000000200000.0	3	Spectrum16212 scans:21527,	15506599	30081	0		0	8.7	8.7	.AKSPSIFNIEEIK. + Deamidated (NQ)	unassigned	unassigned	.AKSPSIFNIEEIK. + Deamidated (NQ)		1
334474018	1	1	513.801	1025.5874	2	1025.595	-0.0076			0	6.28	0	13	0.24		YFVFPLIK				4	Spectrum31784 scans:38715,	15506599	10131	0		0	-7.4	-7.4	.YFVFPLIK.	unassigned	unassigned	.YFVFPLIK.		1
334474207	1	1	550.8023	1099.5901	2	1099.5873	0.0027			0	6.28	0	13	0.27		NSLDVSLPAGK				6	Spectrum17746 scans:23246,	15506599	13188	0		0	2.5	2.5	.NSLDVSLPAGK.	unassigned	unassigned	.NSLDVSLPAGK.		1
334474584	1	1	602.7994	1203.5843	2	1203.5884	-0.0041			0	6.27	0	15	0.38		IENDLQYPGR				2	Spectrum39491 scans:48040,	15506599	18143	0		0	-3.4	-3.4	.IENDLQYPGR.	unassigned	unassigned	.IENDLQYPGR.		1
334473049	1	1	336.7178	671.421	2	671.4218	-0.0008			0	6.27	0	14	0.31		ADILLK				3	Spectrum12388 scans:17154,	15506599	745	0		0	-1.2	-1.2	.ADILLK.	unassigned	unassigned	.ADILLK.		1
334473653	1	1	449.7475	897.4805	2	897.4807	-0.0002			0	6.26	0	13	0.24		NLPTDIPK		Deamidated (NQ)	0.20000000.0	2	Spectrum13425 scans:18384,	15506599	5095	0		0	-0.2	-0.2	.NLPTDIPK. + Deamidated (NQ)	unassigned	unassigned	.NLPTDIPK. + Deamidated (NQ)		1
334473914	1	1	495.2934	988.5722	2	988.5739	-0.0017			2	6.26	0	13	0.3		IDMGGKKLK				2	Spectrum36921 scans:44726,	15506599	8266	0		0	-1.7	-1.7	.IDMGGKKLK.	unassigned	unassigned	.IDMGGKKLK.		1
334473783	1	1	473.2756	944.5367	2	944.5443	-0.0077			0	6.26	0	16	0.59		IIFAASPAR				2	Spectrum37323 scans:45231,	15506599	6631	0		0	-8.2	-8.2	.IIFAASPAR.	unassigned	unassigned	.IIFAASPAR.		1
334474751	1	1	623.8232	1245.6318	2	1245.6201	0.0118			0	6.26	0	15	0.38		ANELSDISIER				5	Spectrum19832 scans:25560,	15506599	20341	0		0	9.5	9.5	.ANELSDISIER.	unassigned	unassigned	.ANELSDISIER.		1
334473798	1	1	476.2333	950.4521	2	950.4457	0.0064			0	6.25	0	13	0.3		QQSGINFR		2 Deamidated (NQ)	0.02000200.0	3	Spectrum30020 scans:36753,	15506599	6826	0		0	6.7	6.7	.QQSGINFR. + 2 Deamidated (NQ)	unassigned	unassigned	.QQSGINFR. + 2 Deamidated (NQ)		1
334473515	1	1	424.2295	846.4445	2	846.4447	-0.0002			1	6.23	0	17	0.66		TDLEKNK				2	Spectrum8877 scans:13233,	15506599	3762	0		0	-0.2	-0.2	.TDLEKNK.	unassigned	unassigned	.TDLEKNK.		1
334474171	1	1	542.8352	1083.6558	2	1083.6539	0.0019			0	6.23	0	13	0.24		ELILTASPLK				6	Spectrum26279 scans:32645,	15506599	12247	0		0	1.8	1.8	.ELILTASPLK.	unassigned	unassigned	.ELILTASPLK.		1
334473978	1	1	508.7837	1015.5529	2	1015.555	-0.0021			1	6.21	0	15	0.42		LDEGDVLKK				2	Spectrum36761 scans:44529,	15506599	9675	0		0	-2.1	-2.1	.LDEGDVLKK.	unassigned	unassigned	.LDEGDVLKK.		1
334472955	1	1	316.6918	631.369	2	631.3693	-0.0003			0	6.2	0	18	0.85		IFPAGK				4	Spectrum10652 scans:15213,	15506599	290	0		0	-0.5	-0.5	.IFPAGK.	unassigned	unassigned	.IFPAGK.		1
334472869	1	1	301.1889	600.3633	2	600.3635	-0.0002			0	6.19	0	16	0.48		PFIPK				4	Spectrum5733 scans:9455,	15506599	39	0		0	-0.3	-0.3	.PFIPK.	unassigned	unassigned	.PFIPK.		1
334473766	1	1	471.2599	940.5052	2	940.4978	0.0074			1	6.17	0	13	0.27		IKEEGTHK				2	Spectrum35160 scans:42619,	15506599	6479	0		0	7.9	7.9	.IKEEGTHK.	unassigned	unassigned	.IKEEGTHK.		1
334473254	1	1	378.2013	754.388	2	754.3902	-0.0022			0	6.15	0	13	0.24		FTFVIE				5	Spectrum34620 scans:41955,	15506599	1777	0		0	-2.9	-2.9	.FTFVIE.	unassigned	unassigned	.FTFVIE.		1
334474965	1	1	743.2962	1484.5778	2	1484.588	-0.0102			0	6.14	0	13	0.24		TACVSCQAGCPMK		Oxidation (M)	0.0000000000010.0	4	Spectrum3479 scans:6643,	15506599	30253	0		0	-6.9	-6.9	.TACVSCQAGCPMK. + Oxidation (M)	unassigned	unassigned	.TACVSCQAGCPMK. + Oxidation (M)		1
334473358	1	1	394.7475	787.4804	2	787.4803	0.0001			0	6.13	0	15	0.4		LSQTLVK				4	Spectrum22022 scans:27977,	15506599	2370	0		0	0.1	0.1	.LSQTLVK.	unassigned	unassigned	.LSQTLVK.		1
334474143	1	1	533.2773	1064.5401	2	1064.5502	-0.0101			0	6.11	0	15	0.42		ISLVNEFSR		Deamidated (NQ)	0.000020000.0	2	Spectrum17376 scans:22832,	15506599	11640	0		0	-9.5	-9.5	.ISLVNEFSR. + Deamidated (NQ)	unassigned	unassigned	.ISLVNEFSR. + Deamidated (NQ)		1
334475140	1	1	1319.3378	3954.9915	3	3955.0037	-0.0122			2	6.1	0	15	0.42		DLMQSSGGAFSTIAYQITNGKPLTEKQHTIALNYIK		Oxidation (M); Deamidated (NQ)	0.001000000000000000000000000000002000.0	2	Spectrum22852 scans:28905,	15506599	44489	0		0	-3.1	-3.1	.DLMQSSGGAFSTIAYQITNGKPLTEKQHTIALNYIK. + Oxidation (M); Deamidated (NQ)	unassigned	unassigned	.DLMQSSGGAFSTIAYQITNGKPLTEKQHTIALNYIK. + Oxidation (M); Deamidated (NQ)		1
334473568	1	1	431.7265	861.4385	2	861.4378	0.0007			0	6.07	0	16	0.53		ISDGMAIR				3	Spectrum12497 scans:17278,	15506599	4161	0		0	0.8	0.8	.ISDGMAIR.	unassigned	unassigned	.ISDGMAIR.		1
334474239	1	1	555.2726	1108.5307	2	1108.54	-0.0093			0	6.06	0	15	0.4		ILQSVNDYR		2 Deamidated (NQ)	0.002002000.0	4	Spectrum15027 scans:20212,	15506599	13622	0		0	-8.4	-8.4	.ILQSVNDYR. + 2 Deamidated (NQ)	unassigned	unassigned	.ILQSVNDYR. + 2 Deamidated (NQ)		1
334473944	1	1	502.7759	1003.5372	2	1003.5372	0			1	6.06	0	15	0.47		IICKDVEK				4	Spectrum15469 scans:20705,	15506599	8972	0		0	0	0	.IICKDVEK.	unassigned	unassigned	.IICKDVEK.		1
334473791	1	1	474.2561	946.4977	2	946.4906	0.0072			1	6.06	0	15	0.45		NAANGLMKK		Deamidated (NQ)	0.000200000.0	3	Spectrum6185 scans:10036,	15506599	6691	0		0	7.6	7.6	.NAANGLMKK. + Deamidated (NQ)	unassigned	unassigned	.NAANGLMKK. + Deamidated (NQ)		1
334473949	1	1	503.7642	1005.5138	2	1005.5165	-0.0027			0	6.01	0	15	0.45		ITVMELER		Oxidation (M)	0.00010000.0	6	Spectrum15005 scans:20184,	15506599	9046	0		0	-2.7	-2.7	.ITVMELER. + Oxidation (M)	unassigned	unassigned	.ITVMELER. + Oxidation (M)		1
334473562	1	1	430.7405	859.4664	2	859.4651	0.0014			0	6	0	16	0.58		LNLAQTAK		2 Deamidated (NQ)	0.02002000.0	2	Spectrum18201 scans:23757,	15506599	4118	0		0	1.6	1.6	.LNLAQTAK. + 2 Deamidated (NQ)	unassigned	unassigned	.LNLAQTAK. + 2 Deamidated (NQ)		1
334474940	1	1	723.3555	1444.6964	2	1444.7092	-0.0129			1	5.99	0	15	0.43		VELDRNICGNVR		Deamidated (NQ)	0.000000000200.0	2	Spectrum29451 scans:36129,	15506599	29203	0		0	-8.9	-8.9	.VELDRNICGNVR. + Deamidated (NQ)	unassigned	unassigned	.VELDRNICGNVR. + Deamidated (NQ)		1
334473814	1	1	481.2541	960.4937	2	960.495	-0.0012			0	5.94	0	15	0.46		EQIIEMAK				3	Spectrum14132 scans:19188,	15506599	7195	0		0	-1.2	-1.2	.EQIIEMAK.	unassigned	unassigned	.EQIIEMAK.		1
334474054	1	1	518.7876	1035.5606	2	1035.56	0.0006			0	5.94	0	16	0.51		IAEQTISFK				2	Spectrum15580 scans:20831,	15506599	10512	0		0	0.6	0.6	.IAEQTISFK.	unassigned	unassigned	.IAEQTISFK.		1
334474228	1	1	554.288	1106.5614	2	1106.5529	0.0085			0	5.91	0	16	0.56		IEEMIQTVK		Oxidation (M); Deamidated (NQ)	0.000102000.0	2	Spectrum33705 scans:40890,	15506599	13533	0		0	7.7	7.7	.IEEMIQTVK. + Oxidation (M); Deamidated (NQ)	unassigned	unassigned	.IEEMIQTVK. + Oxidation (M); Deamidated (NQ)		1
334473571	1	1	431.7378	861.461	2	861.4596	0.0014			1	5.88	0	15	0.46		VLTWSKE				2	Spectrum21104 scans:26956,	15506599	4168	0		0	1.6	1.6	.VLTWSKE.	unassigned	unassigned	.VLTWSKE.		1
334474694	1	1	610.8307	1219.6468	2	1219.6448	0.002			0	5.88	0	16	0.59		IIESFQNIEK				2	Spectrum19566 scans:25266,	15506599	19047	0		0	1.6	1.6	.IIESFQNIEK.	unassigned	unassigned	.IIESFQNIEK.		1
334474186	1	1	546.2908	1090.567	2	1090.5692	-0.0022			1	5.87	0	16	0.56		IVEMKTGEGK				4	Spectrum20018 scans:25762,	15506599	12603	0		0	-2	-2	.IVEMKTGEGK.	unassigned	unassigned	.IVEMKTGEGK.		1
334473459	1	1	414.2349	826.4553	2	826.4548	0.0005			0	5.87	0	13	0.26		ALEEPIR				4	Spectrum8374 scans:12663,	15506599	3204	0		0	0.6	0.6	.ALEEPIR.	unassigned	unassigned	.ALEEPIR.		1
334473371	1	1	396.2187	790.4229	2	790.4259	-0.003			0	5.86	0	13	0.3		ILSMSPK		Oxidation (M)	0.0001000.0	2	Spectrum21686 scans:27607,	15506599	2441	0		0	-3.8	-3.8	.ILSMSPK. + Oxidation (M)	unassigned	unassigned	.ILSMSPK. + Oxidation (M)		1
334472972	1	1	318.191	634.3675	2	634.369	-0.0015			0	5.86	0	15	0.43		IFNLK		Deamidated (NQ)	0.00200.0	2	Spectrum22870 scans:28925,	15506599	348	0		0	-2.4	-2.4	.IFNLK. + Deamidated (NQ)	unassigned	unassigned	.IFNLK. + Deamidated (NQ)		1
334473738	1	1	466.2659	930.5173	2	930.5208	-0.0035			0	5.84	0	17	0.68		IECGLVLK				2	Spectrum18211 scans:23769,	15506599	6140	0		0	-3.8	-3.8	.IECGLVLK.	unassigned	unassigned	.IECGLVLK.		1
334473164	1	1	359.7119	717.4091	2	717.4021	0.0071			1	5.82	0	18	0.84		ISKNEK				2	Spectrum13814 scans:18829,	15506599	1326	0		0	9.9	9.9	.ISKNEK.	unassigned	unassigned	.ISKNEK.		1
334475059	1	1	827.9124	1653.8103	2	1653.8038	0.0064			1	5.82	0	16	0.6		YEVSNFSYKNLYK				2	Spectrum30976 scans:37814,	15506599	35383	0		0	3.9	3.9	.YEVSNFSYKNLYK.	unassigned	unassigned	.YEVSNFSYKNLYK.		1
334474860	1	1	666.3767	1330.7387	2	1330.7431	-0.0044			1	5.8	0	13	0.33		GLLFCRPDILK				4	Spectrum33879 scans:41080,	15506599	24726	0		0	-3.3	-3.3	.GLLFCRPDILK.	unassigned	unassigned	.GLLFCRPDILK.		1
334473564	1	1	431.2105	860.4065	2	860.4068	-0.0004			0	5.79	0	13	0.33		GYFEFAK				3	Spectrum21931 scans:27879,	15506599	4129	0		0	-0.5	-0.5	.GYFEFAK.	unassigned	unassigned	.GYFEFAK.		1
334474636	1	1	604.8015	1207.5883	2	1207.5972	-0.0089			0	5.78	0	13	0.26		LFVEIDQDTK		Deamidated (NQ)	0.0000002000.0	4	Spectrum39954 scans:48664,	15506599	18500	0		0	-7.4	-7.4	.LFVEIDQDTK. + Deamidated (NQ)	unassigned	unassigned	.LFVEIDQDTK. + Deamidated (NQ)		1
334473911	1	1	495.2582	988.5019	2	988.5077	-0.0057			0	5.78	0	16	0.65		IDESGNIIK		Deamidated (NQ)	0.000002000.0	2	Spectrum35504 scans:43036,	15506599	8243	0		0	-5.8	-5.8	.IDESGNIIK. + Deamidated (NQ)	unassigned	unassigned	.IDESGNIIK. + Deamidated (NQ)		1
334474232	1	1	554.7802	1107.5459	2	1107.5448	0.0011			0	5.78	0	15	0.49		LDDNDYLIK				4	Spectrum32458 scans:39479,	15506599	13570	0		0	1	1	.LDDNDYLIK.	unassigned	unassigned	.LDDNDYLIK.		1
334474881	1	1	687.3289	1372.6433	2	1372.6333	0.01			0	5.77	0	13	0.26		NMANFDYIEIK		Oxidation (M)	0.01000000000.0	8	Spectrum25851 scans:32185,	15506599	26523	0		0	7.3	7.3	.NMANFDYIEIK. + Oxidation (M)	unassigned	unassigned	.NMANFDYIEIK. + Oxidation (M)		1
334473841	1	1	323.8515	968.5327	3	968.5331	-0.0004			1	5.77	0	13	0.26		GKDVYLFK				6	Spectrum13942 scans:18976,	15506599	7481	0		0	-0.4	-0.4	.GKDVYLFK.	unassigned	unassigned	.GKDVYLFK.		1
334472959	1	1	317.6815	633.3484	2	633.352	-0.0036			0	5.76	0	17	0.77		VGMTVK				2	Spectrum7548 scans:11703,	15506599	309	0		0	-5.7	-5.7	.VGMTVK.	unassigned	unassigned	.VGMTVK.		1
334473241	1	1	374.2238	746.433	2	746.436	-0.003			0	5.75	0	16	0.53		INMLIK		Oxidation (M)	0.001000.0	2	Spectrum6780 scans:10779,	15506599	1718	0		0	-4	-4	.INMLIK. + Oxidation (M)	unassigned	unassigned	.INMLIK. + Oxidation (M)		1
334473694	1	1	455.7296	909.4447	2	909.4443	0.0003			1	5.72	0	14	0.39		VQDEYKK		Deamidated (NQ)	0.0200000.0	4	Spectrum15189 scans:20390,	15506599	5565	0		0	0.3	0.3	.VQDEYKK. + Deamidated (NQ)	unassigned	unassigned	.VQDEYKK. + Deamidated (NQ)		1
334473058	1	1	337.7074	673.4002	2	673.401	-0.0008			0	5.72	0	14	0.39		IDVSLK				2	Spectrum11281 scans:15926,	15506599	787	0		0	-1.2	-1.2	.IDVSLK.	unassigned	unassigned	.IDVSLK.		1
334474762	1	1	629.8552	1257.6959	2	1257.7003	-0.0044			0	5.72	0	15	0.46		PIGSVLLADMVK		Oxidation (M)	0.000000000100.0	3	Spectrum24623 scans:30842,	15506599	20994	0		0	-3.5	-3.5	.PIGSVLLADMVK. + Oxidation (M)	unassigned	unassigned	.PIGSVLLADMVK. + Oxidation (M)		1
334473378	1	1	397.2082	792.4018	2	792.4017	0			0	5.71	0	15	0.47		FLEANAK		Deamidated (NQ)	0.0000200.0	3	Spectrum12256 scans:17007,	15506599	2487	0		0	0	0	.FLEANAK. + Deamidated (NQ)	unassigned	unassigned	.FLEANAK. + Deamidated (NQ)		1
334473453	1	1	413.7422	825.4699	2	825.4708	-0.001			0	5.69	0	13	0.27		NDPIIVR				3	Spectrum8943 scans:13311,	15506599	3166	0		0	-1.2	-1.2	.NDPIIVR.	unassigned	unassigned	.NDPIIVR.		1
334473295	1	1	382.7386	763.4626	2	763.4632	-0.0006			0	5.65	0	13	0.31		IFFLPK				2	Spectrum28411 scans:34980,	15506599	1960	0		0	-0.8	-0.8	.IFFLPK.	unassigned	unassigned	.IFFLPK.		1
334474081	1	1	523.7782	1045.5418	2	1045.5444	-0.0025			1	5.64	0	16	0.65		LEKWLNDK		Deamidated (NQ)	0.00000200.0	4	Spectrum9163 scans:13553,	15506599	10761	0		0	-2.4	-2.4	.LEKWLNDK. + Deamidated (NQ)	unassigned	unassigned	.LEKWLNDK. + Deamidated (NQ)		1
334474222	1	1	553.7656	1105.5166	2	1105.5186	-0.002			0	5.64	0	13	0.3		LSALCGTNDR				7	Spectrum7588 scans:11748,	15506599	13451	0		0	-1.8	-1.8	.LSALCGTNDR.	unassigned	unassigned	.LSALCGTNDR.		1
334472931	1	1	314.1785	626.3424	2	626.3428	-0.0004			0	5.63	0	13	0.27		FVFSK				3	Spectrum7874 scans:12087,	15506599	223	0		0	-0.6	-0.6	.FVFSK.	unassigned	unassigned	.FVFSK.		1
334473675	1	1	452.2554	902.4963	2	902.4895	0.0068			0	5.62	0	14	0.41		IVMNADIK				3	Spectrum28313 scans:34869,	15506599	5310	0		0	7.5	7.5	.IVMNADIK.	unassigned	unassigned	.IVMNADIK.		1
334474223	1	1	553.8293	1105.6441	2	1105.6356	0.0085			1	5.62	0	13	0.27		LPGIGHKSAAR				2	Spectrum36710 scans:44466,	15506599	13471	0		0	7.7	7.7	.LPGIGHKSAAR.	unassigned	unassigned	.LPGIGHKSAAR.		1
334474542	1	1	601.3488	1200.6831	2	1200.6714	0.0117			1	5.61	0	14	0.36		KNDAGTELILK				3	Spectrum2304 scans:5103,	15506599	18014	0		0	9.7	9.7	.KNDAGTELILK.	unassigned	unassigned	.KNDAGTELILK.		1
334473260	1	1	379.7093	757.404	2	757.4082	-0.0042			0	5.61	0	13	0.27		PLSNTAR				2	Spectrum27584 scans:34076,	15506599	1834	0		0	-5.5	-5.5	.PLSNTAR.	unassigned	unassigned	.PLSNTAR.		1
334472999	1	1	325.6682	649.3219	2	649.3282	-0.0064			0	5.58	0	14	0.43		ISSSEK				3	Spectrum12641 scans:17431,	15506599	467	0		0	-9.9	-9.9	.ISSSEK.	unassigned	unassigned	.ISSSEK.		1
334474457	1	1	586.3586	1170.7026	2	1170.6972	0.0054			1	5.58	0	13	0.33		LLDKTINNLK				4	Spectrum35161 scans:42620,	15506599	16538	0		0	4.6	4.6	.LLDKTINNLK.	unassigned	unassigned	.LLDKTINNLK.		1
334474698	1	1	613.3303	1224.646	2	1224.639	0.0069			0	5.56	0	15	0.47		IIGAVFQDYAK		Deamidated (NQ)	0.00000020000.0	2	Spectrum30294 scans:37069,	15506599	19313	0		0	5.6	5.6	.IIGAVFQDYAK. + Deamidated (NQ)	unassigned	unassigned	.IIGAVFQDYAK. + Deamidated (NQ)		1
334473920	1	1	497.241	992.4674	2	992.4709	-0.0035			1	5.55	0	13	0.33		MNLRSNDK		Oxidation (M)	0.10000000.0	2	Spectrum6392 scans:10301,	15506599	8441	0		0	-3.5	-3.5	.MNLRSNDK. + Oxidation (M)	unassigned	unassigned	.MNLRSNDK. + Oxidation (M)		1
334474321	1	1	565.3265	1128.6384	2	1128.639	-0.0006			1	5.53	0	13	0.34		ILKQLEEEK				3	Spectrum17506 scans:22977,	15506599	14500	0		0	-0.5	-0.5	.ILKQLEEEK.	unassigned	unassigned	.ILKQLEEEK.		1
334474931	1	1	718.379	1434.7434	2	1434.7467	-0.0033			0	5.5	0	16	0.69		LSSEHAVQSIVHK		Deamidated (NQ)	0.0000000200000.0	2	Spectrum28438 scans:35010,	15506599	28905	0		0	-2.3	-2.3	.LSSEHAVQSIVHK. + Deamidated (NQ)	unassigned	unassigned	.LSSEHAVQSIVHK. + Deamidated (NQ)		1
334474971	1	1	748.8566	1495.6987	2	1495.6977	0.001			0	5.49	0	14	0.38		EYEAEGMGSGVIVR				5	Spectrum21674 scans:27594,	15506599	30596	0		0	0.7	0.7	.EYEAEGMGSGVIVR.	unassigned	unassigned	.EYEAEGMGSGVIVR.		1
334473985	1	1	509.7833	1017.552	2	1017.5495	0.0026			1	5.49	0	16	0.56		IDELWKSK				2	Spectrum36729 scans:44492,	15506599	9735	0		0	2.6	2.6	.IDELWKSK.	unassigned	unassigned	.IDELWKSK.		1
334474936	1	1	721.8896	1441.7647	2	1441.7677	-0.003			1	5.49	0	16	0.62		NNEIVWKPTVSR				3	Spectrum29324 scans:35991,	15506599	29122	0		0	-2.1	-2.1	.NNEIVWKPTVSR.	unassigned	unassigned	.NNEIVWKPTVSR.		1
334473125	1	1	352.6948	703.375	2	703.3752	-0.0002			0	5.46	0	17	0.81		LSNLEK		Deamidated (NQ)	0.002000.0	4	Spectrum5057 scans:8550,	15506599	1156	0		0	-0.3	-0.3	.LSNLEK. + Deamidated (NQ)	unassigned	unassigned	.LSNLEK. + Deamidated (NQ)		1
334473184	1	1	361.7078	721.4011	2	721.401	0.0001			0	5.46	0	14	0.38		FSDILK				4	Spectrum19900 scans:25632,	15506599	1406	0		0	0.1	0.1	.FSDILK.	unassigned	unassigned	.FSDILK.		1
334473623	1	1	441.774	881.5334	2	881.5334	-0.0001			0	5.45	0	13	0.29		IPNLGVLR		Deamidated (NQ)	0.00200000.0	3	Spectrum20029 scans:25774,	15506599	4789	0		0	-0.1	-0.1	.IPNLGVLR. + Deamidated (NQ)	unassigned	unassigned	.IPNLGVLR. + Deamidated (NQ)		1
334473421	1	1	408.7448	815.4751	2	815.4752	-0.0002			0	5.44	0	16	0.7		IVEAAVSK				2	Spectrum12229 scans:16977,	15506599	2851	0		0	-0.2	-0.2	.IVEAAVSK.	unassigned	unassigned	.IVEAAVSK.		1
334473182	1	1	361.7074	721.4003	2	721.401	-0.0007			0	5.44	0	14	0.39		FSLNLK		Deamidated (NQ)	0.000200.0	4	Spectrum12600 scans:17387,	15506599	1401	0		0	-1	-1	.FSLNLK. + Deamidated (NQ)	unassigned	unassigned	.FSLNLK. + Deamidated (NQ)		1
334474265	1	1	558.8078	1115.601	2	1115.6074	-0.0063			0	5.4	0	16	0.72		SELPLTESLK				4	Spectrum16781 scans:22164,	15506599	13933	0		0	-5.6	-5.6	.SELPLTESLK.	unassigned	unassigned	.SELPLTESLK.		1
334473648	1	1	449.2104	896.4063	2	896.4028	0.0035			0	5.4	0	13	0.29		EFPSDFR				4	Spectrum20594 scans:26401,	15506599	5047	0		0	3.9	3.9	.EFPSDFR.	unassigned	unassigned	.EFPSDFR.		1
334473076	1	1	343.1632	684.3119	2	684.3152	-0.0034			0	5.39	0	13	0.29		MIDYK		Oxidation (M)	0.10000.0	4	Spectrum20692 scans:26507,	15506599	877	0		0	-5	-5	.MIDYK. + Oxidation (M)	unassigned	unassigned	.MIDYK. + Oxidation (M)		1
334474487	1	1	590.3041	1178.5936	2	1178.5853	0.0083			0	5.37	0	16	0.7		LSGGMTLQIDK		Oxidation (M); Deamidated (NQ)	0.00001002000.0	4	Spectrum6584 scans:10539,	15506599	16941	0		0	7	7	.LSGGMTLQIDK. + Oxidation (M); Deamidated (NQ)	unassigned	unassigned	.LSGGMTLQIDK. + Oxidation (M); Deamidated (NQ)		1
334473756	1	1	469.7339	937.4532	2	937.4545	-0.0013			0	5.36	0	14	0.41		SPFEPYAK				3	Spectrum11732 scans:16427,	15506599	6362	0		0	-1.4	-1.4	.SPFEPYAK.	unassigned	unassigned	.SPFEPYAK.		1
334473590	1	1	435.7504	869.4863	2	869.4858	0.0005			0	5.35	0	13	0.29		AELPEIAK				5	Spectrum13569 scans:18544,	15506599	4356	0		0	0.6	0.6	.AELPEIAK.	unassigned	unassigned	.AELPEIAK.		1
334473817	1	1	481.7691	961.5237	2	961.5266	-0.0029			0	5.34	0	14	0.45		IINGAMVTK		Oxidation (M)	0.000001000.0	2	Spectrum13427 scans:18386,	15506599	7237	0		0	-3	-3	.IINGAMVTK. + Oxidation (M)	unassigned	unassigned	.IINGAMVTK. + Oxidation (M)		1
334474790	1	1	646.8311	1291.6475	2	1291.6554	-0.0078			1	5.31	0	16	0.62		IANMTARGINSK		Oxidation (M); Deamidated (NQ)	0.000100000200.0	3	Spectrum21181 scans:27046,	15506599	22821	0		0	-6	-6	.IANMTARGINSK. + Oxidation (M); Deamidated (NQ)	unassigned	unassigned	.IANMTARGINSK. + Oxidation (M); Deamidated (NQ)		1
334473456	1	1	414.2185	826.4225	2	826.4225	0			0	5.31	0	13	0.29		SFALFNK		Deamidated (NQ)	0.0000020.0	6	Spectrum17818 scans:23323,	15506599	3195	0		0	0	0	.SFALFNK. + Deamidated (NQ)	unassigned	unassigned	.SFALFNK. + Deamidated (NQ)		1
334475023	1	1	794.3904	1586.7662	2	1586.7675	-0.0013			0	5.3	0	15	0.58		DILEVQNQIQDLR		4 Deamidated (NQ)	0.0000022202000.0	2	Spectrum31571 scans:38475,	15506599	33590	0		0	-0.8	-0.8	.DILEVQNQIQDLR. + 4 Deamidated (NQ)	unassigned	unassigned	.DILEVQNQIQDLR. + 4 Deamidated (NQ)		1
334473327	1	1	388.7313	775.448	2	775.4439	0.0041			1	5.3	0	13	0.3		ITATNKK		Deamidated (NQ)	0.0000200.0	3	Spectrum24609 scans:30826,	15506599	2162	0		0	5.3	5.3	.ITATNKK. + Deamidated (NQ)	unassigned	unassigned	.ITATNKK. + Deamidated (NQ)		1
334474012	1	1	513.2589	1024.5031	2	1024.5077	-0.0045			0	5.3	0	15	0.52		TQDIPPEPK		Deamidated (NQ)	0.020000000.0	5	Spectrum5187 scans:8703,	15506599	10063	0		0	-4.4	-4.4	.TQDIPPEPK. + Deamidated (NQ)	unassigned	unassigned	.TQDIPPEPK. + Deamidated (NQ)		1
334474352	1	1	570.3376	1138.6606	2	1138.671	-0.0103			1	5.28	0	13	0.3		QALSIHTIKK		Deamidated (NQ)	0.2000000000.0	4	Spectrum22018 scans:27973,	15506599	15060	0		0	-9	-9	.QALSIHTIKK. + Deamidated (NQ)	unassigned	unassigned	.QALSIHTIKK. + Deamidated (NQ)		1
334474062	1	1	348.8539	1043.5398	3	1043.5498	-0.01			1	5.27	0	13	0.37		LLSENKNPK		2 Deamidated (NQ)	0.000020200.0	4	Spectrum11985 scans:16710,	15506599	10694	0		0	-9.6	-9.6	.LLSENKNPK. + 2 Deamidated (NQ)	unassigned	unassigned	.LLSENKNPK. + 2 Deamidated (NQ)		1
334473123	1	1	352.6948	703.375	2	703.3752	-0.0002			0	5.26	0	17	0.85		ILDTDK				2	Spectrum4929 scans:8400,	15506599	1154	0		0	-0.3	-0.3	.ILDTDK.	unassigned	unassigned	.ILDTDK.		1
334474456	1	1	586.3033	1170.592	2	1170.588	0.004			0	5.25	0	15	0.52		IDEPQNTNIK				2	Spectrum33617 scans:40789,	15506599	16529	0		0	3.4	3.4	.IDEPQNTNIK.	unassigned	unassigned	.IDEPQNTNIK.		1
334474407	1	1	578.2767	1154.5389	2	1154.5318	0.0071			0	5.25	0	15	0.48		FFPELMNEK		Deamidated (NQ)	0.000000200.0	4	Spectrum29221 scans:35879,	15506599	15770	0		0	6.1	6.1	.FFPELMNEK. + Deamidated (NQ)	unassigned	unassigned	.FFPELMNEK. + Deamidated (NQ)		1
334474208	1	1	551.7993	1101.5841	2	1101.5778	0.0063			2	5.24	0	16	0.61		IEKNEANKR		Deamidated (NQ)	0.000000200.0	2	Spectrum35113 scans:42558,	15506599	13263	0		0	5.7	5.7	.IEKNEANKR. + Deamidated (NQ)	unassigned	unassigned	.IEKNEANKR. + Deamidated (NQ)		1
334474891	1	1	698.8316	1395.6486	2	1395.6459	0.0028			0	5.22	0	14	0.41		WNPASPFESYAK				3	Spectrum28451 scans:35024,	15506599	27671	0		0	2	2	.WNPASPFESYAK.	unassigned	unassigned	.WNPASPFESYAK.		1
334474244	1	1	555.764	1109.5134	2	1109.5209	-0.0075			0	5.22	0	13	0.38		ILADMTMGAR		2 Oxidation (M)	0.0000101000.0	4	Spectrum15881 scans:21162,	15506599	13666	0		0	-6.8	-6.8	.ILADMTMGAR. + 2 Oxidation (M)	unassigned	unassigned	.ILADMTMGAR. + 2 Oxidation (M)		1
334473408	1	1	406.2092	810.4038	2	810.4058	-0.002			0	5.22	0	13	0.3		LTGMSFR				2	Spectrum20207 scans:25969,	15506599	2772	0		0	-2.5	-2.5	.LTGMSFR.	unassigned	unassigned	.LTGMSFR.		1
334472994	1	1	323.1816	644.3486	2	644.3493	-0.0007			0	5.22	0	17	0.84		LNVNGK		Deamidated (NQ)	0.020000.0	3	Spectrum7978 scans:12206,	15506599	444	0		0	-1.1	-1.1	.LNVNGK. + Deamidated (NQ)	unassigned	unassigned	.LNVNGK. + Deamidated (NQ)		1
334473801	1	1	477.2318	952.4491	2	952.4502	-0.0011			0	5.21	0	13	0.3		DSAQYELK				6	Spectrum5811 scans:9567,	15506599	6883	0		0	-1.2	-1.2	.DSAQYELK.	unassigned	unassigned	.DSAQYELK.		1
334473455	1	1	414.2022	826.3897	2	826.3895	0.0003			1	5.2	0	13	0.38		FQMEKK		Oxidation (M); Deamidated (NQ)	0.021000.0	3	Spectrum22695 scans:28733,	15506599	3193	0		0	0.4	0.4	.FQMEKK. + Oxidation (M); Deamidated (NQ)	unassigned	unassigned	.FQMEKK. + Oxidation (M); Deamidated (NQ)		1
334474486	1	1	589.813	1177.6115	2	1177.6199	-0.0083			1	5.2	0	16	0.74		IMLQMERLK		Oxidation (M); Deamidated (NQ)	0.000210000.0	4	Spectrum24741 scans:30974,	15506599	16903	0		0	-7	-7	.IMLQMERLK. + Oxidation (M); Deamidated (NQ)	unassigned	unassigned	.IMLQMERLK. + Oxidation (M); Deamidated (NQ)		1
334473380	1	1	397.2166	792.4187	2	792.413	0.0057			0	5.2	0	14	0.47		LASAFER				4	Spectrum6895 scans:10911,	15506599	2491	0		0	7.2	7.2	.LASAFER.	unassigned	unassigned	.LASAFER.		1
334475019	1	1	790.8921	1579.7696	2	1579.7671	0.0026			1	5.2	0	16	0.69		GAVLDRFYSYFNK		Deamidated (NQ)	0.0000000000020.0	2	Spectrum25506 scans:31802,	15506599	33393	0		0	1.6	1.6	.GAVLDRFYSYFNK. + Deamidated (NQ)	unassigned	unassigned	.GAVLDRFYSYFNK. + Deamidated (NQ)		1
334473461	1	1	414.7493	827.4841	2	827.4865	-0.0024			1	5.19	0	13	0.3		NSIKLPR		Deamidated (NQ)	0.2000000.0	2	Spectrum8568 scans:12881,	15506599	3239	0		0	-2.9	-2.9	.NSIKLPR. + Deamidated (NQ)	unassigned	unassigned	.NSIKLPR. + Deamidated (NQ)		1
334473908	1	1	495.2443	988.474	2	988.4825	-0.0085			1	5.19	0	15	0.56		VAEEEQKR		Deamidated (NQ)	0.00000200.0	3	Spectrum20690 scans:26504,	15506599	8230	0		0	-8.6	-8.6	.VAEEEQKR. + Deamidated (NQ)	unassigned	unassigned	.VAEEEQKR. + Deamidated (NQ)		1
334473139	1	1	353.7099	705.4052	2	705.4061	-0.0009			0	5.17	0	13	0.3		LIFEGK				3	Spectrum12723 scans:17522,	15506599	1182	0		0	-1.3	-1.3	.LIFEGK.	unassigned	unassigned	.LIFEGK.		1
334474715	1	1	616.833	1231.6515	2	1231.6594	-0.008			0	5.17	0	15	0.56		LTNVNLSACIK				2	Spectrum28610 scans:35194,	15506599	19623	0		0	-6.5	-6.5	.LTNVNLSACIK.	unassigned	unassigned	.LTNVNLSACIK.		1
334473935	1	1	501.2653	1000.516	2	1000.5189	-0.0029			0	5.16	0	13	0.38		IIGLEGEDR				5	Spectrum14880 scans:20044,	15506599	8832	0		0	-2.9	-2.9	.IIGLEGEDR.	unassigned	unassigned	.IIGLEGEDR.		1
334473202	1	1	366.2024	730.3902	2	730.3973	-0.0072			0	5.16	0	19	1.3		NISIER				4	Spectrum5451 scans:9037,	15506599	1550	0		0	-9.9	-9.9	.NISIER.	unassigned	unassigned	.NISIER.		1
334473529	1	1	425.7212	849.4278	2	849.4344	-0.0067			0	5.13	0	15	0.52		AAAAFSNAK				3	Spectrum21154 scans:27012,	15506599	3852	0		0	-7.9	-7.9	.AAAAFSNAK.	unassigned	unassigned	.AAAAFSNAK.		1
334475042	1	1	812.9371	1623.8596	2	1623.862	-0.0025			0	5.13	0	16	0.72		AGDIVLLNGYIYTGR				3	Spectrum21570 scans:27478,	15506599	34496	0		0	-1.5	-1.5	.AGDIVLLNGYIYTGR.	unassigned	unassigned	.AGDIVLLNGYIYTGR.		1
334474862	1	1	666.8486	1331.6827	2	1331.6721	0.0106			0	5.1	0	16	0.73		FPTDGLNLADIR		Deamidated (NQ)	0.000000200000.0	2	Spectrum35689 scans:43262,	15506599	24768	0		0	8	8	.FPTDGLNLADIR. + Deamidated (NQ)	unassigned	unassigned	.FPTDGLNLADIR. + Deamidated (NQ)		1
334474140	1	1	532.28	1062.5455	2	1062.5379	0.0076			1	5.09	0	16	0.62		LNEIKNGMK		Oxidation (M); Deamidated (NQ)	0.020000010.0	3	Spectrum10835 scans:15415,	15506599	11512	0		0	7.2	7.2	.LNEIKNGMK. + Oxidation (M); Deamidated (NQ)	unassigned	unassigned	.LNEIKNGMK. + Oxidation (M); Deamidated (NQ)		1
334473613	1	1	439.7318	877.4491	2	877.4545	-0.0054			0	5.09	0	14	0.4		LFNIENK		Deamidated (NQ)	0.0020000.0	4	Spectrum4699 scans:8133,	15506599	4685	0		0	-6.2	-6.2	.LFNIENK. + Deamidated (NQ)	unassigned	unassigned	.LFNIENK. + Deamidated (NQ)		1
334474725	1	1	618.2897	1234.5649	2	1234.5717	-0.0068			0	5.08	0	13	0.33		LNEQIDSTWK		2 Deamidated (NQ)	0.0202000000.0	2	Spectrum31808 scans:38741,	15506599	19737	0		0	-5.5	-5.5	.LNEQIDSTWK. + 2 Deamidated (NQ)	unassigned	unassigned	.LNEQIDSTWK. + 2 Deamidated (NQ)		1
334474695	1	1	611.2902	1220.5658	2	1220.5594	0.0063			0	5.07	0	14	0.47		EGLQLMSQDAK		2 Deamidated (NQ)	0.00020002000.0	4	Spectrum8807 scans:13153,	15506599	19063	0		0	5.2	5.2	.EGLQLMSQDAK. + 2 Deamidated (NQ)	unassigned	unassigned	.EGLQLMSQDAK. + 2 Deamidated (NQ)		1
334474410	1	1	578.319	1154.6234	2	1154.6335	-0.0102			1	5.06	0	13	0.31		GFLEYLKTGK				3	Spectrum31921 scans:38866,	15506599	15794	0		0	-8.8	-8.8	.GFLEYLKTGK.	unassigned	unassigned	.GFLEYLKTGK.		1
334473986	1	1	510.245	1018.4754	2	1018.476	-0.0006			0	5.04	0	13	0.31		DGNLFYYK				5	Spectrum21451 scans:27350,	15506599	9764	0		0	-0.6	-0.6	.DGNLFYYK.	unassigned	unassigned	.DGNLFYYK.		1
334473165	1	1	359.7119	717.4092	2	717.4021	0.0071			0	4.99	0	18	1		IETISR				4	Spectrum14081 scans:19133,	15506599	1327	0		0	9.9	9.9	.IETISR.	unassigned	unassigned	.IETISR.		1
334473424	1	1	409.2163	816.4179	2	816.413	0.005			0	4.98	0	14	0.48		WNDLIR		Deamidated (NQ)	0.020000.0	4	Spectrum16945 scans:22350,	15506599	2867	0		0	6.1	6.1	.WNDLIR. + Deamidated (NQ)	unassigned	unassigned	.WNDLIR. + Deamidated (NQ)		1
334473252	1	1	377.2171	752.4197	2	752.4181	0.0016			0	4.98	0	13	0.32		ILNEHK				2	Spectrum9465 scans:13889,	15506599	1765	0		0	2.1	2.1	.ILNEHK.	unassigned	unassigned	.ILNEHK.		1
334474785	1	1	645.8637	1289.7129	2	1289.7013	0.0116			0	4.97	0	15	0.51		ILVINCGSSSLK				4	Spectrum27714 scans:34217,	15506599	22761	0		0	9	9	.ILVINCGSSSLK.	unassigned	unassigned	.ILVINCGSSSLK.		1
334473345	1	1	393.2235	784.4325	2	784.433	-0.0006			0	4.94	0	13	0.32		EILPNAK		Deamidated (NQ)	0.0000200.0	2	Spectrum7352 scans:11465,	15506599	2288	0		0	-0.8	-0.8	.EILPNAK. + Deamidated (NQ)	unassigned	unassigned	.EILPNAK. + Deamidated (NQ)		1
334473526	1	1	425.2276	848.4407	2	848.4426	-0.0019			0	4.92	0	14	0.43		IDMSIVR		Oxidation (M)	0.0010000.0	3	Spectrum13573 scans:18548,	15506599	3821	0		0	-2.2	-2.2	.IDMSIVR. + Oxidation (M)	unassigned	unassigned	.IDMSIVR. + Oxidation (M)		1
334474834	1	1	436.8896	1307.6469	3	1307.6357	0.0113			1	4.92	0	16	0.66		YKNQNIIEER		2 Deamidated (NQ)	0.0002200000.0	4	Spectrum4346 scans:7708,	15506599	23661	0		0	8.6	8.6	.YKNQNIIEER. + 2 Deamidated (NQ)	unassigned	unassigned	.YKNQNIIEER. + 2 Deamidated (NQ)		1
334475009	1	1	783.8723	1565.7299	2	1565.7209	0.009			0	4.89	0	13	0.39		EYGNDNVIASDIEK				4	Spectrum38707 scans:47039,	15506599	32966	0		0	5.7	5.7	.EYGNDNVIASDIEK.	unassigned	unassigned	.EYGNDNVIASDIEK.		1
334475136	1	1	909.4635	2725.3687	3	2725.3711	-0.0024			1	4.84	0	17	1		NNSLFIPLRGENQDGHVYIEPALK		2 Deamidated (NQ)	0.220000000000000000000000.0	3	Spectrum20362 scans:26144,	15506599	42155	0		0	-0.9	-0.9	.NNSLFIPLRGENQDGHVYIEPALK. + 2 Deamidated (NQ)	unassigned	unassigned	.NNSLFIPLRGENQDGHVYIEPALK. + 2 Deamidated (NQ)		1
334473287	1	1	382.7062	763.3979	2	763.3977	0.0002			1	4.83	0	13	0.35		QKEGFR				3	Spectrum9128 scans:13517,	15506599	1948	0		0	0.3	0.3	.QKEGFR.	unassigned	unassigned	.QKEGFR.		1
334473865	1	1	487.762	973.5094	2	973.508	0.0013			0	4.83	0	14	0.51		VEDAGVLGSK				4	Spectrum18269 scans:23834,	15506599	7664	0		0	1.3	1.3	.VEDAGVLGSK.	unassigned	unassigned	.VEDAGVLGSK.		1
334474103	1	1	528.2929	1054.5713	2	1054.5811	-0.0098			1	4.82	0	13	0.38		YLYEALRK				4	Spectrum23104 scans:29181,	15506599	11134	0		0	-9.3	-9.3	.YLYEALRK.	unassigned	unassigned	.YLYEALRK.		1
334473471	1	1	415.735	829.4553	2	829.4545	0.0008			1	4.79	0	14	0.5		LSPKEQK		Deamidated (NQ)	0.0000020.0	4	Spectrum23683 scans:29809,	15506599	3305	0		0	1	1	.LSPKEQK. + Deamidated (NQ)	unassigned	unassigned	.LSPKEQK. + Deamidated (NQ)		1
334473695	1	1	456.745	911.4755	2	911.4752	0.0003			0	4.77	0	13	0.42		NELVFYK				4	Spectrum19361 scans:25038,	15506599	5608	0		0	0.3	0.3	.NELVFYK.	unassigned	unassigned	.NELVFYK.		1
334474113	1	1	529.772	1057.5294	2	1057.5192	0.0101			1	4.77	0	13	0.33		RVYDSQYK				3	Spectrum7329 scans:11436,	15506599	11273	0		0	9.6	9.6	.RVYDSQYK.	unassigned	unassigned	.RVYDSQYK.		1
334474291	1	1	561.3001	1120.5857	2	1120.5764	0.0093			0	4.76	0	17	0.99		AFEDINTAIK				5	Spectrum19058 scans:24706,	15506599	14124	0		0	8.3	8.3	.AFEDINTAIK.	unassigned	unassigned	.AFEDINTAIK.		1
334473168	1	1	360.7	719.3855	2	719.3887	-0.0032			0	4.75	0	15	0.59		IESMLK				5	Spectrum7471 scans:11611,	15506599	1354	0		0	-4.4	-4.4	.IESMLK.	unassigned	unassigned	.IESMLK.		1
334474095	1	1	526.248	1050.4814	2	1050.4838	-0.0024			0	4.75	0	14	0.44		SMPNTIGGMK		Oxidation (M)	0.0100000000.0	6	Spectrum4839 scans:8297,	15506599	10956	0		0	-2.3	-2.3	.SMPNTIGGMK. + Oxidation (M)	unassigned	unassigned	.SMPNTIGGMK. + Oxidation (M)		1
334473713	1	1	460.2526	918.4907	2	918.4923	-0.0016			0	4.73	0	16	0.71		EGFVQIAR				3	Spectrum13207 scans:18123,	15506599	5833	0		0	-1.7	-1.7	.EGFVQIAR.	unassigned	unassigned	.EGFVQIAR.		1
334473450	1	1	412.2319	822.4492	2	822.4487	0.0005			0	4.69	0	13	0.34		ALSYLEK				4	Spectrum8338 scans:12624,	15506599	3085	0		0	0.6	0.6	.ALSYLEK.	unassigned	unassigned	.ALSYLEK.		1
334473722	1	1	463.2351	924.4556	2	924.4552	0.0004			1	4.69	0	13	0.34		ISGKDYNK		Deamidated (NQ)	0.00000020.0	2	Spectrum7209 scans:11286,	15506599	5956	0		0	0.4	0.4	.ISGKDYNK. + Deamidated (NQ)	unassigned	unassigned	.ISGKDYNK. + Deamidated (NQ)		1
334474327	1	1	566.3182	1130.6218	2	1130.6183	0.0035			1	4.67	0	16	0.85		LDKNGEITIK		Deamidated (NQ)	0.0002000000.0	2	Spectrum31253 scans:38119,	15506599	14573	0		0	3.1	3.1	.LDKNGEITIK. + Deamidated (NQ)	unassigned	unassigned	.LDKNGEITIK. + Deamidated (NQ)		1
334473337	1	1	390.182	778.3495	2	778.3531	-0.0036			0	4.66	0	13	0.34		QEDMLK		Oxidation (M)	0.000100.0	3	Spectrum22894 scans:28952,	15506599	2196	0		0	-4.6	-4.6	.QEDMLK. + Oxidation (M)	unassigned	unassigned	.QEDMLK. + Oxidation (M)		1
334474278	1	1	559.7915	1117.5684	2	1117.5768	-0.0083			1	4.65	0	17	0.93		ITPEKYPDR				2	Spectrum27597 scans:34089,	15506599	14000	0		0	-7.4	-7.4	.ITPEKYPDR.	unassigned	unassigned	.ITPEKYPDR.		1
334473705	1	1	459.2501	916.4857	2	916.4865	-0.0008			0	4.64	0	16	0.76		VNLNTINK		2 Deamidated (NQ)	0.02020000.0	3	Spectrum17944 scans:23462,	15506599	5790	0		0	-0.9	-0.9	.VNLNTINK. + 2 Deamidated (NQ)	unassigned	unassigned	.VNLNTINK. + 2 Deamidated (NQ)		1
334473992	1	1	510.2748	1018.535	2	1018.5447	-0.0097			1	4.64	0	16	0.7		INLPRNYK		2 Deamidated (NQ)	0.02000200.0	2	Spectrum33549 scans:40712,	15506599	9784	0		0	-9.5	-9.5	.INLPRNYK. + 2 Deamidated (NQ)	unassigned	unassigned	.INLPRNYK. + 2 Deamidated (NQ)		1
334473707	1	1	459.287	916.5594	2	916.5593	0.0001			1	4.62	0	13	0.35		KDLISTIK				4	Spectrum7371 scans:11490,	15506599	5804	0		0	0.1	0.1	.KDLISTIK.	unassigned	unassigned	.KDLISTIK.		1
334474129	1	1	530.7987	1059.5829	2	1059.5924	-0.0095			2	4.62	0	16	0.76		KSAKQQLEK		Deamidated (NQ)	0.000020000.0	5	Spectrum4298 scans:7650,	15506599	11375	0		0	-9	-9	.KSAKQQLEK. + Deamidated (NQ)	unassigned	unassigned	.KSAKQQLEK. + Deamidated (NQ)		1
334474384	1	1	575.2922	1148.5699	2	1148.5747	-0.0048			1	4.61	0	13	0.4		IDDDIVGMKK		Oxidation (M)	0.0000000100.0	2	Spectrum34075 scans:41299,	15506599	15485	0		0	-4.2	-4.2	.IDDDIVGMKK. + Oxidation (M)	unassigned	unassigned	.IDDDIVGMKK. + Oxidation (M)		1
334474236	1	1	555.2604	1108.5063	2	1108.5036	0.0027			0	4.61	0	13	0.36		IDDNFTINR		2 Deamidated (NQ)	0.000200020.0	2	Spectrum28417 scans:34987,	15506599	13608	0		0	2.4	2.4	.IDDNFTINR. + 2 Deamidated (NQ)	unassigned	unassigned	.IDDNFTINR. + 2 Deamidated (NQ)		1
334473462	1	1	414.7628	827.5111	2	827.5116	-0.0005			0	4.57	0	13	0.35		ILALSPSK				4	Spectrum15143 scans:20337,	15506599	3249	0		0	-0.6	-0.6	.ILALSPSK.	unassigned	unassigned	.ILALSPSK.		1
334474002	1	1	511.7661	1021.5177	2	1021.5114	0.0064			1	4.57	0	16	0.75		KEAMSALEK		Oxidation (M)	0.000100000.0	4	Spectrum13241 scans:18162,	15506599	9946	0		0	6.3	6.3	.KEAMSALEK. + Oxidation (M)	unassigned	unassigned	.KEAMSALEK. + Oxidation (M)		1
334474475	1	1	588.3041	1174.5937	2	1174.587	0.0068			0	4.55	0	16	0.72		NPFQLLEEGK		Deamidated (NQ)	0.0002000000.0	2	Spectrum36190 scans:43840,	15506599	16755	0		0	5.8	5.8	.NPFQLLEEGK. + Deamidated (NQ)	unassigned	unassigned	.NPFQLLEEGK. + Deamidated (NQ)		1
334473137	1	1	353.692	705.3695	2	705.3731	-0.0035			0	4.54	0	15	0.58		IMADIK		Oxidation (M)	0.010000.0	2	Spectrum18306 scans:23874,	15506599	1179	0		0	-5	-5	.IMADIK. + Oxidation (M)	unassigned	unassigned	.IMADIK. + Oxidation (M)		1
334474272	1	1	559.2889	1116.5633	2	1116.5662	-0.0029			0	4.54	0	14	0.54		IDAENLLNSK		Deamidated (NQ)	0.0000200000.0	4	Spectrum19674 scans:25387,	15506599	13965	0		0	-2.6	-2.6	.IDAENLLNSK. + Deamidated (NQ)	unassigned	unassigned	.IDAENLLNSK. + Deamidated (NQ)		1
334473220	1	1	368.6974	735.3802	2	735.3803	-0.0001			0	4.54	0	13	0.37		IAEFEK				2	Spectrum23246 scans:29333,	15506599	1637	0		0	-0.1	-0.1	.IAEFEK.	unassigned	unassigned	.IAEFEK.		1
334474230	1	1	554.2968	1106.5791	2	1106.572	0.007			0	4.52	0	15	0.57		LDSNLFVSGR				2	Spectrum32641 scans:39689,	15506599	13545	0		0	6.3	6.3	.LDSNLFVSGR.	unassigned	unassigned	.LDSNLFVSGR.		1
334473374	1	1	396.7165	791.4184	2	791.4177	0.0007			0	4.5	0	14	0.48		FLEANAK				2	Spectrum22236 scans:28223,	15506599	2465	0		0	0.9	0.9	.FLEANAK.	unassigned	unassigned	.FLEANAK.		1
334473763	1	1	470.7412	939.4679	2	939.4702	-0.0023			0	4.5	0	13	0.39		FVFDINGK		Deamidated (NQ)	0.00000200.0	5	Spectrum27753 scans:34260,	15506599	6455	0		0	-2.4	-2.4	.FVFDINGK. + Deamidated (NQ)	unassigned	unassigned	.FVFDINGK. + Deamidated (NQ)		1
334473363	1	1	395.2389	788.4633	2	788.4644	-0.001			0	4.49	0	14	0.52		LSQTLVK		Deamidated (NQ)	0.0020000.0	4	Spectrum8668 scans:12998,	15506599	2397	0		0	-1.3	-1.3	.LSQTLVK. + Deamidated (NQ)	unassigned	unassigned	.LSQTLVK. + Deamidated (NQ)		1
334473685	1	1	453.2401	904.4657	2	904.4661	-0.0004			2	4.49	0	14	0.53		RSAQRMR		Deamidated (NQ)	0.0002000.0	4	Spectrum3230 scans:6336,	15506599	5377	0		0	-0.4	-0.4	.RSAQRMR. + Deamidated (NQ)	unassigned	unassigned	.RSAQRMR. + Deamidated (NQ)		1
334474231	1	1	554.7787	1107.5429	2	1107.5349	0.0081			0	4.48	0	14	0.5		IYQYHLNR		2 Deamidated (NQ)	0.00200020.0	2	Spectrum34365 scans:41643,	15506599	13567	0		0	7.3	7.3	.IYQYHLNR. + 2 Deamidated (NQ)	unassigned	unassigned	.IYQYHLNR. + 2 Deamidated (NQ)		1
334473544	1	1	428.7659	855.5172	2	855.5178	-0.0005			0	4.47	0	13	0.36		IVDIQLR				2	Spectrum19764 scans:25486,	15506599	4020	0		0	-0.6	-0.6	.IVDIQLR.	unassigned	unassigned	.IVDIQLR.		1
334473108	1	1	350.2291	698.4436	2	698.4439	-0.0003			0	4.46	0	13	0.36		VAVAAIR				3	Spectrum7166 scans:11232,	15506599	1081	0		0	-0.4	-0.4	.VAVAAIR.	unassigned	unassigned	.VAVAAIR.		1
334473612	1	1	439.2732	876.5318	2	876.532	-0.0002			0	4.46	0	13	0.36		VLYILEK				4	Spectrum22620 scans:28648,	15506599	4674	0		0	-0.2	-0.2	.VLYILEK.	unassigned	unassigned	.VLYILEK.		1
334473617	1	1	440.7248	879.4351	2	879.4306	0.0045			1	4.45	0	14	0.5		LMADMRK		Oxidation (M)	0.0100000.0	3	Spectrum14699 scans:19842,	15506599	4723	0		0	5.1	5.1	.LMADMRK. + Oxidation (M)	unassigned	unassigned	.LMADMRK. + Oxidation (M)		1
334473310	1	1	386.7087	771.4028	2	771.4028	0			0	4.45	0	13	0.36		GGWLPSR				2	Spectrum15269 scans:20480,	15506599	2078	0		0	0	0	.GGWLPSR.	unassigned	unassigned	.GGWLPSR.		1
334474334	1	1	567.3294	1132.6443	2	1132.6353	0.009			1	4.44	0	15	0.63		FGNIAKINTR				2	Spectrum37214 scans:45091,	15506599	14708	0		0	7.9	7.9	.FGNIAKINTR.	unassigned	unassigned	.FGNIAKINTR.		1
334473946	1	1	503.2717	1004.5288	2	1004.5291	-0.0002			0	4.44	0	16	0.81		IEPFGSLSR				4	Spectrum9838 scans:14304,	15506599	9015	0		0	-0.2	-0.2	.IEPFGSLSR.	unassigned	unassigned	.IEPFGSLSR.		1
334473237	1	1	373.7136	745.4126	2	745.4123	0.0004			0	4.44	0	15	0.67		WNSVLK				5	Spectrum12234 scans:16982,	15506599	1702	0		0	0.5	0.5	.WNSVLK.	unassigned	unassigned	.WNSVLK.		1
334475138	1	1	1005.0673	3012.1801	3	3012.1976	-0.0174			1	4.43	0	13	0.36		SRISNNENDATEHNGNNTNNQNGISYK		8 Deamidated (NQ)	0.000002020000020220222000000.0	2	Spectrum4572 scans:7983,	15506599	42855	0		0	-5.8	-5.8	.SRISNNENDATEHNGNNTNNQNGISYK. + 8 Deamidated (NQ)	unassigned	unassigned	.SRISNNENDATEHNGNNTNNQNGISYK. + 8 Deamidated (NQ)		1
334474104	1	1	528.3143	1054.614	2	1054.6135	0.0005			1	4.42	0	13	0.36		ILNSLPDRK				4	Spectrum20853 scans:26683,	15506599	11138	0		0	0.5	0.5	.ILNSLPDRK.	unassigned	unassigned	.ILNSLPDRK.		1
334474968	1	1	747.8699	1493.7253	2	1493.7263	-0.001			0	4.41	0	16	0.72		QPIVGNAAYDQYR				5	Spectrum15914 scans:21198,	15506599	30559	0		0	-0.7	-0.7	.QPIVGNAAYDQYR.	unassigned	unassigned	.QPIVGNAAYDQYR.		1
334473275	1	1	380.7212	759.4279	2	759.4279	0			0	4.39	0	15	0.69		ILNFPR		Deamidated (NQ)	0.002000.0	2	Spectrum18410 scans:23993,	15506599	1881	0		0	0	0	.ILNFPR. + Deamidated (NQ)	unassigned	unassigned	.ILNFPR. + Deamidated (NQ)		1
334474745	1	1	622.8475	1243.6804	2	1243.6772	0.0032			1	4.37	0	17	0.93		LQTADNLLRAK		2 Deamidated (NQ)	0.02000200000.0	2	Spectrum39549 scans:48117,	15506599	20260	0		0	2.6	2.6	.LQTADNLLRAK. + 2 Deamidated (NQ)	unassigned	unassigned	.LQTADNLLRAK. + 2 Deamidated (NQ)		1
334473480	1	1	417.2215	832.4285	2	832.429	-0.0005			0	4.35	0	16	0.73		STENIIR		Deamidated (NQ)	0.0002000.0	3	Spectrum7848 scans:12057,	15506599	3375	0		0	-0.6	-0.6	.STENIIR. + Deamidated (NQ)	unassigned	unassigned	.STENIIR. + Deamidated (NQ)		1
334473341	1	1	390.2234	778.4322	2	778.4337	-0.0016			0	4.35	0	15	0.61		HPLTSPK				2	Spectrum7418 scans:11550,	15506599	2220	0		0	-2.1	-2.1	.HPLTSPK.	unassigned	unassigned	.HPLTSPK.		1
334473575	1	1	432.2472	862.4798	2	862.48	-0.0002			0	4.33	0	13	0.37		FLQIVNK		2 Deamidated (NQ)	0.0020020.0	6	Spectrum22979 scans:29044,	15506599	4187	0		0	-0.2	-0.2	.FLQIVNK. + 2 Deamidated (NQ)	unassigned	unassigned	.FLQIVNK. + 2 Deamidated (NQ)		1
334473343	1	1	390.7103	779.406	2	779.4065	-0.0005			0	4.33	0	14	0.57		IYNELK		Deamidated (NQ)	0.002000.0	3	Spectrum14251 scans:19319,	15506599	2238	0		0	-0.6	-0.6	.IYNELK. + Deamidated (NQ)	unassigned	unassigned	.IYNELK. + Deamidated (NQ)		1
334473187	1	1	363.6743	725.334	2	725.3344	-0.0004			0	4.33	0	13	0.37		DTAYTR				2	Spectrum464 scans:1287,	15506599	1452	0		0	-0.6	-0.6	.DTAYTR.	unassigned	unassigned	.DTAYTR.		1
334473689	1	1	454.2306	906.4466	2	906.448	-0.0014			1	4.31	0	13	0.46		ISKAMNNK		2 Deamidated (NQ)	0.00000220.0	3	Spectrum3378 scans:6520,	15506599	5435	0		0	-1.5	-1.5	.ISKAMNNK. + 2 Deamidated (NQ)	unassigned	unassigned	.ISKAMNNK. + 2 Deamidated (NQ)		1
334473180	1	1	361.7073	721.4	2	721.401	-0.001			0	4.3	0	14	0.5		FSILNK		Deamidated (NQ)	0.000020.0	4	Spectrum8686 scans:13018,	15506599	1399	0		0	-1.4	-1.4	.FSILNK. + Deamidated (NQ)	unassigned	unassigned	.FSILNK. + Deamidated (NQ)		1
334473200	1	1	366.2023	730.39	2	730.3973	-0.0073			0	4.29	0	19	1.6		LSDIAGR				2	Spectrum15329 scans:20548,	15506599	1547	0		0	-10	-10	.LSDIAGR.	unassigned	unassigned	.LSDIAGR.		1
334473442	1	1	410.7298	819.445	2	819.4524	-0.0074			0	4.26	0	14	0.54		LQSIMTK				2	Spectrum29657 scans:36357,	15506599	3009	0		0	-9	-9	.LQSIMTK.	unassigned	unassigned	.LQSIMTK.		1
334474363	1	1	571.8269	1141.6392	2	1141.6455	-0.0062			1	4.23	0	14	0.49		LQNNLKVGQK		Deamidated (NQ)	0.0000000020.0	2	Spectrum31037 scans:37880,	15506599	15185	0		0	-5.4	-5.4	.LQNNLKVGQK. + Deamidated (NQ)	unassigned	unassigned	.LQNNLKVGQK. + Deamidated (NQ)		1
334474437	1	1	583.2962	1164.5778	2	1164.5709	0.0069			1	4.22	0	15	0.72		LNQYMRSPR		Deamidated (NQ)	0.002000000.0	3	Spectrum10606 scans:15162,	15506599	16263	0		0	5.9	5.9	.LNQYMRSPR. + Deamidated (NQ)	unassigned	unassigned	.LNQYMRSPR. + Deamidated (NQ)		1
334474040	1	1	516.7717	1031.5289	2	1031.5375	-0.0086			1	4.22	0	14	0.57		LFRFFMR		Oxidation (M)	0.0000010.0	4	Spectrum12330 scans:17093,	15506599	10396	0		0	-8.3	-8.3	.LFRFFMR. + Oxidation (M)	unassigned	unassigned	.LFRFFMR. + Oxidation (M)		1
334473161	1	1	359.2197	716.4248	2	716.4255	-0.0006			0	4.22	0	15	0.74		ALLLCK				3	Spectrum12766 scans:17574,	15506599	1316	0		0	-0.8	-0.8	.ALLLCK.	unassigned	unassigned	.ALLLCK.		1
334474157	1	1	537.3007	1072.5868	2	1072.5764	0.0104			0	4.22	0	16	0.89		LADNLSAELK				6	Spectrum17794 scans:23297,	15506599	11909	0		0	9.7	9.7	.LADNLSAELK.	unassigned	unassigned	.LADNLSAELK.		1
334474765	1	1	631.8146	1261.6147	2	1261.6197	-0.005			1	4.2	0	16	0.84		SLENTINCRR				4	Spectrum16386 scans:21719,	15506599	21265	0		0	-4	-4	.SLENTINCRR.	unassigned	unassigned	.SLENTINCRR.		1
334474431	1	1	581.8378	1161.661	2	1161.6506	0.0104			1	4.2	0	13	0.44		IDAANRLVYK				2	Spectrum30673 scans:37485,	15506599	16128	0		0	9	9	.IDAANRLVYK.	unassigned	unassigned	.IDAANRLVYK.		1
334474440	1	1	583.8187	1165.6228	2	1165.6343	-0.0115			0	4.19	0	15	0.7		ISTYLAELTR				4	Spectrum29399 scans:36074,	15506599	16305	0		0	-9.9	-9.9	.ISTYLAELTR.	unassigned	unassigned	.ISTYLAELTR.		1
334474821	1	1	649.8209	1297.6273	2	1297.6376	-0.0104			0	4.18	0	14	0.53		YALEVPQGMFK		Oxidation (M)	0.00000000100.0	2	Spectrum44319 scans:55201,	15506599	23195	0		0	-8	-8	.YALEVPQGMFK. + Oxidation (M)	unassigned	unassigned	.YALEVPQGMFK. + Oxidation (M)		1
334473800	1	1	476.7368	951.459	2	951.4549	0.0041			1	4.18	0	14	0.57		ISDIKDNF		Deamidated (NQ)	0.00000020.0	4	Spectrum7947 scans:12171,	15506599	6865	0		0	4.3	4.3	.ISDIKDNF. + Deamidated (NQ)	unassigned	unassigned	.ISDIKDNF. + Deamidated (NQ)		1
334473257	1	1	379.1795	756.3444	2	756.3443	0.0002			0	4.17	0	13	0.44		NSFFDK				4	Spectrum10968 scans:15564,	15506599	1798	0		0	0.3	0.3	.NSFFDK.	unassigned	unassigned	.NSFFDK.		1
334474354	1	1	380.8682	1139.5828	3	1139.5863	-0.0034			0	4.16	0	13	0.4		LTGNVFVFNK		2 Deamidated (NQ)	0.0002000020.0	3	Spectrum10826 scans:15404,	15506599	15094	0		0	-3	-3	.LTGNVFVFNK. + 2 Deamidated (NQ)	unassigned	unassigned	.LTGNVFVFNK. + 2 Deamidated (NQ)		1
334473484	1	1	417.732	833.4494	2	833.4429	0.0065			0	4.14	0	14	0.56		LISMAQR		Oxidation (M)	0.0001000.0	2	Spectrum13170 scans:18076,	15506599	3390	0		0	7.8	7.8	.LISMAQR. + Oxidation (M)	unassigned	unassigned	.LISMAQR. + Oxidation (M)		1
334473762	1	1	470.7407	939.4668	2	939.4661	0.0006			1	4.13	0	13	0.43		SGKSAYAEK				4	Spectrum8962 scans:13332,	15506599	6454	0		0	0.6	0.6	.SGKSAYAEK.	unassigned	unassigned	.SGKSAYAEK.		1
334473595	1	1	437.2403	872.4661	2	872.4603	0.0058			0	4.12	0	16	0.89		LNDDGVIK				2	Spectrum9759 scans:14219,	15506599	4540	0		0	6.6	6.6	.LNDDGVIK.	unassigned	unassigned	.LNDDGVIK.		1
334474915	1	1	707.3648	1412.7151	2	1412.7187	-0.0037			0	4.12	0	14	0.6		LYTESLIGFNEK				3	Spectrum28583 scans:35166,	15506599	28262	0		0	-2.6	-2.6	.LYTESLIGFNEK.	unassigned	unassigned	.LYTESLIGFNEK.		1
334473266	1	1	380.2035	758.3924	2	758.3922	0.0001			0	4.11	0	14	0.56		INDQIR		Deamidated (NQ)	0.000200.0	2	Spectrum8705 scans:13039,	15506599	1853	0		0	0.1	0.1	.INDQIR. + Deamidated (NQ)	unassigned	unassigned	.INDQIR. + Deamidated (NQ)		1
334474756	1	1	627.7901	1253.5656	2	1253.5537	0.0119			1	4.08	0	13	0.43		RGGSYGDHYSR				3	Spectrum4354 scans:7716,	15506599	20843	0		0	9.5	9.5	.RGGSYGDHYSR.	unassigned	unassigned	.RGGSYGDHYSR.		1
334473823	1	1	482.759	963.5034	2	963.4985	0.0049			1	4.08	0	16	0.84		SSSKELGTR				2	Spectrum9902 scans:14372,	15506599	7306	0		0	5.1	5.1	.SSSKELGTR.	unassigned	unassigned	.SSSKELGTR.		1
334474897	1	1	701.8703	1401.726	2	1401.7292	-0.0032			1	4.08	0	14	0.57		GIIKFYSENGFK				4	Spectrum18472 scans:24061,	15506599	27886	0		0	-2.3	-2.3	.GIIKFYSENGFK.	unassigned	unassigned	.GIIKFYSENGFK.		1
334474880	1	1	686.3597	1370.7049	2	1370.7162	-0.0113			1	4.06	0	15	0.65		RHIVDMCLSIK				3	Spectrum11404 scans:16065,	15506599	26449	0		0	-8.2	-8.2	.RHIVDMCLSIK.	unassigned	unassigned	.RHIVDMCLSIK.		1
334473171	1	1	360.7054	719.3962	2	719.3966	-0.0004			1	4.06	0	14	0.53		SFGPKGK				4	Spectrum15039 scans:20225,	15506599	1361	0		0	-0.6	-0.6	.SFGPKGK.	unassigned	unassigned	.SFGPKGK.		1
334474074	1	1	523.2877	1044.5608	2	1044.5676	-0.0068			1	4.03	0	15	0.65		LSSAQRINR		Deamidated (NQ)	0.000000020.0	5	Spectrum7444 scans:11579,	15506599	10732	0		0	-6.5	-6.5	.LSSAQRINR. + Deamidated (NQ)	unassigned	unassigned	.LSSAQRINR. + Deamidated (NQ)		1
334475072	1	1	855.4366	1708.8586	2	1708.842	0.0166			0	4.02	0	15	0.69		TYYVLTNQHVTGNAK		Deamidated (NQ)	0.000000020000000.0	6	Spectrum14126 scans:19181,	15506599	36356	0		0	9.7	9.7	.TYYVLTNQHVTGNAK. + Deamidated (NQ)	unassigned	unassigned	.TYYVLTNQHVTGNAK. + Deamidated (NQ)		1
334474394	1	1	575.7766	1149.5385	2	1149.5302	0.0084			1	4.02	0	13	0.46		LDNSGWNSKK		2 Deamidated (NQ)	0.0020002000.0	2	Spectrum31951 scans:38898,	15506599	15555	0		0	7.3	7.3	.LDNSGWNSKK. + 2 Deamidated (NQ)	unassigned	unassigned	.LDNSGWNSKK. + 2 Deamidated (NQ)		1
334473977	1	1	508.7716	1015.5287	2	1015.5186	0.0101			1	4.01	0	15	0.7		IERLDIEE				4	Spectrum11859 scans:16567,	15506599	9666	0		0	9.9	9.9	.IERLDIEE.	unassigned	unassigned	.IERLDIEE.		1
334474200	1	1	548.7509	1095.4871	2	1095.4866	0.0005			1	4	0	13	0.4		INSEKDMSR		Oxidation (M); Deamidated (NQ)	0.020000100.0	5	Spectrum3725 scans:6948,	15506599	12902	0		0	0.5	0.5	.INSEKDMSR. + Oxidation (M); Deamidated (NQ)	unassigned	unassigned	.INSEKDMSR. + Oxidation (M); Deamidated (NQ)		1
334473423	1	1	408.745	815.4754	2	815.4752	0.0001			0	4	0	16	0.98		IINIDTK				2	Spectrum12503 scans:17285,	15506599	2853	0		0	0.1	0.1	.IINIDTK.	unassigned	unassigned	.IINIDTK.		1
334474505	1	1	594.3138	1186.6131	2	1186.6193	-0.0062			1	3.99	0	15	0.74		NINEARNLLK		3 Deamidated (NQ)	0.2020002000.0	2	Spectrum32897 scans:39981,	15506599	17241	0		0	-5.2	-5.2	.NINEARNLLK. + 3 Deamidated (NQ)	unassigned	unassigned	.NINEARNLLK. + 3 Deamidated (NQ)		1
334474841	1	1	658.881	1315.7474	2	1315.75	-0.0025			0	3.99	0	15	0.68		EELPAHLVIPAK				5	Spectrum21621 scans:27535,	15506599	24053	0		0	-1.9	-1.9	.EELPAHLVIPAK.	unassigned	unassigned	.EELPAHLVIPAK.		1
334473905	1	1	494.7695	987.5244	2	987.5236	0.0008			1	3.98	0	16	0.94		QNVLQKQK		3 Deamidated (NQ)	0.20002020.0	4	Spectrum18985 scans:24625,	15506599	8203	0		0	0.8	0.8	.QNVLQKQK. + 3 Deamidated (NQ)	unassigned	unassigned	.QNVLQKQK. + 3 Deamidated (NQ)		1
334474245	1	1	555.7644	1109.5142	2	1109.5096	0.0046			1	3.98	0	13	0.48		IPQMNMSKK		2 Oxidation (M); 2 Deamidated (NQ)	0.002121000.0	2	Spectrum35367 scans:42863,	15506599	13667	0		0	4.1	4.1	.IPQMNMSKK. + 2 Oxidation (M); 2 Deamidated (NQ)	unassigned	unassigned	.IPQMNMSKK. + 2 Oxidation (M); 2 Deamidated (NQ)		1
334473326	1	1	388.7007	775.3869	2	775.3824	0.0045			1	3.97	0	16	0.88		TGGKQQR		2 Deamidated (NQ)	0.0000220.0	3	Spectrum20103 scans:25855,	15506599	2160	0		0	5.8	5.8	.TGGKQQR. + 2 Deamidated (NQ)	unassigned	unassigned	.TGGKQQR. + 2 Deamidated (NQ)		1
334473413	1	1	407.2106	812.4066	2	812.4028	0.0038			0	3.96	0	13	0.4		GIHQTQK		2 Deamidated (NQ)	0.0002020.0	3	Spectrum23714 scans:29844,	15506599	2797	0		0	4.7	4.7	.GIHQTQK. + 2 Deamidated (NQ)	unassigned	unassigned	.GIHQTQK. + 2 Deamidated (NQ)		1
334474294	1	1	561.7848	1121.555	2	1121.5465	0.0085			0	3.95	0	16	0.81		SQTNIEQFR				5	Spectrum10597 scans:15151,	15506599	14159	0		0	7.6	7.6	.SQTNIEQFR.	unassigned	unassigned	.SQTNIEQFR.		1
334473440	1	1	410.2396	818.4646	2	818.4571	0.0075			0	3.94	0	14	0.52		INLSMLK		Deamidated (NQ)	0.0200000.0	3	Spectrum6207 scans:10064,	15506599	3000	0		0	9.2	9.2	.INLSMLK. + Deamidated (NQ)	unassigned	unassigned	.INLSMLK. + Deamidated (NQ)		1
334474333	1	1	567.2884	1132.5622	2	1132.5612	0.0011			1	3.94	0	15	0.69		DSLIEDEKGK				5	Spectrum4520 scans:7921,	15506599	14698	0		0	1	1	.DSLIEDEKGK.	unassigned	unassigned	.DSLIEDEKGK.		1
334473097	1	1	346.708	691.4014	2	691.4017	-0.0003			0	3.93	0	13	0.4		IGFTVR				4	Spectrum19486 scans:25178,	15506599	976	0		0	-0.4	-0.4	.IGFTVR.	unassigned	unassigned	.IGFTVR.		1
334473560	1	1	430.7294	859.4442	2	859.4399	0.0043			1	3.93	0	16	0.87		INENDKK				4	Spectrum27733 scans:34239,	15506599	4114	0		0	5	5	.INENDKK.	unassigned	unassigned	.INENDKK.		1
334473658	1	1	451.2184	900.4223	2	900.4229	-0.0005			0	3.93	0	13	0.4		NALEYYK		Deamidated (NQ)	0.2000000.0	4	Spectrum14603 scans:19738,	15506599	5211	0		0	-0.6	-0.6	.NALEYYK. + Deamidated (NQ)	unassigned	unassigned	.NALEYYK. + Deamidated (NQ)		1
334474343	1	1	568.812	1135.6095	2	1135.5985	0.0109			2	3.91	0	14	0.63		INGGKKFESR		Deamidated (NQ)	0.0200000000.0	2	Spectrum28600 scans:35184,	15506599	14883	0		0	9.6	9.6	.INGGKKFESR. + Deamidated (NQ)	unassigned	unassigned	.INGGKKFESR. + Deamidated (NQ)		1
334475097	1	1	899.4595	1796.9045	2	1796.8944	0.0101			1	3.91	0	17	1.1		IESLFNFGQNRTIEK		2 Deamidated (NQ)	0.000000002200000.0	2	Spectrum18611 scans:24215,	15506599	37775	0		0	5.6	5.6	.IESLFNFGQNRTIEK. + 2 Deamidated (NQ)	unassigned	unassigned	.IESLFNFGQNRTIEK. + 2 Deamidated (NQ)		1
334474529	1	1	596.3328	1190.6511	2	1190.6507	0.0004			0	3.9	0	16	0.84		LTTTSLSAQLR		Deamidated (NQ)	0.00000000200.0	2	Spectrum34762 scans:42131,	15506599	17531	0		0	0.3	0.3	.LTTTSLSAQLR. + Deamidated (NQ)	unassigned	unassigned	.LTTTSLSAQLR. + Deamidated (NQ)		1
334473066	1	1	339.6939	677.3732	2	677.3748	-0.0016			0	3.89	0	13	0.47		FDGLVK				2	Spectrum10698 scans:15262,	15506599	824	0		0	-2.4	-2.4	.FDGLVK.	unassigned	unassigned	.FDGLVK.		1
334474519	1	1	595.327	1188.6394	2	1188.6397	-0.0003			2	3.89	0	16	0.88		IQNMRTRLR		2 Deamidated (NQ)	0.022000000.0	2	Spectrum39824 scans:48486,	15506599	17386	0		0	-0.3	-0.3	.IQNMRTRLR. + 2 Deamidated (NQ)	unassigned	unassigned	.IQNMRTRLR. + 2 Deamidated (NQ)		1
334472961	1	1	317.6817	633.3488	2	633.352	-0.0031			0	3.88	0	17	1.2		VMAGIK		Oxidation (M)	0.010000.0	3	Spectrum7322 scans:11426,	15506599	311	0		0	-4.9	-4.9	.VMAGIK. + Oxidation (M)	unassigned	unassigned	.VMAGIK. + Oxidation (M)		1
334475057	1	1	825.3674	1648.7203	2	1648.7113	0.009			1	3.88	0	13	0.41		DKMGDDYFMSIAEK				2	Spectrum19200 scans:24862,	15506599	35223	0		0	5.5	5.5	.DKMGDDYFMSIAEK.	unassigned	unassigned	.DKMGDDYFMSIAEK.		1
334474478	1	1	588.329	1174.6434	2	1174.6492	-0.0058			1	3.86	0	15	0.7		LMRAQALSIR		Oxidation (M); Deamidated (NQ)	0.0100200000.0	2	Spectrum38684 scans:47010,	15506599	16766	0		0	-4.9	-4.9	.LMRAQALSIR. + Oxidation (M); Deamidated (NQ)	unassigned	unassigned	.LMRAQALSIR. + Oxidation (M); Deamidated (NQ)		1
334474710	1	1	410.5595	1228.6567	3	1228.6663	-0.0096			0	3.85	0	16	0.84		ITALQDNIALR		2 Deamidated (NQ)	0.00002020000.0	4	Spectrum19278 scans:24947,	15506599	19497	0		0	-7.8	-7.8	.ITALQDNIALR. + 2 Deamidated (NQ)	unassigned	unassigned	.ITALQDNIALR. + 2 Deamidated (NQ)		1
334473956	1	1	505.2567	1008.4989	2	1008.4988	0.0001			2	3.85	0	15	0.68		KNEYRNGK		Deamidated (NQ)	0.02000000.0	6	Spectrum3162 scans:6249,	15506599	9130	0		0	0.1	0.1	.KNEYRNGK. + Deamidated (NQ)	unassigned	unassigned	.KNEYRNGK. + Deamidated (NQ)		1
334474398	1	1	576.2935	1150.5724	2	1150.5771	-0.0047			0	3.84	0	15	0.7		INWQPDHIK		Deamidated (NQ)	0.020000000.0	2	Spectrum33319 scans:40456,	15506599	15611	0		0	-4.1	-4.1	.INWQPDHIK. + Deamidated (NQ)	unassigned	unassigned	.INWQPDHIK. + Deamidated (NQ)		1
334473053	1	1	337.2156	672.4165	2	672.417	-0.0005			1	3.84	0	15	0.78		DGKLLK				3	Spectrum9394 scans:13810,	15506599	778	0		0	-0.7	-0.7	.DGKLLK.	unassigned	unassigned	.DGKLLK.		1
334475086	1	1	877.9207	1753.8269	2	1753.8305	-0.0036			2	3.81	0	15	0.75		MKTKSADVSSQWNEK		Oxidation (M)	0.100000000000000.0	2	Spectrum32864 scans:39942,	15506599	37311	0		0	-2.1	-2.1	.MKTKSADVSSQWNEK. + Oxidation (M)	unassigned	unassigned	.MKTKSADVSSQWNEK. + Oxidation (M)		1
334474400	1	1	576.7827	1151.5509	2	1151.5611	-0.0102			0	3.81	0	13	0.46		INWQPDHIK		2 Deamidated (NQ)	0.020200000.0	2	Spectrum32459 scans:39480,	15506599	15641	0		0	-8.9	-8.9	.INWQPDHIK. + 2 Deamidated (NQ)	unassigned	unassigned	.INWQPDHIK. + 2 Deamidated (NQ)		1
334474353	1	1	570.7829	1139.5512	2	1139.5611	-0.0098			0	3.81	0	14	0.64		INDFLAQYR		Deamidated (NQ)	0.020000000.0	2	Spectrum39217 scans:47686,	15506599	15082	0		0	-8.6	-8.6	.INDFLAQYR. + Deamidated (NQ)	unassigned	unassigned	.INDFLAQYR. + Deamidated (NQ)		1
334472970	1	1	318.1909	634.3673	2	634.369	-0.0017			0	3.8	0	15	0.69		FVQIK		Deamidated (NQ)	0.00200.0	4	Spectrum19424 scans:25110,	15506599	343	0		0	-2.7	-2.7	.FVQIK. + Deamidated (NQ)	unassigned	unassigned	.FVQIK. + Deamidated (NQ)		1
334475055	1	1	823.4	1644.7855	2	1644.797	-0.0115			1	3.8	0	16	0.85		NPFFELYTEAKMR				2	Spectrum33432 scans:40584,	15506599	35046	0		0	-7	-7	.NPFFELYTEAKMR.	unassigned	unassigned	.NPFFELYTEAKMR.		1
334473466	1	1	415.2541	828.4936	2	828.4929	0.0006			2	3.8	0	13	0.42		IEQRKR				2	Spectrum10326 scans:14851,	15506599	3277	0		0	0.7	0.7	.IEQRKR.	unassigned	unassigned	.IEQRKR.		1
334474042	1	1	517.2607	1032.5069	2	1032.5022	0.0047			0	3.8	0	13	0.52		TLAQGDCIR				4	Spectrum8765 scans:13107,	15506599	10427	0		0	4.6	4.6	.TLAQGDCIR.	unassigned	unassigned	.TLAQGDCIR.		1
334474644	1	1	605.8062	1209.5979	2	1209.5891	0.0088			0	3.79	0	16	0.98		LDFSNAHLHR		Deamidated (NQ)	0.0000200000.0	2	Spectrum30486 scans:37279,	15506599	18611	0		0	7.3	7.3	.LDFSNAHLHR. + Deamidated (NQ)	unassigned	unassigned	.LDFSNAHLHR. + Deamidated (NQ)		1
334474370	1	1	573.3012	1144.5879	2	1144.5876	0.0002			0	3.77	0	15	0.73		GLANAAWSLNK		Deamidated (NQ)	0.00000000020.0	4	Spectrum7420 scans:11552,	15506599	15309	0		0	0.2	0.2	.GLANAAWSLNK. + Deamidated (NQ)	unassigned	unassigned	.GLANAAWSLNK. + Deamidated (NQ)		1
334473385	1	1	398.2217	794.4287	2	794.436	-0.0073			0	3.76	0	15	0.8		IYLVCK				3	Spectrum3801 scans:7039,	15506599	2541	0		0	-9.2	-9.2	.IYLVCK.	unassigned	unassigned	.IYLVCK.		1
334474896	1	1	701.8623	1401.71	2	1401.7034	0.0066			1	3.75	0	14	0.55		EDALNCIRAALR		Deamidated (NQ)	0.000020000000.0	3	Spectrum22304 scans:28299,	15506599	27883	0		0	4.7	4.7	.EDALNCIRAALR. + Deamidated (NQ)	unassigned	unassigned	.EDALNCIRAALR. + Deamidated (NQ)		1
334474490	1	1	590.3228	1178.6311	2	1178.6295	0.0016			1	3.71	0	15	0.79		LTNTFALRDK		Deamidated (NQ)	0.0020000000.0	2	Spectrum32946 scans:40037,	15506599	16952	0		0	1.4	1.4	.LTNTFALRDK. + Deamidated (NQ)	unassigned	unassigned	.LTNTFALRDK. + Deamidated (NQ)		1
334473659	1	1	451.2185	900.4225	2	900.4164	0.0062			0	3.7	0	13	0.43		LDMYFGR				2	Spectrum21529 scans:27434,	15506599	5212	0		0	6.9	6.9	.LDMYFGR.	unassigned	unassigned	.LDMYFGR.		1
334473142	1	1	354.6816	707.3487	2	707.349	-0.0003			0	3.7	0	14	0.62		FNLADK		Deamidated (NQ)	0.020000.0	2	Spectrum7447 scans:11582,	15506599	1202	0		0	-0.4	-0.4	.FNLADK. + Deamidated (NQ)	unassigned	unassigned	.FNLADK. + Deamidated (NQ)		1
334473253	1	1	377.6737	753.3328	2	753.3333	-0.0005			0	3.69	0	13	0.43		EYWEK				3	Spectrum6258 scans:10126,	15506599	1768	0		0	-0.7	-0.7	.EYWEK.	unassigned	unassigned	.EYWEK.		1
334473054	1	1	337.2157	672.4169	2	672.417	-0.0001			0	3.68	0	15	0.81		VITNVK				3	Spectrum9247 scans:13647,	15506599	780	0		0	-0.1	-0.1	.VITNVK.	unassigned	unassigned	.VITNVK.		1
334475035	1	1	805.4155	1608.8165	2	1608.8148	0.0018			0	3.68	0	17	1.3		LQFYAPESGIVTER				3	Spectrum27759 scans:34266,	15506599	34080	0		0	1.1	1.1	.LQFYAPESGIVTER.	unassigned	unassigned	.LQFYAPESGIVTER.		1
334474878	1	1	681.8487	1361.6828	2	1361.6721	0.0107			2	3.68	0	15	0.69		MEAVKEARAEGR		Oxidation (M)	0.100000000000.0	4	Spectrum20492 scans:26290,	15506599	25943	0		0	7.9	7.9	.MEAVKEARAEGR. + Oxidation (M)	unassigned	unassigned	.MEAVKEARAEGR. + Oxidation (M)		1
334474991	1	1	770.9035	1539.7924	2	1539.8045	-0.0121			2	3.67	0	14	0.62		KVYTYNTERPLR		Deamidated (NQ)	0.000002000000.0	2	Spectrum23090 scans:29165,	15506599	32288	0		0	-7.9	-7.9	.KVYTYNTERPLR. + Deamidated (NQ)	unassigned	unassigned	.KVYTYNTERPLR. + Deamidated (NQ)		1
334474773	1	1	638.3373	1274.6601	2	1274.6619	-0.0017			0	3.65	0	16	0.88		FINNAVNLNQK		Deamidated (NQ)	0.00000020000.0	3	Spectrum11217 scans:15851,	15506599	22054	0		0	-1.3	-1.3	.FINNAVNLNQK. + Deamidated (NQ)	unassigned	unassigned	.FINNAVNLNQK. + Deamidated (NQ)		1
334473788	1	1	473.7576	945.5006	2	945.5018	-0.0013			1	3.65	0	14	0.65		ISLDEIKE				2	Spectrum36551 scans:44274,	15506599	6664	0		0	-1.4	-1.4	.ISLDEIKE.	unassigned	unassigned	.ISLDEIKE.		1
334474193	1	1	546.772	1091.5294	2	1091.5281	0.0013			1	3.63	0	15	0.8		IEERMGDVK		Oxidation (M)	0.000010000.0	2	Spectrum28468 scans:35042,	15506599	12735	0		0	1.2	1.2	.IEERMGDVK. + Oxidation (M)	unassigned	unassigned	.IEERMGDVK. + Oxidation (M)		1
334474341	1	1	568.3215	1134.6285	2	1134.6219	0.0066			1	3.63	0	16	1		ITRPFGIMGK		Oxidation (M)	0.0000000100.0	4	Spectrum29890 scans:36612,	15506599	14850	0		0	5.8	5.8	.ITRPFGIMGK. + Oxidation (M)	unassigned	unassigned	.ITRPFGIMGK. + Oxidation (M)		1
334475093	1	1	891.4474	1780.8802	2	1780.8818	-0.0016			0	3.63	0	16	1		TGNFGFIGGMEIPAVQK		Oxidation (M)	0.00000000010000000.0	2	Spectrum30125 scans:36873,	15506599	37605	0		0	-0.9	-0.9	.TGNFGFIGGMEIPAVQK. + Oxidation (M)	unassigned	unassigned	.TGNFGFIGGMEIPAVQK. + Oxidation (M)		1
334473487	1	1	418.7117	835.4088	2	835.4109	-0.0021			1	3.62	0	14	0.56		KMGLDEK		Oxidation (M)	0.0100000.0	4	Spectrum5413 scans:8987,	15506599	3415	0		0	-2.5	-2.5	.KMGLDEK. + Oxidation (M)	unassigned	unassigned	.KMGLDEK. + Oxidation (M)		1
334474121	1	1	530.7687	1059.5228	2	1059.5196	0.0032			0	3.62	0	14	0.61		AISQNQVAAR		3 Deamidated (NQ)	0.0002220000.0	5	Spectrum6684 scans:10665,	15506599	11348	0		0	3	3	.AISQNQVAAR. + 3 Deamidated (NQ)	unassigned	unassigned	.AISQNQVAAR. + 3 Deamidated (NQ)		1
334474092	1	1	525.7777	1049.5409	2	1049.5393	0.0016			0	3.61	0	16	1.1		EAQNIFLSK		Deamidated (NQ)	0.000200000.0	3	Spectrum16131 scans:21436,	15506599	10931	0		0	1.5	1.5	.EAQNIFLSK. + Deamidated (NQ)	unassigned	unassigned	.EAQNIFLSK. + Deamidated (NQ)		1
334473993	1	1	510.291	1018.5675	2	1018.5699	-0.0024			0	3.6	0	13	0.5		IDALLAEFK				2	Spectrum33133 scans:40247,	15506599	9788	0		0	-2.4	-2.4	.IDALLAEFK.	unassigned	unassigned	.IDALLAEFK.		1
334473229	1	1	372.2368	742.459	2	742.4588	0.0001			0	3.6	0	13	0.44		LLLANAK		Deamidated (NQ)	0.0000200.0	3	Spectrum8408 scans:12703,	15506599	1669	0		0	0.1	0.1	.LLLANAK. + Deamidated (NQ)	unassigned	unassigned	.LLLANAK. + Deamidated (NQ)		1
334475115	1	1	1006.4522	2010.8899	2	2010.8987	-0.0088			0	3.6	0	13	0.44		DINMVTSQVNDGSAEMLR		2 Oxidation (M)	0.000100000000000100.0	3	Spectrum8916 scans:13281,	15506599	39850	0		0	-4.4	-4.4	.DINMVTSQVNDGSAEMLR. + 2 Oxidation (M)	unassigned	unassigned	.DINMVTSQVNDGSAEMLR. + 2 Oxidation (M)		1
334474734	1	1	620.3013	1238.5881	2	1238.5853	0.0028			0	3.6	0	15	0.72		GGMEYEIVDVK				8	Spectrum23139 scans:29219,	15506599	20054	0		0	2.3	2.3	.GGMEYEIVDVK.	unassigned	unassigned	.GGMEYEIVDVK.		1
334474448	1	1	585.8113	1169.608	2	1169.6153	-0.0072			2	3.59	0	14	0.57		NKNQEQPKGK				4	Spectrum24703 scans:30933,	15506599	16493	0		0	-6.2	-6.2	.NKNQEQPKGK.	unassigned	unassigned	.NKNQEQPKGK.		1
334473206	1	1	366.6977	731.3809	2	731.3813	-0.0005			1	3.59	0	17	1.2		LDKNDK				4	Spectrum8075 scans:12317,	15506599	1568	0		0	-0.7	-0.7	.LDKNDK.	unassigned	unassigned	.LDKNDK.		1
334474215	1	1	552.8111	1103.6076	2	1103.6008	0.0068			2	3.59	0	16	0.88		KAMLKEQEK				2	Spectrum5803 scans:9554,	15506599	13400	0		0	6.2	6.2	.KAMLKEQEK.	unassigned	unassigned	.KAMLKEQEK.		1
334473948	1	1	503.7636	1005.5127	2	1005.5131	-0.0004			0	3.57	0	15	0.81		VGATFSPAEK				7	Spectrum8171 scans:12433,	15506599	9038	0		0	-0.4	-0.4	.VGATFSPAEK.	unassigned	unassigned	.VGATFSPAEK.		1
334474886	1	1	697.3568	1392.6991	2	1392.6885	0.0106			1	3.57	0	16	0.9		NKQFILTNEQR		3 Deamidated (NQ)	0.00200002020.0	2	Spectrum29458 scans:36137,	15506599	27575	0		0	7.6	7.6	.NKQFILTNEQR. + 3 Deamidated (NQ)	unassigned	unassigned	.NKQFILTNEQR. + 3 Deamidated (NQ)		1
334473510	1	1	423.7057	845.3968	2	845.3959	0.0009			0	3.57	0	13	0.44		EFFEFK				2	Spectrum318 scans:1114,	15506599	3732	0		0	1.1	1.1	.EFFEFK.	unassigned	unassigned	.EFFEFK.		1
334475106	1	1	940.4426	1878.8707	2	1878.8523	0.0184			0	3.56	0	14	0.64		FQPVLLNAYNNNPENK		5 Deamidated (NQ)	0.0200000002220020.0	2	Spectrum27247 scans:33710,	15506599	38557	0		0	9.8	9.8	.FQPVLLNAYNNNPENK. + 5 Deamidated (NQ)	unassigned	unassigned	.FQPVLLNAYNNNPENK. + 5 Deamidated (NQ)		1
334473130	1	1	352.72	703.4255	2	703.4268	-0.0013			0	3.56	0	13	0.55		IYPALK				4	Spectrum12895 scans:17736,	15506599	1166	0		0	-1.8	-1.8	.IYPALK.	unassigned	unassigned	.IYPALK.		1
334474537	1	1	598.8202	1195.6259	2	1195.6237	0.0022			1	3.56	0	14	0.68		LDLFFEEKR				2	Spectrum31860 scans:38797,	15506599	17801	0		0	1.8	1.8	.LDLFFEEKR.	unassigned	unassigned	.LDLFFEEKR.		1
334473611	1	1	439.2553	876.4961	2	876.4957	0.0004			0	3.55	0	13	0.44		IEILDFK				2	Spectrum25380 scans:31668,	15506599	4670	0		0	0.5	0.5	.IEILDFK.	unassigned	unassigned	.IEILDFK.		1
334475058	1	1	826.4229	1650.8313	2	1650.8287	0.0026			2	3.55	0	17	1.2		EKEKLQIVDFGCGK		Deamidated (NQ)	0.00000200000000.0	3	Spectrum27614 scans:34107,	15506599	35313	0		0	1.6	1.6	.EKEKLQIVDFGCGK. + Deamidated (NQ)	unassigned	unassigned	.EKEKLQIVDFGCGK. + Deamidated (NQ)		1
334473761	1	1	470.7299	939.4453	2	939.4484	-0.003			1	3.54	0	13	0.44		LNCYKNK		Deamidated (NQ)	0.0200000.0	2	Spectrum28748 scans:35346,	15506599	6447	0		0	-3.2	-3.2	.LNCYKNK. + Deamidated (NQ)	unassigned	unassigned	.LNCYKNK. + Deamidated (NQ)		1
334473534	1	1	426.238	850.4615	2	850.4622	-0.0007			0	3.53	0	14	0.62		IFIEMAK				2	Spectrum28912 scans:35534,	15506599	3896	0		0	-0.8	-0.8	.IFIEMAK.	unassigned	unassigned	.IFIEMAK.		1
334472913	1	1	304.1944	606.3742	2	606.3741	0.0001			0	3.51	0	13	0.45		FISLK				2	Spectrum7800 scans:11999,	15506599	143	0		0	0.2	0.2	.FISLK.	unassigned	unassigned	.FISLK.		1
334474933	1	1	719.3451	1436.6757	2	1436.6857	-0.01			1	3.5	0	14	0.63		FLMQDKSPDEVK		Deamidated (NQ)	0.000200000000.0	2	Spectrum35342 scans:42835,	15506599	28961	0		0	-7	-7	.FLMQDKSPDEVK. + Deamidated (NQ)	unassigned	unassigned	.FLMQDKSPDEVK. + Deamidated (NQ)		1
334473683	1	1	453.2365	904.4585	2	904.4501	0.0084			1	3.5	0	16	0.92		ISDKAENK		Deamidated (NQ)	0.00000020.0	2	Spectrum8592 scans:12910,	15506599	5369	0		0	9.3	9.3	.ISDKAENK. + Deamidated (NQ)	unassigned	unassigned	.ISDKAENK. + Deamidated (NQ)		1
334474652	1	1	608.2728	1214.531	2	1214.5316	-0.0006			0	3.49	0	13	0.45		FYTSAGGDNQR				2	Spectrum2882 scans:5894,	15506599	18800	0		0	-0.5	-0.5	.FYTSAGGDNQR.	unassigned	unassigned	.FYTSAGGDNQR.		1
334474976	1	1	754.3767	1506.7389	2	1506.7289	0.01			0	3.49	0	16	1		MNYIPHLYNGLR		Oxidation (M); Deamidated (NQ)	0.100000002000.0	4	Spectrum33704 scans:40889,	15506599	31062	0		0	6.6	6.6	.MNYIPHLYNGLR. + Oxidation (M); Deamidated (NQ)	unassigned	unassigned	.MNYIPHLYNGLR. + Oxidation (M); Deamidated (NQ)		1
334473416	1	1	407.7247	813.4348	2	813.4344	0.0004			1	3.49	0	13	0.45		GRNLPEK		Deamidated (NQ)	0.0020000.0	2	Spectrum5039 scans:8530,	15506599	2810	0		0	0.5	0.5	.GRNLPEK. + Deamidated (NQ)	unassigned	unassigned	.GRNLPEK. + Deamidated (NQ)		1
334474854	1	1	662.3113	1322.6081	2	1322.6004	0.0078			0	3.48	0	13	0.45		ASDGNTHTFFAR				2	Spectrum35788 scans:43375,	15506599	24355	0		0	5.9	5.9	.ASDGNTHTFFAR.	unassigned	unassigned	.ASDGNTHTFFAR.		1
334475051	1	1	818.9141	1635.8136	2	1635.8104	0.0032			1	3.45	0	16	1		EIFGEADVSTAVKDR				2	Spectrum41394 scans:50747,	15506599	34827	0		0	2	2	.EIFGEADVSTAVKDR.	unassigned	unassigned	.EIFGEADVSTAVKDR.		1
334474921	1	1	710.3414	1418.6683	2	1418.6711	-0.0028			0	3.45	0	13	0.54		QQGAEQQLASMVK		2 Deamidated (NQ)	0.2200000000000.0	5	Spectrum11874 scans:16584,	15506599	28410	0		0	-2	-2	.QQGAEQQLASMVK. + 2 Deamidated (NQ)	unassigned	unassigned	.QQGAEQQLASMVK. + 2 Deamidated (NQ)		1
334474290	1	1	561.2961	1120.5776	2	1120.5764	0.0012			0	3.44	0	17	1.3		QEIYQAELK				4	Spectrum14522 scans:19643,	15506599	14121	0		0	1.1	1.1	.QEIYQAELK.	unassigned	unassigned	.QEIYQAELK.		1
334474413	1	1	578.7519	1155.4892	2	1155.4832	0.006			0	3.43	0	13	0.45		LNFDNNNFR		3 Deamidated (NQ)	0.020002200.0	2	Spectrum31719 scans:38640,	15506599	15830	0		0	5.2	5.2	.LNFDNNNFR. + 3 Deamidated (NQ)	unassigned	unassigned	.LNFDNNNFR. + 3 Deamidated (NQ)		1
334475116	1	1	1006.5187	2011.0229	2	2011.0374	-0.0145			2	3.43	0	17	1.4		QLREYDKAYSDVNVAIK				2	Spectrum26634 scans:33038,	15506599	39852	0		0	-7.2	-7.2	.QLREYDKAYSDVNVAIK.	unassigned	unassigned	.QLREYDKAYSDVNVAIK.		1
334473199	1	1	366.2005	730.3864	2	730.3861	0.0003			0	3.42	0	16	1.1		LQNNLK		2 Deamidated (NQ)	0.002200.0	4	Spectrum6379 scans:10286,	15506599	1544	0		0	0.4	0.4	.LQNNLK. + 2 Deamidated (NQ)	unassigned	unassigned	.LQNNLK. + 2 Deamidated (NQ)		1
334473445	1	1	411.2416	820.4687	2	820.4695	-0.0007			0	3.41	0	13	0.46		FLSVLDK				4	Spectrum15001 scans:20180,	15506599	3037	0		0	-0.9	-0.9	.FLSVLDK.	unassigned	unassigned	.FLSVLDK.		1
334474429	1	1	581.7946	1161.5746	2	1161.574	0.0006			1	3.41	0	15	0.8		IFTDYTMKK		Oxidation (M)	0.000000100.0	2	Spectrum32743 scans:39804,	15506599	16106	0		0	0.5	0.5	.IFTDYTMKK. + Oxidation (M)	unassigned	unassigned	.IFTDYTMKK. + Oxidation (M)		1
334473021	1	1	333.6988	665.3831	2	665.386	-0.0029			1	3.4	0	13	0.46		ISYKR				2	Spectrum24421 scans:30616,	15506599	618	0		0	-4.4	-4.4	.ISYKR.	unassigned	unassigned	.ISYKR.		1
334474017	1	1	513.7958	1025.577	2	1025.5757	0.0013			0	3.4	0	13	0.46		IDVPVLQDK				2	Spectrum33340 scans:40479,	15506599	10129	0		0	1.3	1.3	.IDVPVLQDK.	unassigned	unassigned	.IDVPVLQDK.		1
334474646	1	1	606.7749	1211.5352	2	1211.5459	-0.0106			0	3.39	0	13	0.46		NNDVDVNFFK		Deamidated (NQ)	0.0200000000.0	2	Spectrum38646 scans:46959,	15506599	18666	0		0	-8.7	-8.7	.NNDVDVNFFK. + Deamidated (NQ)	unassigned	unassigned	.NNDVDVNFFK. + Deamidated (NQ)		1
334474234	1	1	554.7907	1107.5667	2	1107.556	0.0107			0	3.36	0	15	0.83		LDSNLFVSGR		Deamidated (NQ)	0.0002000000.0	2	Spectrum4198 scans:7525,	15506599	13575	0		0	9.7	9.7	.LDSNLFVSGR. + Deamidated (NQ)	unassigned	unassigned	.LDSNLFVSGR. + Deamidated (NQ)		1
334473879	1	1	489.2926	976.5706	2	976.5705	0.0001			2	3.36	0	13	0.46		FAQLKNKK		Deamidated (NQ)	0.00200000.0	4	Spectrum24873 scans:31118,	15506599	7760	0		0	0.1	0.1	.FAQLKNKK. + Deamidated (NQ)	unassigned	unassigned	.FAQLKNKK. + Deamidated (NQ)		1
334473880	1	1	489.7485	977.4824	2	977.4818	0.0007			0	3.36	0	16	1		SYLAANDPK				4	Spectrum5000 scans:8485,	15506599	7785	0		0	0.7	0.7	.SYLAANDPK.	unassigned	unassigned	.SYLAANDPK.		1
334473786	1	1	473.7535	945.4925	2	945.4953	-0.0029			1	3.35	0	15	0.79		VDSKIPCK				2	Spectrum20973 scans:26813,	15506599	6660	0		0	-3.1	-3.1	.VDSKIPCK.	unassigned	unassigned	.VDSKIPCK.		1
334472902	1	1	303.6716	605.3286	2	605.3285	0.0001			0	3.35	0	13	0.46		GIFNR				2	Spectrum7903 scans:12120,	15506599	109	0		0	0.2	0.2	.GIFNR.	unassigned	unassigned	.GIFNR.		1
334473840	1	1	484.7486	967.4826	2	967.4862	-0.0035			0	3.33	0	13	0.46		ISSIEEYK				2	Spectrum36557 scans:44281,	15506599	7437	0		0	-3.6	-3.6	.ISSIEEYK.	unassigned	unassigned	.ISSIEEYK.		1
334474699	1	1	613.7755	1225.5365	2	1225.5471	-0.0106			0	3.33	0	13	0.46		INEGLFMMNR		2 Deamidated (NQ)	0.0200000020.0	2	Spectrum38934 scans:47323,	15506599	19341	0		0	-8.6	-8.6	.INEGLFMMNR. + 2 Deamidated (NQ)	unassigned	unassigned	.INEGLFMMNR. + 2 Deamidated (NQ)		1
334475118	1	1	1039.5399	2077.0653	2	2077.0587	0.0066			1	3.32	0	16	1.1		NSLPIRMYGITPVMIENK		2 Deamidated (NQ)	0.200000000000000020.0	2	Spectrum7649 scans:11818,	15506599	40253	0		0	3.2	3.2	.NSLPIRMYGITPVMIENK. + 2 Deamidated (NQ)	unassigned	unassigned	.NSLPIRMYGITPVMIENK. + 2 Deamidated (NQ)		1
334475029	1	1	799.4277	1596.8409	2	1596.8399	0.001			1	3.32	0	16	0.95		YLKPVGTTEADYIK				5	Spectrum17201 scans:22639,	15506599	33811	0		0	0.6	0.6	.YLKPVGTTEADYIK.	unassigned	unassigned	.YLKPVGTTEADYIK.		1
334475105	1	1	938.4384	1874.8623	2	1874.859	0.0033			0	3.31	0	13	0.47		CMLSVGGNHDICLFPR				3	Spectrum18824 scans:24447,	15506599	38531	0		0	1.8	1.8	.CMLSVGGNHDICLFPR.	unassigned	unassigned	.CMLSVGGNHDICLFPR.		1
334474402	1	1	577.7609	1153.5073	2	1153.5074	-0.0001			0	3.31	0	13	0.47		DFSVPSEMAR		Oxidation (M)	0.0000000100.0	4	Spectrum13466 scans:18432,	15506599	15703	0		0	-0.1	-0.1	.DFSVPSEMAR. + Oxidation (M)	unassigned	unassigned	.DFSVPSEMAR. + Oxidation (M)		1
334473183	1	1	361.7078	721.401	2	721.401	0			0	3.29	0	14	0.63		SILNFK		Deamidated (NQ)	0.000200.0	3	Spectrum22611 scans:28639,	15506599	1405	0		0	0	0	.SILNFK. + Deamidated (NQ)	unassigned	unassigned	.SILNFK. + Deamidated (NQ)		1
334473262	1	1	379.715	757.4154	2	757.4082	0.0072			0	3.27	0	14	0.64		QNNLIR		Deamidated (NQ)	0.002000.0	4	Spectrum9820 scans:14285,	15506599	1838	0		0	9.5	9.5	.QNNLIR. + Deamidated (NQ)	unassigned	unassigned	.QNNLIR. + Deamidated (NQ)		1
334474484	1	1	589.3419	1176.6693	2	1176.6754	-0.0061			1	3.26	0	14	0.68		INVLKYLQGK		2 Deamidated (NQ)	0.0200000200.0	2	Spectrum37876 scans:45967,	15506599	16856	0		0	-5.2	-5.2	.INVLKYLQGK. + 2 Deamidated (NQ)	unassigned	unassigned	.INVLKYLQGK. + 2 Deamidated (NQ)		1
334473354	1	1	394.2334	786.4523	2	786.4487	0.0036			0	3.25	0	19	2.1		IVDEALK				2	Spectrum7188 scans:11259,	15506599	2349	0		0	4.6	4.6	.IVDEALK.	unassigned	unassigned	.IVDEALK.		1
334473489	1	1	419.719	837.4234	2	837.4167	0.0066			0	3.25	0	14	0.69		QMGTVFR				6	Spectrum11081 scans:15692,	15506599	3450	0		0	7.9	7.9	.QMGTVFR.	unassigned	unassigned	.QMGTVFR.		1
334473835	1	1	483.2686	964.5226	2	964.5229	-0.0003			1	3.24	0	15	0.83		LFSKNVQK		2 Deamidated (NQ)	0.00002020.0	4	Spectrum17227 scans:22669,	15506599	7353	0		0	-0.3	-0.3	.LFSKNVQK. + 2 Deamidated (NQ)	unassigned	unassigned	.LFSKNVQK. + 2 Deamidated (NQ)		1
334473417	1	1	407.7251	813.4356	2	813.4345	0.0012			0	3.24	0	13	0.47		QAVSGPVR		Deamidated (NQ)	0.20000000.0	3	Spectrum3757 scans:6989,	15506599	2812	0		0	1.5	1.5	.QAVSGPVR. + Deamidated (NQ)	unassigned	unassigned	.QAVSGPVR. + Deamidated (NQ)		1
334473902	1	1	494.7636	987.5127	2	987.5124	0.0003			0	3.21	0	15	0.81		QNELELIK		2 Deamidated (NQ)	0.22000000.0	4	Spectrum18688 scans:24299,	15506599	8195	0		0	0.3	0.3	.QNELELIK. + 2 Deamidated (NQ)	unassigned	unassigned	.QNELELIK. + 2 Deamidated (NQ)		1
334474388	1	1	575.3173	1148.62	2	1148.6189	0.001			2	3.19	0	15	0.86		LDNFEKQKK				2	Spectrum32700 scans:39755,	15506599	15510	0		0	0.9	0.9	.LDNFEKQKK.	unassigned	unassigned	.LDNFEKQKK.		1
334473681	1	1	452.7623	903.51	2	903.5099	0.0001			0	3.18	0	14	0.67		SAMIEILK				3	Spectrum24353 scans:30541,	15506599	5353	0		0	0.1	0.1	.SAMIEILK.	unassigned	unassigned	.SAMIEILK.		1
334475090	1	1	882.8745	1763.7343	2	1763.7447	-0.0104			0	3.17	0	13	0.48		YENYQEMSINDLVK		Oxidation (M); 3 Deamidated (NQ)	0.00202010020000.0	2	Spectrum31706 scans:38626,	15506599	37440	0		0	-5.9	-5.9	.YENYQEMSINDLVK. + Oxidation (M); 3 Deamidated (NQ)	unassigned	unassigned	.YENYQEMSINDLVK. + Oxidation (M); 3 Deamidated (NQ)		1
334472953	1	1	316.1756	630.3366	2	630.3337	0.0029			0	3.16	0	17	1.3		LQDVR		Deamidated (NQ)	0.02000.0	2	Spectrum4773 scans:8221,	15506599	280	0		0	4.6	4.6	.LQDVR. + Deamidated (NQ)	unassigned	unassigned	.LQDVR. + Deamidated (NQ)		1
334474917	1	1	707.3738	1412.7331	2	1412.7299	0.0032			1	3.15	0	14	0.65		TEFENLPHIGKK		Deamidated (NQ)	0.000020000000.0	2	Spectrum30753 scans:37573,	15506599	28265	0		0	2.3	2.3	.TEFENLPHIGKK. + Deamidated (NQ)	unassigned	unassigned	.TEFENLPHIGKK. + Deamidated (NQ)		1
334474753	1	1	624.3118	1246.609	2	1246.5976	0.0114			1	3.15	0	15	0.85		ITDVEPRDMR		Oxidation (M)	0.0000000010.0	2	Spectrum33404 scans:40552,	15506599	20399	0		0	9.1	9.1	.ITDVEPRDMR. + Oxidation (M)	unassigned	unassigned	.ITDVEPRDMR. + Oxidation (M)		1
334474366	1	1	572.3433	1142.672	2	1142.6811	-0.0092			1	3.13	0	15	0.8		LNSIIWRLK		Deamidated (NQ)	0.020000000.0	4	Spectrum31770 scans:38698,	15506599	15247	0		0	-8.1	-8.1	.LNSIIWRLK. + Deamidated (NQ)	unassigned	unassigned	.LNSIIWRLK. + Deamidated (NQ)		1
334474479	1	1	588.8219	1175.6292	2	1175.6373	-0.008			0	3.13	0	15	0.92		ITLAFNLPCK				2	Spectrum35614 scans:43169,	15506599	16802	0		0	-6.8	-6.8	.ITLAFNLPCK.	unassigned	unassigned	.ITLAFNLPCK.		1
334473989	1	1	510.2555	1018.4964	2	1018.4971	-0.0007			0	3.13	0	13	0.58		LFNGNPLNK		3 Deamidated (NQ)	0.002020020.0	3	Spectrum5906 scans:9686,	15506599	9770	0		0	-0.7	-0.7	.LFNGNPLNK. + 3 Deamidated (NQ)	unassigned	unassigned	.LFNGNPLNK. + 3 Deamidated (NQ)		1
334473263	1	1	379.7295	757.4444	2	757.4446	-0.0002			1	3.1	0	14	0.66		VIGKQGR		Deamidated (NQ)	0.0000200.0	3	Spectrum7465 scans:11604,	15506599	1841	0		0	-0.3	-0.3	.VIGKQGR. + Deamidated (NQ)	unassigned	unassigned	.VIGKQGR. + Deamidated (NQ)		1
334472903	1	1	304.1581	606.3015	2	606.3047	-0.0031			0	3.09	0	14	0.76		ISMEK				3	Spectrum7020 scans:11059,	15506599	116	0		0	-5.1	-5.1	.ISMEK.	unassigned	unassigned	.ISMEK.		1
334474718	1	1	617.7855	1233.5564	2	1233.5513	0.0051			0	3.09	0	13	0.49		IEEFSESEHK				2	Spectrum22487 scans:28500,	15506599	19676	0		0	4.1	4.1	.IEEFSESEHK.	unassigned	unassigned	.IEEFSESEHK.		1
334473493	1	1	422.7374	843.4602	2	843.4563	0.0039			0	3.06	0	13	0.49		GIIGGGTNR				2	Spectrum14724 scans:19870,	15506599	3676	0		0	4.6	4.6	.GIIGGGTNR.	unassigned	unassigned	.GIIGGGTNR.		1
334474385	1	1	575.2928	1148.571	2	1148.5713	-0.0003			1	3.06	0	13	0.57		IQADPNYAKK		2 Deamidated (NQ)	0.0200020000.0	2	Spectrum27873 scans:34389,	15506599	15487	0		0	-0.3	-0.3	.IQADPNYAKK. + 2 Deamidated (NQ)	unassigned	unassigned	.IQADPNYAKK. + 2 Deamidated (NQ)		1
334474052	1	1	518.2637	1034.5128	2	1034.5066	0.0062			0	3.06	0	15	0.82		LTGQAGNVMK		Oxidation (M); Deamidated (NQ)	0.0002000010.0	4	Spectrum26386 scans:32764,	15506599	10487	0		0	6	6	.LTGQAGNVMK. + Oxidation (M); Deamidated (NQ)	unassigned	unassigned	.LTGQAGNVMK. + Oxidation (M); Deamidated (NQ)		1
334474312	1	1	564.3397	1126.6649	2	1126.671	-0.0061			1	3.04	0	13	0.5		IIKEEVIQR				2	Spectrum33124 scans:40237,	15506599	14427	0		0	-5.4	-5.4	.IIKEEVIQR.	unassigned	unassigned	.IIKEEVIQR.		1
334474743	1	1	622.3395	1242.6644	2	1242.6707	-0.0063			0	3.04	0	14	0.67		LEIVLSESPQK		Deamidated (NQ)	0.00000000020.0	3	Spectrum32562 scans:39596,	15506599	20223	0		0	-5.1	-5.1	.LEIVLSESPQK. + Deamidated (NQ)	unassigned	unassigned	.LEIVLSESPQK. + Deamidated (NQ)		1
334473344	1	1	392.2053	782.3961	2	782.3997	-0.0036			0	3.02	0	13	0.5		AVSMFTK				4	Spectrum22318 scans:28314,	15506599	2256	0		0	-4.6	-4.6	.AVSMFTK.	unassigned	unassigned	.AVSMFTK.		1
334474919	1	1	708.8676	1415.7207	2	1415.7119	0.0088			1	3.02	0	16	1		YSTIREFEMLK				2	Spectrum32584 scans:39622,	15506599	28351	0		0	6.2	6.2	.YSTIREFEMLK.	unassigned	unassigned	.YSTIREFEMLK.		1
334473297	1	1	383.2197	764.4249	2	764.4288	-0.0039			1	3.02	0	16	1		MIKMVK		Oxidation (M)	0.000100.0	2	Spectrum16934 scans:22337,	15506599	1973	0		0	-5.1	-5.1	.MIKMVK. + Oxidation (M)	unassigned	unassigned	.MIKMVK. + Oxidation (M)		1
334473900	1	1	494.7419	987.4693	2	987.4702	-0.0009			0	3.01	0	13	0.5		EAFFSPYK				4	Spectrum20993 scans:26834,	15506599	8183	0		0	-0.9	-0.9	.EAFFSPYK.	unassigned	unassigned	.EAFFSPYK.		1
334473256	1	1	378.7217	755.4289	2	755.429	-0.0001			0	3.01	0	13	0.5		VNPTGLR				3	Spectrum9695 scans:14146,	15506599	1797	0		0	-0.1	-0.1	.VNPTGLR.	unassigned	unassigned	.VNPTGLR.		1
334473877	1	1	488.277	974.5395	2	974.5396	-0.0001			2	3	0	16	1.2		KESKELNK				4	Spectrum4998 scans:8483,	15506599	7716	0		0	-0.1	-0.1	.KESKELNK.	unassigned	unassigned	.KESKELNK.		1
334474031	1	1	516.2585	1030.5025	2	1030.5004	0.0021			0	3	0	13	0.5		LNAMNLPEK		2 Deamidated (NQ)	0.020020000.0	2	Spectrum32543 scans:39574,	15506599	10349	0		0	2	2	.LNAMNLPEK. + 2 Deamidated (NQ)	unassigned	unassigned	.LNAMNLPEK. + 2 Deamidated (NQ)		1
334473869	1	1	488.2466	974.4786	2	974.4781	0.0005			0	2.99	0	14	0.7		NLTQATGNR		Deamidated (NQ)	0.000200000.0	4	Spectrum4494 scans:7890,	15506599	7694	0		0	0.5	0.5	.NLTQATGNR. + Deamidated (NQ)	unassigned	unassigned	.NLTQATGNR. + Deamidated (NQ)		1
334474342	1	1	568.7931	1135.5717	2	1135.5761	-0.0043			1	2.97	0	15	0.91		LNKLFDEEK		Deamidated (NQ)	0.020000000.0	2	Spectrum28699 scans:35293,	15506599	14878	0		0	-3.8	-3.8	.LNKLFDEEK. + Deamidated (NQ)	unassigned	unassigned	.LNKLFDEEK. + Deamidated (NQ)		1
334474643	1	1	605.3257	1208.6368	2	1208.6289	0.0079			0	2.92	0	16	1.2		ISEFILSGDTK				2	Spectrum37940 scans:46052,	15506599	18579	0		0	6.5	6.5	.ISEFILSGDTK.	unassigned	unassigned	.ISEFILSGDTK.		1
334474942	1	1	725.851	1449.6873	2	1449.6987	-0.0114			0	2.92	0	15	0.84		FNDILNSAVDNVK		2 Deamidated (NQ)	0.0000020000200.0	6	Spectrum24104 scans:30272,	15506599	29397	0		0	-7.9	-7.9	.FNDILNSAVDNVK. + 2 Deamidated (NQ)	unassigned	unassigned	.FNDILNSAVDNVK. + 2 Deamidated (NQ)		1
334474501	1	1	592.326	1182.6374	2	1182.6357	0.0018			1	2.91	0	14	0.67		INRPESSGPVK				3	Spectrum17444 scans:22907,	15506599	17103	0		0	1.5	1.5	.INRPESSGPVK.	unassigned	unassigned	.INRPESSGPVK.		1
334474264	1	1	558.3303	1114.6461	2	1114.6386	0.0075			0	2.9	0	13	0.59		INSLLIAGWK		Deamidated (NQ)	0.0200000000.0	2	Spectrum25270 scans:31551,	15506599	13907	0		0	6.7	6.7	.INSLLIAGWK. + Deamidated (NQ)	unassigned	unassigned	.INSLLIAGWK. + Deamidated (NQ)		1
334474781	1	1	644.7925	1287.5704	2	1287.5587	0.0117			1	2.89	0	13	0.51		YGQKIDMDMR		2 Oxidation (M)	0.0000001010.0	2	Spectrum46128 scans:58573,	15506599	22527	0		0	9.1	9.1	.YGQKIDMDMR. + 2 Oxidation (M)	unassigned	unassigned	.YGQKIDMDMR. + 2 Oxidation (M)		1
334475084	1	1	873.4038	1744.7931	2	1744.7825	0.0106			1	2.87	0	13	0.65		YSDGETVNKESLMQK		Oxidation (M); Deamidated (NQ)	0.000000000000120.0	2	Spectrum22385 scans:28390,	15506599	37197	0		0	6.1	6.1	.YSDGETVNKESLMQK. + Oxidation (M); Deamidated (NQ)	unassigned	unassigned	.YSDGETVNKESLMQK. + Oxidation (M); Deamidated (NQ)		1
334474209	1	1	551.8025	1101.5905	2	1101.5852	0.0054			0	2.85	0	14	0.8		LAACEALNIK				2	Spectrum33703 scans:40888,	15506599	13264	0		0	4.9	4.9	.LAACEALNIK.	unassigned	unassigned	.LAACEALNIK.		1
334474050	1	1	517.2633	1032.5121	2	1032.5134	-0.0014			1	2.85	0	13	0.54		ITAECRQR				2	Spectrum7862 scans:12073,	15506599	10438	0		0	-1.4	-1.4	.ITAECRQR.	unassigned	unassigned	.ITAECRQR.		1
334474723	1	1	617.8424	1233.6703	2	1233.6605	0.0098			1	2.85	0	16	1.1		KIEPQDLYTK				2	Spectrum13058 scans:17944,	15506599	19695	0		0	7.9	7.9	.KIEPQDLYTK.	unassigned	unassigned	.KIEPQDLYTK.		1
334474304	1	1	564.2756	1126.5366	2	1126.5295	0.0071			0	2.84	0	13	0.52		IFDSDNLFR		Deamidated (NQ)	0.000002000.0	2	Spectrum31588 scans:38494,	15506599	14339	0		0	6.3	6.3	.IFDSDNLFR. + Deamidated (NQ)	unassigned	unassigned	.IFDSDNLFR. + Deamidated (NQ)		1
334474741	1	1	622.3152	1242.6159	2	1242.6091	0.0068			1	2.82	0	14	0.68		KNINEVNGPEK		2 Deamidated (NQ)	0.00020020000.0	5	Spectrum40469 scans:49393,	15506599	20215	0		0	5.5	5.5	.KNINEVNGPEK. + 2 Deamidated (NQ)	unassigned	unassigned	.KNINEVNGPEK. + 2 Deamidated (NQ)		1
334473207	1	1	366.6994	731.3842	2	731.3813	0.0029			0	2.81	0	17	1.5		ENLQTK				2	Spectrum35855 scans:43456,	15506599	1569	0		0	4	4	.ENLQTK.	unassigned	unassigned	.ENLQTK.		1
334473667	1	1	451.7814	901.5483	2	901.5531	-0.0048			1	2.81	0	13	0.52		LVRMVLR		Oxidation (M)	0.0001000.0	2	Spectrum17882 scans:23395,	15506599	5281	0		0	-5.3	-5.3	.LVRMVLR. + Oxidation (M)	unassigned	unassigned	.LVRMVLR. + Oxidation (M)		1
334473314	1	1	387.7117	773.4088	2	773.4112	-0.0024			0	2.81	0	16	1		FVFYAK				3	Spectrum6884 scans:10898,	15506599	2115	0		0	-3.1	-3.1	.FVFYAK.	unassigned	unassigned	.FVFYAK.		1
334474255	1	1	557.8274	1113.6403	2	1113.6506	-0.0102			1	2.8	0	15	0.97		IALEQVRSAK				4	Spectrum17001 scans:22415,	15506599	13827	0		0	-9.2	-9.2	.IALEQVRSAK.	unassigned	unassigned	.IALEQVRSAK.		1
334473811	1	1	481.2446	960.4746	2	960.4764	-0.0017			0	2.79	0	15	0.97		EGLAQSDLK		Deamidated (NQ)	0.000020000.0	2	Spectrum23795 scans:29935,	15506599	7191	0		0	-1.8	-1.8	.EGLAQSDLK. + Deamidated (NQ)	unassigned	unassigned	.EGLAQSDLK. + Deamidated (NQ)		1
334473740	1	1	466.7559	931.4972	2	931.4974	-0.0002			1	2.78	0	16	1.1		ISEKEQAK				6	Spectrum18542 scans:24142,	15506599	6162	0		0	-0.2	-0.2	.ISEKEQAK.	unassigned	unassigned	.ISEKEQAK.		1
334474637	1	1	604.824	1207.6334	2	1207.6383	-0.0049			1	2.77	0	15	0.92		IIVTNGFCKR		Deamidated (NQ)	0.0000200000.0	2	Spectrum38033 scans:46174,	15506599	18515	0		0	-4.1	-4.1	.IIVTNGFCKR. + Deamidated (NQ)	unassigned	unassigned	.IIVTNGFCKR. + Deamidated (NQ)		1
334474683	1	1	610.3339	1218.6532	2	1218.6431	0.0101			2	2.77	0	16	1.1		ITTMKRYYK		Oxidation (M)	0.000100000.0	2	Spectrum26902 scans:33328,	15506599	18974	0		0	8.3	8.3	.ITTMKRYYK. + Oxidation (M)	unassigned	unassigned	.ITTMKRYYK. + Oxidation (M)		1
334474843	1	1	659.8235	1317.6325	2	1317.6412	-0.0086			1	2.77	0	14	0.69		IEKTEIEGDER				4	Spectrum9656 scans:14102,	15506599	24133	0		0	-6.5	-6.5	.IEKTEIEGDER.	unassigned	unassigned	.IEKTEIEGDER.		1
334473198	1	1	366.2005	730.3864	2	730.3861	0.0003			0	2.76	0	16	1.3		IDENIK				4	Spectrum6315 scans:10203,	15506599	1543	0		0	0.4	0.4	.IDENIK.	unassigned	unassigned	.IDENIK.		1
334474717	1	1	617.3306	1232.6466	2	1232.6513	-0.0047			1	2.76	0	16	1.1		LSAETFRANPK				2	Spectrum33970 scans:41181,	15506599	19654	0		0	-3.8	-3.8	.LSAETFRANPK.	unassigned	unassigned	.LSAETFRANPK.		1
334474737	1	1	621.3086	1240.6027	2	1240.6088	-0.006			0	2.75	0	15	0.85		SIDDILHDWK				2	Spectrum4789 scans:8240,	15506599	20117	0		0	-4.8	-4.8	.SIDDILHDWK.	unassigned	unassigned	.SIDDILHDWK.		1
334473999	1	1	511.2531	1020.4917	2	1020.491	0.0007			1	2.75	0	13	0.64		IDVMEDKR		Oxidation (M)	0.00010000.0	2	Spectrum17639 scans:23124,	15506599	9874	0		0	0.7	0.7	.IDVMEDKR. + Oxidation (M)	unassigned	unassigned	.IDVMEDKR. + Oxidation (M)		1
334473943	1	1	502.7738	1003.533	2	1003.5372	-0.0042			0	2.75	0	15	0.93		VMAEIANIK		Oxidation (M)	0.010000000.0	2	Spectrum14665 scans:19806,	15506599	8970	0		0	-4.2	-4.2	.VMAEIANIK. + Oxidation (M)	unassigned	unassigned	.VMAEIANIK. + Oxidation (M)		1
334474659	1	1	609.8069	1217.5992	2	1217.6041	-0.0049			0	2.75	0	15	0.85		ITTVNGGDGAWK				2	Spectrum33429 scans:40581,	15506599	18914	0		0	-4	-4	.ITTVNGGDGAWK.	unassigned	unassigned	.ITTVNGGDGAWK.		1
334474903	1	1	702.3696	1402.7246	2	1402.7126	0.012			1	2.74	0	16	1.3		QQIMQINERLK		3 Deamidated (NQ)	0.02002020000.0	4	Spectrum20835 scans:26662,	15506599	27926	0		0	8.6	8.6	.QQIMQINERLK. + 3 Deamidated (NQ)	unassigned	unassigned	.QQIMQINERLK. + 3 Deamidated (NQ)		1
334473476	1	1	416.2505	830.4864	2	830.4861	0.0002			1	2.73	0	16	1.3		LNKLTNK		Deamidated (NQ)	0.0200000.0	4	Spectrum11894 scans:16607,	15506599	3339	0		0	0.2	0.2	.LNKLTNK. + Deamidated (NQ)	unassigned	unassigned	.LNKLTNK. + Deamidated (NQ)		1
334474364	1	1	572.2937	1142.5728	2	1142.5753	-0.0025			1	2.72	0	13	0.56		KAMHNLETAK		Deamidated (NQ)	0.0000200000.0	4	Spectrum20693 scans:26508,	15506599	15220	0		0	-2.2	-2.2	.KAMHNLETAK. + Deamidated (NQ)	unassigned	unassigned	.KAMHNLETAK. + Deamidated (NQ)		1
334473947	1	1	503.2823	1004.55	2	1004.5502	-0.0002			2	2.71	0	15	0.99		TKSKNGEIK		Deamidated (NQ)	0.000020000.0	4	Spectrum6357 scans:10257,	15506599	9020	0		0	-0.2	-0.2	.TKSKNGEIK. + Deamidated (NQ)	unassigned	unassigned	.TKSKNGEIK. + Deamidated (NQ)		1
334474707	1	1	614.8199	1227.6252	2	1227.6135	0.0117			0	2.71	0	14	0.8		LLQPNPYQPR		3 Deamidated (NQ)	0.0020200200.0	4	Spectrum25417 scans:31708,	15506599	19453	0		0	9.5	9.5	.LLQPNPYQPR. + 3 Deamidated (NQ)	unassigned	unassigned	.LLQPNPYQPR. + 3 Deamidated (NQ)		1
334474175	1	1	543.7933	1085.572	2	1085.5717	0.0003			1	2.7	0	13	0.54		LDLPDTKER				2	Spectrum30422 scans:37211,	15506599	12381	0		0	0.3	0.3	.LDLPDTKER.	unassigned	unassigned	.LDLPDTKER.		1
334475021	1	1	791.3909	1580.7672	2	1580.7578	0.0093			0	2.7	0	15	0.97		CMIPSSIIEGFEAK				2	Spectrum19906 scans:25640,	15506599	33413	0		0	5.9	5.9	.CMIPSSIIEGFEAK.	unassigned	unassigned	.CMIPSSIIEGFEAK.		1
334474639	1	1	605.2921	1208.5695	2	1208.5673	0.0023			1	2.69	0	13	0.54		IEYERQEDK				4	Spectrum4640 scans:8067,	15506599	18558	0		0	1.9	1.9	.IEYERQEDK.	unassigned	unassigned	.IEYERQEDK.		1
334474749	1	1	623.3398	1244.665	2	1244.6612	0.0038			0	2.69	0	17	1.6		ISVEQVADGVTK				3	Spectrum26814 scans:33231,	15506599	20320	0		0	3.1	3.1	.ISVEQVADGVTK.	unassigned	unassigned	.ISVEQVADGVTK.		1
334474722	1	1	617.8253	1233.6361	2	1233.6275	0.0086			0	2.69	0	16	1.3		LTNVNLSACIK		2 Deamidated (NQ)	0.00202000000.0	2	Spectrum23437 scans:29537,	15506599	19687	0		0	7	7	.LTNVNLSACIK. + 2 Deamidated (NQ)	unassigned	unassigned	.LTNVNLSACIK. + 2 Deamidated (NQ)		1
334474493	1	1	590.793	1179.5715	2	1179.5771	-0.0056			1	2.69	0	14	0.81		INQAFNSKEK		2 Deamidated (NQ)	0.0200020000.0	2	Spectrum33820 scans:41014,	15506599	16986	0		0	-4.7	-4.7	.INQAFNSKEK. + 2 Deamidated (NQ)	unassigned	unassigned	.INQAFNSKEK. + 2 Deamidated (NQ)		1
334473965	1	1	506.2998	1010.5851	2	1010.5801	0.005			1	2.69	0	13	0.54		KDFFTLLK				4	Spectrum10378 scans:14910,	15506599	9303	0		0	4.9	4.9	.KDFFTLLK.	unassigned	unassigned	.KDFFTLLK.		1
334473014	1	1	332.6868	663.359	2	663.3592	-0.0002			0	2.68	0	17	1.4		FEQIK				2	Spectrum9816 scans:14281,	15506599	598	0		0	-0.3	-0.3	.FEQIK.	unassigned	unassigned	.FEQIK.		1
334475109	1	1	947.9368	1893.859	2	1893.8567	0.0023			1	2.68	0	13	0.54		YRQTFAFDAIGNMTNK		Oxidation (M); 2 Deamidated (NQ)	0.0020000000021000.0	5	Spectrum11580 scans:16256,	15506599	38691	0		0	1.2	1.2	.YRQTFAFDAIGNMTNK. + Oxidation (M); 2 Deamidated (NQ)	unassigned	unassigned	.YRQTFAFDAIGNMTNK. + Oxidation (M); 2 Deamidated (NQ)		1
334473709	1	1	459.7364	917.4582	2	917.4566	0.0015			1	2.68	0	14	0.7		ISDKNEGR				2	Spectrum8584 scans:12901,	15506599	5812	0		0	1.6	1.6	.ISDKNEGR.	unassigned	unassigned	.ISDKNEGR.		1
334473051	1	1	337.1963	672.378	2	672.3806	-0.0026			0	2.67	0	13	0.57		INEGIK				2	Spectrum6680 scans:10661,	15506599	768	0		0	-3.9	-3.9	.INEGIK.	unassigned	unassigned	.INEGIK.		1
334474625	1	1	603.8123	1205.6101	2	1205.604	0.006			1	2.67	0	15	0.92		ITAFSGDDKPR				2	Spectrum36598 scans:44330,	15506599	18294	0		0	5	5	.ITAFSGDDKPR.	unassigned	unassigned	.ITAFSGDDKPR.		1
334474310	1	1	564.3378	1126.661	2	1126.6597	0.0013			0	2.66	0	13	0.54		IQAALQELLK		Deamidated (NQ)	0.0200000000.0	2	Spectrum46092 scans:58318,	15506599	14423	0		0	1.2	1.2	.IQAALQELLK. + Deamidated (NQ)	unassigned	unassigned	.IQAALQELLK. + Deamidated (NQ)		1
334474508	1	1	594.3489	1186.6832	2	1186.6808	0.0024			1	2.66	0	15	0.95		INELKELISK		Deamidated (NQ)	0.0200000000.0	2	Spectrum23451 scans:29552,	15506599	17255	0		0	2	2	.INELKELISK. + Deamidated (NQ)	unassigned	unassigned	.INELKELISK. + Deamidated (NQ)		1
334475113	1	1	972.4748	1942.935	2	1942.9418	-0.0067			0	2.65	0	16	1.2		AMNNAIQELENLPLSNR		Oxidation (M); Deamidated (NQ)	0.01000020000000000.0	2	Spectrum9600 scans:14038,	15506599	39399	0		0	-3.4	-3.4	.AMNNAIQELENLPLSNR. + Oxidation (M); Deamidated (NQ)	unassigned	unassigned	.AMNNAIQELENLPLSNR. + Oxidation (M); Deamidated (NQ)		1
334475088	1	1	879.4385	1756.8624	2	1756.8553	0.0072			1	2.65	0	14	0.81		YSAMDALNSLEKLSAK		Oxidation (M); Deamidated (NQ)	0.0001000200000000.0	2	Spectrum33143 scans:40258,	15506599	37348	0		0	4.1	4.1	.YSAMDALNSLEKLSAK. + Oxidation (M); Deamidated (NQ)	unassigned	unassigned	.YSAMDALNSLEKLSAK. + Oxidation (M); Deamidated (NQ)		1
334474422	1	1	580.7943	1159.5741	2	1159.5833	-0.0092			1	2.65	0	14	0.84		ITEQNKGVNR		2 Deamidated (NQ)	0.0000200020.0	2	Spectrum22662 scans:28694,	15506599	16022	0		0	-7.9	-7.9	.ITEQNKGVNR. + 2 Deamidated (NQ)	unassigned	unassigned	.ITEQNKGVNR. + 2 Deamidated (NQ)		1
334473101	1	1	348.1716	694.3286	2	694.3286	0			0	2.64	0	13	0.65		INYER		Deamidated (NQ)	0.02000.0	2	Spectrum611 scans:1666,	15506599	1003	0		0	0	0	.INYER. + Deamidated (NQ)	unassigned	unassigned	.INYER. + Deamidated (NQ)		1
334474638	1	1	604.8359	1207.6572	2	1207.6561	0.0011			1	2.63	0	15	0.96		LETLGYTQRK				2	Spectrum25706 scans:32021,	15506599	18516	0		0	0.9	0.9	.LETLGYTQRK.	unassigned	unassigned	.LETLGYTQRK.		1
334474146	1	1	533.7742	1065.5339	2	1065.5311	0.0029			2	2.62	0	16	1.1		ICMENKKK		Oxidation (M)	0.00100000.0	2	Spectrum30286 scans:37061,	15506599	11674	0		0	2.7	2.7	.ICMENKKK. + Oxidation (M)	unassigned	unassigned	.ICMENKKK. + Oxidation (M)		1
334474623	1	1	603.7676	1205.5207	2	1205.5299	-0.0091			1	2.61	0	13	0.55		IEELQNEKSN		3 Deamidated (NQ)	0.0000220002.0	2	Spectrum23864 scans:30012,	15506599	18279	0		0	-7.5	-7.5	.IEELQNEKSN. + 3 Deamidated (NQ)	unassigned	unassigned	.IEELQNEKSN. + 3 Deamidated (NQ)		1
334473873	1	1	488.261	974.5075	2	974.5073	0.0002			0	2.61	0	17	1.5		IAEWLTDK				4	Spectrum20239 scans:26007,	15506599	7702	0		0	0.2	0.2	.IAEWLTDK.	unassigned	unassigned	.IAEWLTDK.		1
334475033	1	1	804.4117	1606.8089	2	1606.8202	-0.0113			2	2.61	0	17	1.4		FTKANVQEANNIKK		3 Deamidated (NQ)	0.00000020022000.0	2	Spectrum33684 scans:40865,	15506599	34021	0		0	-7	-7	.FTKANVQEANNIKK. + 3 Deamidated (NQ)	unassigned	unassigned	.FTKANVQEANNIKK. + 3 Deamidated (NQ)		1
334473925	1	1	498.252	994.4895	2	994.4971	-0.0076			0	2.6	0	14	0.77		LQQVDYTK		Deamidated (NQ)	0.00200000.0	4	Spectrum15343 scans:20564,	15506599	8550	0		0	-7.6	-7.6	.LQQVDYTK. + Deamidated (NQ)	unassigned	unassigned	.LQQVDYTK. + Deamidated (NQ)		1
334475083	1	1	870.8994	1739.7843	2	1739.7977	-0.0135			1	2.6	0	13	0.55		VDARFTYFMNGEFK		Oxidation (M)	0.00000000100000.0	2	Spectrum23096 scans:29172,	15506599	37135	0		0	-7.8	-7.8	.VDARFTYFMNGEFK. + Oxidation (M)	unassigned	unassigned	.VDARFTYFMNGEFK. + Oxidation (M)		1
334473395	1	1	402.2113	802.4081	2	802.4072	0.0009			0	2.59	0	15	0.99		EIGEDLK				3	Spectrum6781 scans:10780,	15506599	2651	0		0	1.1	1.1	.EIGEDLK.	unassigned	unassigned	.EIGEDLK.		1
334473706	1	1	459.2502	916.4858	2	916.4865	-0.0007			1	2.59	0	16	1.2		IENLKNGK		2 Deamidated (NQ)	0.00200200.0	2	Spectrum21958 scans:27908,	15506599	5791	0		0	-0.8	-0.8	.IENLKNGK. + 2 Deamidated (NQ)	unassigned	unassigned	.IENLKNGK. + 2 Deamidated (NQ)		1
334474635	1	1	604.3193	1206.624	2	1206.6165	0.0074			1	2.58	0	16	1.3		TEKMISQLQK		2 Deamidated (NQ)	0.0000002020.0	3	Spectrum14158 scans:19217,	15506599	18429	0		0	6.1	6.1	.TEKMISQLQK. + 2 Deamidated (NQ)	unassigned	unassigned	.TEKMISQLQK. + 2 Deamidated (NQ)		1
334474137	1	1	531.7499	1061.4853	2	1061.4811	0.0042			0	2.57	0	13	0.55		IANMEEAER				2	Spectrum40411 scans:49307,	15506599	11448	0		0	4	4	.IANMEEAER.	unassigned	unassigned	.IANMEEAER.		1
334474439	1	1	583.3508	1164.6871	2	1164.6866	0.0005			1	2.54	0	13	0.56		LLGINHLKEK		Deamidated (NQ)	0.0000200000.0	2	Spectrum27779 scans:34288,	15506599	16286	0		0	0.4	0.4	.LLGINHLKEK. + Deamidated (NQ)	unassigned	unassigned	.LLGINHLKEK. + Deamidated (NQ)		1
334473615	1	1	439.7567	877.4988	2	877.4909	0.0079			0	2.54	0	16	1.3		LTAEAVFK				3	Spectrum13540 scans:18513,	15506599	4694	0		0	9	9	.LTAEAVFK.	unassigned	unassigned	.LTAEAVFK.		1
334474777	1	1	640.8014	1279.5882	2	1279.5941	-0.0058			0	2.53	0	13	0.56		MFESSIPNMPK				4	Spectrum23894 scans:30045,	15506599	22212	0		0	-4.5	-4.5	.MFESSIPNMPK.	unassigned	unassigned	.MFESSIPNMPK.		1
334474000	1	1	511.2875	1020.5604	2	1020.5604	0			1	2.51	0	15	0.9		IFSEIKER				2	Spectrum15254 scans:20463,	15506599	9905	0		0	0	0	.IFSEIKER.	unassigned	unassigned	.IFSEIKER.		1
334474348	1	1	569.7902	1137.5658	2	1137.574	-0.0082			0	2.5	0	15	1.1		IQMEYVINK		Deamidated (NQ)	0.020000000.0	4	Spectrum20252 scans:26022,	15506599	14982	0		0	-7.2	-7.2	.IQMEYVINK. + Deamidated (NQ)	unassigned	unassigned	.IQMEYVINK. + Deamidated (NQ)		1
334474205	1	1	550.8008	1099.5871	2	1099.5846	0.0025			2	2.5	0	13	0.59		KQAERAQNR				5	Spectrum9006 scans:13380,	15506599	13183	0		0	2.3	2.3	.KQAERAQNR.	unassigned	unassigned	.KQAERAQNR.		1
334473704	1	1	458.7476	915.4806	2	915.4774	0.0032			0	2.5	0	14	0.73		VGATDNLAR				4	Spectrum18285 scans:23852,	15506599	5754	0		0	3.5	3.5	.VGATDNLAR.	unassigned	unassigned	.VGATDNLAR.		1
334475018	1	1	790.3868	1578.759	2	1578.7672	-0.0081			1	2.5	0	15	0.9		QKGQMNNLSTNTVK		Oxidation (M); Deamidated (NQ)	0.00001020000000.0	3	Spectrum23669 scans:29794,	15506599	33372	0		0	-5.1	-5.1	.QKGQMNNLSTNTVK. + Oxidation (M); Deamidated (NQ)	unassigned	unassigned	.QKGQMNNLSTNTVK. + Oxidation (M); Deamidated (NQ)		1
334473686	1	1	453.2595	904.5044	2	904.4978	0.0067			1	2.5	0	14	0.79		ILSKSSNR		Deamidated (NQ)	0.00000020.0	2	Spectrum37011 scans:44838,	15506599	5381	0		0	7.4	7.4	.ILSKSSNR. + Deamidated (NQ)	unassigned	unassigned	.ILSKSSNR. + Deamidated (NQ)		1
334473745	1	1	467.2551	932.4956	2	932.4967	-0.0011			1	2.49	0	15	1		FVPKGEQK		Deamidated (NQ)	0.00000020.0	4	Spectrum11556 scans:16231,	15506599	6187	0		0	-1.2	-1.2	.FVPKGEQK. + Deamidated (NQ)	unassigned	unassigned	.FVPKGEQK. + Deamidated (NQ)		1
334474876	1	1	679.8699	1357.7253	2	1357.7241	0.0012			1	2.48	0	15	1		KEEGLDLWIQK				6	Spectrum14775 scans:19926,	15506599	25792	0		0	0.9	0.9	.KEEGLDLWIQK.	unassigned	unassigned	.KEEGLDLWIQK.		1
334474396	1	1	575.8218	1149.629	2	1149.6281	0.0009			1	2.47	0	15	1.1		ILEELYKDK				2	Spectrum38273 scans:46476,	15506599	15576	0		0	0.8	0.8	.ILEELYKDK.	unassigned	unassigned	.ILEELYKDK.		1
334474019	1	1	514.2871	1026.5595	2	1026.5597	-0.0002			0	2.47	0	13	0.57		IDVPVLQDK		Deamidated (NQ)	0.000000200.0	2	Spectrum33969 scans:41180,	15506599	10162	0		0	-0.2	-0.2	.IDVPVLQDK. + Deamidated (NQ)	unassigned	unassigned	.IDVPVLQDK. + Deamidated (NQ)		1
334473280	1	1	381.7264	761.4381	2	761.4357	0.0025			0	2.46	0	13	0.65		LLMQLK		Oxidation (M); Deamidated (NQ)	0.001200.0	2	Spectrum27190 scans:33648,	15506599	1902	0		0	3.3	3.3	.LLMQLK. + Oxidation (M); Deamidated (NQ)	unassigned	unassigned	.LLMQLK. + Oxidation (M); Deamidated (NQ)		1
334473036	1	1	335.7339	669.4533	2	669.4537	-0.0004			0	2.46	0	13	0.57		ILGLVR				3	Spectrum14148 scans:19206,	15506599	698	0		0	-0.6	-0.6	.ILGLVR.	unassigned	unassigned	.ILGLVR.		1
334474221	1	1	553.3315	1104.6485	2	1104.6543	-0.0058			1	2.44	0	13	0.57		LFGVSKVEVK				2	Spectrum34071 scans:41295,	15506599	13443	0		0	-5.3	-5.3	.LFGVSKVEVK.	unassigned	unassigned	.LFGVSKVEVK.		1
334473251	1	1	376.6944	751.3742	2	751.3752	-0.001			0	2.44	0	13	0.66		IQSQFK		2 Deamidated (NQ)	0.020200.0	4	Spectrum10049 scans:14537,	15506599	1759	0		0	-1.3	-1.3	.IQSQFK. + 2 Deamidated (NQ)	unassigned	unassigned	.IQSQFK. + 2 Deamidated (NQ)		1
334474249	1	1	555.7957	1109.5767	2	1109.5869	-0.0102			0	2.42	0	13	0.6		LIAYNNQFK				2	Spectrum32065 scans:39027,	15506599	13687	0		0	-9.2	-9.2	.LIAYNNQFK.	unassigned	unassigned	.LIAYNNQFK.		1
334474632	1	1	604.2989	1206.5832	2	1206.5849	-0.0017			2	2.4	0	14	0.89		INDKCIKCR		Deamidated (NQ)	0.020000000.0	2	Spectrum35772 scans:43357,	15506599	18338	0		0	-1.4	-1.4	.INDKCIKCR. + Deamidated (NQ)	unassigned	unassigned	.INDKCIKCR. + Deamidated (NQ)		1
334473737	1	1	466.2459	930.4773	2	930.4844	-0.0072			0	2.4	0	14	0.89		QAMIPDIK		Oxidation (M)	0.00100000.0	4	Spectrum4997 scans:8482,	15506599	6130	0		0	-7.7	-7.7	.QAMIPDIK. + Oxidation (M)	unassigned	unassigned	.QAMIPDIK. + Oxidation (M)		1
334474452	1	1	585.8401	1169.6656	2	1169.6768	-0.0111			2	2.4	0	14	0.86		IPETRANIKK		Deamidated (NQ)	0.0000002000.0	3	Spectrum20933 scans:26770,	15506599	16504	0		0	-9.5	-9.5	.IPETRANIKK. + Deamidated (NQ)	unassigned	unassigned	.IPETRANIKK. + Deamidated (NQ)		1
334473067	1	1	339.6939	677.3733	2	677.3782	-0.0049			0	2.39	0	13	0.66		IMVSTK				2	Spectrum9642 scans:14087,	15506599	825	0		0	-7.2	-7.2	.IMVSTK.	unassigned	unassigned	.IMVSTK.		1
334474735	1	1	620.3035	1238.5924	2	1238.5965	-0.0041			1	2.39	0	15	1		SAERMFEELK				2	Spectrum8834 scans:13182,	15506599	20061	0		0	-3.3	-3.3	.SAERMFEELK.	unassigned	unassigned	.SAERMFEELK.		1
334474911	1	1	704.3805	1406.7465	2	1406.7592	-0.0126			1	2.39	0	15	1		YPMIKGSGVSQIK				3	Spectrum24041 scans:30202,	15506599	28049	0		0	-9	-9	.YPMIKGSGVSQIK.	unassigned	unassigned	.YPMIKGSGVSQIK.		1
334473688	1	1	453.7314	905.4482	2	905.4494	-0.0012			0	2.38	0	13	0.69		IAYEPEGK				4	Spectrum6117 scans:9949,	15506599	5401	0		0	-1.3	-1.3	.IAYEPEGK.	unassigned	unassigned	.IAYEPEGK.		1
334473889	1	1	491.7451	981.4757	2	981.4801	-0.0044			0	2.37	0	13	0.58		LSSIGMGSSK		Oxidation (M)	0.0000010000.0	2	Spectrum7934 scans:12156,	15506599	7962	0		0	-4.5	-4.5	.LSSIGMGSSK. + Oxidation (M)	unassigned	unassigned	.LSSIGMGSSK. + Oxidation (M)		1
334473983	1	1	509.2955	1016.5764	2	1016.5688	0.0076			0	2.36	0	15	1.1		LVNMVQIGK		Oxidation (M)	0.000100000.0	2	Spectrum19950 scans:25687,	15506599	9713	0		0	7.5	7.5	.LVNMVQIGK. + Oxidation (M)	unassigned	unassigned	.LVNMVQIGK. + Oxidation (M)		1
334473638	1	1	446.2504	890.4863	2	890.4895	-0.0032			1	2.35	0	14	0.81		INMKELK		Oxidation (M)	0.0010000.0	2	Spectrum8392 scans:12685,	15506599	4917	0		0	-3.6	-3.6	.INMKELK. + Oxidation (M)	unassigned	unassigned	.INMKELK. + Oxidation (M)		1
334474259	1	1	558.3016	1114.5887	2	1114.5957	-0.007			1	2.35	0	15	1		IVPMQGWKR		Deamidated (NQ)	0.000020000.0	2	Spectrum10020 scans:14506,	15506599	13896	0		0	-6.3	-6.3	.IVPMQGWKR. + Deamidated (NQ)	unassigned	unassigned	.IVPMQGWKR. + Deamidated (NQ)		1
334473561	1	1	430.7295	859.4444	2	859.4439	0.0005			0	2.34	0	16	1.3		LWNEAVK		Deamidated (NQ)	0.0020000.0	2	Spectrum22337 scans:28337,	15506599	4115	0		0	0.6	0.6	.LWNEAVK. + Deamidated (NQ)	unassigned	unassigned	.LWNEAVK. + Deamidated (NQ)		1
334474028	1	1	515.8113	1029.6081	2	1029.607	0.0011			0	2.33	0	15	1.1		SAVLVSDLVK				3	Spectrum23856 scans:30002,	15506599	10321	0		0	1.1	1.1	.SAVLVSDLVK.	unassigned	unassigned	.SAVLVSDLVK.		1
334474871	1	1	451.9092	1352.7059	3	1352.7187	-0.0128			2	2.32	0	15	1.1		TQLSNLKEKYK		2 Deamidated (NQ)	0.02002000000.0	2	Spectrum54 scans:146,	15506599	25591	0		0	-9.5	-9.5	.TQLSNLKEKYK. + 2 Deamidated (NQ)	unassigned	unassigned	.TQLSNLKEKYK. + 2 Deamidated (NQ)		1
334474159	1	1	537.786	1073.5575	2	1073.5604	-0.0029			0	2.32	0	15	1.1		IEEVASNIAK		Deamidated (NQ)	0.0000002000.0	4	Spectrum20388 scans:26173,	15506599	11929	0		0	-2.7	-2.7	.IEEVASNIAK. + Deamidated (NQ)	unassigned	unassigned	.IEEVASNIAK. + Deamidated (NQ)		1
334473963	1	1	505.2688	1008.523	2	1008.5314	-0.0083			0	2.31	0	14	0.88		ILYNDIMK				2	Spectrum36876 scans:44670,	15506599	9194	0		0	-8.2	-8.2	.ILYNDIMK.	unassigned	unassigned	.ILYNDIMK.		1
[truncated: 652 more rows]
