# Supplementary material for: The major outer sheath protein forms distinct conformers and multimeric complexes in the outer membrane and periplasm of Treponema denticola
Source: Sci Rep. 2017 Oct 16;7:13260. doi: 10.1038/s41598-017-13550-6 (PMC5643300; doi:10.1038/s41598-017-13550-6)
Supplement: Supplementary file 7 — Supplementary Table 6 [file 41598_2017_13550_MOESM7_ESM.csv]

Supplementary Table 6. Peptides identified by MS analysis of co-immunoprecipitation the TX-114 aqueous phase (containing periplasmic-MOSP) with agarose crosslinked MOSPFl antiserum.
MSMSPEP_ID	RANK	ISBOLD	PEP_EXP_MZ	PEP_EXP_MR	PEP_EXP_Z	PEP_CALC_MR	PEP_DELTA	PEP_START	PEP_END	PEP_MISS	PEP_SCORE	PEP_HOMOL	PEP_IDENT	PEP_EXPECT	PEP_RES_BEFORE	PEP_SEQ	PEP_RES_AFTER	PEP_VAR_MOD	PEP_VAR_MOD_POS	PEP_NUM_MATCH	PEP_SCAN_TITLE	MSMSPROT_ID	QUERY	ISUNIQUE	PEP_FRAME	C13	MA	ADJ_MA	N_PEP_SEQ_C_MODS	PROTEIN_ID	PROTEIN_NAME	PEPTIDE_SEQUENCE	RETENTION_TIME	RN
334475817	1	1	405.2237	808.4329	2	808.433	-0.0002	5	11	0	18.44	0	15	0.024	R	YAVELSK	E			4	Spectrum6088 scans:11482,	15506827	1806	1		0	-0.2	-0.2	R.YAVELSK.E	NP_970634.1	hypothetical protein TDE0017 [Treponema denticola ATCC 35405]	R.YAVELSK.E		1
334475474	1	1	553.7899	1105.5653	2	1105.5655	-0.0002	40	49	0	66.68	0	16	4.60E-07	K	VPYSVIDDAK	V			8	Spectrum10159 scans:16793,	15506644	8170	1		0	-0.2	-0.2	K.VPYSVIDDAK.V	NP_970636.1	formate--tetrahydrofolate ligase [Treponema denticola ATCC 35405]	K.VPYSVIDDAK.V		1
334475472	1	1	335.1842	668.3538	2	668.3534	0.0005	308	312	0	31.21	0	13	0.00076	K	FFDIK	C			4	Spectrum12491 scans:20784,	15506644	479	1		0	0.7	0.7	K.FFDIK.C	NP_970636.1	formate--tetrahydrofolate ligase [Treponema denticola ATCC 35405]	K.FFDIK.C		1
334475475	1	1	818.8882	1635.7619	2	1635.7637	-0.0017	473	487	0	26.44	0	15	0.0042	K	IEEAGMADFPVCVAK	T			5	Spectrum18533 scans:28184,	15506644	23999	1		0	-1	-1	K.IEEAGMADFPVCVAK.T	NP_970636.1	formate--tetrahydrofolate ligase [Treponema denticola ATCC 35405]	K.IEEAGMADFPVCVAK.T		1
334475473	1	1	400.695	799.3754	2	799.3752	0.0002	435	440	0	20.32	0	13	0.0093	K	FVYEDK	D			5	Spectrum2715 scans:6842,	15506644	1689	1		0	0.3	0.3	K.FVYEDK.D	NP_970636.1	formate--tetrahydrofolate ligase [Treponema denticola ATCC 35405]	K.FVYEDK.D		1
334475844	1	1	500.2953	998.5761	2	998.576	0.0001	375	385	0	13.86	0	13	0.041	K	IAIVGVNGAGK	T	Deamidated (NQ)	0.00000020000.0	3	Spectrum9006 scans:15373,	15506853	5562	1		0	0.1	0.1	K.IAIVGVNGAGK.T + Deamidated (NQ)	NP_970646.1	ABC transporter ATP-binding protein [Treponema denticola ATCC 35405]	K.IAIVGVNGAGK.T + Deamidated (NQ)		1
334475629	1	1	734.324	1466.6335	2	1466.6347	-0.0012	43	55	0	49.07	0	13	0.000012	R	NPETCFVAESGEK	I			6	Spectrum8686 scans:14915,	15506698	19894	1		0	-0.8	-0.8	R.NPETCFVAESGEK.I	NP_970652.1	acetyltransferase [Treponema denticola ATCC 35405]	R.NPETCFVAESGEK.I		1
334475628	1	1	614.3538	1226.6931	2	1226.6983	-0.0052	56	67	0	21.58	0	13	0.007	K	IIGVILTGNDGR	R			4	Spectrum15551 scans:24402,	15506698	11882	1		0	-4.2	-4.2	K.IIGVILTGNDGR.R	NP_970652.1	acetyltransferase [Treponema denticola ATCC 35405]	K.IIGVILTGNDGR.R		1
334475622	1	1	571.8066	1141.5986	2	1141.5979	0.0007	18	27	0	44.8	0	14	0.000048	R	LVLPEGTEER	T			5	Spectrum9683 scans:16217,	15506693	9266	1		0	0.6	0.6	R.LVLPEGTEER.T	NP_970659.1	phosphate acetyltransferase [Treponema denticola ATCC 35405]	R.LVLPEGTEER.T		1
334475624	1	1	752.8693	1503.724	2	1503.7239	0.0001	172	185	0	65.38	0	14	4.30E-07	K	INLGGIDDASLCEK	T			7	Spectrum16201 scans:25211,	15506695	20908	1		0	0.1	0.1	K.INLGGIDDASLCEK.T	NP_970663.1	formiminotransferase-cyclodeaminase [Treponema denticola ATCC 35405]	K.INLGGIDDASLCEK.T		1
334475800	1	1	555.2772	1108.5398	2	1108.54	-0.0003	217	225	0	22.62	0	14	0.0082	K	IFSVEETER	I			3	Spectrum9447 scans:15940,	15506812	8290	1		0	-0.3	-0.3	K.IFSVEETER.I	NP_970664.1	imidazolonepropionase [Treponema denticola ATCC 35405]	K.IFSVEETER.I		1
334475749	1	1	736.4188	1470.823	2	1470.8181	0.0049	33	45	0	30.46	0	13	0.0011	K	EAIIDELLDTLVK	A			4	Spectrum34754 scans:49178,	15506769	19965	1		0	3.3	3.3	K.EAIIDELLDTLVK.A	NP_970679.1	PTS system transporter subunit IIA [Treponema denticola ATCC 35405]	K.EAIIDELLDTLVK.A		1
334475648	1	1	476.753	951.4915	2	951.4913	0.0002	7	14	0	33.04	0	13	0.00062	K	ITDFIESK	T			6	Spectrum9995 scans:16594,	15506707	4399	1		0	0.2	0.2	K.ITDFIESK.T	NP_970685.1	diaminopimelate aminotransferase [Treponema denticola ATCC 35405]	K.ITDFIESK.T		1
334475649	1	1	528.7407	1055.4668	2	1055.4672	-0.0004	53	61	0	25.79	0	13	0.0026	K	EAGFSNFER	L			7	Spectrum9454 scans:15948,	15506707	6846	1		0	-0.4	-0.4	K.EAGFSNFER.L	NP_970685.1	diaminopimelate aminotransferase [Treponema denticola ATCC 35405]	K.EAGFSNFER.L		1
334475650	1	1	686.3604	1370.7063	2	1370.6942	0.012	240	250	1	20.91	0	15	0.015	R	LNDLENHFNKK	D			4	Spectrum16877 scans:26194,	15506707	17068	1		0	8.8	8.8	R.LNDLENHFNKK.D	NP_970685.1	diaminopimelate aminotransferase [Treponema denticola ATCC 35405]	R.LNDLENHFNKK.D		1
334475753	1	1	526.8271	1051.6396	2	1051.6389	0.0007	262	270	0	29.44	0	13	0.0011	K	LLPINLNQK	W			4	Spectrum14821 scans:23531,	15506771	6761	1		0	0.7	0.7	K.LLPINLNQK.W	NP_970704.1	potassium transporter peripheral membrane protein [Treponema denticola ATCC 35405]	K.LLPINLNQK.W		1
334475641	1	1	539.7818	1077.549	2	1077.5488	0.0002	336	345	0	37.04	0	16	0.00044	K	MVSSGLTVER	A			5	Spectrum7515 scans:13391,	15506704	7337	1		0	0.2	0.2	K.MVSSGLTVER.A	NP_970713.1	NADH oxidase [Treponema denticola ATCC 35405]	K.MVSSGLTVER.A		1
334475643	1	1	630.8165	1259.6185	2	1259.618	0.0005	122	132	0	24.38	0	15	0.0069	K	GMDLENVQQVK	I			5	Spectrum10628 scans:17353,	15506704	13069	1		0	0.4	0.4	K.GMDLENVQQVK.I	NP_970713.1	NADH oxidase [Treponema denticola ATCC 35405]	K.GMDLENVQQVK.I		1
334475642	1	1	551.2644	1100.5142	2	1100.5138	0.0004	55	64	0	17.8	0	13	0.017	R	GSEGLFYSNK	E			4	Spectrum9295 scans:15754,	15506704	7957	1		0	0.4	0.4	R.GSEGLFYSNK.E	NP_970713.1	NADH oxidase [Treponema denticola ATCC 35405]	R.GSEGLFYSNK.E		1
334475206	1	1	591.2714	1180.5282	2	1180.5282	0	182	192	0	75.11	0	13	3.10E-08	K	GDLSSDESMIK	E			9	Spectrum9216 scans:15654,	15506605	10436	1		0	0	0	K.GDLSSDESMIK.E	NP_970715.1	hypothetical protein TDE0098 [Treponema denticola ATCC 35405]	K.GDLSSDESMIK.E		1
334475214	1	1	988.5225	1975.0305	2	1975.0302	0.0002	55	72	0	73.1	0	16	1.20E-07	K	IDFPTFEDVPALNAIVSK	T			15	Spectrum33148 scans:46747,	15506605	29509	1		0	0.1	0.1	K.IDFPTFEDVPALNAIVSK.T	NP_970715.1	hypothetical protein TDE0098 [Treponema denticola ATCC 35405]	K.IDFPTFEDVPALNAIVSK.T		1
334475205	1	1	494.2958	986.5771	2	986.5761	0.0011	149	157	0	61.82	0	15	0.0000011	K	LVSLSDVVR	P			8	Spectrum16433 scans:25473,	15506605	5173	1		0	1.1	1.1	K.LVSLSDVVR.P	NP_970715.1	hypothetical protein TDE0098 [Treponema denticola ATCC 35405]	K.LVSLSDVVR.P		1
334475210	1	1	457.605	1369.7932	3	1369.7929	0.0003	149	161	1	52.78	0	14	0.0000082	K	LVSLSDVVRPASK	N			7	Spectrum14627 scans:23315,	15506605	17023	1		0	0.2	0.2	K.LVSLSDVVRPASK.N	NP_970715.1	hypothetical protein TDE0098 [Treponema denticola ATCC 35405]	K.LVSLSDVVRPASK.N		1
334475209	1	1	655.3183	1308.622	2	1308.6231	-0.0011	181	192	1	40.24	0	15	0.00017	K	KGDLSSDESMIK	E			5	Spectrum6598 scans:12178,	15506605	15083	1		0	-0.8	-0.8	K.KGDLSSDESMIK.E	NP_970715.1	hypothetical protein TDE0098 [Treponema denticola ATCC 35405]	K.KGDLSSDESMIK.E		1
334475213	1	1	659.3504	1975.0294	3	1975.0302	-0.0009	55	72	0	35.06	0	16	0.00075	K	IDFPTFEDVPALNAIVSK	T			12	Spectrum33185 scans:46798,	15506605	29504	1		0	-0.5	-0.5	K.IDFPTFEDVPALNAIVSK.T	NP_970715.1	hypothetical protein TDE0098 [Treponema denticola ATCC 35405]	K.IDFPTFEDVPALNAIVSK.T		1
334475212	1	1	500.3036	1497.8889	3	1497.8879	0.001	148	161	2	32.42	0	13	0.00057	K	KLVSLSDVVRPASK	N			5	Spectrum13725 scans:22276,	15506605	20564	1		0	0.7	0.7	K.KLVSLSDVVRPASK.N	NP_970715.1	hypothetical protein TDE0098 [Treponema denticola ATCC 35405]	K.KLVSLSDVVRPASK.N		1
334475208	1	1	437.2145	1308.6216	3	1308.6231	-0.0015	181	192	1	22.62	0	15	0.009	K	KGDLSSDESMIK	E			10	Spectrum7421 scans:13274,	15506605	15081	1		0	-1.1	-1.1	K.KGDLSSDESMIK.E	NP_970715.1	hypothetical protein TDE0098 [Treponema denticola ATCC 35405]	K.KGDLSSDESMIK.E		1
334475204	1	1	330.1975	658.3804	2	658.3802	0.0002	162	166	0	20.12	0	16	0.021	K	NWLVK	L			3	Spectrum10123 scans:16749,	15506605	374	1		0	0.3	0.3	K.NWLVK.L	NP_970715.1	hypothetical protein TDE0098 [Treponema denticola ATCC 35405]	K.NWLVK.L		1
334475211	1	1	685.9039	1369.7933	2	1369.7929	0.0004	149	161	1	18.41	0	14	0.022	K	LVSLSDVVRPASK	N			5	Spectrum14462 scans:23128,	15506605	17024	1		0	0.3	0.3	K.LVSLSDVVRPASK.N	NP_970715.1	hypothetical protein TDE0098 [Treponema denticola ATCC 35405]	K.LVSLSDVVRPASK.N		1
334475207	1	1	599.2686	1196.5227	2	1196.5231	-0.0004	182	192	0	15.1	0	13	0.031	K	GDLSSDESMIK	E	Oxidation (M)	0.00000000100.0	4	Spectrum4576 scans:9497,	15506605	10879	1		0	-0.3	-0.3	K.GDLSSDESMIK.E + Oxidation (M)	NP_970715.1	hypothetical protein TDE0098 [Treponema denticola ATCC 35405]	K.GDLSSDESMIK.E + Oxidation (M)		1
334475664	1	1	473.7716	945.5286	2	945.5284	0.0003	378	386	0	27.58	0	15	0.0031	K	LIFANPSGK	I			5	Spectrum10807 scans:17565,	15506714	4272	1		0	0.3	0.3	K.LIFANPSGK.I	NP_970770.1	coenzyme A disulfide reductase [Treponema denticola ATCC 35405]	K.LIFANPSGK.I		1
334475666	1	1	849.9512	1697.8878	2	1697.8909	-0.0032	53	67	0	26.35	0	15	0.0045	R	IVPESENLVLMTPEK	F			5	Spectrum18498 scans:28145,	15506714	25215	1		0	-1.9	-1.9	R.IVPESENLVLMTPEK.F	NP_970770.1	coenzyme A disulfide reductase [Treponema denticola ATCC 35405]	R.IVPESENLVLMTPEK.F		1
334475663	1	1	435.7739	869.5332	2	869.5334	-0.0003	387	395	0	23.87	0	13	0.0041	K	ILGAQAIGK	G			6	Spectrum8215 scans:14305,	15506714	2958	1		0	-0.3	-0.3	K.ILGAQAIGK.G	NP_970770.1	coenzyme A disulfide reductase [Treponema denticola ATCC 35405]	K.ILGAQAIGK.G		1
334475665	1	1	424.8858	1271.6355	3	1271.6357	-0.0003	78	89	0	19.02	0	13	0.014	K	TSHEVLAVDSSK	K			10	Spectrum3062 scans:7314,	15506714	13643	1		0	-0.2	-0.2	K.TSHEVLAVDSSK.K	NP_970770.1	coenzyme A disulfide reductase [Treponema denticola ATCC 35405]	K.TSHEVLAVDSSK.K		1
334475623	2	0	358.2393	714.464	2	714.464	0	1065	1071	0	33.79	0	15	0.00067	R	TIAAVIK	H			5	Spectrum7749 scans:13708,	15506694	853	1		0	0	0	R.TIAAVIK.H	NP_970773.1	adenylate/guanylate cyclase catalytic [Treponema denticola ATCC 35405]	R.TIAAVIK.H		1
334475688	1	1	449.7894	897.5643	2	897.5647	-0.0004	1534	1541	0	29.4	0	13	0.0011	K	IVGIQIQK	G			5	Spectrum10483 scans:17174,	15506729	3386	1		0	-0.4	-0.4	K.IVGIQIQK.G	NP_970778.1	hypothetical protein TDE0162 [Treponema denticola ATCC 35405]	K.IVGIQIQK.G		1
334475690	1	0	653.3208	1304.627	2	1304.6208	0.0062	112	123	0	23.63	0	15	0.0069	K	GTLELSGTDEQR	N			5	Spectrum6751 scans:12385,	15506729	14963	1		0	4.8	4.8	K.GTLELSGTDEQR.N	NP_970778.1	hypothetical protein TDE0162 [Treponema denticola ATCC 35405]	K.GTLELSGTDEQR.N		1
334475691	1	1	894.49	1786.9655	2	1786.9677	-0.0021	173	189	0	20.75	0	15	0.014	K	TTSIGNNDPLITTVTIK	V			4	Spectrum19391 scans:29152,	15506729	26993	1		0	-1.2	-1.2	K.TTSIGNNDPLITTVTIK.V	NP_970778.1	hypothetical protein TDE0162 [Treponema denticola ATCC 35405]	K.TTSIGNNDPLITTVTIK.V		1
334475689	1	1	630.3504	1258.6862	2	1258.6881	-0.0018	270	282	0	17.36	0	16	0.041	K	NLAVNTATVSAAK	V			3	Spectrum8205 scans:14290,	15506729	13060	1		0	-1.4	-1.4	K.NLAVNTATVSAAK.V	NP_970778.1	hypothetical protein TDE0162 [Treponema denticola ATCC 35405]	K.NLAVNTATVSAAK.V		1
334475759	1	1	784.9081	1567.8017	2	1567.7954	0.0063	58	72	0	26.65	0	15	0.004	K	ENPDVVLSIGQAGNR	A			5	Spectrum14996 scans:23725,	15506776	22525	1		0	4	4	K.ENPDVVLSIGQAGNR.A	NP_970791.1	pyrrolidone-carboxylate peptidase [Treponema denticola ATCC 35405]	K.ENPDVVLSIGQAGNR.A		1
334475758	1	1	690.3624	1378.7103	2	1378.7133	-0.003	3	15	0	18.36	0	17	0.04	K	ILVTGFDPFGGEK	I			4	Spectrum25290 scans:36150,	15506776	17524	1		0	-2.2	-2.2	K.ILVTGFDPFGGEK.I	NP_970791.1	pyrrolidone-carboxylate peptidase [Treponema denticola ATCC 35405]	K.ILVTGFDPFGGEK.I		1
334475494	1	1	688.8313	1375.648	2	1375.648	0	262	273	0	35.93	0	13	0.00029	R	YPNELSGGQQQR	V			5	Spectrum4076 scans:8761,	15506649	17198	1		0	0	0	R.YPNELSGGQQQR.V	NP_970798.1	ABC transporter ATP-binding protein [Treponema denticola ATCC 35405]	R.YPNELSGGQQQR.V		1
334475491	1	1	481.2626	960.5106	2	960.5128	-0.0021	194	202	0	30	0	17	0.0027	R	SIISGLDEK	R			5	Spectrum11403 scans:18295,	15506649	4624	1		0	-2.2	-2.2	R.SIISGLDEK.R	NP_970798.1	ABC transporter ATP-binding protein [Treponema denticola ATCC 35405]	R.SIISGLDEK.R		1
334475490	1	1	309.2045	616.3944	2	616.3948	-0.0004	437	441	0	28.7	0	15	0.0023	K	ILPFK	Y			3	Spectrum10751 scans:17503,	15506649	136	0		0	-0.6	-0.6	K.ILPFK.Y	NP_970798.1	ABC transporter ATP-binding protein [Treponema denticola ATCC 35405]	K.ILPFK.Y		1
334475496	1	1	864.9093	1727.804	2	1727.8002	0.0038	213	227	0	20.15	0	13	0.0097	K	TGFSVNNNYELVDEK	G			5	Spectrum15603 scans:24466,	15506649	26031	1		0	2.2	2.2	K.TGFSVNNNYELVDEK.G	NP_970798.1	ABC transporter ATP-binding protein [Treponema denticola ATCC 35405]	K.TGFSVNNNYELVDEK.G		1
334475495	1	1	697.8351	1393.6556	2	1393.6621	-0.0065	111	121	0	18.18	0	14	0.022	K	EIMPLCDFEIK	R			4	Spectrum25475 scans:36364,	15506649	17899	1		0	-4.7	-4.7	K.EIMPLCDFEIK.R	NP_970798.1	ABC transporter ATP-binding protein [Treponema denticola ATCC 35405]	K.EIMPLCDFEIK.R		1
334475492	1	1	505.2826	1008.5506	2	1008.5491	0.0014	176	184	0	18.13	0	13	0.015	K	TVLSYGLEK	A			4	Spectrum11206 scans:18053,	15506649	5813	1		0	1.4	1.4	K.TVLSYGLEK.A	NP_970798.1	ABC transporter ATP-binding protein [Treponema denticola ATCC 35405]	K.TVLSYGLEK.A		1
334475493	1	1	584.8501	1167.6856	2	1167.6863	-0.0006	2	11	0	14.58	0	13	0.035	M	PEIILQNLTK	R			4	Spectrum17244 scans:26633,	15506649	10047	1		0	-0.5	-0.5	M.PEIILQNLTK.R	NP_970798.1	ABC transporter ATP-binding protein [Treponema denticola ATCC 35405]	M.PEIILQNLTK.R		1
334475660	1	1	661.9236	1321.8326	2	1321.8333	-0.0007	49	61	0	37.02	0	13	0.0002	K	LIQALVPLSLGAK	E			5	Spectrum25505 scans:36398,	15506712	15532	1		0	-0.5	-0.5	K.LIQALVPLSLGAK.E	NP_970814.1	hypothetical protein TDE0198 [Treponema denticola ATCC 35405]	K.LIQALVPLSLGAK.E		1
334475658	1	1	366.2367	730.4588	2	730.4589	-0.0001	87	93	0	25.84	0	13	0.0026	K	TVTGILK	K			5	Spectrum6959 scans:12669,	15506712	994	1		0	-0.1	-0.1	K.TVTGILK.K	NP_970814.1	hypothetical protein TDE0198 [Treponema denticola ATCC 35405]	K.TVTGILK.K		1
334475659	1	1	655.7947	1309.5748	2	1309.5716	0.0032	166	175	0	18.65	0	13	0.014	R	EMIELICDCK	I			6	Spectrum16106 scans:25100,	15506712	15137	1		0	2.4	2.4	R.EMIELICDCK.I	NP_970814.1	hypothetical protein TDE0198 [Treponema denticola ATCC 35405]	R.EMIELICDCK.I		1
334475732	1	1	481.2448	960.4751	2	960.4764	-0.0012	135	142	0	26.64	0	15	0.004	R	NLTDEEIK	A			6	Spectrum5086 scans:10181,	15506756	4612	1		0	-1.2	-1.2	R.NLTDEEIK.A	NP_970820.1	glutamyl-tRNA synthetase [Treponema denticola ATCC 35405]	R.NLTDEEIK.A		1
334475670	1	1	629.3312	1256.6479	2	1256.6473	0.0006	53	64	0	52.96	0	13	0.0000061	K	AVIAQSNVDNAR	E			7	Spectrum3517 scans:7949,	15506717	12979	1		0	0.5	0.5	K.AVIAQSNVDNAR.E	NP_970854.1	thioredoxin, selenocysteine-containing [Treponema denticola ATCC 35405]	K.AVIAQSNVDNAR.E		1
334475419	1	1	671.4	1340.7855	2	1340.785	0.0005	139	152	0	67.63	0	13	1.70E-07	K	AMLLNAIGGIAVAK	A			7	Spectrum25155 scans:35998,	15506631	16077	1		0	0.4	0.4	K.AMLLNAIGGIAVAK.A	NP_970855.1	glycine reductase complex protein GrdD [Treponema denticola ATCC 35405]	K.AMLLNAIGGIAVAK.A		1
334475420	1	1	797.8905	1593.7664	2	1593.7668	-0.0004	122	136	0	61.31	0	16	0.0000016	R	EMILATTTGTTDANR	Y			11	Spectrum10654 scans:17384,	15506631	23059	1		0	-0.3	-0.3	R.EMILATTTGTTDANR.Y	NP_970855.1	glycine reductase complex protein GrdD [Treponema denticola ATCC 35405]	R.EMILATTTGTTDANR.Y		1
334475417	1	1	528.2895	1054.5644	2	1054.5658	-0.0014	310	320	0	38.93	0	13	0.00014	K	PVAAAAAEEVK	A			8	Spectrum4194 scans:8938,	15506631	6830	1		0	-1.3	-1.3	K.PVAAAAAEEVK.A	NP_970855.1	glycine reductase complex protein GrdD [Treponema denticola ATCC 35405]	K.PVAAAAAEEVK.A		1
334475418	1	1	542.3117	1082.6089	2	1082.6084	0.0005	261	272	0	33.21	0	13	0.00048	R	ASGAPAIANALK	F			6	Spectrum11163 scans:18002,	15506631	7449	1		0	0.5	0.5	R.ASGAPAIANALK.F	NP_970855.1	glycine reductase complex protein GrdD [Treponema denticola ATCC 35405]	R.ASGAPAIANALK.F		1
334475511	1	1	403.21	804.4055	2	804.4051	0.0004	206	212	0	54.31	0	16	0.0000076	K	LEGIDMK	D			5	Spectrum8029 scans:14067,	15506653	1746	1		0	0.5	0.5	K.LEGIDMK.D	NP_970856.1	glycine reductase complex protein GrdC [Treponema denticola ATCC 35405]	K.LEGIDMK.D		1
334475513	1	1	596.2985	1190.5824	2	1190.5819	0.0005	32	41	0	40.93	0	15	0.00016	R	LANPEDEYLK	A			8	Spectrum10704 scans:17444,	15506653	10708	1		0	0.4	0.4	R.LANPEDEYLK.A	NP_970856.1	glycine reductase complex protein GrdC [Treponema denticola ATCC 35405]	R.LANPEDEYLK.A		1
334475514	1	1	656.3418	1966.0036	3	1966.0047	-0.0012	463	480	0	37.68	0	16	0.00038	R	LTNLFDGLSFLIEANDGK	G			7	Spectrum34423 scans:48752,	15506653	29458	1		0	-0.6	-0.6	R.LTNLFDGLSFLIEANDGK.G	NP_970856.1	glycine reductase complex protein GrdC [Treponema denticola ATCC 35405]	R.LTNLFDGLSFLIEANDGK.G		1
334475510	1	1	388.7202	775.4259	2	775.4262	-0.0003	449	455	0	25.93	0	16	0.0054	K	NTMIIGK	G			6	Spectrum4905 scans:9920,	15506653	1398	1		0	-0.4	-0.4	K.NTMIIGK.G	NP_970856.1	glycine reductase complex protein GrdC [Treponema denticola ATCC 35405]	K.NTMIIGK.G		1
334475512	1	1	468.2634	934.5122	2	934.5124	-0.0001	407	414	0	19.79	0	15	0.019	K	TQIAEFVK	K			6	Spectrum10967 scans:17760,	15506653	4098	1		0	-0.1	-0.1	K.TQIAEFVK.K	NP_970856.1	glycine reductase complex protein GrdC [Treponema denticola ATCC 35405]	K.TQIAEFVK.K		1
334475525	1	1	544.7734	1087.5323	2	1087.5338	-0.0015	219	227	0	47.78	0	14	0.000023	R	FAENAYFVK	Q			7	Spectrum12176 scans:20291,	15506656	7595	1		0	-1.4	-1.4	R.FAENAYFVK.Q	NP_970866.1	tryptophanase [Treponema denticola ATCC 35405]	R.FAENAYFVK.Q		1
334475524	1	1	471.8229	941.6311	2	941.6314	-0.0002	106	113	0	40.2	0	13	0.000095	K	VLFPLLLK	K			7	Spectrum29742 scans:41737,	15506656	4216	1		0	-0.2	-0.2	K.VLFPLLLK.K	NP_970866.1	tryptophanase [Treponema denticola ATCC 35405]	K.VLFPLLLK.K		1
334475527	1	1	640.8185	1279.6224	2	1279.623	-0.0006	272	281	0	29.07	0	17	0.0032	K	NNQEIYQMIK	G			6	Spectrum13506 scans:22009,	15506656	13950	1		0	-0.5	-0.5	K.NNQEIYQMIK.G	NP_970866.1	tryptophanase [Treponema denticola ATCC 35405]	K.NNQEIYQMIK.G		1
334475522	1	1	358.7037	715.3928	2	715.3938	-0.001	13	18	0	21.4	0	17	0.02	K	MVEPIK	M			4	Spectrum3996 scans:8641,	15506656	856	1		0	-1.4	-1.4	K.MVEPIK.M	NP_970866.1	tryptophanase [Treponema denticola ATCC 35405]	K.MVEPIK.M		1
334475523	1	1	454.2372	906.4599	2	906.4599	-0.0001	4	10	0	20.44	0	13	0.01	K	YVPEPFR	I			5	Spectrum11134 scans:17966,	15506656	3607	1		0	-0.1	-0.1	K.YVPEPFR.I	NP_970866.1	tryptophanase [Treponema denticola ATCC 35405]	K.YVPEPFR.I		1
334475526	1	1	568.8448	1135.675	2	1135.6753	-0.0003	441	449	0	13.89	0	13	0.041	K	IIWEPPILR	H			4	Spectrum26207 scans:37230,	15506656	9065	1		0	-0.3	-0.3	K.IIWEPPILR.H	NP_970866.1	tryptophanase [Treponema denticola ATCC 35405]	K.IIWEPPILR.H		1
334475767	1	1	610.285	1218.5554	2	1218.5557	-0.0003	50	59	0	27.07	0	14	0.0026	K	IQFADGYDYK	A			6	Spectrum12106 scans:20140,	15506782	11521	1		0	-0.2	-0.2	K.IQFADGYDYK.A	NP_970895.1	hypothetical protein TDE0281 [Treponema denticola ATCC 35405]	K.IQFADGYDYK.A		1
334475748	1	1	421.246	840.4774	2	840.4745	0.0029	25	31	0	21.84	0	13	0.0065	R	ILFYTGK	I			6	Spectrum12852 scans:21247,	15506768	2247	1		0	3.5	3.5	R.ILFYTGK.I	NP_970899.1	elongation factor G [Treponema denticola ATCC 35405]	R.ILFYTGK.I		1
334475747	1	1	352.1942	702.3739	2	702.3734	0.0005	294	299	0	16	0	14	0.033	K	LSVPCK	A			4	Spectrum2968 scans:7182,	15506768	790	1		0	0.7	0.7	K.LSVPCK.A	NP_970899.1	elongation factor G [Treponema denticola ATCC 35405]	K.LSVPCK.A		1
334475787	1	1	570.77	1139.5254	2	1139.5281	-0.0027	15	24	0	23.81	0	13	0.0044	R	LVDYMGTDAR	I			7	Spectrum8899 scans:15228,	15506800	9190	1		0	-2.4	-2.4	R.LVDYMGTDAR.I	NP_970925.1	FAD-dependent thymidylate synthase [Treponema denticola ATCC 35405]	R.LVDYMGTDAR.I		1
334475850	1	1	558.257	1114.4994	2	1114.4931	0.0063	238	246	0	13.45	0	13	0.045	K	FYNNIANTR	F	3 Deamidated (NQ)	0.002200200.0	3	Spectrum3181 scans:7476,	15506859	8470	1		0	5.7	5.7	K.FYNNIANTR.F + 3 Deamidated (NQ)	NP_970929.1	ABC transporter ATP-binding protein/peptidase [Treponema denticola ATCC 35405]	K.FYNNIANTR.F + 3 Deamidated (NQ)		1
334475728	1	1	687.8449	1373.6753	2	1373.6796	-0.0043	270	281	0	28	0	15	0.0027	K	DVCLSVPCIVGR	S			4	Spectrum20523 scans:30512,	15506752	17166	1		0	-3.1	-3.1	K.DVCLSVPCIVGR.S	NP_970965.1	L-lactate dehydrogenase [Treponema denticola ATCC 35405]	K.DVCLSVPCIVGR.S		1
334475727	1	1	301.1992	600.3838	2	600.3846	-0.0008	91	95	0	23.94	0	16	0.0091	R	IDLLK	R			4	Spectrum9536 scans:16041,	15506752	46	0		0	-1.3	-1.3	R.IDLLK.R	NP_970965.1	L-lactate dehydrogenase [Treponema denticola ATCC 35405]	R.IDLLK.R		1
334475694	1	1	502.2731	1002.5317	2	1002.5346	-0.0029	138	146	0	36.7	0	17	0.00057	R	VDTLSAIER	K			7	Spectrum9863 scans:16436,	15506732	5668	1		0	-2.9	-2.9	R.VDTLSAIER.K	NP_970966.1	ribose 5-phosphate isomerase B [Treponema denticola ATCC 35405]	R.VDTLSAIER.K		1
334475695	1	1	717.793	1433.5715	2	1433.5769	-0.0054	26	38	0	24.23	0	13	0.0038	K	GYECVDYGAADSK	V			5	Spectrum6646 scans:12242,	15506732	19034	1		0	-3.8	-3.8	K.GYECVDYGAADSK.V	NP_970966.1	ribose 5-phosphate isomerase B [Treponema denticola ATCC 35405]	K.GYECVDYGAADSK.V		1
334475734	1	1	461.7169	921.4192	2	921.4192	0	119	126	0	23.46	0	13	0.005	K	GFAIDDER	L			6	Spectrum7710 scans:13658,	15506758	3895	1		0	0	0	K.GFAIDDER.L	NP_970981.1	hypothetical protein TDE0367 [Treponema denticola ATCC 35405]	K.GFAIDDER.L		1
334475735	3	0	393.2599	784.5052	2	784.5058	-0.0006	362	368	0	20.84	0	13	0.0082	K	IALNLLK	P	Deamidated (NQ)	0.0002000.0	4	Spectrum12330 scans:20558,	15506759	1468	1		0	-0.8	-0.8	K.IALNLLK.P + Deamidated (NQ)	NP_970987.1	ABC transporter ATP-binding protein/permease [Treponema denticola ATCC 35405]	K.IALNLLK.P + Deamidated (NQ)		1
334475356	1	1	807.8607	1613.7069	2	1613.7066	0.0003	122	135	0	75.99	0	13	2.50E-08	R	ICDLFVGETTCDGK	K			10	Spectrum15227 scans:23975,	15506621	23478	1		0	0.2	0.2	R.ICDLFVGETTCDGK.K	NP_971003.1	(R)-2-hydroxyglutaryl-CoA dehydratase subunit beta [Treponema denticola ATCC 35405]	R.ICDLFVGETTCDGK.K		1
334475355	1	1	630.8539	1259.6932	2	1259.6948	-0.0016	96	106	0	56.28	0	15	0.000004	K	FLPTATCPLIK	A			6	Spectrum16884 scans:26202,	15506621	13110	1		0	-1.3	-1.3	K.FLPTATCPLIK.A	NP_971003.1	(R)-2-hydroxyglutaryl-CoA dehydratase subunit beta [Treponema denticola ATCC 35405]	K.FLPTATCPLIK.A		1
334475357	1	1	892.8943	1783.774	2	1783.7763	-0.0023	363	376	0	39.56	0	13	0.00011	K	FCNIYDTEGYFVEK	V			5	Spectrum20479 scans:30461,	15506621	26960	1		0	-1.3	-1.3	K.FCNIYDTEGYFVEK.V	NP_971003.1	(R)-2-hydroxyglutaryl-CoA dehydratase subunit beta [Treponema denticola ATCC 35405]	K.FCNIYDTEGYFVEK.V		1
334475353	1	1	518.2429	1034.4713	2	1034.4702	0.001	244	251	0	37.15	0	13	0.00019	K	LCDELETR	K			7	Spectrum5467 scans:10689,	15506621	6462	1		0	1	1	K.LCDELETR.K	NP_971003.1	(R)-2-hydroxyglutaryl-CoA dehydratase subunit beta [Treponema denticola ATCC 35405]	K.LCDELETR.K		1
334475351	1	1	419.7292	837.4439	2	837.4419	0.0021	237	243	0	35.24	0	13	0.0003	R	FVTMVNK	L			4	Spectrum6395 scans:11897,	15506621	2229	1		0	2.5	2.5	R.FVTMVNK.L	NP_971003.1	(R)-2-hydroxyglutaryl-CoA dehydratase subunit beta [Treponema denticola ATCC 35405]	R.FVTMVNK.L		1
334475352	1	1	450.7608	899.507	2	899.5076	-0.0006	192	199	0	31.62	0	13	0.00069	K	AIEIVNNK	R			4	Spectrum4502 scans:9396,	15506621	3421	1		0	-0.7	-0.7	K.AIEIVNNK.R	NP_971003.1	(R)-2-hydroxyglutaryl-CoA dehydratase subunit beta [Treponema denticola ATCC 35405]	K.AIEIVNNK.R		1
334475350	1	1	414.197	826.3794	2	826.3796	-0.0002	116	121	0	31.01	0	13	0.00079	K	TCPFFR	I			5	Spectrum10367 scans:17039,	15506621	2090	1		0	-0.2	-0.2	K.TCPFFR.I	NP_971003.1	(R)-2-hydroxyglutaryl-CoA dehydratase subunit beta [Treponema denticola ATCC 35405]	K.TCPFFR.I		1
334475354	1	1	529.2985	1056.5825	2	1056.5815	0.001	353	362	0	14.88	0	14	0.046	K	ADGVIDLNLK	F			7	Spectrum15842 scans:24781,	15506621	6872	1		0	0.9	0.9	K.ADGVIDLNLK.F	NP_971003.1	(R)-2-hydroxyglutaryl-CoA dehydratase subunit beta [Treponema denticola ATCC 35405]	K.ADGVIDLNLK.F		1
334475818	2	0	407.7552	813.4959	2	813.496	-0.0001	257	263	0	18.33	0	14	0.02	K	ILAQIEK	L			3	Spectrum6625 scans:12215,	15506828	1860	1		0	-0.1	-0.1	K.ILAQIEK.L	NP_971006.1	(R)-2-hydroxyglutaryl-CoA dehydratase subunit beta [Treponema denticola ATCC 35405]	K.ILAQIEK.L		1
334475337	1	1	690.8539	1379.6933	2	1379.6933	0.0001	171	184	0	84.47	0	16	7.30E-09	K	LGYASDDLAGTGLK	F			9	Spectrum13015 scans:21435,	15506618	17537	1		0	0.1	0.1	K.LGYASDDLAGTGLK.F	NP_971019.1	major outer sheath protein [Treponema denticola ATCC 35405]	K.LGYASDDLAGTGLK.F		1
334475338	1	1	717.9017	1433.7889	2	1433.7952	-0.0063	58	70	0	47.12	0	15	0.000037	K	VVIPLYMGTLNSK	T			6	Spectrum23661 scans:34273,	15506618	19062	1		0	-4.4	-4.4	K.VVIPLYMGTLNSK.T	NP_971019.1	major outer sheath protein [Treponema denticola ATCC 35405]	K.VVIPLYMGTLNSK.T		1
334475336	1	1	670.3302	1338.6458	2	1338.6456	0.0003	500	510	0	42.93	0	14	0.000069	K	IEIDTYWSQGK	L			5	Spectrum16889 scans:26209,	15506618	15989	1		0	0.2	0.2	K.IEIDTYWSQGK.L	NP_971019.1	major outer sheath protein [Treponema denticola ATCC 35405]	K.IEIDTYWSQGK.L		1
334475333	1	1	365.6742	729.3338	2	729.3333	0.0004	364	369	0	41.45	0	13	0.000072	R	FDASYK	W			5	Spectrum2206 scans:6053,	15506618	971	1		0	0.5	0.5	R.FDASYK.W	NP_971019.1	major outer sheath protein [Treponema denticola ATCC 35405]	R.FDASYK.W		1
334475331	1	1	325.6789	649.3432	2	649.3435	-0.0004	185	190	0	38.7	0	18	0.00044	K	FDAGLK	F			5	Spectrum4034 scans:8699,	15506618	343	1		0	-0.6	-0.6	K.FDAGLK.F	NP_971019.1	major outer sheath protein [Treponema denticola ATCC 35405]	K.FDAGLK.F		1
334475335	1	1	503.7639	1005.5133	2	1005.5131	0.0002	490	499	0	36.53	0	15	0.0004	K	VGATFSPAEK	I			6	Spectrum4929 scans:9950,	15506618	5763	1		0	0.2	0.2	K.VGATFSPAEK.I	NP_971019.1	major outer sheath protein [Treponema denticola ATCC 35405]	K.VGATFSPAEK.I		1
334475334	1	1	442.2012	882.3878	2	882.3872	0.0006	191	198	0	35.16	0	13	0.0003	K	FGSNGSWK	A	Deamidated (NQ)	0.00020000.0	5	Spectrum6094 scans:11489,	15506618	3248	1		0	0.7	0.7	K.FGSNGSWK.A + Deamidated (NQ)	NP_971019.1	major outer sheath protein [Treponema denticola ATCC 35405]	K.FGSNGSWK.A + Deamidated (NQ)		1
334475332	1	1	360.7054	719.3961	2	719.3966	-0.0005	358	363	0	33.86	0	14	0.00056	K	VAFDLR	F			5	Spectrum11075 scans:17893,	15506618	873	1		0	-0.7	-0.7	K.VAFDLR.F	NP_971019.1	major outer sheath protein [Treponema denticola ATCC 35405]	K.VAFDLR.F		1
334475330	1	1	324.1788	646.343	2	646.3438	-0.0009	511	515	0	27.72	0	16	0.0038	K	LSWNK	Y			4	Spectrum3861 scans:8444,	15506618	332	1		0	-1.4	-1.4	K.LSWNK.Y	NP_971019.1	major outer sheath protein [Treponema denticola ATCC 35405]	K.LSWNK.Y		1
334475595	1	1	516.2783	1030.542	2	1030.5407	0.0013	146	155	0	38.53	0	14	0.0002	K	STEQAVAIGR	L			8	Spectrum3580 scans:8042,	15506680	6396	1		0	1.3	1.3	K.STEQAVAIGR.L	NP_971021.1	oxidoreductase [Treponema denticola ATCC 35405]	K.STEQAVAIGR.L		1
334475596	1	1	599.7704	1197.5262	2	1197.5271	-0.0009	133	142	0	36.53	0	13	0.00022	K	QCQAFCTVGK	M			7	Spectrum4763 scans:9740,	15506680	10913	1		0	-0.8	-0.8	K.QCQAFCTVGK.M	NP_971021.1	oxidoreductase [Treponema denticola ATCC 35405]	K.QCQAFCTVGK.M		1
334475597	1	1	608.3287	1214.6428	2	1214.6441	-0.0013	116	126	0	29.13	0	16	0.0029	K	TTNLLPAICGR	V			4	Spectrum15944 scans:24906,	15506680	11452	1		0	-1.1	-1.1	K.TTNLLPAICGR.V	NP_971021.1	oxidoreductase [Treponema denticola ATCC 35405]	K.TTNLLPAICGR.V		1
334475722	1	1	427.7939	853.5732	2	853.5749	-0.0017	128	135	0	24.91	0	13	0.0032	K	LIVIIGAR	N			5	Spectrum15723 scans:24617,	15506749	2658	1		0	-2	-2	K.LIVIIGAR.N	NP_971022.1	ferredoxin-NADP(+) reductase subunit alpha [Treponema denticola ATCC 35405]	K.LIVIIGAR.N		1
334475721	1	1	420.7815	839.5484	2	839.548	0.0003	166	173	0	19.6	0	13	0.011	K	ALVTVPLK	E			4	Spectrum12746 scans:21119,	15506749	2238	1		0	0.4	0.4	K.ALVTVPLK.E	NP_971022.1	ferredoxin-NADP(+) reductase subunit alpha [Treponema denticola ATCC 35405]	K.ALVTVPLK.E		1
334475723	1	1	428.7424	855.4702	2	855.4702	0	19	26	0	18.82	0	13	0.013	R	VEAPEIAK	N			3	Spectrum4810 scans:9798,	15506749	2691	1		0	0	0	R.VEAPEIAK.N	NP_971022.1	ferredoxin-NADP(+) reductase subunit alpha [Treponema denticola ATCC 35405]	R.VEAPEIAK.N		1
334475808	1	1	803.9509	1605.8873	2	1605.8879	-0.0006	69	83	0	20.14	0	15	0.015	K	VSPVSNPNIVGWLPK	A			4	Spectrum24970 scans:35797,	15506819	23330	1		0	-0.4	-0.4	K.VSPVSNPNIVGWLPK.A	NP_971023.1	hypothetical protein TDE0409 [Treponema denticola ATCC 35405]	K.VSPVSNPNIVGWLPK.A		1
334475781	1	1	404.2036	806.3927	2	806.3923	0.0005	93	99	0	18.93	0	13	0.013	K	ALADFDR	I			4	Spectrum6312 scans:11781,	15506794	1775	1		0	0.6	0.6	K.ALADFDR.I	NP_971044.1	TPR [Treponema denticola ATCC 35405]	K.ALADFDR.I		1
334475469	1	1	492.7954	983.5763	2	983.5764	0	82	89	0	52.63	0	13	0.0000055	K	QVLDIIQR	W			6	Spectrum13179 scans:21627,	15506643	5099	1		0	0	0	K.QVLDIIQR.W	NP_971054.1	DNA-binding protein [Treponema denticola ATCC 35405]	K.QVLDIIQR.W		1
334475471	1	1	585.8456	1169.6767	2	1169.6768	-0.0001	21	31	0	47.27	0	14	0.000029	K	AGLSQLELALR	A			8	Spectrum21722 scans:32028,	15506643	10096	1		0	-0.1	-0.1	K.AGLSQLELALR.A	NP_971054.1	DNA-binding protein [Treponema denticola ATCC 35405]	K.AGLSQLELALR.A		1
334475470	1	1	557.3036	1112.5927	2	1112.5938	-0.001	5	13	0	31.17	0	13	0.00076	R	EQQNLVINR	L			5	Spectrum5539 scans:10783,	15506643	8419	1		0	-0.9	-0.9	R.EQQNLVINR.L	NP_971054.1	DNA-binding protein [Treponema denticola ATCC 35405]	R.EQQNLVINR.L		1
334475592	1	1	755.385	1508.7553	2	1508.7545	0.0009	142	154	0	78.32	0	15	2.80E-08	K	YIDNNTGLMILDK	E			10	Spectrum19731 scans:29593,	15506678	21163	1		0	0.6	0.6	K.YIDNNTGLMILDK.E	NP_971063.1	ferritin [Treponema denticola ATCC 35405]	K.YIDNNTGLMILDK.E		1
334475751	1	1	602.3055	1202.5965	2	1202.5965	0	330	340	0	21.54	0	15	0.013	K	IELIQCAGGDK	I			4	Spectrum10170 scans:16805,	15506770	11024	1		0	0	0	K.IELIQCAGGDK.I	NP_971065.1	arginine deiminase [Treponema denticola ATCC 35405]	K.IELIQCAGGDK.I		1
334475750	1	1	467.2481	932.4816	2	932.4815	0.0001	312	319	0	19.47	0	15	0.021	K	QIDSTLEK	V			7	Spectrum2470 scans:6495,	15506770	4029	1		0	0.1	0.1	K.QIDSTLEK.V	NP_971065.1	arginine deiminase [Treponema denticola ATCC 35405]	K.QIDSTLEK.V		1
334475752	1	1	645.8123	1289.61	2	1289.6108	-0.0008	382	392	0	19.06	0	15	0.02	K	VLEMPCGELSR	G			3	Spectrum13210 scans:21664,	15506770	14355	1		0	-0.6	-0.6	K.VLEMPCGELSR.G	NP_971065.1	arginine deiminase [Treponema denticola ATCC 35405]	K.VLEMPCGELSR.G		1
334475715	1	1	729.8642	1457.7138	2	1457.7184	-0.0046	9	22	0	34.83	0	13	0.00033	R	GGVIMDVTNPEQAK	I			6	Spectrum12100 scans:20125,	15506744	19657	1		0	-3.2	-3.2	R.GGVIMDVTNPEQAK.I	NP_971070.1	pyridoxal biosynthesis lyase PdxS [Treponema denticola ATCC 35405]	R.GGVIMDVTNPEQAK.I		1
334475714	1	1	367.6913	733.368	2	733.368	0	1	6	0	17.77	0	13	0.018	-	MDILDK	L			5	Spectrum8007 scans:14038,	15506744	1029	1		0	0	0	-.MDILDK.L	NP_971070.1	pyridoxal biosynthesis lyase PdxS [Treponema denticola ATCC 35405]	-.MDILDK.L		1
334475294	1	1	928.4207	1854.8269	2	1854.8265	0.0004	34	52	0	100.23	0	13	9.50E-11	K	NTASSLGSESSLDMQSGGK	T			13	Spectrum9460 scans:15955,	15506612	27915	1		0	0.2	0.2	K.NTASSLGSESSLDMQSGGK.T	NP_971082.1	hypothetical protein TDE0468 [Treponema denticola ATCC 35405]	K.NTASSLGSESSLDMQSGGK.T		1
334475293	1	1	635.3273	1268.64	2	1268.6401	-0.0001	189	199	0	44.88	0	15	0.000059	K	AEFYQGSQLVK	I			8	Spectrum11731 scans:19039,	15506612	13555	1		0	-0.1	-0.1	K.AEFYQGSQLVK.I	NP_971082.1	hypothetical protein TDE0468 [Treponema denticola ATCC 35405]	K.AEFYQGSQLVK.I		1
334475289	1	1	466.7743	931.534	2	931.5338	0.0001	53	60	0	44.71	0	13	0.000042	K	TLSTLEIR	Q			7	Spectrum11309 scans:18180,	15506612	4020	1		0	0.1	0.1	K.TLSTLEIR.Q	NP_971082.1	hypothetical protein TDE0468 [Treponema denticola ATCC 35405]	K.TLSTLEIR.Q		1
334475291	1	1	546.3193	1090.624	2	1090.6234	0.0006	225	234	0	41.18	0	13	0.000091	K	TNTSTIITIK	R			7	Spectrum11025 scans:17834,	15506612	7705	1		0	0.6	0.6	K.TNTSTIITIK.R	NP_971082.1	hypothetical protein TDE0468 [Treponema denticola ATCC 35405]	K.TNTSTIITIK.R		1
334475290	1	1	528.7845	1055.5544	2	1055.5539	0.0005	200	207	0	40.75	0	13	0.000084	K	ILELYDYK	E			5	Spectrum16007 scans:24983,	15506612	6850	1		0	0.5	0.5	K.ILELYDYK.E	NP_971082.1	hypothetical protein TDE0468 [Treponema denticola ATCC 35405]	K.ILELYDYK.E		1
334475292	1	1	562.8028	1123.591	2	1123.5914	-0.0003	242	250	0	40.44	0	15	0.00016	K	IPDYIFTQK	Y			7	Spectrum16105 scans:25099,	15506612	8678	1		0	-0.3	-0.3	K.IPDYIFTQK.Y	NP_971082.1	hypothetical protein TDE0468 [Treponema denticola ATCC 35405]	K.IPDYIFTQK.Y		1
334475295	1	1	928.9201	1855.8256	2	1855.8105	0.0151	34	52	0	39.72	0	13	0.00011	K	NTASSLGSESSLDMQSGGK	T	Deamidated (NQ)	0.2000000000000000000.0	8	Spectrum9352 scans:15823,	15506612	27919	1		0	8.1	8.1	K.NTASSLGSESSLDMQSGGK.T + Deamidated (NQ)	NP_971082.1	hypothetical protein TDE0468 [Treponema denticola ATCC 35405]	K.NTASSLGSESSLDMQSGGK.T + Deamidated (NQ)		1
334475287	1	1	390.7201	779.4257	2	779.4251	0.0006	88	93	0	30.02	0	13	0.001	R	FLMIEK	A			4	Spectrum12180 scans:20300,	15506612	1422	1		0	0.8	0.8	R.FLMIEK.A	NP_971082.1	hypothetical protein TDE0468 [Treponema denticola ATCC 35405]	R.FLMIEK.A		1
334475286	1	1	300.7075	599.4004	2	599.4006	-0.0002	184	188	0	25.59	0	13	0.0033	K	NLLLK	A			4	Spectrum7610 scans:13518,	15506612	24	1		0	-0.3	-0.3	K.NLLLK.A	NP_971082.1	hypothetical protein TDE0468 [Treponema denticola ATCC 35405]	K.NLLLK.A		1
334475288	1	1	427.7257	853.4368	2	853.4368	0.0001	102	108	0	22.5	0	13	0.0056	K	MYLAQTK	K			5	Spectrum3602 scans:8069,	15506612	2651	1		0	0.1	0.1	K.MYLAQTK.K	NP_971082.1	hypothetical protein TDE0468 [Treponema denticola ATCC 35405]	K.MYLAQTK.K		1
334475296	1	1	760.7255	2279.1546	3	2279.1573	-0.0027	147	166	1	22.05	0	17	0.019	K	ILGEEEYDGKPVYLIESTPK	D			8	Spectrum18925 scans:28626,	15506612	32312	1		0	-1.2	-1.2	K.ILGEEEYDGKPVYLIESTPK.D	NP_971082.1	hypothetical protein TDE0468 [Treponema denticola ATCC 35405]	K.ILGEEEYDGKPVYLIESTPK.D		1
334475612	1	1	591.8276	1181.6407	2	1181.6404	0.0003	431	441	0	35	0	13	0.00035	K	LNLGDINGIPR	V	Deamidated (NQ)	0.00000020000.0	7	Spectrum17222 scans:26604,	15506689	10459	1		0	0.3	0.3	K.LNLGDINGIPR.V + Deamidated (NQ)	NP_971093.2	hydroxylamine reductase [Treponema denticola ATCC 35405]	K.LNLGDINGIPR.V + Deamidated (NQ)		1
334475610	1	1	525.281	1048.5475	2	1048.5474	0	173	181	0	26.81	0	16	0.0042	K	TLSMLIDEK	L			5	Spectrum15011 scans:23742,	15506689	6685	1		0	0	0	K.TLSMLIDEK.L	NP_971093.2	hydroxylamine reductase [Treponema denticola ATCC 35405]	K.TLSMLIDEK.L		1
334475611	1	1	574.3104	1146.6062	2	1146.6067	-0.0005	415	425	0	22.87	0	15	0.0098	K	NTVILTAGCAK	Y			4	Spectrum7311 scans:13122,	15506689	9427	1		0	-0.4	-0.4	K.NTVILTAGCAK.Y	NP_971093.2	hydroxylamine reductase [Treponema denticola ATCC 35405]	K.NTVILTAGCAK.Y		1
334475613	1	1	673.8362	1345.6579	2	1345.6554	0.0025	403	414	0	19.86	0	16	0.021	R	SYYTGFAEALPK	N			5	Spectrum18870 scans:28564,	15506689	16165	1		0	1.9	1.9	R.SYYTGFAEALPK.N	NP_971093.2	hydroxylamine reductase [Treponema denticola ATCC 35405]	R.SYYTGFAEALPK.N		1
334475778	1	1	515.3095	1028.6045	2	1028.6052	-0.0007	63	70	0	25.39	0	14	0.004	R	IIIELICR	D			5	Spectrum20593 scans:30588,	15506792	6368	1		0	-0.7	-0.7	R.IIIELICR.D	NP_971123.1	hypothetical protein TDE0509 [Treponema denticola ATCC 35405]	R.IIIELICR.D		1
334475737	1	1	451.2722	900.5299	2	900.528	0.0019	3	10	0	33.93	0	14	0.00057	K	IIQTEIGK	A			4	Spectrum5083 scans:10176,	15506761	3440	1		0	2.1	2.1	K.IIQTEIGK.A	NP_971135.1	carboxylesterase [Treponema denticola ATCC 35405]	K.IIQTEIGK.A		1
334475203	1	1	716.8618	1431.709	2	1431.7093	-0.0003	147	159	0	96.92	0	15	3.30E-10	K	VDDNVTIGEITEK	I			12	Spectrum12315 scans:20535,	15506604	18972	1		0	-0.2	-0.2	K.VDDNVTIGEITEK.I	NP_971139.1	hypothetical protein TDE0525 [Treponema denticola ATCC 35405]	K.VDDNVTIGEITEK.I		1
334475202	1	1	629.8195	1257.6245	2	1257.6241	0.0004	29	39	0	66.93	0	15	3.90E-07	K	NTISISFDFSK	K			7	Spectrum22315 scans:32726,	15506604	13007	1		0	0.3	0.3	K.NTISISFDFSK.K	NP_971139.1	hypothetical protein TDE0525 [Treponema denticola ATCC 35405]	K.NTISISFDFSK.K		1
334475201	1	1	606.8171	1211.6196	2	1211.6187	0.001	62	72	0	47.08	0	15	0.000033	K	NLFVTDFTAGK	G			8	Spectrum20282 scans:30227,	15506604	11329	1		0	0.8	0.8	K.NLFVTDFTAGK.G	NP_971139.1	hypothetical protein TDE0525 [Treponema denticola ATCC 35405]	K.NLFVTDFTAGK.G		1
334475200	1	1	522.298	1042.5815	2	1042.5811	0.0004	106	113	0	39.47	0	15	0.0002	K	IQLQWDIK	N			6	Spectrum18951 scans:28654,	15506604	6539	1		0	0.4	0.4	K.IQLQWDIK.N	NP_971139.1	hypothetical protein TDE0525 [Treponema denticola ATCC 35405]	K.IQLQWDIK.N		1
334475199	1	1	474.2819	946.5492	2	946.5487	0.0005	127	134	0	37.82	0	13	0.00019	K	IFIEANIK	W			6	Spectrum13177 scans:21625,	15506604	4300	1		0	0.5	0.5	K.IFIEANIK.W	NP_971139.1	hypothetical protein TDE0525 [Treponema denticola ATCC 35405]	K.IFIEANIK.W		1
334475647	1	1	618.317	1234.6195	2	1234.6193	0.0001	59	69	0	39.38	0	16	0.00028	K	IPIEYAETSGR	D			7	Spectrum9170 scans:15589,	15506706	12130	1		0	0.1	0.1	K.IPIEYAETSGR.D	NP_971151.1	hypothetical protein TDE0537 [Treponema denticola ATCC 35405]	K.IPIEYAETSGR.D		1
334475646	1	1	549.7481	1097.4815	2	1097.4812	0.0004	124	132	0	22.79	0	13	0.0053	R	CFQNISDSK	T			7	Spectrum3730 scans:8255,	15506706	7881	1		0	0.4	0.4	R.CFQNISDSK.T	NP_971151.1	hypothetical protein TDE0537 [Treponema denticola ATCC 35405]	R.CFQNISDSK.T		1
334475764	1	1	581.3194	1160.6242	2	1160.6223	0.0019	146	156	0	28.04	0	16	0.0035	K	IGSVMEIIGSR	L			4	Spectrum19597 scans:29426,	15506780	9843	1		0	1.6	1.6	K.IGSVMEIIGSR.L	NP_971184.1	hypothetical protein TDE0570 [Treponema denticola ATCC 35405]	K.IGSVMEIIGSR.L		1
334475770	1	1	394.2317	786.4489	2	786.4487	0.0002	220	226	0	23.29	0	15	0.0082	R	TPISEIK	N			4	Spectrum4664 scans:9619,	15506786	1494	1		0	0.3	0.3	R.TPISEIK.N	NP_971189.1	aspartyl/glutamyl-tRNA amidotransferase subunit B [Treponema denticola ATCC 35405]	R.TPISEIK.N		1
334475771	1	1	492.7562	983.4978	2	983.4964	0.0014	60	67	0	17.36	0	13	0.021	K	EYVEFGIK	A			4	Spectrum13850 scans:22426,	15506786	5083	1		0	1.4	1.4	K.EYVEFGIK.A	NP_971189.1	aspartyl/glutamyl-tRNA amidotransferase subunit B [Treponema denticola ATCC 35405]	K.EYVEFGIK.A		1
334475725	1	1	675.3202	1348.6258	2	1348.6259	-0.0001	273	283	0	33.71	0	14	0.00057	R	ENDVQDPYTLR	C			5	Spectrum9718 scans:16256,	15506751	16280	1		0	-0.1	-0.1	R.ENDVQDPYTLR.C	NP_971202.1	histidine ammonia-lyase [Treponema denticola ATCC 35405]	R.ENDVQDPYTLR.C		1
334475726	1	1	714.4099	2140.2079	3	2140.2104	-0.0025	3	23	1	17.73	0	13	0.017	K	VKPVTVTGSSLTIEDVVAVAR	H			5	Spectrum24116 scans:34811,	15506751	31262	1		0	-1.2	-1.2	K.VKPVTVTGSSLTIEDVVAVAR.H	NP_971202.1	histidine ammonia-lyase [Treponema denticola ATCC 35405]	K.VKPVTVTGSSLTIEDVVAVAR.H		1
334475707	1	1	480.2615	958.5085	2	958.5083	0.0002	57	64	0	42.12	0	15	0.000098	R	NISVEEIR	N			5	Spectrum9491 scans:15990,	15506738	4556	1		0	0.2	0.2	R.NISVEEIR.N	NP_971214.1	hypothetical protein TDE0600 [Treponema denticola ATCC 35405]	R.NISVEEIR.N		1
334475627	1	1	490.7684	979.5223	2	979.5226	-0.0003	134	141	0	26.35	0	13	0.0023	R	LTDYEVIK	K			5	Spectrum9693 scans:16228,	15506697	5003	1		0	-0.3	-0.3	R.LTDYEVIK.K	NP_971237.1	precorrin-3B C(17)-methyltransferase [Treponema denticola ATCC 35405]	R.LTDYEVIK.K		1
334475626	2	0	300.1953	598.3761	2	598.3802	-0.0041	231	235	0	25.61	0	13	0.0027	K	IITPR	G			3	Spectrum6789 scans:12438,	15506697	2	1		0	-6.9	-6.9	K.IITPR.G	NP_971237.1	precorrin-3B C(17)-methyltransferase [Treponema denticola ATCC 35405]	K.IITPR.G		1
334475789	1	0	351.2311	700.4477	2	700.4483	-0.0006	46	52	0	23.76	0	15	0.0069	K	SIAGIIK	P			4	Spectrum11392 scans:18283,	15506802	779	1		0	-0.9	-0.9	K.SIAGIIK.P	NP_971239.1	ABC transporter ATP-binding protein [Treponema denticola ATCC 35405]	K.SIAGIIK.P		1
334475521	1	1	531.2689	1060.5232	2	1060.5229	0.0002	168	176	0	57.65	0	16	0.0000037	K	YGLSYYPAK	G			6	Spectrum11351 scans:18234,	15506655	6982	1		0	0.2	0.2	K.YGLSYYPAK.G	NP_971241.1	co-chaperone protein GrpE [Treponema denticola ATCC 35405]	K.YGLSYYPAK.G		1
334475518	1	1	493.2226	984.4306	2	984.4301	0.0005	94	101	0	30.44	0	13	0.0009	K	AADFENYR	K			6	Spectrum6317 scans:11787,	15506655	5110	1		0	0.5	0.5	K.AADFENYR.K	NP_971241.1	co-chaperone protein GrpE [Treponema denticola ATCC 35405]	K.AADFENYR.K		1
334475519	1	1	508.7462	1015.4777	2	1015.4822	-0.0044	66	74	0	27.42	0	13	0.0018	K	NDDVLSPEK	R			7	Spectrum3905 scans:8503,	15506655	5967	1		0	-4.3	-4.3	K.NDDVLSPEK.R	NP_971241.1	co-chaperone protein GrpE [Treponema denticola ATCC 35405]	K.NDDVLSPEK.R		1
334475520	1	1	509.2777	1016.5409	2	1016.5398	0.0011	221	229	0	24.47	0	16	0.0086	K	VMVLMPAEK	Q			7	Spectrum12556 scans:20869,	15506655	6000	1		0	1.1	1.1	K.VMVLMPAEK.Q	NP_971241.1	co-chaperone protein GrpE [Treponema denticola ATCC 35405]	K.VMVLMPAEK.Q		1
334475151	1	1	754.857	1507.6994	2	1507.7002	-0.0007	495	508	0	112.46	0	14	7.90E-12	R	IESSSGLSESEIDR	M			13	Spectrum8600 scans:14804,	15506600	21066	1		0	-0.5	-0.5	R.IESSSGLSESEIDR.M	NP_971242.1	molecular chaperone DnaK [Treponema denticola ATCC 35405]	R.IESSSGLSESEIDR.M		1
334475148	1	1	645.3196	1288.6246	2	1288.6259	-0.0013	568	579	0	107.35	0	14	2.80E-11	R	QALNSDNTADIK	A			11	Spectrum3890 scans:8485,	15506600	14330	1		0	-1	-1	R.QALNSDNTADIK.A	NP_971242.1	molecular chaperone DnaK [Treponema denticola ATCC 35405]	R.QALNSDNTADIK.A		1
334475152	1	1	783.9362	1565.8578	2	1565.8566	0.0012	447	461	0	103.94	0	14	5.70E-11	R	TLGNFDLVGIPPAPR	G			10	Spectrum25178 scans:36024,	15506600	22474	1		0	0.8	0.8	R.TLGNFDLVGIPPAPR.G	NP_971242.1	molecular chaperone DnaK [Treponema denticola ATCC 35405]	R.TLGNFDLVGIPPAPR.G		1
334475149	1	1	645.8124	1289.6102	2	1289.6099	0.0003	568	579	0	84.11	0	15	6.20E-09	R	QALNSDNTADIK	A	Deamidated (NQ)	0.000200000000.0	10	Spectrum4643 scans:9591,	15506600	14356	1		0	0.2	0.2	R.QALNSDNTADIK.A + Deamidated (NQ)	NP_971242.1	molecular chaperone DnaK [Treponema denticola ATCC 35405]	R.QALNSDNTADIK.A + Deamidated (NQ)		1
334475150	1	1	698.342	1394.6695	2	1394.6677	0.0018	531	542	0	79.91	0	15	1.60E-08	K	NNADSLIYQTEK	T			8	Spectrum10092 scans:16713,	15506600	17933	1		0	1.3	1.3	K.NNADSLIYQTEK.T	NP_971242.1	molecular chaperone DnaK [Treponema denticola ATCC 35405]	K.NNADSLIYQTEK.T		1
334475145	1	1	486.2794	970.5443	2	970.5447	-0.0004	559	567	0	69.05	0	13	1.20E-07	K	IEAAIADLR	Q			8	Spectrum11938 scans:19751,	15506600	4793	1		0	-0.4	-0.4	K.IEAAIADLR.Q	NP_971242.1	molecular chaperone DnaK [Treponema denticola ATCC 35405]	K.IEAAIADLR.Q		1
334475147	1	1	583.2957	1164.5767	2	1164.5775	-0.0007	582	591	0	68.47	0	15	2.30E-07	K	TENLQQAAYK	I			7	Spectrum3903 scans:8500,	15506600	9968	1		0	-0.6	-0.6	K.TENLQQAAYK.I	NP_971242.1	molecular chaperone DnaK [Treponema denticola ATCC 35405]	K.TENLQQAAYK.I		1
334475144	1	1	442.215	882.4155	2	882.4157	-0.0002	592	598	0	31.81	0	13	0.00079	K	IAEEMYK	Q			4	Spectrum4060 scans:8739,	15506600	3250	1		0	-0.2	-0.2	K.IAEEMYK.Q	NP_971242.1	molecular chaperone DnaK [Treponema denticola ATCC 35405]	K.IAEEMYK.Q		1
334475146	1	1	551.7692	1101.5238	2	1101.5237	0.0001	56	64	0	15.42	0	13	0.032	K	NQMITNPER	T			6	Spectrum3723 scans:8246,	15506600	8014	1		0	0.1	0.1	K.NQMITNPER.T	NP_971242.1	molecular chaperone DnaK [Treponema denticola ATCC 35405]	K.NQMITNPER.T		1
334475743	1	1	420.2166	838.4187	2	838.4185	0.0003	164	170	0	32.72	0	13	0.00053	K	AELSYTR	N			6	Spectrum2545 scans:6604,	15506765	2230	1		0	0.4	0.4	K.AELSYTR.N	NP_971243.1	chaperone protein DnaJ [Treponema denticola ATCC 35405]	K.AELSYTR.N		1
334475809	1	1	481.2538	960.4929	2	960.4916	0.0013	315	322	0	20.11	0	15	0.016	K	ELFPNDVK	L			6	Spectrum10673 scans:17407,	15506820	4619	1		0	1.4	1.4	K.ELFPNDVK.L	NP_971267.1	M20/M25/M40 family peptidase [Treponema denticola ATCC 35405]	K.ELFPNDVK.L		1
334475814	1	1	428.7678	855.521	2	855.529	-0.008	115	121	1	19.23	0	13	0.012	K	IQAVIRR	T	Deamidated (NQ)	0.0200000.0	3	Spectrum9307 scans:15768,	15506824	2713	1		0	-9.4	-9.4	K.IQAVIRR.T + Deamidated (NQ)	NP_971268.1	response regulator [Treponema denticola ATCC 35405]	K.IQAVIRR.T + Deamidated (NQ)		1
334475625	1	1	778.895	1555.7754	2	1555.777	-0.0016	118	130	0	65.37	0	14	3.80E-07	K	LIETFSNEELFSK	A			11	Spectrum20510 scans:30497,	15506696	22205	1		0	-1	-1	K.LIETFSNEELFSK.A	NP_971272.1	hypothetical protein TDE0659 [Treponema denticola ATCC 35405]	K.LIETFSNEELFSK.A		1
334475276	1	1	802.9042	1603.7938	2	1603.7941	-0.0003	291	304	0	93.88	0	16	8.80E-10	K	SVEDLNLENTTIEK	T			12	Spectrum14245 scans:22875,	15506610	23272	1		0	-0.2	-0.2	K.SVEDLNLENTTIEK.T	NP_971277.1	OmpA protein [Treponema denticola ATCC 35405]	K.SVEDLNLENTTIEK.T		1
334475272	1	1	434.7319	867.4492	2	867.449	0.0002	34	40	0	50.8	0	13	0.0000083	K	NAEFLFK	F			6	Spectrum14677 scans:23370,	15506610	2891	1		0	0.2	0.2	K.NAEFLFK.F	NP_971277.1	OmpA protein [Treponema denticola ATCC 35405]	K.NAEFLFK.F		1
334475270	1	1	393.2599	784.5052	2	784.5058	-0.0006	336	342	0	50.32	0	13	0.0000093	K	IGEILLK	F			6	Spectrum12330 scans:20558,	15506610	1468	1		0	-0.8	-0.8	K.IGEILLK.F	NP_971277.1	OmpA protein [Treponema denticola ATCC 35405]	K.IGEILLK.F		1
334475274	1	1	465.7788	929.5431	2	929.5433	-0.0002	415	422	0	46.13	0	13	0.000024	R	VEITILDK	-			5	Spectrum14258 scans:22890,	15506610	3990	1		0	-0.2	-0.2	R.VEITILDK.-	NP_971277.1	OmpA protein [Treponema denticola ATCC 35405]	R.VEITILDK.-		1
334475275	1	1	626.7823	1251.5501	2	1251.552	-0.0018	234	242	0	43.89	0	13	0.000041	R	QNLYWDEER	G			7	Spectrum11600 scans:18542,	15506610	12731	1		0	-1.4	-1.4	R.QNLYWDEER.G	NP_971277.1	OmpA protein [Treponema denticola ATCC 35405]	R.QNLYWDEER.G		1
334475277	1	1	818.8679	1635.7212	2	1635.7239	-0.0027	243	255	0	32.49	0	13	0.00056	R	GNLYCYNEEFSIK	M			6	Spectrum17735 scans:27259,	15506610	23996	1		0	-1.7	-1.7	R.GNLYCYNEEFSIK.M	NP_971277.1	OmpA protein [Treponema denticola ATCC 35405]	R.GNLYCYNEEFSIK.M		1
334475269	1	1	335.7101	669.4057	2	669.4061	-0.0005	222	227	0	25.86	0	13	0.0026	K	IDVPVK	I			4	Spectrum6010 scans:11376,	15506610	492	1		0	-0.7	-0.7	K.IDVPVK.I	NP_971277.1	OmpA protein [Treponema denticola ATCC 35405]	K.IDVPVK.I		1
334475273	1	1	448.735	895.4553	2	895.4552	0.0002	115	121	0	21.44	0	14	0.011	R	NYPSIFR	R			5	Spectrum13391 scans:21873,	15506610	3357	1		0	0.2	0.2	R.NYPSIFR.R	NP_971277.1	OmpA protein [Treponema denticola ATCC 35405]	R.NYPSIFR.R		1
334475271	1	1	401.7266	801.4386	2	801.4385	0.0001	141	147	0	21.39	0	15	0.014	R	NVPTFPK	H			4	Spectrum8248 scans:14347,	15506610	1724	1		0	0.1	0.1	R.NVPTFPK.H	NP_971277.1	OmpA protein [Treponema denticola ATCC 35405]	R.NVPTFPK.H		1
334475245	1	1	767.3976	1532.7806	2	1532.7756	0.005	609	622	0	91.95	0	16	1.40E-09	K	NITTIDMALEGVEK	V			9	Spectrum21601 scans:31845,	15506607	21717	1		0	3.3	3.3	K.NITTIDMALEGVEK.V	NP_971278.1	pyruvate ferredoxin/flavodoxin oxidoreductase [Treponema denticola ATCC 35405]	K.NITTIDMALEGVEK.V		1
334475242	1	1	649.3518	1296.6891	2	1296.69	-0.001	566	576	0	61.45	0	13	7.50E-07	R	INVVMQTAFFK	I			9	Spectrum23143 scans:33674,	15506607	14625	1		0	-0.8	-0.8	R.INVVMQTAFFK.I	NP_971278.1	pyruvate ferredoxin/flavodoxin oxidoreductase [Treponema denticola ATCC 35405]	R.INVVMQTAFFK.I		1
334475248	1	1	801.3843	1600.7541	2	1600.7555	-0.0014	527	539	0	56.56	0	14	0.0000033	K	NEIWDNMPVEVQK	Q			11	Spectrum19471 scans:29244,	15506607	23185	1		0	-0.9	-0.9	K.NEIWDNMPVEVQK.Q	NP_971278.1	pyruvate ferredoxin/flavodoxin oxidoreductase [Treponema denticola ATCC 35405]	K.NEIWDNMPVEVQK.Q		1
334475243	1	1	662.8607	1323.7069	2	1323.7074	-0.0005	237	247	0	56.43	0	16	0.0000047	K	YYLATPEIVQK	Q			10	Spectrum15586 scans:24446,	15506607	15590	1		0	-0.4	-0.4	K.YYLATPEIVQK.Q	NP_971278.1	pyruvate ferredoxin/flavodoxin oxidoreductase [Treponema denticola ATCC 35405]	K.YYLATPEIVQK.Q		1
334475239	1	1	554.2688	1106.523	2	1106.5244	-0.0014	386	395	0	55.64	0	13	0.0000027	K	GVFDNLEGEK	K			6	Spectrum12448 scans:20725,	15506607	8209	1		0	-1.3	-1.3	K.GVFDNLEGEK.K	NP_971278.1	pyruvate ferredoxin/flavodoxin oxidoreductase [Treponema denticola ATCC 35405]	K.GVFDNLEGEK.K		1
334475238	1	1	510.2631	1018.5117	2	1018.5117	0	348	357	0	44.22	0	15	0.000074	R	TAIGEMQAAK	K			9	Spectrum4632 scans:9574,	15506607	6056	1		0	0	0	R.TAIGEMQAAK.K	NP_971278.1	pyruvate ferredoxin/flavodoxin oxidoreductase [Treponema denticola ATCC 35405]	R.TAIGEMQAAK.K		1
334475244	1	1	725.8629	1449.7113	2	1449.7075	0.0038	1104	1115	0	38.37	0	15	0.00023	K	EAVSCGLWPLYR	Y			7	Spectrum23628 scans:34230,	15506607	19499	1		0	2.6	2.6	K.EAVSCGLWPLYR.Y	NP_971278.1	pyruvate ferredoxin/flavodoxin oxidoreductase [Treponema denticola ATCC 35405]	K.EAVSCGLWPLYR.Y		1
334475241	1	1	627.8077	1253.6008	2	1253.5962	0.0046	185	194	0	37.41	0	15	0.0003	K	IEEVSYDIMR	Q			7	Spectrum14707 scans:23406,	15506607	12863	1		0	3.7	3.7	K.IEEVSYDIMR.Q	NP_971278.1	pyruvate ferredoxin/flavodoxin oxidoreductase [Treponema denticola ATCC 35405]	K.IEEVSYDIMR.Q		1
334475237	1	1	484.7764	967.5382	2	967.5379	0.0004	548	555	0	37.41	0	13	0.00018	K	FYVIDAIK	I			7	Spectrum18602 scans:28261,	15506607	4736	1		0	0.4	0.4	K.FYVIDAIK.I	NP_971278.1	pyruvate ferredoxin/flavodoxin oxidoreductase [Treponema denticola ATCC 35405]	K.FYVIDAIK.I		1
334475234	1	1	461.7388	921.463	2	921.463	0.0001	378	385	0	34.7	0	15	0.00054	K	EFTPAMVK	G			6	Spectrum9955 scans:16550,	15506607	3897	1		0	0.1	0.1	K.EFTPAMVK.G	NP_971278.1	pyruvate ferredoxin/flavodoxin oxidoreductase [Treponema denticola ATCC 35405]	K.EFTPAMVK.G		1
334475249	1	1	814.4689	1626.9232	2	1626.9232	0	577	591	0	32.8	0	13	0.00052	K	IFGILPEAEAVDLIK	K			6	Spectrum31562 scans:44299,	15506607	23830	1		0	0	0	K.IFGILPEAEAVDLIK.K	NP_971278.1	pyruvate ferredoxin/flavodoxin oxidoreductase [Treponema denticola ATCC 35405]	K.IFGILPEAEAVDLIK.K		1
334475236	1	1	484.2584	966.5022	2	966.5022	0	716	724	0	28.65	0	13	0.0016	K	AYDSSLLAK	A			7	Spectrum8666 scans:14887,	15506607	4716	1		0	0	0	K.AYDSSLLAK.A	NP_971278.1	pyruvate ferredoxin/flavodoxin oxidoreductase [Treponema denticola ATCC 35405]	K.AYDSSLLAK.A		1
334475231	1	1	392.1871	782.3596	2	782.3599	-0.0002	414	419	0	27.84	0	13	0.0016	K	YDPNFK	L			4	Spectrum3335 scans:7694,	15506607	1442	1		0	-0.3	-0.3	K.YDPNFK.L	NP_971278.1	pyruvate ferredoxin/flavodoxin oxidoreductase [Treponema denticola ATCC 35405]	K.YDPNFK.L		1
334475246	1	1	767.8715	1533.7285	2	1533.7311	-0.0026	334	347	0	27.32	0	15	0.003	K	EAGSLGEPLYEDVR	T			5	Spectrum15523 scans:24366,	15506607	21731	1		0	-1.7	-1.7	K.EAGSLGEPLYEDVR.T	NP_971278.1	pyruvate ferredoxin/flavodoxin oxidoreductase [Treponema denticola ATCC 35405]	K.EAGSLGEPLYEDVR.T		1
334475235	1	1	474.7435	947.4724	2	947.4712	0.0012	1126	1133	0	24.51	0	14	0.0046	K	NPFQLDSK	E			5	Spectrum9817 scans:16378,	15506607	4318	1		0	1.3	1.3	K.NPFQLDSK.E	NP_971278.1	pyruvate ferredoxin/flavodoxin oxidoreductase [Treponema denticola ATCC 35405]	K.NPFQLDSK.E		1
334475232	1	1	409.7253	817.4361	2	817.4368	-0.0006	1160	1166	0	22.56	0	17	0.014	R	AQMLLDK	A			5	Spectrum6248 scans:11687,	15506607	1922	1		0	-0.7	-0.7	R.AQMLLDK.A	NP_971278.1	pyruvate ferredoxin/flavodoxin oxidoreductase [Treponema denticola ATCC 35405]	R.AQMLLDK.A		1
334475240	1	1	619.3326	1236.6506	2	1236.6503	0.0003	515	526	0	21.27	0	15	0.012	K	GGTFLLNAPYGK	N			6	Spectrum16907 scans:26231,	15506607	12217	1		0	0.2	0.2	K.GGTFLLNAPYGK.N	NP_971278.1	pyruvate ferredoxin/flavodoxin oxidoreductase [Treponema denticola ATCC 35405]	K.GGTFLLNAPYGK.N		1
334475247	1	1	775.3937	1548.7729	2	1548.7705	0.0024	609	622	0	20.32	0	16	0.021	K	NITTIDMALEGVEK	V	Oxidation (M)	0.00000010000000.0	4	Spectrum19865 scans:29742,	15506607	22072	1		0	1.5	1.5	K.NITTIDMALEGVEK.V + Oxidation (M)	NP_971278.1	pyruvate ferredoxin/flavodoxin oxidoreductase [Treponema denticola ATCC 35405]	K.NITTIDMALEGVEK.V + Oxidation (M)		1
334475233	1	1	414.2527	826.4909	2	826.4912	-0.0003	1021	1029	0	19.39	0	13	0.012	K	ATPIGAVAK	F			6	Spectrum3608 scans:8077,	15506607	2095	1		0	-0.4	-0.4	K.ATPIGAVAK.F	NP_971278.1	pyruvate ferredoxin/flavodoxin oxidoreductase [Treponema denticola ATCC 35405]	K.ATPIGAVAK.F		1
334475820	1	1	704.8709	1407.7271	2	1407.7245	0.0026	45	57	0	18.24	0	16	0.032	K	YSTGLGLNEEVVK	K			5	Spectrum13533 scans:22040,	15506830	18299	1		0	1.8	1.8	K.YSTGLGLNEEVVK.K	NP_971280.1	FeS assembly protein SufB [Treponema denticola ATCC 35405]	K.YSTGLGLNEEVVK.K		1
334475572	1	1	710.3957	1418.7768	2	1418.7769	-0.0001	191	203	0	45.01	0	14	0.000049	K	AQVTLYDIQLGAK	I			7	Spectrum19663 scans:29509,	15506670	18589	1		0	-0.1	-0.1	K.AQVTLYDIQLGAK.I	NP_971281.1	FeS assembly protein SufD [Treponema denticola ATCC 35405]	K.AQVTLYDIQLGAK.I		1
334475573	1	1	748.3466	1494.6787	2	1494.6773	0.0014	69	81	0	36.89	0	13	0.00021	K	NCGLGDNYVQEVK	D			6	Spectrum10857 scans:17625,	15506670	20447	1		0	0.9	0.9	K.NCGLGDNYVQEVK.D	NP_971281.1	FeS assembly protein SufD [Treponema denticola ATCC 35405]	K.NCGLGDNYVQEVK.D		1
334475571	1	1	417.2351	832.4557	2	832.4555	0.0002	267	273	0	32.52	0	13	0.00067	R	GNIFLNR	G			4	Spectrum10675 scans:17409,	15506670	2177	1		0	0.2	0.2	R.GNIFLNR.G	NP_971281.1	FeS assembly protein SufD [Treponema denticola ATCC 35405]	R.GNIFLNR.G		1
334475657	1	1	659.3362	1316.6579	2	1316.6572	0.0007	35	46	0	38.24	0	13	0.00017	K	VDNEVATQNLSK	M			7	Spectrum4045 scans:8715,	15506711	15366	1		0	0.5	0.5	K.VDNEVATQNLSK.M	NP_971290.1	hypothetical protein TDE0677 [Treponema denticola ATCC 35405]	K.VDNEVATQNLSK.M		1
334475656	1	1	381.7125	761.4104	2	761.4105	-0.0001	185	190	0	28.46	0	15	0.0026	R	ITEIMR	T			5	Spectrum4842 scans:9837,	15506711	1255	1		0	-0.1	-0.1	R.ITEIMR.T	NP_971290.1	hypothetical protein TDE0677 [Treponema denticola ATCC 35405]	R.ITEIMR.T		1
334475700	1	1	529.8085	1057.6025	2	1057.6019	0.0006	195	204	0	24.82	0	15	0.0054	K	EAGLILVDTK	Y			6	Spectrum13786 scans:22349,	15506734	6906	1		0	0.6	0.6	K.EAGLILVDTK.Y	NP_971298.1	phosphoribosylaminoimidazole-succinocarboxamide synthase [Treponema denticola ATCC 35405]	K.EAGLILVDTK.Y		1
334475701	1	1	647.3094	1292.6042	2	1292.6037	0.0005	295	305	0	24.64	0	15	0.0055	K	FVPGEYPAEER	I			6	Spectrum8963 scans:15314,	15506734	14486	1		0	0.4	0.4	K.FVPGEYPAEER.I	NP_971298.1	phosphoribosylaminoimidazole-succinocarboxamide synthase [Treponema denticola ATCC 35405]	K.FVPGEYPAEER.I		1
334475698	1	1	362.6845	723.3545	2	723.3551	-0.0006	117	122	0	19.27	0	13	0.014	R	YSLGER	N			3	Spectrum2521 scans:6566,	15506734	907	1		0	-0.8	-0.8	R.YSLGER.N	NP_971298.1	phosphoribosylaminoimidazole-succinocarboxamide synthase [Treponema denticola ATCC 35405]	R.YSLGER.N		1
334475699	1	1	435.7691	869.5236	2	869.5222	0.0014	142	149	0	18.27	0	13	0.015	K	PIITPTTK	G			6	Spectrum4804 scans:9790,	15506734	2937	1		0	1.6	1.6	K.PIITPTTK.G	NP_971298.1	phosphoribosylaminoimidazole-succinocarboxamide synthase [Treponema denticola ATCC 35405]	K.PIITPTTK.G		1
334475539	1	1	667.3591	1332.7037	2	1332.7038	0	63	74	0	57.54	0	16	0.0000043	K	AVSSVLDIPNYR	I			7	Spectrum17705 scans:27219,	15506660	15858	1		0	0	0	K.AVSSVLDIPNYR.I	NP_971320.1	nitroreductase [Treponema denticola ATCC 35405]	K.AVSSVLDIPNYR.I		1
334475538	1	1	516.79	1031.5655	2	1031.5651	0.0004	133	141	0	28.2	0	15	0.0026	R	VLDSFNIPK	N			6	Spectrum15275 scans:24029,	15506660	6432	1		0	0.4	0.4	R.VLDSFNIPK.N	NP_971320.1	nitroreductase [Treponema denticola ATCC 35405]	R.VLDSFNIPK.N		1
334475755	1	1	609.3341	1216.6537	2	1216.6564	-0.0027	43	53	0	29.26	0	15	0.0023	K	ALTSNLSGLWR	Y			5	Spectrum21083 scans:31162,	15506773	11497	1		0	-2.2	-2.2	K.ALTSNLSGLWR.Y	NP_971346.1	hypothetical protein TDE0735 [Treponema denticola ATCC 35405]	K.ALTSNLSGLWR.Y		1
334475415	1	1	563.317	1124.6194	2	1124.619	0.0004	86	95	0	63.71	0	13	4.70E-07	K	IELVPNSPTR	I			6	Spectrum10703 scans:17443,	15506630	8711	1		0	0.4	0.4	K.IELVPNSPTR.I	NP_971354.1	thioredoxin reductase [Treponema denticola ATCC 35405]	K.IELVPNSPTR.I		1
334475416	1	1	910.4664	1818.9183	2	1818.9186	-0.0003	267	283	0	39.06	0	17	0.00035	K	METNVPGIYGVGDVIQK	E			9	Spectrum20449 scans:30428,	15506630	27406	1		0	-0.2	-0.2	K.METNVPGIYGVGDVIQK.E	NP_971354.1	thioredoxin reductase [Treponema denticola ATCC 35405]	K.METNVPGIYGVGDVIQK.E		1
334475413	1	1	363.6945	725.3744	2	725.3748	-0.0005	74	79	0	35.37	0	13	0.00029	K	FGVEFK	R			5	Spectrum11554 scans:18479,	15506630	942	1		0	-0.7	-0.7	K.FGVEFK.R	NP_971354.1	thioredoxin reductase [Treponema denticola ATCC 35405]	K.FGVEFK.R		1
334475414	1	1	456.2506	910.4866	2	910.4872	-0.0006	96	104	0	22.2	0	14	0.0084	R	IVHGSDGVK	Y			4	Spectrum727 scans:1524,	15506630	3705	1		0	-0.7	-0.7	R.IVHGSDGVK.Y	NP_971354.1	thioredoxin reductase [Treponema denticola ATCC 35405]	R.IVHGSDGVK.Y		1
334475652	1	1	593.7686	1185.5225	2	1185.5237	-0.0011	52	61	0	46.89	0	13	0.00002	K	FCSFNIDGAR	R			8	Spectrum13007 scans:21426,	15506708	10549	1		0	-0.9	-0.9	K.FCSFNIDGAR.R	NP_971355.1	thioredoxin [Treponema denticola ATCC 35405]	K.FCSFNIDGAR.R		1
334475651	1	1	367.7093	733.4041	2	733.4044	-0.0003	1	6	0	17.25	0	14	0.027	-	MIELTK	E			5	Spectrum6963 scans:12675,	15506708	1038	1		0	-0.4	-0.4	-.MIELTK.E	NP_971355.1	thioredoxin [Treponema denticola ATCC 35405]	-.MIELTK.E		1
334475731	1	1	393.2479	784.4812	2	784.4807	0.0005	9	15	0	26.4	0	13	0.0023	K	VIIIGDR	D			5	Spectrum9341 scans:15811,	15506755	1465	1		0	0.6	0.6	K.VIIIGDR.D	NP_971356.1	glycine/sarcosine/betaine reductase complex protein A [Treponema denticola ATCC 35405]	K.VIIIGDR.D		1
334475347	1	1	688.3702	1374.7258	2	1374.7255	0.0003	267	280	0	71.93	0	16	1.40E-07	K	TSAAAPLSNAIFGR	V			8	Spectrum18808 scans:28495,	15506620	17186	1		0	0.2	0.2	K.TSAAAPLSNAIFGR.V	NP_971372.1	protease complex-associated polypeptide [Treponema denticola ATCC 35405]	K.TSAAAPLSNAIFGR.V		1
334475349	1	1	760.8734	1519.7323	2	1519.7307	0.0016	182	196	0	70.12	0	15	1.80E-07	K	VGAVEDVAWNGFGAK	L	Deamidated (NQ)	0.000000000200000.0	7	Spectrum18059 scans:27644,	15506620	21370	1		0	1.1	1.1	K.VGAVEDVAWNGFGAK.L + Deamidated (NQ)	NP_971372.1	protease complex-associated polypeptide [Treponema denticola ATCC 35405]	K.VGAVEDVAWNGFGAK.L + Deamidated (NQ)		1
334475344	1	1	477.7683	953.5221	2	953.5222	-0.0001	97	104	0	65.3	0	13	3.00E-07	K	YDFVLLGK	K			6	Spectrum21014 scans:31078,	15506620	4435	1		0	-0.1	-0.1	K.YDFVLLGK.K	NP_971372.1	protease complex-associated polypeptide [Treponema denticola ATCC 35405]	K.YDFVLLGK.K		1
334475346	1	1	525.7773	1049.5401	2	1049.5393	0.0008	65	74	0	58.69	0	16	0.0000034	K	LVVFDSADGK	Q			6	Spectrum11026 scans:17835,	15506620	6700	1		0	0.8	0.8	K.LVVFDSADGK.Q	NP_971372.1	protease complex-associated polypeptide [Treponema denticola ATCC 35405]	K.LVVFDSADGK.Q		1
334475348	1	1	760.382	1518.7494	2	1518.7467	0.0027	182	196	0	46.99	0	16	0.000041	K	VGAVEDVAWNGFGAK	L			6	Spectrum18644 scans:28307,	15506620	21350	1		0	1.8	1.8	K.VGAVEDVAWNGFGAK.L	NP_971372.1	protease complex-associated polypeptide [Treponema denticola ATCC 35405]	K.VGAVEDVAWNGFGAK.L		1
334475345	1	1	486.7555	971.4964	2	971.4964	0	174	181	0	27.9	0	13	0.0016	K	VYVEFTSK	V			6	Spectrum9617 scans:16140,	15506620	4805	1		0	0	0	K.VYVEFTSK.V	NP_971372.1	protease complex-associated polypeptide [Treponema denticola ATCC 35405]	K.VYVEFTSK.V		1
334475266	1	1	842.449	1682.8834	2	1682.8839	-0.0005	266	281	0	108.83	0	15	2.30E-11	K	LLDEGEAGDNVGLLLR	G			10	Spectrum23203 scans:33740,	15506609	24969	1		0	-0.3	-0.3	K.LLDEGEAGDNVGLLLR.G	NP_971375.1	elongation factor Tu [Treponema denticola ATCC 35405]	K.LLDEGEAGDNVGLLLR.G		1
334475265	1	1	529.6205	1585.8398	3	1585.8385	0.0013	240	253	1	53.47	0	15	0.0000076	K	MNEEVEIVGIKPTK	K			7	Spectrum12421 scans:20692,	15506609	22938	1		0	0.8	0.8	K.MNEEVEIVGIKPTK.K	NP_971375.1	elongation factor Tu [Treponema denticola ATCC 35405]	K.MNEEVEIVGIKPTK.K		1
334475263	1	1	619.8261	1237.6375	2	1237.6377	-0.0001	255	265	0	51.37	0	14	0.0000098	K	TVVTGIEMFNK	L			6	Spectrum17469 scans:26919,	15506609	12255	1		0	-0.1	-0.1	K.TVVTGIEMFNK.L	NP_971375.1	elongation factor Tu [Treponema denticola ATCC 35405]	K.TVVTGIEMFNK.L		1
334475268	1	1	835.4111	2503.2114	3	2503.2112	0.0002	336	359	1	36.6	0	15	0.0004	R	TTDITGTVNLPEGTDMVKPGDNTK	I			6	Spectrum15549 scans:24399,	15506609	33302	1		0	0.1	0.1	R.TTDITGTVNLPEGTDMVKPGDNTK.I	NP_971375.1	elongation factor Tu [Treponema denticola ATCC 35405]	R.TTDITGTVNLPEGTDMVKPGDNTK.I		1
334475264	1	1	623.338	1244.6615	2	1244.6612	0.0002	384	395	0	35.05	0	17	0.00092	R	TIASGQVTNIIE	-			8	Spectrum16085 scans:25075,	15506609	12490	1		0	0.2	0.2	R.TIASGQVTNIIE.-	NP_971375.1	elongation factor Tu [Treponema denticola ATCC 35405]	R.TIASGQVTNIIE.-		1
334475267	1	1	583.3308	1746.9706	3	1746.9702	0.0004	360	375	0	17.78	0	14	0.023	K	IIGELIHPIAMDQGLK	L			5	Spectrum22069 scans:32447,	15506609	26328	1		0	0.2	0.2	K.IIGELIHPIAMDQGLK.L	NP_971375.1	elongation factor Tu [Treponema denticola ATCC 35405]	K.IIGELIHPIAMDQGLK.L		1
334475262	1	1	467.2051	932.3955	2	932.395	0.0006	196	202	0	13.17	0	13	0.048	K	TMDEYFK	D			6	Spectrum9922 scans:16508,	15506609	4025	1		0	0.6	0.6	K.TMDEYFK.D	NP_971375.1	elongation factor Tu [Treponema denticola ATCC 35405]	K.TMDEYFK.D		1
334475638	1	1	506.7992	1011.5839	2	1011.5825	0.0014	115	124	0	34.58	0	13	0.00035	R	AALVAQNVAR	Q			8	Spectrum5143 scans:10260,	15506702	5850	1		0	1.4	1.4	R.AALVAQNVAR.Q	NP_971383.1	30S ribosomal protein S3 [Treponema denticola ATCC 35405]	R.AALVAQNVAR.Q		1
334475639	1	1	514.226	1026.4373	2	1026.4375	-0.0002	138	145	0	30.53	0	13	0.00089	K	QACFNTMR	S			6	Spectrum4233 scans:8995,	15506702	6267	1		0	-0.2	-0.2	K.QACFNTMR.S	NP_971383.1	30S ribosomal protein S3 [Treponema denticola ATCC 35405]	K.QACFNTMR.S		1
334475802	1	1	480.7411	959.4676	2	959.4672	0.0004	60	68	0	21.14	0	13	0.0096	K	ANDVSDAIR	K			6	Spectrum3369 scans:7741,	15506814	4580	1		0	0.4	0.4	K.ANDVSDAIR.K	NP_971394.1	30S ribosomal protein S5 [Treponema denticola ATCC 35405]	K.ANDVSDAIR.K		1
334475669	2	0	440.2267	878.4389	2	878.4385	0.0004	210	216	0	24.19	0	14	0.005	R	FQNLLNK	S	3 Deamidated (NQ)	0.0220020.0	3	Spectrum11296 scans:18162,	15506716	3167	1		0	0.5	0.5	R.FQNLLNK.S + 3 Deamidated (NQ)	NP_971423.1	ABC transporter ATP-binding protein/permease [Treponema denticola ATCC 35405]	R.FQNLLNK.S + 3 Deamidated (NQ)		1
334475757	1	1	418.7293	835.4441	2	835.444	0.0002	2	8	0	21.64	0	15	0.013	M	SNDFILK	N			5	Spectrum11029 scans:17838,	15506775	2203	1		0	0.2	0.2	M.SNDFILK.N	NP_971426.1	M20/M25/M40 family peptidase [Treponema denticola ATCC 35405]	M.SNDFILK.N		1
334475756	1	1	345.2042	688.3938	2	688.3941	-0.0003	274	279	0	21.48	0	13	0.0085	K	AINIMK	T			4	Spectrum6488 scans:12024,	15506775	636	1		0	-0.4	-0.4	K.AINIMK.T	NP_971426.1	M20/M25/M40 family peptidase [Treponema denticola ATCC 35405]	K.AINIMK.T		1
334475824	1	1	451.7454	901.4762	2	901.473	0.0032	467	474	1	17.23	0	13	0.021	R	LSGGERQR	L			4	Spectrum10636 scans:17363,	15506834	3485	1		0	3.5	3.5	R.LSGGERQR.L	NP_971428.1	ABC transporter ATP-binding protein/permease [Treponema denticola ATCC 35405]	R.LSGGERQR.L		1
334475804	1	1	518.2595	1034.5045	2	1034.5032	0.0012	294	302	0	18.83	0	15	0.023	K	GNAFEELQK	A			5	Spectrum9675 scans:16207,	15506815	6464	1		0	1.2	1.2	K.GNAFEELQK.A	NP_971439.1	aminopeptidase 2 [Treponema denticola ATCC 35405]	K.GNAFEELQK.A		1
334475803	1	1	489.7491	977.4837	2	977.4818	0.002	23	31	0	17.65	0	16	0.035	K	NAGEFLEAK	G			6	Spectrum8279 scans:14385,	15506815	4969	1		0	2	2	K.NAGEFLEAK.G	NP_971439.1	aminopeptidase 2 [Treponema denticola ATCC 35405]	K.NAGEFLEAK.G		1
334475828	2	0	450.7608	899.507	2	899.5076	-0.0006	43	50	0	17.1	0	13	0.019	R	ALQILEGR	F	Deamidated (NQ)	0.00200000.0	3	Spectrum4502 scans:9396,	15506838	3421	1		0	-0.7	-0.7	R.ALQILEGR.F + Deamidated (NQ)	NP_971457.1	hypothetical protein TDE0847 [Treponema denticola ATCC 35405]	R.ALQILEGR.F + Deamidated (NQ)		1
334475790	1	1	405.2235	808.4325	2	808.4331	-0.0006	239	245	0	18.31	0	15	0.025	K	IFSSIDK	I			3	Spectrum5293 scans:10462,	15506803	1804	1		0	-0.7	-0.7	K.IFSSIDK.I	NP_971467.1	lipoprotein [Treponema denticola ATCC 35405]	K.IFSSIDK.I		1
334475840	3	0	358.2393	714.464	2	714.464	0	190	196	0	15.65	0	15	0.044	K	LTAIIGK	S			4	Spectrum7749 scans:13708,	15506849	853	1		0	0	0	K.LTAIIGK.S	NP_971482.1	recombinase A [Treponema denticola ATCC 35405]	K.LTAIIGK.S		1
334475608	1	1	386.2522	770.4899	2	770.4902	-0.0003	179	185	0	36.48	0	13	0.00022	R	IVLIEGK	N			4	Spectrum11251 scans:18106,	15506687	1371	1		0	-0.4	-0.4	R.IVLIEGK.N	NP_971485.1	ribosomal large subunit pseudouridine synthase B [Treponema denticola ATCC 35405]	R.IVLIEGK.N		1
334475607	1	0	335.1842	668.3538	2	668.3533	0.0005	195	199	0	31.21	0	13	0.00076	K	FFNIK	I	Deamidated (NQ)	0.00200.0	4	Spectrum12491 scans:20784,	15506687	479	1		0	0.7	0.7	K.FFNIK.I + Deamidated (NQ)	NP_971485.1	ribosomal large subunit pseudouridine synthase B [Treponema denticola ATCC 35405]	K.FFNIK.I + Deamidated (NQ)		1
334475825	1	0	451.7454	901.4762	2	901.473	0.0032	483	490	1	17.23	0	13	0.021	K	LSGGQRQR	I	Deamidated (NQ)	0.00002000.0	4	Spectrum10636 scans:17363,	15506835	3485	1		0	3.5	3.5	K.LSGGQRQR.I + Deamidated (NQ)	NP_971518.1	ABC transporter ATP-binding protein/permease [Treponema denticola ATCC 35405]	K.LSGGQRQR.I + Deamidated (NQ)		1
334475779	1	1	379.2443	756.4741	2	756.4745	-0.0004	388	394	0	22.34	0	13	0.0058	K	GIELVVK	I			4	Spectrum11414 scans:18307,	15506793	1178	1		0	-0.5	-0.5	K.GIELVVK.I	NP_971535.1	peptidase T [Treponema denticola ATCC 35405]	K.GIELVVK.I		1
334475780	1	1	424.2496	846.4846	2	846.4851	-0.0005	377	383	0	16.35	0	14	0.034	R	FELIPTK	S			4	Spectrum14398 scans:23055,	15506793	2479	1		0	-0.6	-0.6	R.FELIPTK.S	NP_971535.1	peptidase T [Treponema denticola ATCC 35405]	R.FELIPTK.S		1
334475451	1	1	426.2472	850.4798	2	850.48	-0.0002	31	37	0	42.46	0	13	0.000057	R	YLLDLSK	N			5	Spectrum14852 scans:23565,	15506638	2587	1		0	-0.2	-0.2	R.YLLDLSK.N	NP_971539.1	ornithine carbamoyltransferase [Treponema denticola ATCC 35405]	R.YLLDLSK.N		1
334475455	1	1	583.278	1164.5413	2	1164.5411	0.0002	316	325	0	41.5	0	13	0.000071	K	SVVFDEAENR	M			8	Spectrum8168 scans:14244,	15506638	9958	1		0	0.2	0.2	K.SVVFDEAENR.M	NP_971539.1	ornithine carbamoyltransferase [Treponema denticola ATCC 35405]	K.SVVFDEAENR.M		1
334475454	1	1	523.7343	1045.4541	2	1045.4539	0.0002	109	116	0	33.87	0	13	0.00041	R	MYDGIEYR	G			5	Spectrum9377 scans:15852,	15506638	6589	1		0	0.2	0.2	R.MYDGIEYR.G	NP_971539.1	ornithine carbamoyltransferase [Treponema denticola ATCC 35405]	R.MYDGIEYR.G		1
334475453	1	1	488.2989	974.5832	2	974.58	0.0031	56	63	0	27.54	0	13	0.0018	K	NIVLLFEK	T			4	Spectrum22346 scans:32762,	15506638	4917	1		0	3.2	3.2	K.NIVLLFEK.T	NP_971539.1	ornithine carbamoyltransferase [Treponema denticola ATCC 35405]	K.NIVLLFEK.T		1
334475452	1	1	480.7158	959.417	2	959.4171	-0.0001	166	173	0	22.87	0	13	0.0052	K	FTYMGDAR	N			5	Spectrum7106 scans:12858,	15506638	4577	1		0	-0.1	-0.1	K.FTYMGDAR.N	NP_971539.1	ornithine carbamoyltransferase [Treponema denticola ATCC 35405]	K.FTYMGDAR.N		1
334475457	1	1	995.4729	1988.9312	2	1988.9327	-0.0015	235	252	0	81.59	0	15	1.20E-08	R	QGSDTTNAVQYSDVYLTK	L			11	Spectrum13652 scans:22184,	15506639	29669	1		0	-0.8	-0.8	R.QGSDTTNAVQYSDVYLTK.L	NP_971555.1	hypothetical protein TDE0945 [Treponema denticola ATCC 35405]	R.QGSDTTNAVQYSDVYLTK.L		1
334475456	1	1	718.3453	1434.676	2	1434.6779	-0.0019	222	233	0	58.87	0	15	0.0000022	R	LPTEAEWEYAAR	R			10	Spectrum15323 scans:24087,	15506639	19076	1		0	-1.3	-1.3	R.LPTEAEWEYAAR.R	NP_971555.1	hypothetical protein TDE0945 [Treponema denticola ATCC 35405]	R.LPTEAEWEYAAR.R		1
334475815	1	1	553.8507	1105.6869	2	1105.6859	0.001	501	510	0	18.51	0	13	0.014	R	VVLAIEPLPR	G			3	Spectrum19052 scans:28764,	15506825	8191	1		0	0.9	0.9	R.VVLAIEPLPR.G	NP_971557.1	translation elongation factor G [Treponema denticola ATCC 35405]	R.VVLAIEPLPR.G		1
334475763	1	1	702.3643	1402.7141	2	1402.7126	0.0015	329	341	0	28.18	0	16	0.0032	R	GIEEGACNSILIK	L			6	Spectrum12964 scans:21375,	15506779	18148	1		0	1.1	1.1	R.GIEEGACNSILIK.L	NP_971559.1	phosphopyruvate hydratase [Treponema denticola ATCC 35405]	R.GIEEGACNSILIK.L		1
334475833	1	1	458.7593	915.5041	2	915.5025	0.0016	155	162	0	16.31	0	15	0.046	R	VLNINTDK	A			5	Spectrum5018 scans:10080,	15506842	3817	1		0	1.7	1.7	R.VLNINTDK.A	NP_971585.1	hypothetical protein TDE0975 [Treponema denticola ATCC 35405]	R.VLNINTDK.A		1
334475683	1	1	468.7489	935.4832	2	935.4825	0.0008	130	138	0	40.77	0	13	0.000092	R	TNTFGAVAR	I			7	Spectrum4796 scans:9780,	15506726	4110	1		0	0.9	0.9	R.TNTFGAVAR.I	NP_971590.1	asparaginyl-tRNA synthetase [Treponema denticola ATCC 35405]	R.TNTFGAVAR.I		1
334475829	1	1	438.7375	875.4604	2	875.46	0.0004	40	47	0	17.06	0	13	0.023	K	SAEEILSK	G			4	Spectrum4712 scans:9675,	15506839	3114	1		0	0.5	0.5	K.SAEEILSK.G	NP_971609.1	3-hydroxyacid dehydrogenase [Treponema denticola ATCC 35405]	K.SAEEILSK.G		1
334475733	1	1	375.2237	748.4329	2	748.4331	-0.0002	50	56	0	24.72	0	13	0.0034	K	TSISLTK	K			5	Spectrum4088 scans:8777,	15506757	1108	1		0	-0.3	-0.3	K.TSISLTK.K	NP_971624.1	hypothetical protein TDE1015 [Treponema denticola ATCC 35405]	K.TSISLTK.K		1
334475739	1	1	515.7989	1029.5833	2	1029.5818	0.0015	295	303	0	27.32	0	16	0.0037	K	IISLNSQQK	K			4	Spectrum5497 scans:10730,	15506762	6386	1		0	1.5	1.5	K.IISLNSQQK.K	NP_971628.1	dicarboxylate transporter periplasmic dicarboxylate-binding protein [Treponema denticola ATCC 35405]	K.IISLNSQQK.K		1
334475738	1	1	419.2212	836.4279	2	836.428	0	180	186	0	20.45	0	13	0.011	K	DFTDVLK	I			4	Spectrum14701 scans:23399,	15506762	2208	1		0	0	0	K.DFTDVLK.I	NP_971628.1	dicarboxylate transporter periplasmic dicarboxylate-binding protein [Treponema denticola ATCC 35405]	K.DFTDVLK.I		1
334475605	1	1	492.2565	982.4985	2	982.4971	0.0014	55	63	0	54.64	0	13	0.0000034	K	TGTDYTVVK	S			8	Spectrum3985 scans:8626,	15506686	5063	1		0	1.4	1.4	K.TGTDYTVVK.S	NP_971632.1	hypothetical protein TDE1024 [Treponema denticola ATCC 35405]	K.TGTDYTVVK.S		1
334475606	1	1	812.9795	1623.9444	2	1623.9447	-0.0003	76	91	0	20.61	0	13	0.0087	K	IIAIGLVPELTSEAAK	R			8	Spectrum27922 scans:39300,	15506686	23780	1		0	-0.2	-0.2	K.IIAIGLVPELTSEAAK.R	NP_971632.1	hypothetical protein TDE1024 [Treponema denticola ATCC 35405]	K.IIAIGLVPELTSEAAK.R		1
334475704	1	1	469.2589	936.5032	2	936.5029	0.0003	18	25	0	42.77	0	13	0.000058	K	YNSVVVTR	F			7	Spectrum3837 scans:8407,	15506736	4122	1		0	0.3	0.3	K.YNSVVVTR.F	NP_971656.1	30S ribosomal protein S7 [Treponema denticola ATCC 35405]	K.YNSVVVTR.F		1
334475719	1	1	507.3031	1012.5917	2	1012.5917	0	365	375	0	25.65	0	13	0.0027	K	LAIVGLNGAGK	T	Deamidated (NQ)	0.00000020000.0	4	Spectrum11350 scans:18233,	15506747	5883	1		0	0	0	K.LAIVGLNGAGK.T + Deamidated (NQ)	NP_971669.1	ABC transporter ATP-binding protein/peptidase [Treponema denticola ATCC 35405]	K.LAIVGLNGAGK.T + Deamidated (NQ)		1
334475724	1	1	367.2081	732.4016	2	732.4018	-0.0001	492	498	0	38.22	0	17	0.00041	K	TGLDLSK	F			5	Spectrum3978 scans:8616,	15506750	1027	1		0	-0.1	-0.1	K.TGLDLSK.F	NP_971670.1	ABC transporter ATP-binding protein [Treponema denticola ATCC 35405]	K.TGLDLSK.F		1
334475478	1	1	457.2714	912.5282	2	912.528	0.0002	3	11	0	50.72	0	13	0.0000085	K	IALINGSPK	T	Deamidated (NQ)	0.000020000.0	7	Spectrum10350 scans:17019,	15506645	3750	1		0	0.2	0.2	K.IALINGSPK.T + Deamidated (NQ)	NP_971672.1	hypothetical protein TDE1064 [Treponema denticola ATCC 35405]	K.IALINGSPK.T + Deamidated (NQ)		1
334475477	1	1	456.7791	911.5436	2	911.544	-0.0004	3	11	0	33.41	0	13	0.00046	K	IALINGSPK	T			5	Spectrum8964 scans:15316,	15506645	3726	1		0	-0.4	-0.4	K.IALINGSPK.T	NP_971672.1	hypothetical protein TDE1064 [Treponema denticola ATCC 35405]	K.IALINGSPK.T		1
334475476	1	1	401.2577	800.5008	2	800.5007	0.0001	159	165	0	31.43	0	13	0.00072	K	LSDIIIK	G			6	Spectrum11253 scans:18108,	15506645	1708	1		0	0.1	0.1	K.LSDIIIK.G	NP_971672.1	hypothetical protein TDE1064 [Treponema denticola ATCC 35405]	K.LSDIIIK.G		1
334475479	1	1	750.9161	1499.8177	2	1499.817	0.0007	108	119	0	21.95	0	16	0.013	K	LALQILENWCLK	A			7	Spectrum31145 scans:43708,	15506645	20607	1		0	0.5	0.5	K.LALQILENWCLK.A	NP_971672.1	hypothetical protein TDE1064 [Treponema denticola ATCC 35405]	K.LALQILENWCLK.A		1
334475769	1	1	597.2929	1192.5713	2	1192.5724	-0.0011	136	146	0	26.72	0	14	0.0033	K	ANADNYDALVK	G			4	Spectrum8869 scans:15179,	15506785	10769	1		0	-0.9	-0.9	K.ANADNYDALVK.G	NP_971673.1	hypothetical protein TDE1065 [Treponema denticola ATCC 35405]	K.ANADNYDALVK.G		1
334475678	1	1	550.3218	1098.6291	2	1098.6285	0.0007	315	324	0	32.04	0	13	0.00072	K	LIIPDTVNSK	K			5	Spectrum11896 scans:19638,	15506722	7929	1		0	0.6	0.6	K.LIIPDTVNSK.K	NP_971690.1	ribosomal large subunit pseudouridine synthase D [Treponema denticola ATCC 35405]	K.LIIPDTVNSK.K		1
334475677	1	1	321.7183	641.4221	2	641.4224	-0.0003	337	341	0	22.69	0	13	0.0054	K	QILIR	E			4	Spectrum5393 scans:10593,	15506722	320	1		0	-0.5	-0.5	K.QILIR.E	NP_971690.1	ribosomal large subunit pseudouridine synthase D [Treponema denticola ATCC 35405]	K.QILIR.E		1
334475746	1	1	412.2317	822.4489	2	822.4487	0.0003	112	118	0	27.17	0	13	0.0019	K	ALSYLEK	G			4	Spectrum5513 scans:10751,	15506767	2000	1		0	0.4	0.4	K.ALSYLEK.G	NP_971710.1	hypothetical protein TDE1102 [Treponema denticola ATCC 35405]	K.ALSYLEK.G		1
334475507	1	1	498.7482	995.4818	2	995.4811	0.0007	16	23	0	42.84	0	13	0.000055	R	LLDEDTYK	Q			5	Spectrum6419 scans:11932,	15506652	5444	1		0	0.7	0.7	R.LLDEDTYK.Q	NP_971724.1	hypothetical protein TDE1116 [Treponema denticola ATCC 35405]	R.LLDEDTYK.Q		1
334475508	1	1	524.3085	1046.6024	2	1046.6012	0.0012	3	11	0	42.37	0	14	0.00009	R	IIETPVFTK	Q			5	Spectrum12813 scans:21198,	15506652	6652	1		0	1.1	1.1	R.IIETPVFTK.Q	NP_971724.1	hypothetical protein TDE1116 [Treponema denticola ATCC 35405]	R.IIETPVFTK.Q		1
334475506	1	1	398.7521	795.4897	2	795.4894	0.0002	63	68	0	26.94	0	13	0.002	R	IIYFIK	T			5	Spectrum16359 scans:25386,	15506652	1639	1		0	0.3	0.3	R.IIYFIK.T	NP_971724.1	hypothetical protein TDE1116 [Treponema denticola ATCC 35405]	R.IIYFIK.T		1
334475509	1	1	568.2951	1134.5756	2	1134.5743	0.0013	27	35	0	23.82	0	15	0.0066	K	EYLVCNPLK	G			6	Spectrum14226 scans:22854,	15506652	9005	1		0	1.1	1.1	K.EYLVCNPLK.G	NP_971724.1	hypothetical protein TDE1116 [Treponema denticola ATCC 35405]	K.EYLVCNPLK.G		1
334475431	1	1	300.1966	598.3786	2	598.3802	-0.0017	408	412	0	43.86	0	13	0.000041	R	LTIPR	R			4	Spectrum6882 scans:12560,	15506634	3	1		0	-2.8	-2.8	R.LTIPR.R	NP_971726.1	tyrosine phenol-lyase [Treponema denticola ATCC 35405]	R.LTIPR.R		1
334475432	1	1	321.1739	640.3332	2	640.3333	-0.0001	451	455	0	30.15	0	13	0.00097	R	FFTAR	F			4	Spectrum4225 scans:8985,	15506634	315	1		0	-0.2	-0.2	R.FFTAR.F	NP_971726.1	tyrosine phenol-lyase [Treponema denticola ATCC 35405]	R.FFTAR.F		1
334475435	1	1	436.219	870.4235	2	870.4236	0	214	220	0	27.31	0	13	0.0019	K	VFYDATR	C			4	Spectrum5625 scans:10897,	15506634	2984	1		0	0	0	K.VFYDATR.C	NP_971726.1	tyrosine phenol-lyase [Treponema denticola ATCC 35405]	K.VFYDATR.C		1
334475434	1	1	430.2346	858.4546	2	858.4559	-0.0013	104	111	0	25.81	0	14	0.0034	R	GAENLLSR	I			6	Spectrum6723 scans:12345,	15506634	2762	1		0	-1.5	-1.5	R.GAENLLSR.I	NP_971726.1	tyrosine phenol-lyase [Treponema denticola ATCC 35405]	R.GAENLLSR.I		1
334475433	1	1	391.708	781.4014	2	781.401	0.0004	442	447	0	25.61	0	13	0.0027	K	FVYEPK	Q			5	Spectrum5614 scans:10883,	15506634	1435	1		0	0.5	0.5	K.FVYEPK.Q	NP_971726.1	tyrosine phenol-lyase [Treponema denticola ATCC 35405]	K.FVYEPK.Q		1
334475436	1	1	792.3118	1582.609	2	1582.6102	-0.0012	246	259	0	15.2	0	13	0.03	R	EMFSYADGCTMSGK	K			5	Spectrum12298 scans:20503,	15506634	22853	1		0	-0.8	-0.8	R.EMFSYADGCTMSGK.K	NP_971726.1	tyrosine phenol-lyase [Treponema denticola ATCC 35405]	R.EMFSYADGCTMSGK.K		1
334475842	1	1	563.3496	1124.6845	2	1124.6917	-0.0072	77	87	0	15.24	0	13	0.03	R	TLGSPIAVLVR	N			5	Spectrum21482 scans:31632,	15506851	8714	1		0	-6.4	-6.4	R.TLGSPIAVLVR.N	NP_971740.1	chorismate synthase [Treponema denticola ATCC 35405]	R.TLGSPIAVLVR.N		1
334475619	1	1	714.908	1427.8015	2	1427.7984	0.0031	14	27	0	31.77	0	14	0.001	K	SLLAGVEQISNAVK	V			4	Spectrum24007 scans:34686,	15506691	18867	1		0	2.2	2.2	K.SLLAGVEQISNAVK.V	NP_971783.1	chaperonin GroEL [Treponema denticola ATCC 35405]	K.SLLAGVEQISNAVK.V		1
334475618	1	1	481.2507	960.4869	2	960.4876	-0.0007	395	403	0	31.25	0	15	0.0015	R	VEDALSATR	A			6	Spectrum3287 scans:7627,	15506691	4618	1		0	-0.7	-0.7	R.VEDALSATR.A	NP_971783.1	chaperonin GroEL [Treponema denticola ATCC 35405]	R.VEDALSATR.A		1
334475616	1	1	407.7552	813.4959	2	813.496	-0.0001	160	167	0	28.79	0	14	0.0018	K	IIADAIAK	V			7	Spectrum6625 scans:12215,	15506691	1860	1		0	-0.1	-0.1	K.IIADAIAK.V	NP_971783.1	chaperonin GroEL [Treponema denticola ATCC 35405]	K.IIADAIAK.V		1
334475615	1	1	392.7314	783.4481	2	783.449	-0.0009	491	498	0	17.85	0	13	0.016	K	AGIIDPAK	V			6	Spectrum4738 scans:9710,	15506691	1447	1		0	-1.1	-1.1	K.AGIIDPAK.V	NP_971783.1	chaperonin GroEL [Treponema denticola ATCC 35405]	K.AGIIDPAK.V		1
334475617	1	1	422.2688	842.523	2	842.5226	0.0004	371	379	0	13.69	0	13	0.045	K	LSGGVAVIK	I			6	Spectrum7565 scans:13457,	15506691	2385	1		0	0.5	0.5	K.LSGGVAVIK.I	NP_971783.1	chaperonin GroEL [Treponema denticola ATCC 35405]	K.LSGGVAVIK.I		1
334475783	1	0	323.6888	645.363	2	645.3632	-0.0002	254	258	0	21.21	0	13	0.0076	K	LNMIR	H			3	Spectrum4864 scans:9864,	15506797	330	1		0	-0.3	-0.3	K.LNMIR.H	NP_971795.1	hypothetical protein TDE1187 [Treponema denticola ATCC 35405]	K.LNMIR.H		1
334475784	1	1	440.7423	879.47	2	879.4702	-0.0002	120	127	0	17.81	0	16	0.035	K	TAYEVLGK	Y			4	Spectrum7323 scans:13140,	15506797	3194	1		0	-0.2	-0.2	K.TAYEVLGK.Y	NP_971795.1	hypothetical protein TDE1187 [Treponema denticola ATCC 35405]	K.TAYEVLGK.Y		1
334475671	1	1	488.7687	975.5228	2	975.5237	-0.0009	115	124	0	33.4	0	17	0.0012	K	LSADGTTALK	N			8	Spectrum4400 scans:9245,	15506718	4931	1		0	-0.9	-0.9	K.LSADGTTALK.N	NP_971802.1	prolyl endopeptidase [Treponema denticola ATCC 35405]	K.LSADGTTALK.N		1
334475672	1	1	733.8436	1465.6726	2	1465.6725	0.0001	102	114	0	28.9	0	14	0.0017	K	AESSPEVFFDPNK	L			4	Spectrum16260 scans:25275,	15506718	19872	1		0	0.1	0.1	K.AESSPEVFFDPNK.L	NP_971802.1	prolyl endopeptidase [Treponema denticola ATCC 35405]	K.AESSPEVFFDPNK.L		1
334475799	1	1	748.8031	1495.5916	2	1495.5928	-0.0011	260	271	0	22.63	0	13	0.0055	K	SCTCPENMPICK	C			3	Spectrum7061 scans:12800,	15506811	20459	1		0	-0.7	-0.7	K.SCTCPENMPICK.C	NP_971805.1	S-adenosyl-methyltransferase MraW [Treponema denticola ATCC 35405]	K.SCTCPENMPICK.C		1
334475821	1	1	425.7299	849.4453	2	849.4444	0.0009	65	72	0	18.05	0	13	0.016	K	SLTDSSIK	L			5	Spectrum2597 scans:6679,	15506831	2534	1		0	1.1	1.1	K.SLTDSSIK.L	NP_971814.1	DNA processing protein DprA [Treponema denticola ATCC 35405]	K.SLTDSSIK.L		1
334475680	1	1	382.2083	762.4019	2	762.4025	-0.0005	414	420	0	41.1	0	16	0.00018	K	VGDAVFR	A			6	Spectrum5506 scans:10741,	15506724	1264	1		0	-0.7	-0.7	K.VGDAVFR.A	NP_971815.1	DNA topoisomerase I [Treponema denticola ATCC 35405]	K.VGDAVFR.A		1
334475681	1	1	537.7923	1073.57	2	1073.5717	-0.0016	324	333	0	25.3	0	17	0.0091	R	ISDTAIEAVR	K			7	Spectrum8985 scans:15344,	15506724	7263	1		0	-1.5	-1.5	R.ISDTAIEAVR.K	NP_971815.1	DNA topoisomerase I [Treponema denticola ATCC 35405]	R.ISDTAIEAVR.K		1
334475489	1	1	440.2267	878.4389	2	878.4385	0.0003	95	101	0	50.67	0	14	0.000011	K	FEVEDLK	A			6	Spectrum11296 scans:18162,	15506648	3167	1		0	0.3	0.3	K.FEVEDLK.A	NP_971844.1	hypothetical protein TDE1237 [Treponema denticola ATCC 35405]	K.FEVEDLK.A		1
334475655	1	1	764.8671	1527.7197	2	1527.7205	-0.0008	815	827	0	38.72	0	13	0.00017	K	LDFYLQNNTDGTK	W			7	Spectrum14696 scans:23392,	15506710	21573	1		0	-0.5	-0.5	K.LDFYLQNNTDGTK.W	NP_971853.1	lipoprotein [Treponema denticola ATCC 35405]	K.LDFYLQNNTDGTK.W		1
334475654	1	1	318.2097	634.4049	2	634.4054	-0.0004	746	750	0	30.8	0	13	0.00083	K	LVLYK	T			4	Spectrum7331 scans:13150,	15506710	270	1		0	-0.6	-0.6	K.LVLYK.T	NP_971853.1	lipoprotein [Treponema denticola ATCC 35405]	K.LVLYK.T		1
334475792	1	1	609.8314	1217.6483	2	1217.6478	0.0005	86	95	0	22.44	0	16	0.013	K	VDNCLPLIFK	S			5	Spectrum23385 scans:33949,	15506804	11512	1		0	0.4	0.4	K.VDNCLPLIFK.S	NP_971877.1	hypothetical protein TDE1270 [Treponema denticola ATCC 35405]	K.VDNCLPLIFK.S		1
334475791	1	1	541.7987	1081.5829	2	1081.5808	0.0021	115	122	0	15.78	0	14	0.041	K	FIEYIELR	C			4	Spectrum19602 scans:29432,	15506804	7412	1		0	1.9	1.9	K.FIEYIELR.C	NP_971877.1	hypothetical protein TDE1270 [Treponema denticola ATCC 35405]	K.FIEYIELR.C		1
334475736	1	1	381.2052	760.3958	2	760.3967	-0.0008	2	8	0	33.99	0	17	0.0012	M	SGIDLEK	I			6	Spectrum4099 scans:8792,	15506760	1249	1		0	-1.1	-1.1	M.SGIDLEK.I	NP_971885.1	hypothetical protein TDE1278 [Treponema denticola ATCC 35405]	M.SGIDLEK.I		1
334475603	1	1	795.3823	1588.75	2	1588.7515	-0.0015	370	383	0	65.81	0	14	3.40E-07	K	LCDANDVELTNLGR	F			8	Spectrum13954 scans:22546,	15506684	22988	1		0	-0.9	-0.9	K.LCDANDVELTNLGR.F	NP_971886.1	phosphoribosylformylglycinamidine synthase II [Treponema denticola ATCC 35405]	K.LCDANDVELTNLGR.F		1
334475602	1	1	439.7403	877.466	2	877.4658	0.0002	384	391	0	23.51	0	16	0.0089	R	FTGDAVLR	V			6	Spectrum8328 scans:14450,	15506684	3156	1		0	0.2	0.2	R.FTGDAVLR.V	NP_971886.1	phosphoribosylformylglycinamidine synthase II [Treponema denticola ATCC 35405]	R.FTGDAVLR.V		1
334475810	1	1	465.2872	928.5598	2	928.5593	0.0005	129	136	0	16.66	0	13	0.027	K	ISENIIIK	T			6	Spectrum11054 scans:17869,	15506821	3971	1		0	0.5	0.5	K.ISENIIIK.T	NP_971889.1	hypothetical protein TDE1282 [Treponema denticola ATCC 35405]	K.ISENIIIK.T		1
334475811	1	1	497.2715	992.5285	2	992.5291	-0.0006	153	161	0	16.64	0	14	0.03	R	GANLTNIYK	Y			6	Spectrum9397 scans:15876,	15506821	5373	1		0	-0.6	-0.6	R.GANLTNIYK.Y	NP_971889.1	hypothetical protein TDE1282 [Treponema denticola ATCC 35405]	R.GANLTNIYK.Y		1
334475533	1	1	644.8278	1287.641	2	1287.6419	-0.0009	151	162	0	59.7	0	14	0.0000016	R	SEQILANSNGVR	F	Deamidated (NQ)	0.000000002000.0	8	Spectrum7057 scans:12796,	15506658	14294	1		0	-0.7	-0.7	R.SEQILANSNGVR.F + Deamidated (NQ)	NP_971899.1	TldD/PmbA [Treponema denticola ATCC 35405]	R.SEQILANSNGVR.F + Deamidated (NQ)		1
334475534	1	1	848.4031	1694.7917	2	1694.7934	-0.0017	213	228	0	35.81	0	15	0.00046	R	ENCGQTVTAPLSGSFK	G			6	Spectrum12509 scans:20805,	15506658	25173	1		0	-1	-1	R.ENCGQTVTAPLSGSFK.G	NP_971899.1	TldD/PmbA [Treponema denticola ATCC 35405]	R.ENCGQTVTAPLSGSFK.G		1
334475532	1	1	644.3348	1286.655	2	1286.6579	-0.0028	151	162	0	27.67	0	14	0.0026	R	SEQILANSNGVR	F			4	Spectrum6341 scans:11822,	15506658	14256	1		0	-2.2	-2.2	R.SEQILANSNGVR.F	NP_971899.1	TldD/PmbA [Treponema denticola ATCC 35405]	R.SEQILANSNGVR.F		1
334475321	1	1	614.8611	1227.7077	2	1227.7074	0.0003	267	278	0	102.5	0	13	6.20E-11	K	LGELGVELLTGK	A			9	Spectrum23916 scans:34577,	15506616	11925	1		0	0.2	0.2	K.LGELGVELLTGK.A	NP_971903.1	LysM/M23/M37 peptidase [Treponema denticola ATCC 35405]	K.LGELGVELLTGK.A		1
334475317	1	1	515.8111	1029.6076	2	1029.607	0.0006	201	210	0	78.55	0	13	1.70E-08	K	ITGVVIDSVK	G			7	Spectrum11257 scans:18113,	15506616	6388	1		0	0.6	0.6	K.ITGVVIDSVK.G	NP_971903.1	LysM/M23/M37 peptidase [Treponema denticola ATCC 35405]	K.ITGVVIDSVK.G		1
334475319	1	1	598.3289	1194.6432	2	1194.6397	0.0034	230	240	0	49.95	0	13	0.000012	R	GFGQVVFVQSK	T			6	Spectrum15728 scans:24623,	15506616	10852	1		0	2.8	2.8	R.GFGQVVFVQSK.T	NP_971903.1	LysM/M23/M37 peptidase [Treponema denticola ATCC 35405]	R.GFGQVVFVQSK.T		1
334475318	1	1	539.768	1077.5215	2	1077.5205	0.001	281	288	0	19.28	0	14	0.018	R	LYFMVYDK	N			5	Spectrum19107 scans:28824,	15506616	7327	1		0	0.9	0.9	R.LYFMVYDK.N	NP_971903.1	LysM/M23/M37 peptidase [Treponema denticola ATCC 35405]	R.LYFMVYDK.N		1
334475320	1	1	614.3448	1226.6751	2	1226.687	-0.0119	116	126	1	16.2	0	13	0.024	K	LNGLNEKTPLK	I	Deamidated (NQ)	0.02000000000.0	3	Spectrum34896 scans:49362,	15506616	11872	1		0	-9.7	-9.7	K.LNGLNEKTPLK.I + Deamidated (NQ)	NP_971903.1	LysM/M23/M37 peptidase [Treponema denticola ATCC 35405]	K.LNGLNEKTPLK.I + Deamidated (NQ)		1
334475760	1	1	470.7761	939.5377	2	939.5389	-0.0012	521	528	0	19.46	0	13	0.011	R	QNLPVLEK	S			5	Spectrum9859 scans:16431,	15506777	4174	1		0	-1.3	-1.3	R.QNLPVLEK.S	NP_971914.1	transketolase [Treponema denticola ATCC 35405]	R.QNLPVLEK.S		1
334475761	1	1	667.2862	1332.5579	2	1332.5656	-0.0076	216	226	0	16.74	0	13	0.021	R	GSMYSFEDIER	L			7	Spectrum16252 scans:25266,	15506777	15845	1		0	-5.7	-5.7	R.GSMYSFEDIER.L	NP_971914.1	transketolase [Treponema denticola ATCC 35405]	R.GSMYSFEDIER.L		1
334475822	2	0	476.2425	950.4705	2	950.4709	-0.0003	209	216	0	17.65	0	15	0.031	K	LFEVNNSK	L	Deamidated (NQ)	0.00002000.0	3	Spectrum6608 scans:12195,	15506832	4361	1		0	-0.3	-0.3	K.LFEVNNSK.L + Deamidated (NQ)	NP_971928.1	hypothetical protein TDE1322 [Treponema denticola ATCC 35405]	K.LFEVNNSK.L + Deamidated (NQ)		1
334475712	1	1	627.8424	1253.6703	2	1253.669	0.0013	49	60	0	40.28	0	14	0.00014	K	ITSGLMISTGFK	S			6	Spectrum18063 scans:27648,	15506742	12871	1		0	1	1	K.ITSGLMISTGFK.S	NP_971930.1	hypothetical protein TDE1324 [Treponema denticola ATCC 35405]	K.ITSGLMISTGFK.S		1
334475711	1	1	321.6895	641.3643	2	641.3649	-0.0006	40	44	0	14.05	0	13	0.039	K	WIPAR	A			3	Spectrum4443 scans:9311,	15506742	319	1		0	-0.9	-0.9	K.WIPAR.A	NP_971930.1	hypothetical protein TDE1324 [Treponema denticola ATCC 35405]	K.WIPAR.A		1
334475682	1	1	437.747	873.4795	2	873.4807	-0.0013	25	32	0	48.4	0	17	0.000042	K	VDEILASK	T			5	Spectrum5239 scans:10389,	15506725	3067	1		0	-1.5	-1.5	K.VDEILASK.T	NP_971934.1	hypothetical protein TDE1328 [Treponema denticola ATCC 35405]	K.VDEILASK.T		1
334475196	1	1	759.3593	1516.7041	2	1516.7046	-0.0005	3	16	0	112.41	0	13	5.70E-12	K	ITTTEFGTFSNGNK	A	Deamidated (NQ)	0.00000000002000.0	11	Spectrum12474 scans:20763,	15506603	21319	1		0	-0.3	-0.3	K.ITTTEFGTFSNGNK.A + Deamidated (NQ)	NP_971963.1	aldose 1-epimerase [Treponema denticola ATCC 35405]	K.ITTTEFGTFSNGNK.A + Deamidated (NQ)		1
334475192	1	1	723.8463	1445.6779	2	1445.6787	-0.0007	135	148	0	71.48	0	14	1.10E-07	R	TSPDGEQGFPGNLK	I			11	Spectrum10424 scans:17107,	15506603	19404	1		0	-0.5	-0.5	R.TSPDGEQGFPGNLK.I	NP_971963.1	aldose 1-epimerase [Treponema denticola ATCC 35405]	R.TSPDGEQGFPGNLK.I		1
334475193	1	1	737.8524	1473.6902	2	1473.6888	0.0013	224	235	0	66.31	0	14	3.00E-07	K	FLNVENTGYDFR	K			9	Spectrum18380 scans:28014,	15506603	20006	1		0	0.9	0.9	K.FLNVENTGYDFR.K	NP_971963.1	aldose 1-epimerase [Treponema denticola ATCC 35405]	K.FLNVENTGYDFR.K		1
334475194	1	1	758.866	1515.7174	2	1515.7206	-0.0032	3	16	0	60.59	0	13	8.70E-07	K	ITTTEFGTFSNGNK	A			8	Spectrum12102 scans:20128,	15506603	21303	1		0	-2.1	-2.1	K.ITTTEFGTFSNGNK.A	NP_971963.1	aldose 1-epimerase [Treponema denticola ATCC 35405]	K.ITTTEFGTFSNGNK.A		1
334475190	1	1	562.3289	1122.6433	2	1122.6437	-0.0004	17	26	0	54.87	0	13	0.0000033	K	ALLFTIFNGK	M			6	Spectrum28723 scans:40397,	15506603	8660	1		0	-0.4	-0.4	K.ALLFTIFNGK.M	NP_971963.1	aldose 1-epimerase [Treponema denticola ATCC 35405]	K.ALLFTIFNGK.M		1
334475188	1	1	358.2393	714.464	2	714.464	0	266	272	0	48.64	0	15	0.000022	K	TLAAIVK	E			6	Spectrum7749 scans:13708,	15506603	853	1		0	0	0	K.TLAAIVK.E	NP_971963.1	aldose 1-epimerase [Treponema denticola ATCC 35405]	K.TLAAIVK.E		1
334475198	1	1	794.0637	2379.1693	3	2379.1706	-0.0013	81	102	0	47.91	0	18	0.000054	R	ISNAEFTLGNQQYLLTPNDGGK	H			6	Spectrum21954 scans:32315,	15506603	32772	1		0	-0.5	-0.5	R.ISNAEFTLGNQQYLLTPNDGGK.H	NP_971963.1	aldose 1-epimerase [Treponema denticola ATCC 35405]	R.ISNAEFTLGNQQYLLTPNDGGK.H		1
334475189	1	1	496.7616	991.5086	2	991.5087	-0.0001	126	134	0	38.09	0	15	0.00028	R	QEAGVVFSR	T			8	Spectrum7195 scans:12969,	15506603	5334	1		0	-0.1	-0.1	R.QEAGVVFSR.T	NP_971963.1	aldose 1-epimerase [Treponema denticola ATCC 35405]	R.QEAGVVFSR.T		1
334475191	1	1	562.8202	1123.6259	2	1123.6277	-0.0018	17	26	0	26.78	0	13	0.0021	K	ALLFTIFNGK	M	Deamidated (NQ)	0.0000000200.0	5	Spectrum29244 scans:41080,	15506603	8686	1		0	-1.6	-1.6	K.ALLFTIFNGK.M + Deamidated (NQ)	NP_971963.1	aldose 1-epimerase [Treponema denticola ATCC 35405]	K.ALLFTIFNGK.M + Deamidated (NQ)		1
334475197	1	1	931.5042	1860.9939	2	1860.9833	0.0106	149	164	0	25.91	0	17	0.0067	K	IQVSYSLTPDNEIIIR	Y	Deamidated (NQ)	0.0200000000000000.0	5	Spectrum22877 scans:33363,	15506603	27974	1		0	5.7	5.7	K.IQVSYSLTPDNEIIIR.Y + Deamidated (NQ)	NP_971963.1	aldose 1-epimerase [Treponema denticola ATCC 35405]	K.IQVSYSLTPDNEIIIR.Y + Deamidated (NQ)		1
334475499	1	1	487.3079	972.6013	2	972.6008	0.0005	140	148	0	41.75	0	13	0.000067	R	LVIALGYPK	E			6	Spectrum17972 scans:27540,	15506650	4861	1		0	0.5	0.5	R.LVIALGYPK.E	NP_971969.1	nitroreductase [Treponema denticola ATCC 35405]	R.LVIALGYPK.E		1
334475500	1	1	608.332	1214.6495	2	1214.6506	-0.0011	19	29	0	40.63	0	15	0.00016	K	EDLISILEAGR	L			7	Spectrum28026 scans:39447,	15506650	11453	1		0	-0.9	-0.9	K.EDLISILEAGR.L	NP_971969.1	nitroreductase [Treponema denticola ATCC 35405]	K.EDLISILEAGR.L		1
334475497	1	1	315.7127	629.4109	2	629.4112	-0.0003	85	90	0	36.17	0	19	0.0011	K	IGSLIK	K			5	Spectrum5959 scans:11315,	15506650	175	1		0	-0.5	-0.5	K.IGSLIK.K	NP_971969.1	nitroreductase [Treponema denticola ATCC 35405]	K.IGSLIK.K		1
334475498	1	1	367.6953	733.3761	2	733.3759	0.0002	149	154	0	34.83	0	13	0.00041	K	EGYPLR	E			5	Spectrum3012 scans:7244,	15506650	1033	1		0	0.3	0.3	K.EGYPLR.E	NP_971969.1	nitroreductase [Treponema denticola ATCC 35405]	K.EGYPLR.E		1
334475501	1	1	1106.0196	2210.0247	2	2210.0314	-0.0066	30	49	0	15.87	0	15	0.044	R	LSPSACNSQPYEVFVAQGEK	A			6	Spectrum16957 scans:26293,	15506650	31558	1		0	-3	-3	R.LSPSACNSQPYEVFVAQGEK.A	NP_971969.1	nitroreductase [Treponema denticola ATCC 35405]	R.LSPSACNSQPYEVFVAQGEK.A		1
334475798	1	1	454.7176	907.4206	2	907.4222	-0.0016	150	156	0	21.83	0	13	0.0066	K	SNCIWTK	D			5	Spectrum5798 scans:11120,	15506810	3631	1		0	-1.8	-1.8	K.SNCIWTK.D	NP_972011.1	phosphoribosylformylglycinamidine synthetase I [Treponema denticola ATCC 35405]	K.SNCIWTK.D		1
334475774	1	1	556.3394	1110.6642	2	1110.6648	-0.0007	424	433	0	23.29	0	13	0.0047	K	QILELIPGTK	-			4	Spectrum19070 scans:28784,	15506789	8374	1		0	-0.6	-0.6	K.QILELIPGTK.-	NP_972019.1	cytidylyltransferase/phosphoenolpyruvate phosphomutase [Treponema denticola ATCC 35405]	K.QILELIPGTK.-		1
334475775	1	1	704.8461	1407.6776	2	1407.6738	0.0038	412	423	0	16.79	0	15	0.034	R	SLEVNDMCLSIK	Q			4	Spectrum18246 scans:27862,	15506789	18295	1		0	2.7	2.7	R.SLEVNDMCLSIK.Q	NP_972019.1	cytidylyltransferase/phosphoenolpyruvate phosphomutase [Treponema denticola ATCC 35405]	R.SLEVNDMCLSIK.Q		1
334475740	1	1	430.7399	859.4652	2	859.4651	0.0001	326	332	0	31.53	0	16	0.0016	K	ELETQLK	D			6	Spectrum3708 scans:8226,	15506763	2782	1		0	0.1	0.1	K.ELETQLK.D	NP_972020.1	phosphonopyruvate decarboxylase [Treponema denticola ATCC 35405]	K.ELETQLK.D		1
334475741	1	1	602.7847	1203.5548	2	1203.5554	-0.0006	176	186	0	16.18	0	13	0.027	K	TNEAVPAEMSR	E			5	Spectrum4731 scans:9700,	15506763	11045	1		0	-0.5	-0.5	K.TNEAVPAEMSR.E	NP_972020.1	phosphonopyruvate decarboxylase [Treponema denticola ATCC 35405]	K.TNEAVPAEMSR.E		1
334475795	1	1	454.7385	907.4624	2	907.4651	-0.0026	371	378	0	23.06	0	16	0.011	K	LEAEFATK	K			6	Spectrum6226 scans:11658,	15506807	3642	1		0	-2.9	-2.9	K.LEAEFATK.K	NP_972021.1	nucleotidyl transferase/aminotransferase, class V [Treponema denticola ATCC 35405]	K.LEAEFATK.K		1
334475667	1	1	320.7231	639.4317	2	639.4319	-0.0002	272	277	0	38.59	0	13	0.00014	K	AVILPK	L			4	Spectrum5924 scans:11270,	15506715	311	1		0	-0.3	-0.3	K.AVILPK.L	NP_972032.1	aminotransferase [Treponema denticola ATCC 35405]	K.AVILPK.L		1
334475668	1	1	434.7514	867.4883	2	867.4854	0.0029	298	304	0	17.12	0	13	0.019	K	AFINYLK	D			5	Spectrum15519 scans:24362,	15506715	2896	1		0	3.3	3.3	K.AFINYLK.D	NP_972032.1	aminotransferase [Treponema denticola ATCC 35405]	K.AFINYLK.D		1
334475537	1	1	560.306	1118.5975	2	1118.5972	0.0003	85	95	0	45.23	0	17	0.000076	R	GLADAFIVGEK	F			8	Spectrum18535 scans:28187,	15506659	8563	1		0	0.3	0.3	R.GLADAFIVGEK.F	NP_972046.1	glucose-1-phosphate thymidylyltransferase [Treponema denticola ATCC 35405]	R.GLADAFIVGEK.F		1
334475536	1	1	500.3007	998.5868	2	998.5873	-0.0005	3	13	0	43.23	0	13	0.000048	K	AIILAGGAGTR	L			5	Spectrum8524 scans:14705,	15506659	5565	1		0	-0.5	-0.5	K.AIILAGGAGTR.L	NP_972046.1	glucose-1-phosphate thymidylyltransferase [Treponema denticola ATCC 35405]	K.AIILAGGAGTR.L		1
334475535	1	1	367.726	733.4374	2	733.4374	0	14	19	0	13.89	0	13	0.041	R	LYPLTK	A			3	Spectrum8629 scans:14839,	15506659	1045	1		0	0	0	R.LYPLTK.A	NP_972046.1	glucose-1-phosphate thymidylyltransferase [Treponema denticola ATCC 35405]	R.LYPLTK.A		1
334475838	1	1	457.769	913.5234	2	913.5233	0.0002	84	91	1	15.83	0	14	0.034	K	ISDKINPK	T			3	Spectrum6313 scans:11783,	15506847	3762	1		0	0.2	0.2	K.ISDKINPK.T	NP_972085.1	DHH super, subfamily 1 [Treponema denticola ATCC 35405]	K.ISDKINPK.T		1
334475636	1	1	418.2313	834.448	2	834.4487	-0.0007	156	162	0	45.77	0	14	0.000036	K	AFILDEK	Y			5	Spectrum11404 scans:18296,	15506701	2192	1		0	-0.8	-0.8	K.AFILDEK.Y	NP_972088.1	peptidase, M24 [Treponema denticola ATCC 35405]	K.AFILDEK.Y		1
334475637	1	1	595.3167	1188.6189	2	1188.6173	0.0016	531	540	0	30.18	0	16	0.0021	K	TITLCPIDTR	P			5	Spectrum13084 scans:21512,	15506701	10618	1		0	1.3	1.3	K.TITLCPIDTR.P	NP_972088.1	peptidase, M24 [Treponema denticola ATCC 35405]	K.TITLCPIDTR.P		1
334475673	1	1	526.2364	1050.4582	2	1050.4586	-0.0004	3	10	0	33.46	0	13	0.00045	K	TLNCDICR	K			6	Spectrum4002 scans:8649,	15506719	6720	1		0	-0.4	-0.4	K.TLNCDICR.K	NP_972089.1	hypothetical protein TDE1483 [Treponema denticola ATCC 35405]	K.TLNCDICR.K		1
334475574	1	1	417.727	833.4395	2	833.4395	-0.0001	3	10	0	31.52	0	13	0.00074	K	VAINGFGR	I	Deamidated (NQ)	0.00020000.0	6	Spectrum11670 scans:18777,	15506671	2183	1		0	-0.1	-0.1	K.VAINGFGR.I + Deamidated (NQ)	NP_972094.1	glyceraldehyde-3-phosphate dehydrogenase [Treponema denticola ATCC 35405]	K.VAINGFGR.I + Deamidated (NQ)		1
334475703	1	1	674.8894	1347.7642	2	1347.765	-0.0007	27	38	0	36.51	0	14	0.00032	K	ILVVDDSIFVTK	Q			6	Spectrum23547 scans:34136,	15506735	16241	1		0	-0.5	-0.5	K.ILVVDDSIFVTK.Q	NP_972100.1	chemotaxis protein CheY [Treponema denticola ATCC 35405]	K.ILVVDDSIFVTK.Q		1
334475702	1	1	343.2338	684.4531	2	684.4534	-0.0003	117	123	0	21.23	0	13	0.0075	K	ALLLGAK	N			3	Spectrum9037 scans:15412,	15506735	624	1		0	-0.4	-0.4	K.ALLLGAK.N	NP_972100.1	chemotaxis protein CheY [Treponema denticola ATCC 35405]	K.ALLLGAK.N		1
334475461	1	1	595.7934	1189.5722	2	1189.5727	-0.0005	451	461	0	75.75	0	14	3.50E-08	R	GQAYELNGPNK	N			7	Spectrum4365 scans:9194,	15506640	10652	1		0	-0.4	-0.4	R.GQAYELNGPNK.N	NP_972104.1	hypothetical protein TDE1498 [Treponema denticola ATCC 35405]	R.GQAYELNGPNK.N		1
334475458	1	1	399.7231	797.4317	2	797.4323	-0.0007	496	501	0	35.57	0	13	0.00028	K	FYIDIK	-			5	Spectrum15857 scans:24800,	15506640	1673	1		0	-0.9	-0.9	K.FYIDIK.-	NP_972104.1	hypothetical protein TDE1498 [Treponema denticola ATCC 35405]	K.FYIDIK.-		1
334475460	1	1	569.3091	1136.6037	2	1136.6077	-0.004	466	475	0	28.14	0	16	0.0031	K	ALEAYQTLTK	A			8	Spectrum10333 scans:17000,	15506640	9100	1		0	-3.5	-3.5	K.ALEAYQTLTK.A	NP_972104.1	hypothetical protein TDE1498 [Treponema denticola ATCC 35405]	K.ALEAYQTLTK.A		1
334475459	1	1	567.7959	1133.5772	2	1133.575	0.0022	408	417	0	21.92	0	16	0.013	K	SASELLDMIR	G			6	Spectrum22748 scans:33220,	15506640	8973	1		0	1.9	1.9	K.SASELLDMIR.G	NP_972104.1	hypothetical protein TDE1498 [Treponema denticola ATCC 35405]	K.SASELLDMIR.G		1
334475801	1	1	560.293	1118.5714	2	1118.572	-0.0006	109	118	0	21.81	0	16	0.014	K	SVVADPVYNR	V			4	Spectrum7342 scans:13165,	15506813	8562	1		0	-0.5	-0.5	K.SVVADPVYNR.V	NP_972126.1	fumarate hydratase [Treponema denticola ATCC 35405]	K.SVVADPVYNR.V		1
334475563	1	1	737.3914	1472.7683	2	1472.7657	0.0026	517	529	0	50.01	0	16	0.000023	R	GDCILNEAVLITR	N			9	Spectrum22982 scans:33485,	15506666	19999	1		0	1.8	1.8	R.GDCILNEAVLITR.N	NP_972152.1	hypothetical protein TDE1546 [Treponema denticola ATCC 35405]	R.GDCILNEAVLITR.N		1
334475560	1	1	465.2741	928.5337	2	928.5342	-0.0004	498	505	0	27.7	0	14	0.0025	K	VSLLQQNK	V			7	Spectrum5606 scans:10873,	15506666	3967	1		0	-0.4	-0.4	K.VSLLQQNK.V	NP_972152.1	hypothetical protein TDE1546 [Treponema denticola ATCC 35405]	K.VSLLQQNK.V		1
334475562	1	1	524.289	1046.5634	2	1046.5648	-0.0013	575	583	0	26.68	0	16	0.0043	R	EVPIIYADK	A			4	Spectrum11591 scans:18528,	15506666	6648	1		0	-1.2	-1.2	R.EVPIIYADK.A	NP_972152.1	hypothetical protein TDE1546 [Treponema denticola ATCC 35405]	R.EVPIIYADK.A		1
334475559	1	1	314.7104	627.4062	2	627.4068	-0.0005	688	692	0	18.61	0	13	0.014	R	LNLIR	L			4	Spectrum6316 scans:11786,	15506666	160	1		0	-0.8	-0.8	R.LNLIR.L	NP_972152.1	hypothetical protein TDE1546 [Treponema denticola ATCC 35405]	R.LNLIR.L		1
334475561	1	1	498.7429	995.4712	2	995.4712	0	701	708	0	17.79	0	13	0.017	R	DTAVWYNK	N			4	Spectrum8336 scans:14460,	15506666	5442	1		0	0	0	R.DTAVWYNK.N	NP_972152.1	hypothetical protein TDE1546 [Treponema denticola ATCC 35405]	R.DTAVWYNK.N		1
334475729	1	1	516.2855	1030.5565	2	1030.5593	-0.0029	405	414	0	36.43	0	17	0.00059	K	IACTALGAVR	S			6	Spectrum8728 scans:14971,	15506753	6400	1		0	-2.8	-2.8	K.IACTALGAVR.S	NP_972193.1	aspartyl-tRNA synthetase [Treponema denticola ATCC 35405]	K.IACTALGAVR.S		1
334475706	2	0	393.2599	784.5052	2	784.5058	-0.0006	60	66	0	22.18	0	13	0.0061	R	IGLLQLK	H	Deamidated (NQ)	0.0000200.0	4	Spectrum12330 scans:20558,	15506737	1468	1		0	-0.8	-0.8	R.IGLLQLK.H + Deamidated (NQ)	NP_972200.1	glutamate synthase (NADPH) small subunit [Treponema denticola ATCC 35405]	R.IGLLQLK.H + Deamidated (NQ)		1
334475705	1	1	323.6888	645.363	2	645.3632	-0.0002	259	264	0	21.21	0	13	0.0076	K	LGGMLR	Y			3	Spectrum4864 scans:9864,	15506737	330	1		0	-0.3	-0.3	K.LGGMLR.Y	NP_972200.1	glutamate synthase (NADPH) small subunit [Treponema denticola ATCC 35405]	K.LGGMLR.Y		1
334475849	1	1	412.7108	823.4071	2	823.4076	-0.0004	266	272	0	13.92	0	13	0.043	K	LTDNFSK	R			4	Spectrum9947 scans:16541,	15506858	2031	1		0	-0.5	-0.5	K.LTDNFSK.R	NP_972224.1	hypothetical protein TDE1618 [Treponema denticola ATCC 35405]	K.LTDNFSK.R		1
334475367	1	1	659.3561	1316.6976	2	1316.6976	0	39	49	0	71.72	0	16	1.50E-07	K	LPEVSELEFVR	H			8	Spectrum22320 scans:32732,	15506623	15375	1		0	0	0	K.LPEVSELEFVR.H	NP_972230.1	glycine dehydrogenase subunit 2 [Treponema denticola ATCC 35405]	K.LPEVSELEFVR.H		1
334475366	1	1	433.2367	864.4588	2	864.4593	-0.0004	2	8	0	42.26	0	13	0.000059	M	SELIFEK	S			5	Spectrum11529 scans:18448,	15506623	2841	1		0	-0.5	-0.5	M.SELIFEK.S	NP_972230.1	glycine dehydrogenase subunit 2 [Treponema denticola ATCC 35405]	M.SELIFEK.S		1
334475365	1	1	425.2385	848.4624	2	848.4644	-0.0019	20	26	0	35.4	0	13	0.00029	K	LTVPEYK	L			4	Spectrum9047 scans:15424,	15506623	2521	1		0	-2.2	-2.2	K.LTVPEYK.L	NP_972230.1	glycine dehydrogenase subunit 2 [Treponema denticola ATCC 35405]	K.LTVPEYK.L		1
334475568	1	1	663.3068	1324.599	2	1324.5969	0.002	210	221	0	46.94	0	13	0.00002	R	FGTIEDCEAVGK	L			6	Spectrum9370 scans:15844,	15506668	15601	1		0	1.5	1.5	R.FGTIEDCEAVGK.L	NP_972231.1	glycine dehydrogenase subunit 1 [Treponema denticola ATCC 35405]	R.FGTIEDCEAVGK.L		1
334475569	1	1	887.4688	1772.9231	2	1772.923	0.0001	151	166	0	41.35	0	16	0.00015	K	VLISECVEPSSIEIAK	T			9	Spectrum18546 scans:28199,	15506668	26852	1		0	0.1	0.1	K.VLISECVEPSSIEIAK.T	NP_972231.1	glycine dehydrogenase subunit 1 [Treponema denticola ATCC 35405]	K.VLISECVEPSSIEIAK.T		1
334475566	1	1	315.7126	629.4106	2	629.4112	-0.0006	365	370	0	20.91	0	19	0.036	K	IGLTVK	N			5	Spectrum6400 scans:11903,	15506668	173	1		0	-1	-1	K.IGLTVK.N	NP_972231.1	glycine dehydrogenase subunit 1 [Treponema denticola ATCC 35405]	K.IGLTVK.N		1
334475567	1	1	414.7504	827.4862	2	827.4865	-0.0003	397	404	0	16.08	0	13	0.025	K	NNILGGLK	I			6	Spectrum11416 scans:18309,	15506668	2104	1		0	-0.4	-0.4	K.NNILGGLK.I	NP_972231.1	glycine dehydrogenase subunit 1 [Treponema denticola ATCC 35405]	K.NNILGGLK.I		1
334475604	1	1	799.4201	1596.8256	2	1596.8246	0.001	76	89	0	73.97	0	17	1.10E-07	K	VVEINEELLDAPEK	I			10	Spectrum17717 scans:27236,	15506685	23119	1		0	0.6	0.6	K.VVEINEELLDAPEK.I	NP_972232.1	glycine cleavage system H protein [Treponema denticola ATCC 35405]	K.VVEINEELLDAPEK.I		1
334475587	1	1	627.33	1252.6454	2	1252.6452	0.0002	91	101	0	35.66	0	16	0.00058	K	GGIVDDFLVYR	Y			5	Spectrum26033 scans:37028,	15506676	12781	1		0	0.2	0.2	K.GGIVDDFLVYR.Y	NP_972233.1	glycine cleavage system T protein [Treponema denticola ATCC 35405]	K.GGIVDDFLVYR.Y		1
334475585	1	1	413.2088	824.403	2	824.4028	0.0002	130	136	0	24.63	0	13	0.0034	K	SVTFTDR	S			4	Spectrum3396 scans:7779,	15506676	2065	1		0	0.2	0.2	K.SVTFTDR.S	NP_972233.1	glycine cleavage system T protein [Treponema denticola ATCC 35405]	K.SVTFTDR.S		1
334475586	1	1	452.7784	903.5423	2	903.543	-0.0006	346	353	0	23.89	0	13	0.0041	K	IVPTSFLK	E			5	Spectrum15338 scans:24107,	15506676	3524	1		0	-0.7	-0.7	K.IVPTSFLK.E	NP_972233.1	glycine cleavage system T protein [Treponema denticola ATCC 35405]	K.IVPTSFLK.E		1
334475588	1	1	834.3803	1666.7459	2	1666.7443	0.0016	212	226	0	17.23	0	13	0.019	K	AGEEFGIELCGLGCR	D			4	Spectrum22679 scans:33145,	15506676	24665	1		0	1	1	K.AGEEFGIELCGLGCR.D	NP_972233.1	glycine cleavage system T protein [Treponema denticola ATCC 35405]	K.AGEEFGIELCGLGCR.D		1
334475708	1	1	725.3841	1448.7537	2	1448.7511	0.0026	286	299	0	41.67	0	16	0.00015	K	TNVEGIYAIGDAVK	G			5	Spectrum17632 scans:27125,	15506739	19476	1		0	1.8	1.8	K.TNVEGIYAIGDAVK.G	NP_972235.1	dihydrolipoamide dehydrogenase [Treponema denticola ATCC 35405]	K.TNVEGIYAIGDAVK.G		1
334475167	1	1	783.8542	1565.6939	2	1565.6958	-0.0018	49	63	0	98.66	0	13	1.40E-10	K	FAESQGGNIATNDDK	K			12	Spectrum4198 scans:8944,	15506601	22368	1		0	-1.1	-1.1	K.FAESQGGNIATNDDK.K	NP_972263.1	basic membrane protein [Treponema denticola ATCC 35405]	K.FAESQGGNIATNDDK.K		1
334475170	1	1	862.418	1722.8214	2	1722.8213	0.0001	230	245	0	77.5	0	15	3.20E-08	K	NAEAGNYVAQEGYIPK	T			11	Spectrum11989 scans:19867,	15506601	25719	1		0	0.1	0.1	K.NAEAGNYVAQEGYIPK.T	NP_972263.1	basic membrane protein [Treponema denticola ATCC 35405]	K.NAEAGNYVAQEGYIPK.T		1
334475169	1	1	565.6042	1693.7909	3	1693.7907	0.0002	49	64	1	61.27	0	15	0.0000013	K	FAESQGGNIATNDDKK	L			8	Spectrum2585 scans:6661,	15506601	25146	1		0	0.1	0.1	K.FAESQGGNIATNDDKK.L	NP_972263.1	basic membrane protein [Treponema denticola ATCC 35405]	K.FAESQGGNIATNDDKK.L		1
334475162	1	1	582.7822	1163.5499	2	1163.5492	0.0007	132	141	0	61.16	0	15	0.0000014	K	QTGCTVEELK	K			7	Spectrum4292 scans:9090,	15506601	9921	1		0	0.6	0.6	K.QTGCTVEELK.K	NP_972263.1	basic membrane protein [Treponema denticola ATCC 35405]	K.QTGCTVEELK.K		1
334475160	1	1	560.2769	1118.5392	2	1118.539	0.0002	165	174	0	59.59	0	15	0.0000018	K	MATPTDAQIR	S	Oxidation (M)	0.1000000000.0	8	Spectrum2865 scans:7039,	15506601	8555	1		0	0.2	0.2	K.MATPTDAQIR.S + Oxidation (M)	NP_972263.1	basic membrane protein [Treponema denticola ATCC 35405]	K.MATPTDAQIR.S + Oxidation (M)		1
334475159	1	1	552.2796	1102.5446	2	1102.5441	0.0006	165	174	0	57.77	0	15	0.0000028	K	MATPTDAQIR	S			8	Spectrum6194 scans:11621,	15506601	8068	1		0	0.5	0.5	K.MATPTDAQIR.S	NP_972263.1	basic membrane protein [Treponema denticola ATCC 35405]	K.MATPTDAQIR.S		1
334475163	1	1	592.7942	1183.5738	2	1183.5761	-0.0023	106	115	0	56.49	0	13	0.0000022	K	YPITESEFAK	L			9	Spectrum11672 scans:18781,	15506601	10508	1		0	-1.9	-1.9	K.YPITESEFAK.L	NP_972263.1	basic membrane protein [Treponema denticola ATCC 35405]	K.YPITESEFAK.L		1
334475155	1	1	436.2659	870.5173	2	870.5174	-0.0001	75	82	0	53.28	0	14	0.0000061	K	LLVQAAEK	E			5	Spectrum5052 scans:10128,	15506601	2998	1		0	-0.1	-0.1	K.LLVQAAEK.E	NP_972263.1	basic membrane protein [Treponema denticola ATCC 35405]	K.LLVQAAEK.E		1
334475156	1	1	480.7807	959.5468	2	959.5474	-0.0006	65	72	0	53	0	15	0.0000083	K	LVLESLMR	T			5	Spectrum19480 scans:29255,	15506601	4590	1		0	-0.6	-0.6	K.LVLESLMR.T	NP_972263.1	basic membrane protein [Treponema denticola ATCC 35405]	K.LVLESLMR.T		1
334475164	1	1	613.2911	1224.5676	2	1224.5696	-0.002	121	130	0	48.37	0	13	0.000015	K	ENISLDEFMK	K			6	Spectrum21088 scans:31168,	15506601	11778	1		0	-1.6	-1.6	K.ENISLDEFMK.K	NP_972263.1	basic membrane protein [Treponema denticola ATCC 35405]	K.ENISLDEFMK.K		1
334475165	1	1	696.3796	1390.7447	2	1390.7456	-0.0009	146	157	0	45.3	0	16	0.000065	K	DNLIIQNYIASK	H			9	Spectrum19416 scans:29182,	15506601	17830	1		0	-0.6	-0.6	K.DNLIIQNYIASK.H	NP_972263.1	basic membrane protein [Treponema denticola ATCC 35405]	K.DNLIIQNYIASK.H		1
334475168	1	1	847.9011	1693.7876	2	1693.7907	-0.0032	49	64	1	44.96	0	14	0.000049	K	FAESQGGNIATNDDKK	L			10	Spectrum2522 scans:6567,	15506601	25129	1		0	-1.9	-1.9	K.FAESQGGNIATNDDKK.L	NP_972263.1	basic membrane protein [Treponema denticola ATCC 35405]	K.FAESQGGNIATNDDKK.L		1
334475153	1	1	404.2439	806.4732	2	806.4724	0.0008	192	198	0	42.42	0	13	0.000057	K	MLFVAVK	K			6	Spectrum15450 scans:24269,	15506601	1787	1		0	1	1	K.MLFVAVK.K	NP_972263.1	basic membrane protein [Treponema denticola ATCC 35405]	K.MLFVAVK.K		1
334475171	1	1	862.9178	1723.821	2	1723.8053	0.0157	230	245	0	35.06	0	16	0.00064	K	NAEAGNYVAQEGYIPK	T	Deamidated (NQ)	0.2000000000000000.0	10	Spectrum11880 scans:19598,	15506601	25735	1		0	9.1	9.1	K.NAEAGNYVAQEGYIPK.T + Deamidated (NQ)	NP_972263.1	basic membrane protein [Treponema denticola ATCC 35405]	K.NAEAGNYVAQEGYIPK.T + Deamidated (NQ)		1
334475157	1	1	488.7783	975.542	2	975.5423	-0.0003	65	72	0	34.46	0	15	0.00063	K	LVLESLMR	T	Oxidation (M)	0.00000010.0	4	Spectrum12189 scans:20313,	15506601	4933	1		0	-0.3	-0.3	K.LVLESLMR.T + Oxidation (M)	NP_972263.1	basic membrane protein [Treponema denticola ATCC 35405]	K.LVLESLMR.T + Oxidation (M)		1
334475166	1	1	699.3372	1396.6598	2	1396.6623	-0.0025	267	277	0	31.89	0	16	0.0013	K	DVNYIFDIQDR	V			8	Spectrum21844 scans:32187,	15506601	17971	1		0	-1.8	-1.8	K.DVNYIFDIQDR.V	NP_972263.1	basic membrane protein [Treponema denticola ATCC 35405]	K.DVNYIFDIQDR.V		1
334475154	1	1	410.681	819.3474	2	819.3473	0.0001	175	180	0	25.81	0	13	0.0026	R	SYYEMK	K			5	Spectrum3810 scans:8371,	15506601	1947	1		0	0.1	0.1	R.SYYEMK.K	NP_972263.1	basic membrane protein [Treponema denticola ATCC 35405]	R.SYYEMK.K		1
334475158	1	1	499.7976	997.5805	2	997.5808	-0.0002	36	44	0	23.06	0	13	0.0049	K	EPITLGQLK	K			4	Spectrum12534 scans:20840,	15506601	5529	1		0	-0.2	-0.2	K.EPITLGQLK.K	NP_972263.1	basic membrane protein [Treponema denticola ATCC 35405]	K.EPITLGQLK.K		1
334475161	1	1	563.8447	1125.6748	2	1125.6757	-0.0009	35	44	1	17.92	0	13	0.016	K	KEPITLGQLK	K			4	Spectrum10386 scans:17062,	15506601	8732	1		0	-0.8	-0.8	K.KEPITLGQLK.K	NP_972263.1	basic membrane protein [Treponema denticola ATCC 35405]	K.KEPITLGQLK.K		1
334475565	1	1	631.8428	1261.6711	2	1261.6666	0.0045	60	70	0	45.87	0	17	0.000082	R	QGEALNQYLVK	G			9	Spectrum12391 scans:20649,	15506667	13267	1		0	3.6	3.6	R.QGEALNQYLVK.G	NP_972282.1	single-strand binding protein [Treponema denticola ATCC 35405]	R.QGEALNQYLVK.G		1
334475564	1	1	500.7749	999.5352	2	999.5349	0.0003	73	81	0	31.3	0	13	0.00074	K	QVAIDGELR	Q			5	Spectrum8588 scans:14789,	15506667	5578	1		0	0.3	0.3	K.QVAIDGELR.Q	NP_972282.1	single-strand binding protein [Treponema denticola ATCC 35405]	K.QVAIDGELR.Q		1
334475831	1	1	508.2796	1014.5446	2	1014.5458	-0.0012	32	39	0	16.6	0	14	0.033	K	QQLQTEIR	T			5	Spectrum4427 scans:9288,	15506840	5947	1		0	-1.2	-1.2	K.QQLQTEIR.T	NP_972285.1	V-type ATP synthase subunit D [Treponema denticola ATCC 35405]	K.QQLQTEIR.T		1
334475830	1	1	429.7377	857.4608	2	857.4607	0.0002	135	141	0	13.95	0	13	0.046	K	VLDEQVR	L			3	Spectrum2232 scans:6099,	15506840	2747	1		0	0.2	0.2	K.VLDEQVR.L	NP_972285.1	V-type ATP synthase subunit D [Treponema denticola ATCC 35405]	K.VLDEQVR.L		1
334475692	1	1	499.2237	996.4328	2	996.4335	-0.0006	202	209	0	46.87	0	13	0.000021	R	AIDCYAER	L			6	Spectrum3055 scans:7301,	15506730	5468	1		0	-0.6	-0.6	R.AIDCYAER.L	NP_972287.1	V-type ATP synthase subunit A [Treponema denticola ATCC 35405]	R.AIDCYAER.L		1
334475834	1	1	830.4106	1658.8067	2	1658.7974	0.0093	1	14	1	16.29	0	13	0.027	-	MLSFDSNKEFALTR	D	Deamidated (NQ)	0.00000020000000.0	3	Spectrum20735 scans:30748,	15506843	24545	1		0	5.6	5.6	-.MLSFDSNKEFALTR.D + Deamidated (NQ)	NP_972294.1	hypothetical protein TDE1690 [Treponema denticola ATCC 35405]	-.MLSFDSNKEFALTR.D + Deamidated (NQ)		1
334475697	1	1	792.9002	1583.7859	2	1583.7871	-0.0013	35	47	0	41.29	0	15	0.00013	K	AEFVINDEPFIYK	G			7	Spectrum24039 scans:34724,	15506733	22884	1		0	-0.8	-0.8	K.AEFVINDEPFIYK.G	NP_972306.1	hypothetical protein TDE1702 [Treponema denticola ATCC 35405]	K.AEFVINDEPFIYK.G		1
334475696	1	1	308.207	614.3994	2	614.4003	-0.0008	131	135	0	18.53	0	15	0.023	K	LIELK	K			5	Spectrum6946 scans:12647,	15506733	123	1		0	-1.3	-1.3	K.LIELK.K	NP_972306.1	hypothetical protein TDE1702 [Treponema denticola ATCC 35405]	K.LIELK.K		1
334475589	1	1	318.1919	634.3692	2	634.369	0.0002	7	11	0	23.09	0	15	0.0081	K	IDLFK	K			5	Spectrum12349 scans:20587,	15506677	255	1		0	0.3	0.3	K.IDLFK.K	NP_972307.1	hypothetical protein TDE1703 [Treponema denticola ATCC 35405]	K.IDLFK.K		1
334475591	1	1	525.2747	1048.5349	2	1048.5335	0.0013	164	172	0	23.07	0	14	0.0067	K	VNTTIVCSR	Y			5	Spectrum4229 scans:8989,	15506677	6680	1		0	1.2	1.2	K.VNTTIVCSR.Y	NP_972307.1	hypothetical protein TDE1703 [Treponema denticola ATCC 35405]	K.VNTTIVCSR.Y		1
334475590	1	1	499.2325	996.4505	2	996.4512	-0.0008	123	130	0	21.83	0	13	0.0066	K	DDTYQSIR	K			4	Spectrum3389 scans:7771,	15506677	5470	1		0	-0.8	-0.8	K.DDTYQSIR.K	NP_972307.1	hypothetical protein TDE1703 [Treponema denticola ATCC 35405]	K.DDTYQSIR.K		1
334475581	1	1	539.7746	1077.5346	2	1077.5342	0.0004	9	18	0	49.63	0	15	0.000017	K	AEIDLGEGFK	V			9	Spectrum14454 scans:23120,	15506674	7332	1		0	0.4	0.4	K.AEIDLGEGFK.V	NP_972331.1	hypothetical protein TDE1727 [Treponema denticola ATCC 35405]	K.AEIDLGEGFK.V		1
334475230	1	1	920.4421	1838.8697	2	1838.8686	0.0011	217	232	0	84.65	0	14	5.00E-09	K	SENENLNYALPFAETK	N			11	Spectrum20333 scans:30284,	15506606	27700	1		0	0.6	0.6	K.SENENLNYALPFAETK.N	NP_972332.1	hypothetical protein TDE1728 [Treponema denticola ATCC 35405]	K.SENENLNYALPFAETK.N		1
334475220	1	1	551.755	1101.4954	2	1101.4978	-0.0024	522	531	0	63.87	0	13	4.10E-07	K	AGDYDFSISK	K			7	Spectrum11616 scans:18571,	15506606	8004	1		0	-2.2	-2.2	K.AGDYDFSISK.K	NP_972332.1	hypothetical protein TDE1728 [Treponema denticola ATCC 35405]	K.AGDYDFSISK.K		1
334475228	1	1	698.3419	1394.6693	2	1394.6678	0.0015	169	180	0	59.69	0	15	0.0000017	R	NGLLTSQTFEER	N	Deamidated (NQ)	0.200000000000.0	7	Spectrum16383 scans:25415,	15506606	17931	1		0	1.1	1.1	R.NGLLTSQTFEER.N + Deamidated (NQ)	NP_972332.1	hypothetical protein TDE1728 [Treponema denticola ATCC 35405]	R.NGLLTSQTFEER.N + Deamidated (NQ)		1
334475223	1	1	612.2849	1222.5553	2	1222.5506	0.0047	297	307	0	55.11	0	13	0.0000031	K	YSFSGAESFTK	A			6	Spectrum12435 scans:20710,	15506606	11675	1		0	3.8	3.8	K.YSFSGAESFTK.A	NP_972332.1	hypothetical protein TDE1728 [Treponema denticola ATCC 35405]	K.YSFSGAESFTK.A		1
334475218	1	1	458.2484	914.4821	2	914.4821	0	552	560	0	53.32	0	13	0.0000047	K	GSTPGIEVR	N			7	Spectrum4932 scans:9955,	15506606	3776	1		0	0	0	K.GSTPGIEVR.N	NP_972332.1	hypothetical protein TDE1728 [Treponema denticola ATCC 35405]	K.GSTPGIEVR.N		1
334475222	1	1	588.8223	1175.63	2	1175.6299	0.0001	404	414	0	50.55	0	16	0.000019	K	VPVLSYGQASR	S			8	Spectrum10325 scans:16991,	15506606	10274	1		0	0.1	0.1	K.VPVLSYGQASR.S	NP_972332.1	hypothetical protein TDE1728 [Treponema denticola ATCC 35405]	K.VPVLSYGQASR.S		1
334475226	1	1	680.3378	1358.661	2	1358.654	0.007	384	394	0	50.19	0	14	0.000013	K	LYMDYILSADR	I			7	Spectrum22944 scans:33438,	15506606	16605	1		0	5.2	5.2	K.LYMDYILSADR.I	NP_972332.1	hypothetical protein TDE1728 [Treponema denticola ATCC 35405]	K.LYMDYILSADR.I		1
334475227	1	1	697.8497	1393.6849	2	1393.6837	0.0012	169	180	0	46.42	0	15	0.000041	R	NGLLTSQTFEER	N			7	Spectrum13378 scans:21858,	15506606	17903	1		0	0.9	0.9	R.NGLLTSQTFEER.N	NP_972332.1	hypothetical protein TDE1728 [Treponema denticola ATCC 35405]	R.NGLLTSQTFEER.N		1
334475224	1	1	637.3185	1272.6224	2	1272.6238	-0.0014	570	580	0	45.17	0	14	0.000041	R	SDDYIYIGLSK	N			6	Spectrum17534 scans:26998,	15506606	13660	1		0	-1.1	-1.1	R.SDDYIYIGLSK.N	NP_972332.1	hypothetical protein TDE1728 [Treponema denticola ATCC 35405]	R.SDDYIYIGLSK.N		1
334475229	1	1	728.4038	1454.7931	2	1454.7922	0.0009	237	248	0	41.49	0	13	0.000071	K	NLGTVYLPIFYR	L			5	Spectrum30112 scans:42253,	15506606	19595	1		0	0.6	0.6	K.NLGTVYLPIFYR.L	NP_972332.1	hypothetical protein TDE1728 [Treponema denticola ATCC 35405]	K.NLGTVYLPIFYR.L		1
334475215	1	1	379.1793	756.3441	2	756.3443	-0.0001	511	516	0	37.45	0	13	0.00021	K	FDFNSK	N			4	Spectrum6005 scans:11370,	15506606	1152	1		0	-0.1	-0.1	K.FDFNSK.N	NP_972332.1	hypothetical protein TDE1728 [Treponema denticola ATCC 35405]	K.FDFNSK.N		1
334475217	1	1	441.231	880.4475	2	880.4477	-0.0002	561	567	0	31.53	0	13	0.00088	R	NLQMFTK	A			6	Spectrum10803 scans:17561,	15506606	3206	1		0	-0.2	-0.2	R.NLQMFTK.A	NP_972332.1	hypothetical protein TDE1728 [Treponema denticola ATCC 35405]	R.NLQMFTK.A		1
334475216	1	1	407.7371	813.4597	2	813.4596	0.0002	377	383	0	28.21	0	13	0.0015	K	ELIQSPK	L			5	Spectrum3806 scans:8366,	15506606	1858	1		0	0.2	0.2	K.ELIQSPK.L	NP_972332.1	hypothetical protein TDE1728 [Treponema denticola ATCC 35405]	K.ELIQSPK.L		1
334475221	1	1	582.829	1163.6434	2	1163.6438	-0.0004	285	294	0	27.29	0	15	0.0032	K	FTLSIIDDLK	K			7	Spectrum28061 scans:39496,	15506606	9939	1		0	-0.3	-0.3	K.FTLSIIDDLK.K	NP_972332.1	hypothetical protein TDE1728 [Treponema denticola ATCC 35405]	K.FTLSIIDDLK.K		1
334475225	1	1	673.8571	1345.6996	2	1345.6951	0.0044	499	510	0	23	0	17	0.013	K	DYPIDPMLAAIK	F			8	Spectrum26116 scans:37125,	15506606	16174	1		0	3.3	3.3	K.DYPIDPMLAAIK.F	NP_972332.1	hypothetical protein TDE1728 [Treponema denticola ATCC 35405]	K.DYPIDPMLAAIK.F		1
334475219	1	1	537.2723	1072.5301	2	1072.5301	0	592	599	0	16.27	0	14	0.033	K	NIEQWQQK	I			6	Spectrum5449 scans:10666,	15506606	7235	1		0	0	0	K.NIEQWQQK.I	NP_972332.1	hypothetical protein TDE1728 [Treponema denticola ATCC 35405]	K.NIEQWQQK.I		1
334475614	1	1	629.8378	1257.661	2	1257.6605	0.0005	99	109	0	44.62	0	16	0.000071	K	LEPDVFSPVQK	D			8	Spectrum14616 scans:23302,	15506690	13019	1		0	0.4	0.4	K.LEPDVFSPVQK.D	NP_972343.1	femAB [Treponema denticola ATCC 35405]	K.LEPDVFSPVQK.D		1
334475841	1	1	468.2516	934.4887	2	934.4872	0.0015	320	327	0	15.57	0	14	0.04	K	YIAIANDR	V			4	Spectrum5733 scans:11042,	15506850	4095	1		0	1.6	1.6	K.YIAIANDR.V	NP_972345.1	penicillin-binding protein [Treponema denticola ATCC 35405]	K.YIAIANDR.V		1
334475782	1	1	389.2469	776.4792	2	776.4796	-0.0004	10	16	0	24.99	0	13	0.0032	K	LSIVFAK	K			4	Spectrum12848 scans:21240,	15506795	1408	1		0	-0.5	-0.5	K.LSIVFAK.K	NP_972382.1	hypothetical protein TDE1778 [Treponema denticola ATCC 35405]	K.LSIVFAK.K		1
334475601	1	1	553.7617	1105.5088	2	1105.5073	0.0014	37	45	0	58.37	0	13	0.0000017	K	MEEENISVR	E			6	Spectrum6031 scans:11407,	15506682	8155	1		0	1.3	1.3	K.MEEENISVR.E	NP_972393.1	hypothetical protein TDE1789 [Treponema denticola ATCC 35405]	K.MEEENISVR.E		1
334475768	1	1	526.7742	1051.5338	2	1051.5372	-0.0034	94	102	0	26.9	0	14	0.0027	K	IIVTNGFCK	R	Deamidated (NQ)	0.000020000.0	4	Spectrum10359 scans:17029,	15506783	6744	1		0	-3.2	-3.2	K.IIVTNGFCK.R + Deamidated (NQ)	NP_972394.1	hypothetical protein TDE1790 [Treponema denticola ATCC 35405]	K.IIVTNGFCK.R + Deamidated (NQ)		1
334475776	1	1	466.7561	931.4977	2	931.4975	0.0003	352	361	0	21.67	0	16	0.015	K	TELSGAGGIK	Q			6	Spectrum3849 scans:8423,	15506790	4016	1		0	0.3	0.3	K.TELSGAGGIK.Q	NP_972433.1	hypothetical protein TDE1829 [Treponema denticola ATCC 35405]	K.TELSGAGGIK.Q		1
334475777	1	1	473.7728	945.5311	2	945.5317	-0.0006	238	245	0	19.51	0	15	0.022	K	IVVLDMTR	L			5	Spectrum14122 scans:22737,	15506790	4273	1		0	-0.6	-0.6	K.IVVLDMTR.L	NP_972433.1	hypothetical protein TDE1829 [Treponema denticola ATCC 35405]	K.IVVLDMTR.L		1
334475542	1	1	693.8489	1385.6833	2	1385.6827	0.0006	229	240	0	52.87	0	14	0.0000067	K	TTQIFQDFSTAK	I			6	Spectrum16404 scans:25439,	15506661	17686	1		0	0.4	0.4	K.TTQIFQDFSTAK.I	NP_972453.1	hypothetical protein TDE1849 [Treponema denticola ATCC 35405]	K.TTQIFQDFSTAK.I		1
334475541	1	1	468.7552	935.4959	2	935.4964	-0.0005	241	248	0	40.14	0	13	0.0001	K	IDDVVFTK	A			6	Spectrum10701 scans:17440,	15506661	4112	1		0	-0.5	-0.5	K.IDDVVFTK.A	NP_972453.1	hypothetical protein TDE1849 [Treponema denticola ATCC 35405]	K.IDDVVFTK.A		1
334475540	1	1	336.718	671.4214	2	671.4218	-0.0003	199	204	0	18.65	0	14	0.018	R	TTLIPK	Y			4	Spectrum5087 scans:10183,	15506661	531	1		0	-0.4	-0.4	R.TTLIPK.Y	NP_972453.1	hypothetical protein TDE1849 [Treponema denticola ATCC 35405]	R.TTLIPK.Y		1
334475505	1	1	776.8854	1551.7563	2	1551.7569	-0.0006	35	47	0	61.2	0	17	0.0000019	K	TNEVTGVWNIYEK	D			7	Spectrum18980 scans:28685,	15506651	22120	1		0	-0.4	-0.4	K.TNEVTGVWNIYEK.D	NP_972461.1	hypothetical protein TDE1857 [Treponema denticola ATCC 35405]	K.TNEVTGVWNIYEK.D		1
334475502	1	1	433.2074	864.4003	2	864.4011	-0.0008	135	141	0	37.79	0	14	0.00022	K	TDTLEMR	G			5	Spectrum3718 scans:8240,	15506651	2839	1		0	-0.9	-0.9	K.TDTLEMR.G	NP_972461.1	hypothetical protein TDE1857 [Treponema denticola ATCC 35405]	K.TDTLEMR.G		1
334475503	1	1	436.2535	870.4925	2	870.4923	0.0002	142	150	0	35.86	0	13	0.00026	R	GEIGLGIGR	S			7	Spectrum11192 scans:18036,	15506651	2992	1		0	0.2	0.2	R.GEIGLGIGR.S	NP_972461.1	hypothetical protein TDE1857 [Treponema denticola ATCC 35405]	R.GEIGLGIGR.S		1
334475504	1	1	517.7615	1033.5085	2	1033.508	0.0005	108	117	0	29.62	0	13	0.0013	K	GYIIDPGDGK	Y			6	Spectrum9565 scans:16076,	15506651	6456	1		0	0.5	0.5	K.GYIIDPGDGK.Y	NP_972461.1	hypothetical protein TDE1857 [Treponema denticola ATCC 35405]	K.GYIIDPGDGK.Y		1
334475389	1	1	602.8303	1203.646	2	1203.6459	0.0001	300	311	0	57.57	0	16	0.0000037	K	SGSIAQNSITVK	G			10	Spectrum6631 scans:12222,	15506626	11059	1		0	0.1	0.1	K.SGSIAQNSITVK.G	NP_972466.1	hypothetical protein TDE1862 [Treponema denticola ATCC 35405]	K.SGSIAQNSITVK.G		1
334475386	1	1	460.7452	919.4758	2	919.4763	-0.0005	218	226	0	49.2	0	16	0.000024	K	AGVGEVNFK	D			7	Spectrum8303 scans:14419,	15506626	3881	1		0	-0.5	-0.5	K.AGVGEVNFK.D	NP_972466.1	hypothetical protein TDE1862 [Treponema denticola ATCC 35405]	K.AGVGEVNFK.D		1
334475388	1	1	562.2686	1122.5225	2	1122.5227	-0.0001	227	236	0	43.99	0	13	0.000044	K	DSTVTNMDIK	S			8	Spectrum7226 scans:13011,	15506626	8645	1		0	-0.1	-0.1	K.DSTVTNMDIK.S	NP_972466.1	hypothetical protein TDE1862 [Treponema denticola ATCC 35405]	K.DSTVTNMDIK.S		1
334475387	1	1	523.7903	1045.566	2	1045.5655	0.0005	85	94	0	43.9	0	16	0.000081	K	AETISLDGIK	N			5	Spectrum13113 scans:21549,	15506626	6615	1		0	0.5	0.5	K.AETISLDGIK.N	NP_972466.1	hypothetical protein TDE1862 [Treponema denticola ATCC 35405]	K.AETISLDGIK.N		1
334475385	1	1	444.2451	886.4756	2	886.476	-0.0004	256	264	0	36.98	0	13	0.0002	K	GGIGEVDLK	I			5	Spectrum9452 scans:15946,	15506626	3275	1		0	-0.5	-0.5	K.GGIGEVDLK.I	NP_972466.1	hypothetical protein TDE1862 [Treponema denticola ATCC 35405]	K.GGIGEVDLK.I		1
334475383	1	1	430.2534	858.4923	2	858.4923	0	312	320	0	27.94	0	15	0.0026	K	GGIGSISIR	F			6	Spectrum11250 scans:18105,	15506626	2771	1		0	0	0	K.GGIGSISIR.F	NP_972466.1	hypothetical protein TDE1862 [Treponema denticola ATCC 35405]	K.GGIGSISIR.F		1
334475384	1	1	431.2633	860.5121	2	860.512	0.0002	162	168	0	23.47	0	13	0.0047	K	IYISLPR	N			3	Spectrum15906 scans:24864,	15506626	2800	1		0	0.2	0.2	K.IYISLPR.N	NP_972466.1	hypothetical protein TDE1862 [Treponema denticola ATCC 35405]	K.IYISLPR.N		1
334475382	1	1	400.6948	799.3751	2	799.3752	-0.0001	127	132	0	22.85	0	13	0.0052	K	YFDVEK	K			3	Spectrum6388 scans:11888,	15506626	1688	1		0	-0.1	-0.1	K.YFDVEK.K	NP_972466.1	hypothetical protein TDE1862 [Treponema denticola ATCC 35405]	K.YFDVEK.K		1
334475390	1	1	705.8248	1409.6351	2	1409.6311	0.004	134	146	0	22.1	0	13	0.0068	K	GDTISFEDNTPSK	F			4	Spectrum9192 scans:15621,	15506626	18352	1		0	2.8	2.8	K.GDTISFEDNTPSK.F	NP_972466.1	hypothetical protein TDE1862 [Treponema denticola ATCC 35405]	K.GDTISFEDNTPSK.F		1
334475640	1	1	938.9529	1875.8913	2	1875.8884	0.0029	267	285	0	59.61	0	14	0.0000016	K	TVSDVGVGDTITDAAAPCK	A			7	Spectrum12182 scans:20302,	15506703	28094	1		0	1.5	1.5	K.TVSDVGVGDTITDAAAPCK.A	NP_972496.1	GTP-binding protein LepA [Treponema denticola ATCC 35405]	K.TVSDVGVGDTITDAAAPCK.A		1
334475653	1	1	523.7797	1045.5449	2	1045.5444	0.0005	15	22	1	23.29	0	16	0.011	R	LEKWLNDK	K	Deamidated (NQ)	0.00000200.0	4	Spectrum5382 scans:10580,	15506709	6601	1		0	0.5	0.5	R.LEKWLNDK.K + Deamidated (NQ)	NP_972510.1	4'-phosphopantetheinyl transferase [Treponema denticola ATCC 35405]	R.LEKWLNDK.K + Deamidated (NQ)		1
334475851	1	1	356.721	711.4275	2	711.4279	-0.0004	255	261	0	13.36	0	13	0.046	K	INLPAGK	I			4	Spectrum4185 scans:8926,	15506860	832	1		0	-0.6	-0.6	K.INLPAGK.I	NP_972532.1	hypothetical protein TDE1929 [Treponema denticola ATCC 35405]	K.INLPAGK.I		1
334475786	1	1	732.3774	1462.7403	2	1462.7416	-0.0012	105	117	0	24.26	0	15	0.0071	K	NQSTIIYSNAPQK	A			7	Spectrum6544 scans:12100,	15506799	19830	1		0	-0.8	-0.8	K.NQSTIIYSNAPQK.A	NP_972547.1	hypothetical protein TDE1944 [Treponema denticola ATCC 35405]	K.NQSTIIYSNAPQK.A		1
334475805	1	1	728.871	1455.7275	2	1455.7245	0.003	114	125	0	20.55	0	15	0.015	R	IISIDSDFDIYR	L			4	Spectrum23867 scans:34520,	15506816	19619	1		0	2.1	2.1	R.IISIDSDFDIYR.L	NP_972564.1	PilT [Treponema denticola ATCC 35405]	R.IISIDSDFDIYR.L		1
334475450	1	1	688.3289	1374.6432	2	1374.6415	0.0016	57	69	0	101.65	0	15	1.10E-10	K	YGSGNSNLSVSYK	Q			9	Spectrum7593 scans:13494,	15506637	17182	1		0	1.2	1.2	K.YGSGNSNLSVSYK.Q	NP_972565.1	hypothetical protein TDE1962 [Treponema denticola ATCC 35405]	K.YGSGNSNLSVSYK.Q		1
334475449	1	1	517.2697	1032.5249	2	1032.524	0.0009	6	13	0	38.56	0	16	0.00028	R	LPVEYEQR	L			5	Spectrum6135 scans:11541,	15506637	6451	1		0	0.9	0.9	R.LPVEYEQR.L	NP_972565.1	hypothetical protein TDE1962 [Treponema denticola ATCC 35405]	R.LPVEYEQR.L		1
334475835	1	1	664.9125	1327.8105	2	1327.8115	-0.0009	566	576	0	16.25	0	13	0.024	K	YILPILNLLEK	E			4	Spectrum34513 scans:48867,	15506844	15717	1		0	-0.7	-0.7	K.YILPILNLLEK.E	NP_972566.1	selenocysteine-specific translation elongation factor [Treponema denticola ATCC 35405]	K.YILPILNLLEK.E		1
334475369	1	1	658.8439	1315.6732	2	1315.6732	0	311	323	0	79.99	0	13	1.20E-08	R	GSIDADLVQVSGR	L			8	Spectrum13661 scans:22195,	15506624	15336	1		0	0	0	R.GSIDADLVQVSGR.L	NP_972569.1	trypsin domain/PDZ [Treponema denticola ATCC 35405]	R.GSIDADLVQVSGR.L		1
334475370	1	1	702.4104	1402.8062	2	1402.8072	-0.0009	330	342	0	72.2	0	14	7.80E-08	K	LPVSYGLLVSEVK	K			11	Spectrum23677 scans:34292,	15506624	18160	1		0	-0.6	-0.6	K.LPVSYGLLVSEVK.K	NP_972569.1	trypsin domain/PDZ [Treponema denticola ATCC 35405]	K.LPVSYGLLVSEVK.K		1
334475368	1	0	300.7075	599.4004	2	599.4006	-0.0002	240	244	0	25.59	0	13	0.0033	K	NIIIK	N			4	Spectrum7610 scans:13518,	15506624	24	1		0	-0.3	-0.3	K.NIIIK.N	NP_972569.1	trypsin domain/PDZ [Treponema denticola ATCC 35405]	K.NIIIK.N		1
334475371	1	1	843.9144	1685.8142	2	1685.8148	-0.0006	385	398	0	17.8	0	15	0.031	K	INNITDYYSVLEDK	K			6	Spectrum21826 scans:32165,	15506624	25013	1		0	-0.4	-0.4	K.INNITDYYSVLEDK.K	NP_972569.1	trypsin domain/PDZ [Treponema denticola ATCC 35405]	K.INNITDYYSVLEDK.K		1
334475806	2	0	401.2577	800.5008	2	800.5007	0.0001	235	241	0	20.48	0	13	0.009	K	LDISLIK	K			9	Spectrum11253 scans:18108,	15506817	1708	1		0	0.1	0.1	K.LDISLIK.K	NP_972594.1	hypothetical protein TDE1991 [Treponema denticola ATCC 35405]	K.LDISLIK.K		1
334475730	1	1	577.7814	1153.5482	2	1153.5478	0.0004	37	45	0	36.21	0	15	0.00039	R	LCDFPDFIK	G			5	Spectrum22302 scans:32710,	15506754	9619	1		0	0.3	0.3	R.LCDFPDFIK.G	NP_972596.1	aspartate ammonia-lyase [Treponema denticola ATCC 35405]	R.LCDFPDFIK.G		1
334475584	1	1	479.7644	957.5142	2	957.5131	0.0011	347	354	0	46.73	0	13	0.000021	R	LEEDALIR	I			5	Spectrum10161 scans:16795,	15506675	4531	1		0	1.1	1.1	R.LEEDALIR.I	NP_972606.1	internalin-like protein [Treponema denticola ATCC 35405]	R.LEEDALIR.I		1
334475583	1	1	402.2349	802.4552	2	802.4549	0.0003	242	248	0	32.58	0	17	0.0016	K	ITSLDVR	G			5	Spectrum6064 scans:11452,	15506675	1736	1		0	0.4	0.4	K.ITSLDVR.G	NP_972606.1	internalin-like protein [Treponema denticola ATCC 35405]	K.ITSLDVR.G		1
334475582	1	1	393.7453	785.476	2	785.4759	0.0001	263	269	0	15.62	0	14	0.037	R	LTALNVR	R			3	Spectrum7104 scans:12856,	15506675	1482	1		0	0.1	0.1	R.LTALNVR.R	NP_972606.1	internalin-like protein [Treponema denticola ATCC 35405]	R.LTALNVR.R		1
334475812	1	1	416.7498	831.4851	2	831.4854	-0.0003	479	485	0	19.65	0	13	0.012	K	ISSIWVK	G			3	Spectrum8719 scans:14960,	15506822	2154	1		0	-0.4	-0.4	K.ISSIWVK.G	NP_972614.1	hypothetical protein TDE2011 [Treponema denticola ATCC 35405]	K.ISSIWVK.G		1
334475709	1	1	382.2391	762.4636	2	762.464	-0.0003	132	138	0	41.59	0	13	0.000083	K	LLVAGYK	Y			6	Spectrum8295 scans:14408,	15506740	1271	1		0	-0.4	-0.4	K.LLVAGYK.Y	NP_972619.1	hypothetical protein TDE2016 [Treponema denticola ATCC 35405]	K.LLVAGYK.Y		1
334475444	1	1	508.3188	1014.623	2	1014.6226	0.0004	1216	1224	0	58.33	0	13	0.0000015	K	IAVPSIIFR	A			6	Spectrum23711 scans:34331,	15506636	5957	1		0	0.4	0.4	K.IAVPSIIFR.A	NP_972631.1	OmpA protein [Treponema denticola ATCC 35405]	K.IAVPSIIFR.A		1
334475448	1	1	629.3817	1256.7487	2	1256.7493	-0.0005	1199	1209	0	47.63	0	13	0.000017	R	GYIPVDILVIR	D			7	Spectrum29043 scans:40825,	15506636	12993	1		0	-0.4	-0.4	R.GYIPVDILVIR.D	NP_972631.1	OmpA protein [Treponema denticola ATCC 35405]	R.GYIPVDILVIR.D		1
334475445	1	1	510.7719	1019.5293	2	1019.5288	0.0006	999	1008	0	45.29	0	14	0.000038	K	VFSPTGNGIK	D	Deamidated (NQ)	0.0000002000.0	7	Spectrum8926 scans:15266,	15506636	6083	1		0	0.6	0.6	K.VFSPTGNGIK.D + Deamidated (NQ)	NP_972631.1	OmpA protein [Treponema denticola ATCC 35405]	K.VFSPTGNGIK.D + Deamidated (NQ)		1
334475447	1	1	601.3378	1200.6611	2	1200.6601	0.001	1275	1285	0	35.08	0	15	0.00061	K	EETTALLPLSK	Q			5	Spectrum14989 scans:23718,	15506636	10988	1		0	0.8	0.8	K.EETTALLPLSK.Q	NP_972631.1	OmpA protein [Treponema denticola ATCC 35405]	K.EETTALLPLSK.Q		1
334475442	1	1	385.7602	769.5059	2	769.5061	-0.0002	1248	1254	0	31.25	0	13	0.00075	R	IAVILNK	F			5	Spectrum8974 scans:15329,	15506636	1352	1		0	-0.3	-0.3	R.IAVILNK.F	NP_972631.1	OmpA protein [Treponema denticola ATCC 35405]	R.IAVILNK.F		1
334475446	1	1	575.772	1149.5294	2	1149.5302	-0.0008	1225	1235	0	23.63	0	13	0.0046	R	ANAADFEGLDK	A			8	Spectrum10060 scans:16674,	15506636	9518	1		0	-0.7	-0.7	R.ANAADFEGLDK.A	NP_972631.1	OmpA protein [Treponema denticola ATCC 35405]	R.ANAADFEGLDK.A		1
334475441	1	1	324.7075	647.4004	2	647.4006	-0.0002	1293	1297	0	19.62	0	14	0.015	R	QFLIK	E			4	Spectrum9429 scans:15917,	15506636	337	1		0	-0.3	-0.3	R.QFLIK.E	NP_972631.1	OmpA protein [Treponema denticola ATCC 35405]	R.QFLIK.E		1
334475443	1	1	409.2107	816.4068	2	816.413	-0.0062	1130	1136	0	14.5	0	13	0.037	K	AGIENWK	F			6	Spectrum6814 scans:12470,	15506636	1884	1		0	-7.6	-7.6	K.AGIENWK.F	NP_972631.1	OmpA protein [Treponema denticola ATCC 35405]	K.AGIENWK.F		1
334475298	1	1	638.8395	1275.6645	2	1275.6646	0	1	12	0	63.59	0	15	8.50E-07	-	MFVSVVIDPGGR	E			7	Spectrum21254 scans:31355,	15506613	13802	1		0	0	0	-.MFVSVVIDPGGR.E	NP_972649.1	hypothetical protein TDE2047 [Treponema denticola ATCC 35405]	-.MFVSVVIDPGGR.E		1
334475297	1	1	572.2881	1142.5616	2	1142.5608	0.0008	55	63	0	56.98	0	13	0.0000024	R	VTDYYDIVR	L			6	Spectrum13212 scans:21667,	15506613	9286	1		0	0.7	0.7	R.VTDYYDIVR.L	NP_972649.1	hypothetical protein TDE2047 [Treponema denticola ATCC 35405]	R.VTDYYDIVR.L		1
334475299	1	1	646.8387	1291.6629	2	1291.6595	0.0034	1	12	0	35.65	0	15	0.00046	-	MFVSVVIDPGGR	E	Oxidation (M)	0.100000000000.0	7	Spectrum16747 scans:25965,	15506613	14461	1		0	2.6	2.6	-.MFVSVVIDPGGR.E + Oxidation (M)	NP_972649.1	hypothetical protein TDE2047 [Treponema denticola ATCC 35405]	-.MFVSVVIDPGGR.E + Oxidation (M)		1
334475745	1	1	693.903	1385.7913	2	1385.7918	-0.0005	306	317	0	30.88	0	13	0.0009	K	ALLLAVPYEELR	N			4	Spectrum26772 scans:37918,	15506766	17691	1		0	-0.4	-0.4	K.ALLLAVPYEELR.N	NP_972651.1	solute-binding family 5 protein [Treponema denticola ATCC 35405]	K.ALLLAVPYEELR.N		1
334475744	1	1	357.7416	713.4686	2	713.4687	-0.0001	220	225	0	14.24	0	13	0.038	K	ELILVK	N			4	Spectrum11349 scans:18232,	15506766	847	1		0	-0.1	-0.1	K.ELILVK.N	NP_972651.1	solute-binding family 5 protein [Treponema denticola ATCC 35405]	K.ELILVK.N		1
334475662	1	1	839.3958	1676.7769	2	1676.779	-0.002	1	14	0	38.12	0	15	0.00029	-	MPIVYDEDCPPLTK	E			6	Spectrum15704 scans:24592,	15506713	24854	1		0	-1.2	-1.2	-.MPIVYDEDCPPLTK.E	NP_972652.1	hypothetical protein TDE2050 [Treponema denticola ATCC 35405]	-.MPIVYDEDCPPLTK.E		1
334475661	1	1	434.7296	867.4447	2	867.445	-0.0003	54	61	0	27.99	0	13	0.0016	K	GYSSVLSR	I			6	Spectrum6414 scans:11924,	15506713	2887	1		0	-0.3	-0.3	K.GYSSVLSR.I	NP_972652.1	hypothetical protein TDE2050 [Treponema denticola ATCC 35405]	K.GYSSVLSR.I		1
334475674	1	1	388.2133	774.4121	2	774.4123	-0.0002	76	82	0	36.49	0	17	0.00061	K	NGEITIK	Y	Deamidated (NQ)	0.2000000.0	6	Spectrum5104 scans:10206,	15506720	1385	1		0	-0.3	-0.3	K.NGEITIK.Y + Deamidated (NQ)	NP_972656.1	hypothetical protein TDE2054 [Treponema denticola ATCC 35405]	K.NGEITIK.Y + Deamidated (NQ)		1
334475635	1	1	701.8754	1401.7363	2	1401.7351	0.0012	376	389	0	59.27	0	15	0.000002	R	TALTDAEIAAAVEK	S			10	Spectrum15928 scans:24888,	15506700	18124	1		0	0.9	0.9	R.TALTDAEIAAAVEK.S	NP_972658.1	outer membrane hemin-binding protein A [Treponema denticola ATCC 35405]	R.TALTDAEIAAAVEK.S		1
334475311	1	1	497.7456	993.4767	2	993.4767	-0.0001	32	40	0	66.42	0	16	4.70E-07	R	VEGNSVDFK	I			6	Spectrum4051 scans:8723,	15506615	5385	1		0	-0.1	-0.1	R.VEGNSVDFK.I	NP_972660.1	hypothetical protein TDE2058 [Treponema denticola ATCC 35405]	R.VEGNSVDFK.I		1
334475315	1	1	741.3813	1480.748	2	1480.7463	0.0017	237	251	0	53.77	0	15	0.0000073	K	AGYWGFAALGAGNVK	E			9	Spectrum24529 scans:35300,	15506615	20213	1		0	1.1	1.1	K.AGYWGFAALGAGNVK.E	NP_972660.1	hypothetical protein TDE2058 [Treponema denticola ATCC 35405]	K.AGYWGFAALGAGNVK.E		1
334475313	1	1	513.8136	1025.6126	2	1025.6121	0.0006	77	85	0	50.05	0	13	0.0000099	K	IQDLLPSLK	K			8	Spectrum18649 scans:28313,	15506615	6261	1		0	0.6	0.6	K.IQDLLPSLK.K	NP_972660.1	hypothetical protein TDE2058 [Treponema denticola ATCC 35405]	K.IQDLLPSLK.K		1
334475312	1	1	498.2373	994.46	2	994.4607	-0.0007	32	40	0	46.89	0	14	0.000031	R	VEGNSVDFK	I	Deamidated (NQ)	0.000200000.0	5	Spectrum5037 scans:10108,	15506615	5416	1		0	-0.7	-0.7	R.VEGNSVDFK.I + Deamidated (NQ)	NP_972660.1	hypothetical protein TDE2058 [Treponema denticola ATCC 35405]	R.VEGNSVDFK.I + Deamidated (NQ)		1
334475316	1	1	898.9933	1795.9721	2	1795.972	0.0002	257	272	0	41.97	0	13	0.000079	K	ELSQDAVLWIEAVPVK	-			6	Spectrum30424 scans:42676,	15506615	27131	1		0	0.1	0.1	K.ELSQDAVLWIEAVPVK.-	NP_972660.1	hypothetical protein TDE2058 [Treponema denticola ATCC 35405]	K.ELSQDAVLWIEAVPVK.-		1
334475310	1	1	447.2581	892.5016	2	892.5018	-0.0002	132	138	0	38.77	0	15	0.00021	K	YIQQITK	V			6	Spectrum3127 scans:7404,	15506615	3306	1		0	-0.2	-0.2	K.YIQQITK.V	NP_972660.1	hypothetical protein TDE2058 [Treponema denticola ATCC 35405]	K.YIQQITK.V		1
334475314	1	1	546.26	1090.5053	2	1090.5043	0.001	144	153	0	30.46	0	13	0.0011	K	AGLDTDWSAR	C			9	Spectrum11105 scans:17930,	15506615	7685	1		0	0.9	0.9	K.AGLDTDWSAR.C	NP_972660.1	hypothetical protein TDE2058 [Treponema denticola ATCC 35405]	K.AGLDTDWSAR.C		1
334475827	1	1	845.7704	2534.2895	3	2534.2693	0.0202	23	47	0	17.15	0	15	0.033	K	ANGFVFTSGQIPLDPATGAFPEGIK	A	Deamidated (NQ)	0.0000000002000000000000000.0	4	Spectrum30067 scans:42184,	15506837	33418	1		0	8	8	K.ANGFVFTSGQIPLDPATGAFPEGIK.A + Deamidated (NQ)	NP_972670.1	endoribonuclease L-PSP [Treponema denticola ATCC 35405]	K.ANGFVFTSGQIPLDPATGAFPEGIK.A + Deamidated (NQ)		1
334475718	2	0	528.7845	1055.5544	2	1055.5499	0.0046	292	300	0	26.07	0	13	0.0025	K	ILELDPNNK	V	Deamidated (NQ)	0.000000020.0	4	Spectrum16007 scans:24983,	15506746	6850	1		0	4.4	4.4	K.ILELDPNNK.V + Deamidated (NQ)	NP_972674.1	TPR [Treponema denticola ATCC 35405]	K.ILELDPNNK.V + Deamidated (NQ)		1
334475807	2	0	401.2577	800.5008	2	800.5007	0.0001	364	370	0	20.48	0	13	0.009	K	LDLSLLK	R			9	Spectrum11253 scans:18108,	15506818	1708	1		0	0.1	0.1	K.LDLSLLK.R	NP_972690.1	signal recognition particle protein [Treponema denticola ATCC 35405]	K.LDLSLLK.R		1
334475710	1	1	423.732	845.4494	2	845.4494	0	4	11	0	40.87	0	17	0.00025	K	ASAEILDK	L			5	Spectrum3455 scans:7864,	15506741	2448	1		0	0	0	K.ASAEILDK.L	NP_972694.1	hypothetical protein TDE2093 [Treponema denticola ATCC 35405]	K.ASAEILDK.L		1
334475645	1	0	477.7304	953.4462	2	953.4454	0.0008	65	72	0	39.15	0	13	0.00012	R	ENGYTITR	E	Deamidated (NQ)	0.02000000.0	5	Spectrum3777 scans:8318,	15506705	4428	1		0	0.8	0.8	R.ENGYTITR.E + Deamidated (NQ)	NP_972705.1	hypothetical protein TDE2104 [Treponema denticola ATCC 35405]	R.ENGYTITR.E + Deamidated (NQ)		1
334475307	1	1	637.8163	1273.618	2	1273.619	-0.001	310	321	0	88.93	0	15	2.20E-09	K	YYTTVGNGTAVK	R	Deamidated (NQ)	0.000000200000.0	8	Spectrum6519 scans:12069,	15506614	13693	1		0	-0.8	-0.8	K.YYTTVGNGTAVK.R + Deamidated (NQ)	NP_972720.1	glycine reductase complex selenoprotein GrdB2 [Treponema denticola ATCC 35405]	K.YYTTVGNGTAVK.R + Deamidated (NQ)		1
334475303	1	1	482.2607	962.5069	2	962.5073	-0.0003	326	333	0	65.82	0	14	4.10E-07	K	FAEEIVQK	L			6	Spectrum7238 scans:13028,	15506614	4662	1		0	-0.3	-0.3	K.FAEEIVQK.L	NP_972720.1	glycine reductase complex selenoprotein GrdB2 [Treponema denticola ATCC 35405]	K.FAEEIVQK.L		1
334475306	1	1	637.3247	1272.6349	2	1272.635	-0.0002	310	321	0	56.77	0	14	0.0000031	K	YYTTVGNGTAVK	R			6	Spectrum5790 scans:11111,	15506614	13670	1		0	-0.2	-0.2	K.YYTTVGNGTAVK.R	NP_972720.1	glycine reductase complex selenoprotein GrdB2 [Treponema denticola ATCC 35405]	K.YYTTVGNGTAVK.R		1
334475305	1	1	570.8529	1139.6912	2	1139.6914	-0.0002	228	239	0	49.18	0	13	0.000012	K	IALVTSGGVVPK	G			8	Spectrum12925 scans:21332,	15506614	9216	1		0	-0.2	-0.2	K.IALVTSGGVVPK.G	NP_972720.1	glycine reductase complex selenoprotein GrdB2 [Treponema denticola ATCC 35405]	K.IALVTSGGVVPK.G		1
334475308	1	1	667.8457	1333.6768	2	1333.6765	0.0003	420	431	0	38.57	0	17	0.00041	K	ALETPISEQTVF	-			9	Spectrum22954 scans:33451,	15506614	15870	1		0	0.2	0.2	K.ALETPISEQTVF.-	NP_972720.1	glycine reductase complex selenoprotein GrdB2 [Treponema denticola ATCC 35405]	K.ALETPISEQTVF.-		1
334475309	1	1	686.3729	1370.7313	2	1370.7306	0.0007	80	93	0	31.43	0	14	0.0011	K	ADLLIAGPGFNAGR	Y			4	Spectrum19362 scans:29116,	15506614	17070	1		0	0.5	0.5	K.ADLLIAGPGFNAGR.Y	NP_972720.1	glycine reductase complex selenoprotein GrdB2 [Treponema denticola ATCC 35405]	K.ADLLIAGPGFNAGR.Y		1
334475300	1	1	342.7055	683.3965	2	683.3966	-0.0001	168	173	0	23.32	0	13	0.0047	K	EGLLPR	G			5	Spectrum7118 scans:12875,	15506614	615	1		0	-0.1	-0.1	K.EGLLPR.G	NP_972720.1	glycine reductase complex selenoprotein GrdB2 [Treponema denticola ATCC 35405]	K.EGLLPR.G		1
334475302	1	1	455.789	909.5635	2	909.5648	-0.0013	288	295	0	21.56	0	13	0.007	R	VLPVDVLR	D			5	Spectrum16711 scans:25899,	15506614	3691	1		0	-1.4	-1.4	R.VLPVDVLR.D	NP_972720.1	glycine reductase complex selenoprotein GrdB2 [Treponema denticola ATCC 35405]	R.VLPVDVLR.D		1
334475301	1	1	395.2302	788.4458	2	788.4466	-0.0008	189	195	0	17.53	0	17	0.048	R	AVDMLIK	K			5	Spectrum11262 scans:18118,	15506614	1524	1		0	-1	-1	R.AVDMLIK.K	NP_972720.1	glycine reductase complex selenoprotein GrdB2 [Treponema denticola ATCC 35405]	R.AVDMLIK.K		1
334475304	1	1	520.3115	1038.6085	2	1038.6073	0.0012	144	154	0	15.13	0	13	0.031	R	EAVPAIGALAK	K			4	Spectrum13310 scans:21777,	15506614	6503	1		0	1.2	1.2	R.EAVPAIGALAK.K	NP_972720.1	glycine reductase complex selenoprotein GrdB2 [Treponema denticola ATCC 35405]	R.EAVPAIGALAK.K		1
334475361	1	1	524.2786	1046.5427	2	1046.543	-0.0003	132	140	0	64.58	0	16	7.50E-07	K	TVNLVVDCK	I			6	Spectrum8791 scans:15061,	15506622	6643	1		0	-0.3	-0.3	K.TVNLVVDCK.I	NP_972721.1	glycine reductase complex proprotein GrdE2 [Treponema denticola ATCC 35405]	K.TVNLVVDCK.I		1
334475363	1	1	653.8192	1305.6237	2	1305.6235	0.0003	19	30	0	62.38	0	14	7.80E-07	K	TAVNGTCLEVNK	A	Deamidated (NQ)	0.000200000000.0	9	Spectrum7162 scans:12927,	15506622	14989	1		0	0.2	0.2	K.TAVNGTCLEVNK.A + Deamidated (NQ)	NP_972721.1	glycine reductase complex proprotein GrdE2 [Treponema denticola ATCC 35405]	K.TAVNGTCLEVNK.A + Deamidated (NQ)		1
334475364	1	1	678.3838	1354.753	2	1354.753	0	3	14	0	37	0	13	0.0002	K	LELGIIPINDMK	F			7	Spectrum26636 scans:37759,	15506622	16471	1		0	0	0	K.LELGIIPINDMK.F	NP_972721.1	glycine reductase complex proprotein GrdE2 [Treponema denticola ATCC 35405]	K.LELGIIPINDMK.F		1
334475359	1	1	373.2258	744.437	2	744.4382	-0.0012	380	386	0	35.59	0	18	0.0011	K	TIIGDVK	Q			5	Spectrum6222 scans:11654,	15506622	1074	1		0	-1.6	-1.6	K.TIIGDVK.Q	NP_972721.1	glycine reductase complex proprotein GrdE2 [Treponema denticola ATCC 35405]	K.TIIGDVK.Q		1
334475360	1	1	430.2366	858.4586	2	858.4599	-0.0013	191	197	0	22.59	0	15	0.0088	K	QYPNLPK	V			6	Spectrum6899 scans:12586,	15506622	2763	1		0	-1.5	-1.5	K.QYPNLPK.V	NP_972721.1	glycine reductase complex proprotein GrdE2 [Treponema denticola ATCC 35405]	K.QYPNLPK.V		1
334475362	2	1	653.3208	1304.627	2	1304.6394	-0.0124	19	30	0	21.87	0	15	0.01	K	TAVNGTCLEVNK	A			5	Spectrum6751 scans:12385,	15506622	14963	1		0	-9.5	-9.5	K.TAVNGTCLEVNK.A	NP_972721.1	glycine reductase complex proprotein GrdE2 [Treponema denticola ATCC 35405]	K.TAVNGTCLEVNK.A		1
334475358	1	1	364.7005	727.3864	2	727.3864	-0.0001	64	69	0	21.46	0	13	0.0071	K	DVLEPR	C			4	Spectrum2612 scans:6702,	15506622	960	1		0	-0.1	-0.1	K.DVLEPR.C	NP_972721.1	glycine reductase complex proprotein GrdE2 [Treponema denticola ATCC 35405]	K.DVLEPR.C		1
334475593	1	1	534.2617	1066.5089	2	1066.5083	0.0006	17	24	0	58.51	0	15	0.0000023	K	FIEPENYR	V			6	Spectrum9025 scans:15397,	15506679	7159	1		0	0.6	0.6	K.FIEPENYR.V	NP_972724.1	hypothetical protein TDE2123 [Treponema denticola ATCC 35405]	K.FIEPENYR.V		1
334475594	1	1	567.7704	1133.5263	2	1133.5288	-0.0024	89	97	0	33.83	0	14	0.00054	K	NNNFPLQCK	V			6	Spectrum7871 scans:13861,	15506679	8965	1		0	-2.1	-2.1	K.NNNFPLQCK.V	NP_972724.1	hypothetical protein TDE2123 [Treponema denticola ATCC 35405]	K.NNNFPLQCK.V		1
334475793	1	1	489.2885	976.5625	2	976.5593	0.0032	40	48	0	23.15	0	15	0.0085	K	AELLLGAYK	S			5	Spectrum15271 scans:24023,	15506805	4953	1		0	3.3	3.3	K.AELLLGAYK.S	NP_972728.1	vapC protein [Treponema denticola ATCC 35405]	K.AELLLGAYK.S		1
334475765	1	1	574.7932	1147.5719	2	1147.5721	-0.0002	1264	1274	0	27.24	0	15	0.0036	K	SEGAINISETK	E			4	Spectrum5700 scans:10996,	15506781	9453	1		0	-0.2	-0.2	K.SEGAINISETK.E	NP_972738.1	hypothetical protein TDE2137 [Treponema denticola ATCC 35405]	K.SEGAINISETK.E		1
334475766	1	1	621.3488	1240.6831	2	1240.6849	-0.0018	1224	1234	0	14.17	0	13	0.042	K	SDLIVMPTLPR	T			3	Spectrum23293 scans:33844,	15506781	12340	1		0	-1.5	-1.5	K.SDLIVMPTLPR.T	NP_972738.1	hypothetical protein TDE2137 [Treponema denticola ATCC 35405]	K.SDLIVMPTLPR.T		1
334475813	1	1	429.7375	857.4604	2	857.4607	-0.0002	2	8	0	16.83	0	13	0.024	M	LNLDQVR	L	Deamidated (NQ)	0.0200000.0	3	Spectrum7268 scans:13067,	15506823	2745	1		0	-0.2	-0.2	M.LNLDQVR.L + Deamidated (NQ)	NP_972754.1	hypothetical protein TDE2153 [Treponema denticola ATCC 35405]	M.LNLDQVR.L + Deamidated (NQ)		1
334475843	1	1	469.7328	937.451	2	937.4505	0.0005	194	201	0	15.22	0	14	0.039	R	HPVQEAEK	I	Deamidated (NQ)	0.00020000.0	4	Spectrum6101 scans:11497,	15506852	4137	1		0	0.5	0.5	R.HPVQEAEK.I + Deamidated (NQ)	NP_972775.1	hypothetical protein TDE2174 [Treponema denticola ATCC 35405]	R.HPVQEAEK.I + Deamidated (NQ)		1
334475556	1	1	567.775	1133.5354	2	1133.5387	-0.0033	410	419	0	73.68	0	15	6.90E-08	K	TGDLCVIDNK	G			9	Spectrum7967 scans:13985,	15506665	8969	1		0	-2.9	-2.9	K.TGDLCVIDNK.G	NP_972787.1	AMP-binding protein [Treponema denticola ATCC 35405]	K.TGDLCVIDNK.G		1
334475557	1	1	642.3898	1282.7651	2	1282.7649	0.0002	267	278	0	27.69	0	13	0.0017	K	ILPAFNASPLIK	K			5	Spectrum23154 scans:33686,	15506665	14109	1		0	0.2	0.2	K.ILPAFNASPLIK.K	NP_972787.1	AMP-binding protein [Treponema denticola ATCC 35405]	K.ILPAFNASPLIK.K		1
334475558	1	1	768.9533	1535.8919	2	1535.8923	-0.0004	352	367	0	24.12	0	13	0.0039	K	TVPGVIGGTIPGVEIK	I			5	Spectrum21583 scans:31819,	15506665	21788	1		0	-0.3	-0.3	K.TVPGVIGGTIPGVEIK.I	NP_972787.1	AMP-binding protein [Treponema denticola ATCC 35405]	K.TVPGVIGGTIPGVEIK.I		1
334475754	1	1	649.328	1296.6414	2	1296.6384	0.0031	99	110	0	29.44	0	13	0.0012	R	GISIDGATLYCK	M			6	Spectrum15321 scans:24084,	15506772	14623	1		0	2.4	2.4	R.GISIDGATLYCK.M	NP_972794.1	deoxycytidylate deaminase [Treponema denticola ATCC 35405]	R.GISIDGATLYCK.M		1
334475407	1	1	510.7745	1019.5345	2	1019.5321	0.0023	234	243	0	54.06	0	17	0.00001	R	VDVAMGTLSK	A			8	Spectrum9760 scans:16309,	15506629	6090	1		0	2.3	2.3	R.VDVAMGTLSK.A	NP_972795.1	8-amino-7-oxononanoate synthase [Treponema denticola ATCC 35405]	R.VDVAMGTLSK.A		1
334475412	1	1	780.0801	2337.2186	3	2337.2216	-0.003	314	335	0	38.24	0	16	0.00037	K	LGYNIGHSETPITPIIIGDEAK	T			8	Spectrum21896 scans:32249,	15506629	32629	1		0	-1.3	-1.3	K.LGYNIGHSETPITPIIIGDEAK.T	NP_972795.1	8-amino-7-oxononanoate synthase [Treponema denticola ATCC 35405]	K.LGYNIGHSETPITPIIIGDEAK.T		1
334475409	1	1	545.8166	1089.6187	2	1089.6183	0.0005	244	255	0	37.02	0	14	0.00027	K	AIGVVGGYVAGK	K			10	Spectrum11112 scans:17939,	15506629	7671	1		0	0.5	0.5	K.AIGVVGGYVAGK.K	NP_972795.1	8-amino-7-oxononanoate synthase [Treponema denticola ATCC 35405]	K.AIGVVGGYVAGK.K		1
334475404	1	1	362.6973	723.38	2	723.3803	-0.0002	336	341	0	35.05	0	13	0.00033	K	TLEFSK	K			5	Spectrum4575 scans:9496,	15506629	913	1		0	-0.3	-0.3	K.TLEFSK.K	NP_972795.1	8-amino-7-oxononanoate synthase [Treponema denticola ATCC 35405]	K.TLEFSK.K		1
334475405	1	1	422.7423	843.4699	2	843.4701	-0.0002	64	71	0	30.45	0	15	0.0017	K	AAIEAIEK	Y			7	Spectrum4688 scans:9647,	15506629	2410	1		0	-0.2	-0.2	K.AAIEAIEK.Y	NP_972795.1	8-amino-7-oxononanoate synthase [Treponema denticola ATCC 35405]	K.AAIEAIEK.Y		1
334475410	1	1	981.5433	1961.072	2	1961.0663	0.0057	343	360	0	26.88	0	13	0.0025	K	LFENGLFSGPIVFPTVPK	G			4	Spectrum32821 scans:46197,	15506629	29401	1		0	2.9	2.9	K.LFENGLFSGPIVFPTVPK.G	NP_972795.1	8-amino-7-oxononanoate synthase [Treponema denticola ATCC 35405]	K.LFENGLFSGPIVFPTVPK.G		1
334475406	1	1	437.7553	873.4961	2	873.496	0.0001	257	263	0	25.44	0	17	0.0081	K	VTIDWLK	N			6	Spectrum18849 scans:28540,	15506629	3077	1		0	0.1	0.1	K.VTIDWLK.N	NP_972795.1	8-amino-7-oxononanoate synthase [Treponema denticola ATCC 35405]	K.VTIDWLK.N		1
334475403	1	1	360.7179	719.4212	2	719.4218	-0.0005	95	100	0	24.7	0	13	0.0034	K	LLAEFK	R			3	Spectrum10469 scans:17157,	15506629	877	1		0	-0.7	-0.7	K.LLAEFK.R	NP_972795.1	8-amino-7-oxononanoate synthase [Treponema denticola ATCC 35405]	K.LLAEFK.R		1
334475408	1	1	541.8267	1081.6388	2	1081.6383	0.0005	192	201	0	24.56	0	13	0.0035	K	LPEIVALAEK	Y			4	Spectrum19256 scans:28993,	15506629	7417	1		0	0.5	0.5	K.LPEIVALAEK.Y	NP_972795.1	8-amino-7-oxononanoate synthase [Treponema denticola ATCC 35405]	K.LPEIVALAEK.Y		1
334475411	1	1	697.3946	2089.1621	3	2089.1612	0.0009	342	360	1	21.11	0	14	0.01	K	KLFENGLFSGPIVFPTVPK	G			4	Spectrum30701 scans:43054,	15506629	30874	1		0	0.4	0.4	K.KLFENGLFSGPIVFPTVPK.G	NP_972795.1	8-amino-7-oxononanoate synthase [Treponema denticola ATCC 35405]	K.KLFENGLFSGPIVFPTVPK.G		1
334475488	1	1	644.3426	1286.6706	2	1286.6718	-0.0012	62	73	0	62.51	0	15	0.000001	R	LGNPTTTVVEEK	L			10	Spectrum7255 scans:13049,	15506647	14262	1		0	-0.9	-0.9	R.LGNPTTTVVEEK.L	NP_972801.1	methionine gamma-lyase [Treponema denticola ATCC 35405]	R.LGNPTTTVVEEK.L		1
334475487	1	1	551.2974	1100.5803	2	1100.5826	-0.0023	367	377	0	46.11	0	15	0.000045	R	AASDIAEGLVR	L			6	Spectrum12048 scans:20012,	15506647	7977	1		0	-2.1	-2.1	R.AASDIAEGLVR.L	NP_972801.1	methionine gamma-lyase [Treponema denticola ATCC 35405]	R.AASDIAEGLVR.L		1
334475486	1	1	453.7378	905.461	2	905.4607	0.0003	231	237	0	26.43	0	14	0.0034	K	EFIDQVR	F			5	Spectrum8965 scans:15317,	15506647	3559	1		0	0.3	0.3	K.EFIDQVR.F	NP_972801.1	methionine gamma-lyase [Treponema denticola ATCC 35405]	K.EFIDQVR.F		1
334475485	1	1	418.2314	834.4483	2	834.4487	-0.0004	278	284	0	25.76	0	14	0.0036	K	VAEFLEK	H			5	Spectrum8327 scans:14449,	15506647	2193	1		0	-0.5	-0.5	K.VAEFLEK.H	NP_972801.1	methionine gamma-lyase [Treponema denticola ATCC 35405]	K.VAEFLEK.H		1
334475284	1	1	702.3508	1402.687	2	1402.6881	-0.0011	58	69	0	79.3	0	15	2.20E-08	K	IYVAEGNYYGVR	D			8	Spectrum12139 scans:20212,	15506611	18144	1		0	-0.8	-0.8	K.IYVAEGNYYGVR.D	NP_972810.1	hypothetical protein TDE2210 [Treponema denticola ATCC 35405]	K.IYVAEGNYYGVR.D		1
334475281	1	1	543.7772	1085.5399	2	1085.5393	0.0006	79	88	0	58.15	0	13	0.0000015	K	AVEIYGGYSK	D			6	Spectrum8560 scans:14754,	15506611	7553	1		0	0.6	0.6	K.AVEIYGGYSK.D	NP_972810.1	hypothetical protein TDE2210 [Treponema denticola ATCC 35405]	K.AVEIYGGYSK.D		1
334475283	1	1	694.8463	1387.6781	2	1387.6766	0.0015	100	113	0	45.77	0	14	0.000034	R	TLVMPPASSNGTGR	A	Deamidated (NQ)	0.00000000020000.0	7	Spectrum8853 scans:15156,	15506611	17718	1		0	1.1	1.1	R.TLVMPPASSNGTGR.A + Deamidated (NQ)	NP_972810.1	hypothetical protein TDE2210 [Treponema denticola ATCC 35405]	R.TLVMPPASSNGTGR.A + Deamidated (NQ)		1
334475278	1	1	317.698	633.3815	2	633.385	-0.0035	422	427	0	37.5	0	13	0.00021	K	LFGAVK	G			5	Spectrum6770 scans:12413,	15506611	200	1		0	-5.5	-5.5	K.LFGAVK.G	NP_972810.1	hypothetical protein TDE2210 [Treponema denticola ATCC 35405]	K.LFGAVK.G		1
334475280	1	1	427.2094	852.4043	2	852.4051	-0.0008	117	123	0	36.37	0	13	0.00024	K	AMEFDIK	N			6	Spectrum12003 scans:19902,	15506611	2615	1		0	-0.9	-0.9	K.AMEFDIK.N	NP_972810.1	hypothetical protein TDE2210 [Treponema denticola ATCC 35405]	K.AMEFDIK.N		1
334475279	1	1	396.2233	790.432	2	790.4337	-0.0017	428	435	0	33.42	0	15	0.00075	K	GFGAQAIK	-			6	Spectrum5019 scans:10081,	15506611	1558	1		0	-2.2	-2.2	K.GFGAQAIK.-	NP_972810.1	hypothetical protein TDE2210 [Treponema denticola ATCC 35405]	K.GFGAQAIK.-		1
334475282	1	1	694.3539	1386.6932	2	1386.6926	0.0007	100	113	0	17.2	0	15	0.032	R	TLVMPPASSNGTGR	A			5	Spectrum8385 scans:14526,	15506611	17705	1		0	0.5	0.5	R.TLVMPPASSNGTGR.A	NP_972810.1	hypothetical protein TDE2210 [Treponema denticola ATCC 35405]	R.TLVMPPASSNGTGR.A		1
334475285	1	1	702.8461	1403.6777	2	1403.6715	0.0062	100	113	0	16.97	0	16	0.042	R	TLVMPPASSNGTGR	A	Oxidation (M); Deamidated (NQ)	0.00010000020000.0	4	Spectrum5931 scans:11278,	15506611	18184	1		0	4.4	4.4	R.TLVMPPASSNGTGR.A + Oxidation (M); Deamidated (NQ)	NP_972810.1	hypothetical protein TDE2210 [Treponema denticola ATCC 35405]	R.TLVMPPASSNGTGR.A + Oxidation (M); Deamidated (NQ)		1
334475826	1	1	395.743	789.4715	2	789.4749	-0.0034	241	247	0	15.96	0	13	0.025	K	ALAFLQK	K			5	Spectrum12381 scans:20636,	15506836	1546	1		0	-4.3	-4.3	K.ALAFLQK.K	NP_972812.1	galactokinase [Treponema denticola ATCC 35405]	K.ALAFLQK.K		1
334475847	2	0	404.2036	806.3927	2	806.3956	-0.0029	467	473	0	13.92	0	13	0.041	R	IAVMSNR	R	Oxidation (M); Deamidated (NQ)	0.0001020.0	3	Spectrum6312 scans:11781,	15506856	1775	1		0	-3.6	-3.6	R.IAVMSNR.R + Oxidation (M); Deamidated (NQ)	NP_972816.1	galactoside ABC transporter ATP-binding protein [Treponema denticola ATCC 35405]	R.IAVMSNR.R + Oxidation (M); Deamidated (NQ)		1
334475848	3	1	386.2395	770.4644	2	770.465	-0.0007	208	214	0	14.52	0	13	0.035	R	GDVVIIR	N			3	Spectrum8314 scans:14433,	15506857	1362	1		0	-0.9	-0.9	R.GDVVIIR.N	NP_972819.1	hypothetical protein TDE2219 [Treponema denticola ATCC 35405]	R.GDVVIIR.N		1
334475376	1	1	517.78	1033.5455	2	1033.5444	0.0011	260	269	0	62.9	0	15	9.00E-07	K	TLESAAAPFK	L			9	Spectrum10166 scans:16801,	15506625	6459	1		0	1.1	1.1	K.TLESAAAPFK.L	NP_972835.1	methylaspartate ammonia-lyase [Treponema denticola ATCC 35405]	K.TLESAAAPFK.L		1
334475377	1	1	545.2842	1088.5538	2	1088.5536	0.0002	3	12	0	58.16	0	15	0.0000027	K	IVDVVCAEGK	T			8	Spectrum7438 scans:13297,	15506625	7627	1		0	0.2	0.2	K.IVDVVCAEGK.T	NP_972835.1	methylaspartate ammonia-lyase [Treponema denticola ATCC 35405]	K.IVDVVCAEGK.T		1
334475381	1	1	808.3342	1614.6539	2	1614.6515	0.0024	352	366	0	34.58	0	13	0.00035	K	GVGAYCGGTCNETNR	S			9	Spectrum2722 scans:6850,	15506625	23492	1		0	1.5	1.5	K.GVGAYCGGTCNETNR.S	NP_972835.1	methylaspartate ammonia-lyase [Treponema denticola ATCC 35405]	K.GVGAYCGGTCNETNR.S		1
334475380	1	1	674.8791	1347.7436	2	1347.7398	0.0038	132	144	0	34.43	0	15	0.00061	R	YGISQAILDAVAK	S			9	Spectrum26105 scans:37113,	15506625	16239	1		0	2.8	2.8	R.YGISQAILDAVAK.S	NP_972835.1	methylaspartate ammonia-lyase [Treponema denticola ATCC 35405]	R.YGISQAILDAVAK.S		1
334475375	1	1	480.7742	959.5339	2	959.5328	0.0011	88	95	0	28.62	0	18	0.0047	K	DFIPVIEK	D			4	Spectrum16893 scans:26214,	15506625	4587	1		0	1.1	1.1	K.DFIPVIEK.D	NP_972835.1	methylaspartate ammonia-lyase [Treponema denticola ATCC 35405]	K.DFIPVIEK.D		1
334475373	1	1	382.731	763.4474	2	763.448	-0.0006	211	216	0	21	0	13	0.0079	K	LLEYVK	W			5	Spectrum8509 scans:14685,	15506625	1283	1		0	-0.8	-0.8	K.LLEYVK.W	NP_972835.1	methylaspartate ammonia-lyase [Treponema denticola ATCC 35405]	K.LLEYVK.W		1
334475372	1	1	363.6958	725.377	2	725.3782	-0.0011	254	259	0	20.87	0	13	0.0082	K	MTAYLK	T			4	Spectrum4440 scans:9305,	15506625	946	1		0	-1.5	-1.5	K.MTAYLK.T	NP_972835.1	methylaspartate ammonia-lyase [Treponema denticola ATCC 35405]	K.MTAYLK.T		1
334475374	1	1	390.206	778.3974	2	778.3973	0.0001	105	110	0	17.59	0	14	0.023	K	EITNFR	E			4	Spectrum4309 scans:9113,	15506625	1412	1		0	0.1	0.1	K.EITNFR.E	NP_972835.1	methylaspartate ammonia-lyase [Treponema denticola ATCC 35405]	K.EITNFR.E		1
334475378	1	1	556.756	1111.4974	2	1111.4968	0.0006	157	165	0	17.33	0	13	0.018	K	EYNTGCQIK	R			4	Spectrum1903 scans:5399,	15506625	8381	1		0	0.5	0.5	K.EYNTGCQIK.R	NP_972835.1	methylaspartate ammonia-lyase [Treponema denticola ATCC 35405]	K.EYNTGCQIK.R		1
334475379	1	1	560.7493	1119.4841	2	1119.4873	-0.0032	13	21	0	15.94	0	13	0.025	K	TGFYFDDQK	A			6	Spectrum12087 scans:20089,	15506625	8581	1		0	-2.9	-2.9	K.TGFYFDDQK.A	NP_972835.1	methylaspartate ammonia-lyase [Treponema denticola ATCC 35405]	K.TGFYFDDQK.A		1
334475687	1	1	725.9241	1449.8336	2	1449.8303	0.0032	137	149	0	34.92	0	13	0.00032	R	QVLEAVNLPLQAR	H			6	Spectrum19394 scans:29155,	15506728	19508	1		0	2.2	2.2	R.QVLEAVNLPLQAR.H	NP_972836.1	methylaspartate mutase subunit E [Treponema denticola ATCC 35405]	R.QVLEAVNLPLQAR.H		1
334475686	1	1	434.2263	866.438	2	866.4385	-0.0005	34	40	0	25.05	0	13	0.0039	K	ESIDYLK	K			4	Spectrum8603 scans:14808,	15506728	2867	1		0	-0.6	-0.6	K.ESIDYLK.K	NP_972836.1	methylaspartate mutase subunit E [Treponema denticola ATCC 35405]	K.ESIDYLK.K		1
334475580	1	1	585.3432	1168.6718	2	1168.6703	0.0015	81	91	0	39.91	0	13	0.00012	K	SLVELVPVGEK	I			5	Spectrum18010 scans:27584,	15506673	10083	1		0	1.3	1.3	K.SLVELVPVGEK.I	NP_972842.1	hypothetical protein TDE2242 [Treponema denticola ATCC 35405]	K.SLVELVPVGEK.I		1
334475579	1	1	477.7304	953.4462	2	953.4454	0.0008	65	72	0	39.15	0	13	0.00012	R	EDGYTITR	E			5	Spectrum3777 scans:8318,	15506673	4428	1		0	0.8	0.8	R.EDGYTITR.E	NP_972842.1	hypothetical protein TDE2242 [Treponema denticola ATCC 35405]	R.EDGYTITR.E		1
334475578	1	0	314.7104	627.4062	2	627.4068	-0.0005	60	64	0	18.61	0	13	0.014	K	INIIR	E			4	Spectrum6316 scans:11786,	15506673	160	0		0	-0.8	-0.8	K.INIIR.E	NP_972842.1	hypothetical protein TDE2242 [Treponema denticola ATCC 35405]	K.INIIR.E		1
334475620	1	1	533.8112	1065.6078	2	1065.607	0.0008	125	134	0	50.48	0	13	0.000009	R	AIDVVPDPLK	A			5	Spectrum17062 scans:26417,	15506692	7149	1		0	0.8	0.8	R.AIDVVPDPLK.A	NP_972843.1	CutC protein [Treponema denticola ATCC 35405]	R.AIDVVPDPLK.A		1
334475621	1	1	613.8541	1225.6937	2	1225.6918	0.0019	174	185	0	29.62	0	13	0.0011	R	IEILPGGGITEK	N			5	Spectrum15753 scans:24657,	15506692	11839	1		0	1.6	1.6	R.IEILPGGGITEK.N	NP_972843.1	CutC protein [Treponema denticola ATCC 35405]	R.IEILPGGGITEK.N		1
334475482	1	1	1056.5381	2111.0616	2	2111.0609	0.0008	1	18	0	77.91	0	16	3.40E-08	-	MENSQLIESFEALFNVIK	R			12	Spectrum35176 scans:49762,	15506646	31037	1		0	0.4	0.4	-.MENSQLIESFEALFNVIK.R	NP_972886.1	nucleoside triphosphate pyrophosphohydrolase MazG [Treponema denticola ATCC 35405]	-.MENSQLIESFEALFNVIK.R		1
334475483	1	1	710.0275	2127.0606	3	2127.0558	0.0048	1	18	0	49.1	0	16	0.000028	-	MENSQLIESFEALFNVIK	R	Oxidation (M)	0.100000000000000000.0	10	Spectrum35014 scans:49531,	15506646	31146	1		0	2.3	2.3	-.MENSQLIESFEALFNVIK.R + Oxidation (M)	NP_972886.1	nucleoside triphosphate pyrophosphohydrolase MazG [Treponema denticola ATCC 35405]	-.MENSQLIESFEALFNVIK.R + Oxidation (M)		1
334475484	1	1	762.0595	2283.1567	3	2283.1569	-0.0002	1	19	1	33.41	0	17	0.0014	-	MENSQLIESFEALFNVIKR	L	Oxidation (M)	0.1000000000000000000.0	6	Spectrum34430 scans:48761,	15506646	32337	1		0	-0.1	-0.1	-.MENSQLIESFEALFNVIKR.L + Oxidation (M)	NP_972886.1	nucleoside triphosphate pyrophosphohydrolase MazG [Treponema denticola ATCC 35405]	-.MENSQLIESFEALFNVIKR.L + Oxidation (M)		1
334475480	1	1	930.9111	1859.8077	2	1859.8117	-0.004	22	38	0	28	0	13	0.0016	R	GPGGCPWDIAQTPMSMR	K			6	Spectrum21612 scans:31865,	15506646	27960	1		0	-2.2	-2.2	R.GPGGCPWDIAQTPMSMR.K	NP_972886.1	nucleoside triphosphate pyrophosphohydrolase MazG [Treponema denticola ATCC 35405]	R.GPGGCPWDIAQTPMSMR.K		1
334475481	1	1	704.6938	2111.0597	3	2111.0609	-0.0011	1	18	0	25.04	0	16	0.007	-	MENSQLIESFEALFNVIK	R			9	Spectrum35172 scans:49756,	15506646	31035	1		0	-0.5	-0.5	-.MENSQLIESFEALFNVIK.R	NP_972886.1	nucleoside triphosphate pyrophosphohydrolase MazG [Treponema denticola ATCC 35405]	-.MENSQLIESFEALFNVIK.R		1
334475632	1	1	486.7771	971.5396	2	971.54	-0.0003	133	142	0	38.05	0	13	0.00018	K	TGEGIGIIGR	G			7	Spectrum10966 scans:17759,	15506699	4818	1		0	-0.3	-0.3	K.TGEGIGIIGR.G	NP_972892.1	2-C-methyl-D-erythritol 2,4-cyclodiphosphate synthase [Treponema denticola ATCC 35405]	K.TGEGIGIIGR.G		1
334475630	1	1	351.2311	700.4477	2	700.4483	-0.0006	115	121	0	23.76	0	15	0.0069	K	SIAGILK	I			4	Spectrum11392 scans:18283,	15506699	779	1		0	-0.9	-0.9	K.SIAGILK.I	NP_972892.1	2-C-methyl-D-erythritol 2,4-cyclodiphosphate synthase [Treponema denticola ATCC 35405]	K.SIAGILK.I		1
334475634	1	1	842.9531	1683.8916	2	1683.8753	0.0163	91	104	0	22.85	0	15	0.0088	K	IQNIDCVIIIEEPK	I	Deamidated (NQ)	0.02000000000000.0	7	Spectrum21483 scans:31633,	15506699	24999	1		0	9.7	9.7	K.IQNIDCVIIIEEPK.I + Deamidated (NQ)	NP_972892.1	2-C-methyl-D-erythritol 2,4-cyclodiphosphate synthase [Treponema denticola ATCC 35405]	K.IQNIDCVIIIEEPK.I + Deamidated (NQ)		1
334475631	1	1	395.7082	789.4018	2	789.4021	-0.0003	84	90	0	18.65	0	16	0.028	R	ISEAGWK	I			6	Spectrum4491 scans:9379,	15506699	1535	1		0	-0.4	-0.4	R.ISEAGWK.I	NP_972892.1	2-C-methyl-D-erythritol 2,4-cyclodiphosphate synthase [Treponema denticola ATCC 35405]	R.ISEAGWK.I		1
334475464	1	1	539.7982	1077.5819	2	1077.5818	0.0001	63	71	0	57.94	0	16	0.0000036	R	LFSISLNER	K			6	Spectrum18412 scans:28050,	15506641	7340	1		0	0.1	0.1	R.LFSISLNER.K	NP_972898.1	galactokinase [Treponema denticola ATCC 35405]	R.LFSISLNER.K		1
334475462	1	1	398.2196	794.4246	2	794.4286	-0.004	74	80	0	40.97	0	16	0.00016	K	ISYSGLR	Y			4	Spectrum6745 scans:12377,	15506641	1624	1		0	-5	-5	K.ISYSGLR.Y	NP_972898.1	galactokinase [Treponema denticola ATCC 35405]	K.ISYSGLR.Y		1
334475463	1	1	429.7741	857.5337	2	857.5334	0.0002	130	137	0	30.06	0	14	0.0015	K	TATALILR	K			7	Spectrum11327 scans:18204,	15506641	2750	1		0	0.2	0.2	K.TATALILR.K	NP_972898.1	galactokinase [Treponema denticola ATCC 35405]	K.TATALILR.K		1
334475341	1	1	748.8539	1495.6933	2	1495.6977	-0.0043	112	125	0	68.14	0	15	2.50E-07	R	EYEAEGMGSGVIVR	K			10	Spectrum11931 scans:19732,	15506619	20467	1		0	-2.9	-2.9	R.EYEAEGMGSGVIVR.K	NP_972900.1	trypsin domain/PDZ [Treponema denticola ATCC 35405]	R.EYEAEGMGSGVIVR.K		1
334475342	1	1	750.8646	1499.7146	2	1499.7144	0.0002	460	472	0	59.31	0	15	0.0000021	K	DVLSFYDELSNAK	G			7	Spectrum27092 scans:38284,	15506619	20599	1		0	0.1	0.1	K.DVLSFYDELSNAK.G	NP_972900.1	trypsin domain/PDZ [Treponema denticola ATCC 35405]	K.DVLSFYDELSNAK.G		1
334475340	1	1	595.8159	1189.6172	2	1189.619	-0.0018	52	62	0	54.11	0	15	0.000007	K	ESVSALESLQK	A			10	Spectrum11624 scans:18586,	15506619	10659	1		0	-1.5	-1.5	K.ESVSALESLQK.A	NP_972900.1	trypsin domain/PDZ [Treponema denticola ATCC 35405]	K.ESVSALESLQK.A		1
334475339	1	1	409.2244	816.4342	2	816.4341	0	354	360	0	46.12	0	15	0.000044	K	SVDDILR	V			6	Spectrum10300 scans:16961,	15506619	1895	1		0	0	0	K.SVDDILR.V	NP_972900.1	trypsin domain/PDZ [Treponema denticola ATCC 35405]	K.SVDDILR.V		1
334475343	1	1	913.5087	1825.0029	2	1825.0026	0.0003	402	417	0	19.07	0	13	0.012	K	LWPGFVPSPLTEEIIK	Q			6	Spectrum32540 scans:45745,	15506619	27500	1		0	0.2	0.2	K.LWPGFVPSPLTEEIIK.Q	NP_972900.1	trypsin domain/PDZ [Treponema denticola ATCC 35405]	K.LWPGFVPSPLTEEIIK.Q		1
334475762	1	1	396.7342	791.4539	2	791.4541	-0.0002	251	258	0	28.81	0	15	0.0025	R	VGTAIFGK	R			5	Spectrum8986 scans:15345,	15506778	1575	1		0	-0.3	-0.3	R.VGTAIFGK.R	NP_972915.1	hypothetical protein TDE2315 [Treponema denticola ATCC 35405]	R.VGTAIFGK.R		1
334475846	1	1	523.2856	1044.5566	2	1044.5563	0.0003	59	68	0	14.96	0	14	0.041	K	ISSAQALQAR	A	Deamidated (NQ)	0.0000000200.0	3	Spectrum3057 scans:7306,	15506855	6578	1		0	0.3	0.3	K.ISSAQALQAR.A + Deamidated (NQ)	NP_972926.1	cobyric acid synthase CobQ [Treponema denticola ATCC 35405]	K.ISSAQALQAR.A + Deamidated (NQ)		1
334475429	1	1	632.345	1262.6755	2	1262.6758	-0.0003	164	174	0	80.81	0	15	1.60E-08	R	VDDIVYLTPTK	V			8	Spectrum14650 scans:23340,	15506633	13333	1		0	-0.2	-0.2	R.VDDIVYLTPTK.V	NP_972949.1	lipoprotein [Treponema denticola ATCC 35405]	R.VDDIVYLTPTK.V		1
334475430	1	1	911.958	1821.9015	2	1821.8996	0.0018	65	81	0	58.11	0	17	0.0000043	K	TADEEVVAQFEGVSITK	K			7	Spectrum20960 scans:31011,	15506633	27458	1		0	1	1	K.TADEEVVAQFEGVSITK.K	NP_972949.1	lipoprotein [Treponema denticola ATCC 35405]	K.TADEEVVAQFEGVSITK.K		1
334475428	1	1	466.7505	931.4864	2	931.4862	0.0002	89	96	0	18.49	0	15	0.026	K	SEIEEVVK	K			6	Spectrum7009 scans:12733,	15506633	4012	1		0	0.2	0.2	K.SEIEEVVK.K	NP_972949.1	lipoprotein [Treponema denticola ATCC 35405]	K.SEIEEVVK.K		1
334475823	1	1	456.7917	911.5689	2	911.5691	-0.0003	35	42	0	15.42	0	13	0.029	K	IPLSEIIK	I			4	Spectrum19023 scans:28732,	15506833	3728	1		0	-0.3	-0.3	K.IPLSEIIK.I	NP_972956.1	iron compound ABC transporter permease [Treponema denticola ATCC 35405]	K.IPLSEIIK.I		1
334475329	1	1	791.0524	2370.1355	3	2370.1373	-0.0019	271	293	0	67.45	0	16	4.40E-07	K	GCNIIGITGDVSPDEQDALPTAK	E			13	Spectrum20028 scans:29926,	15506617	32719	1		0	-0.8	-0.8	K.GCNIIGITGDVSPDEQDALPTAK.E	NP_972968.1	hypothetical protein TDE2369 [Treponema denticola ATCC 35405]	K.GCNIIGITGDVSPDEQDALPTAK.E		1
334475327	1	1	814.9528	1627.891	2	1627.8893	0.0017	332	347	0	62.59	0	14	7.70E-07	K	GNIIASSVNDIIIGSR	D			9	Spectrum26482 scans:37565,	15506617	23853	1		0	1	1	K.GNIIASSVNDIIIGSR.D	NP_972968.1	hypothetical protein TDE2369 [Treponema denticola ATCC 35405]	K.GNIIASSVNDIIIGSR.D		1
334475326	1	1	704.3585	1406.7025	2	1406.7042	-0.0017	217	229	0	59.55	0	15	0.0000019	K	GLTFNTVDLEGNK	I			8	Spectrum17145 scans:26516,	15506617	18273	1		0	-1.2	-1.2	K.GLTFNTVDLEGNK.I	NP_972968.1	hypothetical protein TDE2369 [Treponema denticola ATCC 35405]	K.GLTFNTVDLEGNK.I		1
334475328	1	1	820.4542	1638.8939	2	1638.8941	-0.0002	144	158	0	52.8	0	14	0.0000071	K	TLAELTGLPNNEVIR	K			6	Spectrum20512 scans:30499,	15506617	24155	1		0	-0.1	-0.1	K.TLAELTGLPNNEVIR.K	NP_972968.1	hypothetical protein TDE2369 [Treponema denticola ATCC 35405]	K.TLAELTGLPNNEVIR.K		1
334475323	1	1	430.7583	859.5021	2	859.5015	0.0006	230	237	0	40.57	0	13	0.000088	K	ITSDILAK	Y			6	Spectrum7771 scans:13735,	15506617	2785	1		0	0.7	0.7	K.ITSDILAK.Y	NP_972968.1	hypothetical protein TDE2369 [Treponema denticola ATCC 35405]	K.ITSDILAK.Y		1
334475324	1	1	435.7494	869.4842	2	869.4858	-0.0016	255	262	0	32.65	0	13	0.00054	R	AELPEIAK	L			5	Spectrum9276 scans:15730,	15506617	2934	1		0	-1.8	-1.8	R.AELPEIAK.L	NP_972968.1	hypothetical protein TDE2369 [Treponema denticola ATCC 35405]	R.AELPEIAK.L		1
334475322	1	1	385.7077	769.4008	2	769.401	-0.0002	263	268	0	27.45	0	13	0.0018	K	LYEAFK	D			5	Spectrum7799 scans:13773,	15506617	1343	1		0	-0.3	-0.3	K.LYEAFK.D	NP_972968.1	hypothetical protein TDE2369 [Treponema denticola ATCC 35405]	K.LYEAFK.D		1
334475325	1	1	577.7734	1153.5323	2	1153.5325	-0.0002	348	357	0	18.84	0	15	0.024	R	DLAEFTEAMK	K			5	Spectrum18599 scans:28258,	15506617	9616	1		0	-0.2	-0.2	R.DLAEFTEAMK.K	NP_972968.1	hypothetical protein TDE2369 [Treponema denticola ATCC 35405]	R.DLAEFTEAMK.K		1
334475577	1	1	584.7776	1167.5407	2	1167.5408	0	66	76	0	42	0	14	0.000098	R	AGLYTETNDGK	M			6	Spectrum2495 scans:6530,	15506672	10028	1		0	0	0	R.AGLYTETNDGK.M	NP_972989.1	hypothetical protein TDE2390 [Treponema denticola ATCC 35405]	R.AGLYTETNDGK.M		1
334475576	1	1	491.2664	980.5183	2	980.5178	0.0004	299	307	0	32	0	13	0.00069	K	ADTILYASK	K			5	Spectrum7039 scans:12773,	15506672	5022	1		0	0.4	0.4	K.ADTILYASK.K	NP_972989.1	hypothetical protein TDE2390 [Treponema denticola ATCC 35405]	K.ADTILYASK.K		1
334475575	1	1	317.6871	633.3596	2	633.3598	-0.0003	3	7	0	25.07	0	13	0.0031	K	VNFVR	K			3	Spectrum4339 scans:9159,	15506672	199	1		0	-0.5	-0.5	K.VNFVR.K	NP_972989.1	hypothetical protein TDE2390 [Treponema denticola ATCC 35405]	K.VNFVR.K		1
334475440	1	1	857.4417	1712.8689	2	1712.8693	-0.0005	140	155	0	100.96	0	16	2.00E-10	R	VVEGQNVVDSIQQGNK	I			10	Spectrum11280 scans:18142,	15506635	25517	1		0	-0.3	-0.3	R.VVEGQNVVDSIQQGNK.I	NP_972990.1	peptidyl-prolyl cis-trans isomerase [Treponema denticola ATCC 35405]	R.VVEGQNVVDSIQQGNK.I		1
334475438	1	1	501.2321	1000.4496	2	1000.4502	-0.0005	173	180	0	41.04	0	13	0.000079	K	TDQEAFYK	Y			7	Spectrum4483 scans:9369,	15506635	5600	1		0	-0.5	-0.5	K.TDQEAFYK.Y	NP_972990.1	peptidyl-prolyl cis-trans isomerase [Treponema denticola ATCC 35405]	K.TDQEAFYK.Y		1
334475439	1	1	574.7986	1147.5826	2	1147.5873	-0.0047	270	280	0	34.1	0	16	0.0008	R	VIPGFDSQSAK	M			5	Spectrum9559 scans:16068,	15506635	9456	1		0	-4.1	-4.1	R.VIPGFDSQSAK.M	NP_972990.1	peptidyl-prolyl cis-trans isomerase [Treponema denticola ATCC 35405]	R.VIPGFDSQSAK.M		1
334475437	1	1	321.731	641.4475	2	641.4476	0	24	29	0	21.79	0	13	0.0066	K	GLIVLK	L			4	Spectrum11562 scans:18489,	15506635	321	1		0	0	0	K.GLIVLK.L	NP_972990.1	peptidyl-prolyl cis-trans isomerase [Treponema denticola ATCC 35405]	K.GLIVLK.L		1
334475531	1	1	729.8831	1457.7516	2	1457.7514	0.0002	192	203	0	43.24	0	14	0.000062	K	SQLLEPLNPYER	R			6	Spectrum17563 scans:27035,	15506657	19663	1		0	0.1	0.1	K.SQLLEPLNPYER.R	NP_972994.1	Jag protein [Treponema denticola ATCC 35405]	K.SQLLEPLNPYER.R		1
334475530	1	1	557.7455	1113.4765	2	1113.4761	0.0005	160	168	0	40.29	0	13	0.000094	R	VSVDCESYR	I			5	Spectrum4295 scans:9094,	15506657	8431	1		0	0.4	0.4	R.VSVDCESYR.I	NP_972994.1	Jag protein [Treponema denticola ATCC 35405]	R.VSVDCESYR.I		1
334475528	1	1	409.7256	817.4366	2	817.4368	-0.0001	127	134	0	31.07	0	17	0.0021	K	DAAMLIGK	K			5	Spectrum9541 scans:16047,	15506657	1923	1		0	-0.1	-0.1	K.DAAMLIGK.K	NP_972994.1	Jag protein [Treponema denticola ATCC 35405]	K.DAAMLIGK.K		1
334475529	1	1	545.8304	1089.6463	2	1089.6434	0.0029	94	102	0	25.58	0	13	0.0028	R	LFIQTLVEK	I			4	Spectrum20414 scans:30383,	15506657	7676	1		0	2.7	2.7	R.LFIQTLVEK.I	NP_972994.1	Jag protein [Treponema denticola ATCC 35405]	R.LFIQTLVEK.I		1
334475693	1	1	800.9299	1599.8452	2	1599.8468	-0.0016	330	345	0	46.8	0	16	0.000043	R	SIVIGTGNLNEADAVK	E			8	Spectrum14730 scans:23433,	15506731	23177	1		0	-1	-1	R.SIVIGTGNLNEADAVK.E	NP_973004.1	hypothetical protein TDE2405 [Treponema denticola ATCC 35405]	R.SIVIGTGNLNEADAVK.E		1
334475609	1	1	397.2265	792.4384	2	792.4381	0.0003	31	37	0	39.38	0	16	0.00023	K	TGLFLNK	R	Deamidated (NQ)	0.0000020.0	4	Spectrum10513 scans:17213,	15506688	1589	1		0	0.4	0.4	K.TGLFLNK.R + Deamidated (NQ)	NP_973014.1	hypothetical protein TDE2415 [Treponema denticola ATCC 35405]	K.TGLFLNK.R + Deamidated (NQ)		1
334475679	1	1	436.7455	871.4765	2	871.4763	0.0002	14	21	0	33.48	0	13	0.00045	R	LASPDTIR	A			5	Spectrum4494 scans:9383,	15506723	3028	1		0	0.2	0.2	R.LASPDTIR.A	NP_973019.1	DNA-directed RNA polymerase subunit beta' [Treponema denticola ATCC 35405]	R.LASPDTIR.A		1
334475570	1	1	800.4341	1598.8537	2	1598.8515	0.0022	2	16	0	91.62	0	13	8.60E-10	M	AALTNEQIIEAIGEK	T			10	Spectrum19564 scans:29382,	15506669	23168	1		0	1.4	1.4	M.AALTNEQIIEAIGEK.T	NP_973021.1	50S ribosomal protein L7/L12 [Treponema denticola ATCC 35405]	M.AALTNEQIIEAIGEK.T		1
334475785	1	1	492.7908	983.567	2	983.5651	0.0019	62	70	0	22.28	0	13	0.0059	K	TDPLLANLK	L			5	Spectrum14711 scans:23411,	15506798	5097	1		0	1.9	1.9	K.TDPLLANLK.L	NP_973031.1	treponemal membrane protein [Treponema denticola ATCC 35405]	K.TDPLLANLK.L		1
334475819	1	1	481.2734	960.5322	2	960.5314	0.0008	133	141	0	18.27	0	15	0.025	R	VMDALSVVK	G			4	Spectrum12788 scans:21169,	15506829	4628	1		0	0.8	0.8	R.VMDALSVVK.G	NP_973032.1	treponemal membrane protein [Treponema denticola ATCC 35405]	R.VMDALSVVK.G		1
334475468	1	1	668.0067	2000.9983	3	2001.0023	-0.004	240	257	1	48.73	0	16	0.000028	R	LILADGGKPENMIICDSR	G			6	Spectrum17300 scans:26696,	15506642	29767	1		0	-2	-2	R.LILADGGKPENMIICDSR.G	NP_973045.1	malate dehydrogenase [Treponema denticola ATCC 35405]	R.LILADGGKPENMIICDSR.G		1
334475467	1	1	728.9265	1455.8385	2	1455.8409	-0.0024	225	239	0	48.03	0	13	0.000016	K	IVLLGAGASNTTIAR	L			6	Spectrum15756 scans:24662,	15506642	19624	1		0	-1.6	-1.6	K.IVLLGAGASNTTIAR.L	NP_973045.1	malate dehydrogenase [Treponema denticola ATCC 35405]	K.IVLLGAGASNTTIAR.L		1
334475466	1	1	431.726	861.4375	2	861.4378	-0.0004	381	388	0	41.8	0	16	0.00014	K	ISDGMAIR	C			6	Spectrum5986 scans:11348,	15506642	2805	1		0	-0.5	-0.5	K.ISDGMAIR.C	NP_973045.1	malate dehydrogenase [Treponema denticola ATCC 35405]	K.ISDGMAIR.C		1
334475465	1	1	314.7103	627.4061	2	627.4068	-0.0007	372	377	0	36.22	0	13	0.00024	K	GALLVR	A			4	Spectrum5205 scans:10344,	15506642	159	1		0	-1.1	-1.1	K.GALLVR.A	NP_973045.1	malate dehydrogenase [Treponema denticola ATCC 35405]	K.GALLVR.A		1
334475553	1	1	438.7369	875.4592	2	875.46	-0.0008	406	413	0	46.27	0	13	0.000027	K	SISDLDVK	R			6	Spectrum7543 scans:13431,	15506664	3112	1		0	-0.9	-0.9	K.SISDLDVK.R	NP_973048.1	hypothetical protein TDE2449 [Treponema denticola ATCC 35405]	K.SISDLDVK.R		1
334475554	1	1	504.7773	1007.5401	2	1007.54	0.0001	415	424	0	36.76	0	15	0.00035	R	FGVIVSSGSR	T			6	Spectrum9905 scans:16488,	15506664	5783	1		0	0.1	0.1	R.FGVIVSSGSR.T	NP_973048.1	hypothetical protein TDE2449 [Treponema denticola ATCC 35405]	R.FGVIVSSGSR.T		1
334475552	1	1	416.2445	830.4744	2	830.4749	-0.0005	362	368	0	25.41	0	15	0.0053	R	ISEEIIK	N			6	Spectrum7530 scans:13414,	15506664	2144	1		0	-0.6	-0.6	R.ISEEIIK.N	NP_973048.1	hypothetical protein TDE2449 [Treponema denticola ATCC 35405]	R.ISEEIIK.N		1
334475555	1	1	552.7697	1103.5249	2	1103.5247	0.0001	449	458	0	18.83	0	13	0.016	K	GGISPEEPYR	M			5	Spectrum6464 scans:11995,	15506664	8091	1		0	0.1	0.1	K.GGISPEEPYR.M	NP_973048.1	hypothetical protein TDE2449 [Treponema denticola ATCC 35405]	K.GGISPEEPYR.M		1
334475845	1	1	488.7592	975.5039	2	975.4946	0.0092	1	8	0	14.98	0	14	0.048	-	MELIDNIK	K	Deamidated (NQ)	0.00000200.0	3	Spectrum11631 scans:18607,	15506854	4927	1		0	9.4	9.4	-.MELIDNIK.K + Deamidated (NQ)	NP_973052.1	hypothetical protein TDE2453 [Treponema denticola ATCC 35405]	-.MELIDNIK.K + Deamidated (NQ)		1
334475600	1	1	699.3989	1396.7832	2	1396.7813	0.0019	248	259	0	52.97	0	13	0.0000058	R	NLTEIIIPDEIK	Q			10	Spectrum23657 scans:34269,	15506681	17990	1		0	1.4	1.4	R.NLTEIIIPDEIK.Q	NP_973055.1	hypothetical protein TDE2457 [Treponema denticola ATCC 35405]	R.NLTEIIIPDEIK.Q		1
334475598	1	1	500.7408	999.4671	2	999.4661	0.0009	155	163	0	27.18	0	13	0.0019	K	AVYGYGNEK	G			6	Spectrum2611 scans:6701,	15506681	5573	1		0	0.9	0.9	K.AVYGYGNEK.G	NP_973055.1	hypothetical protein TDE2457 [Treponema denticola ATCC 35405]	K.AVYGYGNEK.G		1
334475599	1	1	505.7402	1009.4658	2	1009.4651	0.0007	98	105	0	14.93	0	13	0.032	K	GICFTQER	M			6	Spectrum7700 scans:13645,	15506681	5815	1		0	0.7	0.7	K.GICFTQER.M	NP_973055.1	hypothetical protein TDE2457 [Treponema denticola ATCC 35405]	K.GICFTQER.M		1
334475816	1	1	729.9058	1457.7971	2	1457.7977	-0.0006	57	70	0	18.5	0	16	0.031	K	SETVIVIVPSTGEK	S			9	Spectrum15298 scans:24055,	15506826	19667	1		0	-0.4	-0.4	K.SETVIVIVPSTGEK.S	NP_973081.1	hypothetical protein TDE2483 [Treponema denticola ATCC 35405]	K.SETVIVIVPSTGEK.S		1
334475832	1	1	607.2956	1212.5766	2	1212.5703	0.0064	97	105	0	16.53	0	13	0.028	K	YYSFYTEIK	N			3	Spectrum5244 scans:10395,	15506841	11379	1		0	5.3	5.3	K.YYSFYTEIK.N	NP_973084.1	hypothetical protein TDE2486 [Treponema denticola ATCC 35405]	K.YYSFYTEIK.N		1
334475543	1	1	400.2225	798.4304	2	798.431	-0.0006	121	127	0	40.51	0	13	0.000089	R	MVPIPDK	G			4	Spectrum6930 scans:12624,	15506662	1683	1		0	-0.8	-0.8	R.MVPIPDK.G	NP_973096.1	metallo-beta-lactamase [Treponema denticola ATCC 35405]	R.MVPIPDK.G		1
334475544	1	1	533.7823	1065.5501	2	1065.5495	0.0007	19	27	0	32.88	0	14	0.00075	K	FIWLGSESK	Q			4	Spectrum17905 scans:27464,	15506662	7122	1		0	0.7	0.7	K.FIWLGSESK.Q	NP_973096.1	metallo-beta-lactamase [Treponema denticola ATCC 35405]	K.FIWLGSESK.Q		1
334475545	1	1	654.818	1307.6214	2	1307.6213	0.0001	128	140	0	30.85	0	14	0.0012	K	GMSISLPSGSNMK	C			5	Spectrum14581 scans:23263,	15506662	15038	1		0	0.1	0.1	K.GMSISLPSGSNMK.C	NP_973096.1	metallo-beta-lactamase [Treponema denticola ATCC 35405]	K.GMSISLPSGSNMK.C		1
334475720	1	0	507.3031	1012.5917	2	1012.5917	0	384	394	0	25.65	0	13	0.0027	K	LALVGINGAGK	T	Deamidated (NQ)	0.00000020000.0	4	Spectrum11350 scans:18233,	15506748	5883	1		0	0	0	K.LALVGINGAGK.T + Deamidated (NQ)	NP_973120.1	ABC transporter ATP-binding protein [Treponema denticola ATCC 35405]	K.LALVGINGAGK.T + Deamidated (NQ)		1
334475796	1	1	477.7903	953.5661	2	953.5658	0.0003	154	162	1	22.91	0	13	0.0051	R	KGVNIPGLR	V	Deamidated (NQ)	0.000200000.0	4	Spectrum5108 scans:10211,	15506808	4439	1		0	0.3	0.3	R.KGVNIPGLR.V + Deamidated (NQ)	NP_973133.1	pyruvate kinase [Treponema denticola ATCC 35405]	R.KGVNIPGLR.V + Deamidated (NQ)		1
334475794	1	1	799.4617	1596.9089	2	1596.9087	0.0002	42	56	0	23.13	0	13	0.0056	K	IVVPLTSNTVNAELK	G			5	Spectrum18285 scans:27905,	15506806	23123	1		0	0.1	0.1	K.IVVPLTSNTVNAELK.G	NP_973162.1	PemK protein [Treponema denticola ATCC 35405]	K.IVVPLTSNTVNAELK.G		1
334475836	1	1	637.8541	1273.6936	2	1273.6918	0.0018	434	444	0	16.06	0	15	0.046	K	LNSPELVFEVK	T			5	Spectrum20093 scans:30001,	15506845	13706	1		0	1.4	1.4	K.LNSPELVFEVK.T	NP_973164.1	hypothetical protein TDE2566 [Treponema denticola ATCC 35405]	K.LNSPELVFEVK.T		1
334475517	1	1	441.2399	880.4652	2	880.4654	-0.0002	14	22	0	49.43	0	13	0.000013	K	SYGVISAGK	G			7	Spectrum4829 scans:9821,	15506654	3212	1		0	-0.2	-0.2	K.SYGVISAGK.G	NP_973169.1	hypothetical protein TDE2571 [Treponema denticola ATCC 35405]	K.SYGVISAGK.G		1
334475515	1	1	319.1812	636.3479	2	636.3483	-0.0003	9	13	0	34.1	0	13	0.00047	K	FEITK	S			4	Spectrum4080 scans:8766,	15506654	285	0		0	-0.5	-0.5	K.FEITK.S	NP_973169.1	hypothetical protein TDE2571 [Treponema denticola ATCC 35405]	K.FEITK.S		1
334475516	1	1	330.7054	659.3963	2	659.3966	-0.0004	56	61	0	23.59	0	13	0.0055	K	GITLTR	D			3	Spectrum4004 scans:8651,	15506654	375	1		0	-0.6	-0.6	K.GITLTR.D	NP_973169.1	hypothetical protein TDE2571 [Treponema denticola ATCC 35405]	K.GITLTR.D		1
334475839	2	0	416.2445	830.4744	2	830.4749	-0.0005	669	675	0	15.75	0	15	0.049	K	ISQILQK	E	2 Deamidated (NQ)	0.0020020.0	3	Spectrum7530 scans:13414,	15506848	2144	1		0	-0.6	-0.6	K.ISQILQK.E + 2 Deamidated (NQ)	NP_973178.1	diguanylate cyclase [Treponema denticola ATCC 35405]	K.ISQILQK.E + 2 Deamidated (NQ)		1
334475183	1	1	710.3961	1418.7776	2	1418.7769	0.0007	415	429	0	126.82	0	14	2.90E-13	K	IDAGGGGTIAYIIAK	Y			14	Spectrum18762 scans:28443,	15506602	18590	1		0	0.5	0.5	K.IDAGGGGTIAYIIAK.Y	NP_973187.1	aminopeptidase 1 [Treponema denticola ATCC 35405]	K.IDAGGGGTIAYIIAK.Y		1
334475182	1	1	689.8209	1377.6272	2	1377.6273	-0.0001	383	395	0	114.91	0	13	3.20E-12	K	GGSNDANAEFLQR	I			10	Spectrum8400 scans:14549,	15506602	17417	1		0	-0.1	-0.1	K.GGSNDANAEFLQR.I	NP_973187.1	aminopeptidase 1 [Treponema denticola ATCC 35405]	K.GGSNDANAEFLQR.I		1
334475185	1	1	778.3659	1554.7173	2	1554.717	0.0003	362	375	0	60.12	0	13	0.0000012	K	MNSAYIGNGICINK	Y	Deamidated (NQ)	0.00000002000000.0	10	Spectrum13939 scans:22529,	15506602	22181	1		0	0.2	0.2	K.MNSAYIGNGICINK.Y + Deamidated (NQ)	NP_973187.1	aminopeptidase 1 [Treponema denticola ATCC 35405]	K.MNSAYIGNGICINK.Y + Deamidated (NQ)		1
334475181	1	1	571.2801	1140.5456	2	1140.5451	0.0005	233	241	0	53.9	0	14	0.0000059	K	YGIIEEDFR	V			8	Spectrum15905 scans:24863,	15506602	9232	1		0	0.4	0.4	K.YGIIEEDFR.V	NP_973187.1	aminopeptidase 1 [Treponema denticola ATCC 35405]	K.YGIIEEDFR.V		1
334475178	1	1	496.26	990.5053	2	990.5056	-0.0002	41	48	0	51.52	0	15	0.000013	R	ECTVEIIK	Q			6	Spectrum8778 scans:15043,	15506602	5264	1		0	-0.2	-0.2	R.ECTVEIIK.Q	NP_973187.1	aminopeptidase 1 [Treponema denticola ATCC 35405]	R.ECTVEIIK.Q		1
334475179	1	1	556.3216	1110.6287	2	1110.6285	0.0003	242	252	0	47.66	0	13	0.000017	R	VAELEVVPAGK	A			8	Spectrum10820 scans:17580,	15506602	8368	1		0	0.3	0.3	R.VAELEVVPAGK.A	NP_973187.1	aminopeptidase 1 [Treponema denticola ATCC 35405]	R.VAELEVVPAGK.A		1
334475173	1	1	402.2291	802.4436	2	802.4436	-0.0001	57	63	0	46.2	0	15	0.000038	K	SLEEVVK	S			6	Spectrum5684 scans:10977,	15506602	1734	1		0	-0.1	-0.1	K.SLEEVVK.S	NP_973187.1	aminopeptidase 1 [Treponema denticola ATCC 35405]	K.SLEEVVK.S		1
334475177	1	1	487.7364	973.4582	2	973.4579	0.0003	454	461	0	46.04	0	13	0.000025	K	ADLYMAYK	A			6	Spectrum10726 scans:17471,	15506602	4866	1		0	0.3	0.3	K.ADLYMAYK.A	NP_973187.1	aminopeptidase 1 [Treponema denticola ATCC 35405]	K.ADLYMAYK.A		1
334475186	1	1	842.9066	1683.7985	2	1683.8	-0.0015	111	124	0	45.67	0	15	0.00005	K	QMPLFEESNMAFLK	T			9	Spectrum28175 scans:39669,	15506602	24992	1		0	-0.9	-0.9	K.QMPLFEESNMAFLK.T	NP_973187.1	aminopeptidase 1 [Treponema denticola ATCC 35405]	K.QMPLFEESNMAFLK.T		1
334475180	1	1	565.8142	1129.6139	2	1129.6132	0.0007	405	414	0	41.7	0	14	0.000098	K	VVWQTAELGK	I			7	Spectrum12373 scans:20625,	15506602	8847	1		0	0.6	0.6	K.VVWQTAELGK.I	NP_973187.1	aminopeptidase 1 [Treponema denticola ATCC 35405]	K.VVWQTAELGK.I		1
334475187	1	1	663.3714	1987.0924	3	1987.0931	-0.0008	134	150	0	40.2	0	14	0.00012	K	YQWTTIPLAIHGVIFTK	E			6	Spectrum30567 scans:42868,	15506602	29661	1		0	-0.4	-0.4	K.YQWTTIPLAIHGVIFTK.E	NP_973187.1	aminopeptidase 1 [Treponema denticola ATCC 35405]	K.YQWTTIPLAIHGVIFTK.E		1
334475175	1	1	471.2419	940.4693	2	940.4688	0.0005	272	279	0	38.14	0	13	0.00015	R	VCAYTSLK	A			7	Spectrum5122 scans:10230,	15506602	4186	1		0	0.5	0.5	R.VCAYTSLK.A	NP_973187.1	aminopeptidase 1 [Treponema denticola ATCC 35405]	R.VCAYTSLK.A		1
334475174	1	1	423.7321	845.4497	2	845.4494	0.0003	17	24	0	36.93	0	17	0.00062	K	AELSELGK	L			7	Spectrum5567 scans:10821,	15506602	2450	1		0	0.4	0.4	K.AELSELGK.L	NP_973187.1	aminopeptidase 1 [Treponema denticola ATCC 35405]	K.AELSELGK.L		1
334475172	1	1	378.6834	755.3523	2	755.3524	-0.0001	1	6	0	35.66	0	13	0.00027	-	MDLSYK	Q			4	Spectrum6539 scans:12093,	15506602	1139	1		0	-0.1	-0.1	-.MDLSYK.Q	NP_973187.1	aminopeptidase 1 [Treponema denticola ATCC 35405]	-.MDLSYK.Q		1
334475176	1	1	474.7433	947.472	2	947.4712	0.0007	9	16	0	25.85	0	14	0.0034	K	SAWENLTK	A			6	Spectrum10600 scans:17317,	15506602	4316	1		0	0.7	0.7	K.SAWENLTK.A	NP_973187.1	aminopeptidase 1 [Treponema denticola ATCC 35405]	K.SAWENLTK.A		1
334475184	1	1	777.8738	1553.7331	2	1553.733	0.0001	362	375	0	18.51	0	15	0.023	K	MNSAYIGNGICINK	Y			5	Spectrum13209 scans:21663,	15506602	22169	1		0	0.1	0.1	K.MNSAYIGNGICINK.Y	NP_973187.1	aminopeptidase 1 [Treponema denticola ATCC 35405]	K.MNSAYIGNGICINK.Y		1
334475675	1	1	407.7551	813.4956	2	813.496	-0.0004	91	98	0	37.41	0	14	0.00025	R	AAAEILVK	H			7	Spectrum6998 scans:12719,	15506721	1859	1		0	-0.5	-0.5	R.AAAEILVK.H	NP_973189.1	rhodanese-like protein [Treponema denticola ATCC 35405]	R.AAAEILVK.H		1
334475676	1	1	476.2425	950.4705	2	950.4709	-0.0004	104	112	0	29.09	0	15	0.0022	K	IFDADGVSK	Y			5	Spectrum6608 scans:12195,	15506721	4361	1		0	-0.4	-0.4	K.IFDADGVSK.Y	NP_973189.1	rhodanese-like protein [Treponema denticola ATCC 35405]	K.IFDADGVSK.Y		1
334475394	1	1	607.361	1212.7074	2	1212.7077	-0.0004	62	71	0	65.27	0	14	4.30E-07	K	ILESEIIQLR	Q			7	Spectrum18937 scans:28639,	15506627	11407	1		0	-0.3	-0.3	K.ILESEIIQLR.Q	NP_973200.1	outer membrane protein [Treponema denticola ATCC 35405]	K.ILESEIIQLR.Q		1
334475396	1	1	807.9298	1613.8449	2	1613.8454	-0.0004	27	40	0	61.52	0	15	0.0000014	R	FAVIDTGLIFDTFR	R			7	Spectrum33488 scans:47324,	15506627	23486	1		0	-0.2	-0.2	R.FAVIDTGLIFDTFR.R	NP_973200.1	outer membrane protein [Treponema denticola ATCC 35405]	R.FAVIDTGLIFDTFR.R		1
334475392	1	1	555.3174	1108.6202	2	1108.6202	0	97	105	0	46.22	0	13	0.000024	K	ITLLMEYVK	A			7	Spectrum22790 scans:33266,	15506627	8297	1		0	0	0	K.ITLLMEYVK.A	NP_973200.1	outer membrane protein [Treponema denticola ATCC 35405]	K.ITLLMEYVK.A		1
334475395	1	1	666.8177	1331.6208	2	1331.6205	0.0004	75	87	0	39.42	0	13	0.00011	K	VSAEADGQEAEVK	K			8	Spectrum2363 scans:6316,	15506627	15818	1		0	0.3	0.3	K.VSAEADGQEAEVK.K	NP_973200.1	outer membrane protein [Treponema denticola ATCC 35405]	K.VSAEADGQEAEVK.K		1
334475393	1	1	589.7766	1177.5385	2	1177.5397	-0.0012	106	115	0	33.75	0	13	0.00042	K	ASNDELNMLR	K	Oxidation (M)	0.0000000100.0	7	Spectrum7208 scans:12984,	15506627	10326	1		0	-1	-1	K.ASNDELNMLR.K + Oxidation (M)	NP_973200.1	outer membrane protein [Treponema denticola ATCC 35405]	K.ASNDELNMLR.K + Oxidation (M)		1
334475391	1	1	379.2318	756.449	2	756.4494	-0.0004	166	171	0	25.96	0	13	0.0025	K	VIQELR	K			5	Spectrum3205 scans:7511,	15506627	1174	1		0	-0.5	-0.5	K.VIQELR.K	NP_973200.1	outer membrane protein [Treponema denticola ATCC 35405]	K.VIQELR.K		1
334475685	1	1	485.7821	969.5496	2	969.5495	0.0002	176	185	0	33.47	0	13	0.00045	R	IEAIPVSGGK	I			4	Spectrum7112 scans:12866,	15506727	4774	1		0	0.2	0.2	R.IEAIPVSGGK.I	NP_973205.1	hypothetical protein TDE2607 [Treponema denticola ATCC 35405]	R.IEAIPVSGGK.I		1
334475684	1	1	461.7387	921.4629	2	921.463	-0.0001	164	171	0	19.16	0	15	0.019	R	VMIYPDGK	L			5	Spectrum7578 scans:13475,	15506727	3896	1		0	-0.1	-0.1	R.VMIYPDGK.L	NP_973205.1	hypothetical protein TDE2607 [Treponema denticola ATCC 35405]	R.VMIYPDGK.L		1
334475837	2	0	498.7482	995.4818	2	995.4811	0.0007	112	119	0	16.05	0	13	0.026	R	IIDSQYQK	I	2 Deamidated (NQ)	0.00002020.0	3	Spectrum6419 scans:11932,	15506846	5444	1		0	0.7	0.7	R.IIDSQYQK.I + 2 Deamidated (NQ)	NP_973209.1	hypothetical protein TDE2611 [Treponema denticola ATCC 35405]	R.IIDSQYQK.I + 2 Deamidated (NQ)		1
334475772	2	0	436.2659	870.5173	2	870.5174	-0.0001	225	232	0	20.32	0	14	0.012	R	LLVLNNGK	L	Deamidated (NQ)	0.00000200.0	3	Spectrum5052 scans:10128,	15506787	2998	1		0	-0.1	-0.1	R.LLVLNNGK.L + Deamidated (NQ)	NP_973249.1	ABC transporter ATP-binding protein [Treponema denticola ATCC 35405]	R.LLVLNNGK.L + Deamidated (NQ)		1
334475797	2	0	435.7494	869.4842	2	869.4858	-0.0016	131	138	0	22.8	0	13	0.0052	R	AQIPLAEK	A	Deamidated (NQ)	0.02000000.0	4	Spectrum9276 scans:15730,	15506809	2934	1		0	-1.8	-1.8	R.AQIPLAEK.A + Deamidated (NQ)	NP_973255.1	precorrin-2 C(20)-methyltransferase [Treponema denticola ATCC 35405]	R.AQIPLAEK.A + Deamidated (NQ)		1
334475548	1	1	458.2666	914.5187	2	914.5185	0.0002	442	449	0	37.38	0	16	0.00039	K	QIASIIDR	V			5	Spectrum10247 scans:16897,	15506663	3785	1		0	0.2	0.2	K.QIASIIDR.V	NP_973266.1	serine hydroxymethyltransferase [Treponema denticola ATCC 35405]	K.QIASIIDR.V		1
334475550	1	1	675.8027	1349.5909	2	1349.5955	-0.0046	354	365	0	30.69	0	13	0.00085	R	DNAVALAEECMK	L			6	Spectrum13967 scans:22560,	15506663	16304	1		0	-3.4	-3.4	R.DNAVALAEECMK.L	NP_973266.1	serine hydroxymethyltransferase [Treponema denticola ATCC 35405]	R.DNAVALAEECMK.L		1
334475549	1	1	506.2953	1010.576	2	1010.5761	-0.0001	467	476	0	28.68	0	13	0.0014	K	ANVVVDPAVK	A			4	Spectrum6948 scans:12653,	15506663	5831	1		0	-0.1	-0.1	K.ANVVVDPAVK.A	NP_973266.1	serine hydroxymethyltransferase [Treponema denticola ATCC 35405]	K.ANVVVDPAVK.A		1
334475547	1	1	431.2396	860.4647	2	860.4644	0.0003	136	142	0	26.97	0	16	0.005	K	VEEPFLK	K			6	Spectrum10840 scans:17603,	15506663	2798	1		0	0.3	0.3	K.VEEPFLK.K	NP_973266.1	serine hydroxymethyltransferase [Treponema denticola ATCC 35405]	K.VEEPFLK.K		1
334475551	1	1	814.4335	1626.8524	2	1626.8545	-0.0021	490	502	0	15.93	0	15	0.045	K	FVLYPELDLDYLK	S			6	Spectrum31586 scans:44330,	15506663	23826	1		0	-1.3	-1.3	K.FVLYPELDLDYLK.S	NP_973266.1	serine hydroxymethyltransferase [Treponema denticola ATCC 35405]	K.FVLYPELDLDYLK.S		1
334475546	1	1	396.7084	791.4023	2	791.4034	-0.001	301	307	0	13.8	0	13	0.046	R	GAMILCK	K			4	Spectrum6296 scans:11757,	15506663	1569	1		0	-1.3	-1.3	R.GAMILCK.K	NP_973266.1	serine hydroxymethyltransferase [Treponema denticola ATCC 35405]	R.GAMILCK.K		1
334475425	1	1	680.3469	1358.6793	2	1358.679	0.0003	593	605	0	63.08	0	15	8.60E-07	K	NIQAVGSETQQGK	M			9	Spectrum2225 scans:6087,	15506632	16609	1		0	0.2	0.2	K.NIQAVGSETQQGK.M	NP_973269.1	hypothetical protein TDE2671 [Treponema denticola ATCC 35405]	K.NIQAVGSETQQGK.M		1
334475426	1	1	707.8932	1413.7718	2	1413.7715	0.0004	611	622	0	54.19	0	15	0.0000067	K	LLEIENSLENLK	K			6	Spectrum22331 scans:32745,	15506632	18453	1		0	0.3	0.3	K.LLEIENSLENLK.K	NP_973269.1	hypothetical protein TDE2671 [Treponema denticola ATCC 35405]	K.LLEIENSLENLK.K		1
334475423	1	1	597.3054	1192.5962	2	1192.5975	-0.0014	108	118	0	38.59	0	15	0.00022	K	GAEIEVYTPSK	I			5	Spectrum9462 scans:15957,	15506632	10773	1		0	-1.2	-1.2	K.GAEIEVYTPSK.I	NP_973269.1	hypothetical protein TDE2671 [Treponema denticola ATCC 35405]	K.GAEIEVYTPSK.I		1
334475427	1	1	708.8385	1415.6624	2	1415.6568	0.0056	317	328	0	37.5	0	14	0.00028	K	ESSYFENQTIAK	S			7	Spectrum9963 scans:16559,	15506632	18506	1		0	4	4	K.ESSYFENQTIAK.S	NP_973269.1	hypothetical protein TDE2671 [Treponema denticola ATCC 35405]	K.ESSYFENQTIAK.S		1
334475422	1	1	430.2302	858.4459	2	858.4447	0.0012	517	523	0	33.44	0	13	0.00057	K	LDVVEER	F			4	Spectrum4612 scans:9546,	15506632	2759	1		0	1.4	1.4	K.LDVVEER.F	NP_973269.1	hypothetical protein TDE2671 [Treponema denticola ATCC 35405]	K.LDVVEER.F		1
334475424	1	1	674.3534	1346.6923	2	1346.6864	0.006	381	392	0	21.59	0	17	0.02	K	LCISIENNSGLK	F			4	Spectrum14134 scans:22751,	15506632	16211	1		0	4.5	4.5	K.LCISIENNSGLK.F	NP_973269.1	hypothetical protein TDE2671 [Treponema denticola ATCC 35405]	K.LCISIENNSGLK.F		1
334475421	1	1	412.7293	823.4441	2	823.444	0.0001	462	468	0	21.25	0	13	0.0079	K	NSVYTIK	N			6	Spectrum4199 scans:8946,	15506632	2042	1		0	0.1	0.1	K.NSVYTIK.N	NP_973269.1	hypothetical protein TDE2671 [Treponema denticola ATCC 35405]	K.NSVYTIK.N		1
334475260	1	1	831.9437	1661.8728	2	1661.8723	0.0004	541	555	0	102.66	0	17	1.50E-10	K	LTDLTNIVVTETESK	-			10	Spectrum20124 scans:30037,	15506608	24604	1		0	0.2	0.2	K.LTDLTNIVVTETESK.-	NP_973297.1	hypothetical protein TDE2699 [Treponema denticola ATCC 35405]	K.LTDLTNIVVTETESK.-		1
334475257	1	1	758.4039	1514.7933	2	1514.794	-0.0007	467	480	0	89.15	0	15	2.20E-09	K	QSQENIAGESVLIK	N			12	Spectrum12316 scans:20536,	15506608	21296	1		0	-0.5	-0.5	K.QSQENIAGESVLIK.N	NP_973297.1	hypothetical protein TDE2699 [Treponema denticola ATCC 35405]	K.QSQENIAGESVLIK.N		1
334475261	1	1	851.9667	1701.9189	2	1701.9189	0	510	525	0	69.48	0	17	3.00E-07	K	SAVEVLPYTPITIGDK	G			8	Spectrum23434 scans:34007,	15506608	25272	1		0	0	0	K.SAVEVLPYTPITIGDK.G	NP_973297.1	hypothetical protein TDE2699 [Treponema denticola ATCC 35405]	K.SAVEVLPYTPITIGDK.G		1
334475255	1	1	645.8502	1289.6858	2	1289.6867	-0.0009	88	99	0	62	0	15	0.0000012	K	EGLDADIFIIGK	N			9	Spectrum26488 scans:37573,	15506608	14374	1		0	-0.7	-0.7	K.EGLDADIFIIGK.N	NP_973297.1	hypothetical protein TDE2699 [Treponema denticola ATCC 35405]	K.EGLDADIFIIGK.N		1
334475256	1	1	692.4141	1382.8136	2	1382.8133	0.0003	447	460	0	46.64	0	13	0.000022	K	SGNAVIALVLIDAK	S			6	Spectrum28529 scans:40136,	15506608	17642	1		0	0.2	0.2	K.SGNAVIALVLIDAK.S	NP_973297.1	hypothetical protein TDE2699 [Treponema denticola ATCC 35405]	K.SGNAVIALVLIDAK.S		1
334475254	1	1	493.7852	985.5558	2	985.5556	0.0001	56	66	0	44.64	0	14	0.000048	R	GIGSNLAGAVK	A			9	Spectrum9550 scans:16058,	15506608	5145	1		0	0.1	0.1	R.GIGSNLAGAVK.A	NP_973297.1	hypothetical protein TDE2699 [Treponema denticola ATCC 35405]	R.GIGSNLAGAVK.A		1
334475252	1	1	344.7155	687.4164	2	687.4167	-0.0003	461	466	0	38.33	0	16	0.00036	K	SLEIVK	Q			5	Spectrum6304 scans:11771,	15506608	634	1		0	-0.4	-0.4	K.SLEIVK.Q	NP_973297.1	hypothetical protein TDE2699 [Treponema denticola ATCC 35405]	K.SLEIVK.Q		1
334475253	1	1	430.2477	858.4807	2	858.4811	-0.0003	526	533	0	37.3	0	16	0.00044	K	GLLVQDSK	N			5	Spectrum4851 scans:9848,	15506608	2769	1		0	-0.3	-0.3	K.GLLVQDSK.N	NP_973297.1	hypothetical protein TDE2699 [Treponema denticola ATCC 35405]	K.GLLVQDSK.N		1
334475251	1	1	328.1816	654.3487	2	654.3489	-0.0003	495	499	0	36.11	0	13	0.00024	K	YFIGR	Y			4	Spectrum6642 scans:12238,	15506608	361	1		0	-0.5	-0.5	K.YFIGR.Y	NP_973297.1	hypothetical protein TDE2699 [Treponema denticola ATCC 35405]	K.YFIGR.Y		1
334475259	1	1	554.9645	1661.8718	3	1661.8723	-0.0006	541	555	0	23.61	0	17	0.013	K	LTDLTNIVVTETESK	-			12	Spectrum20178 scans:30103,	15506608	24602	1		0	-0.4	-0.4	K.LTDLTNIVVTETESK.-	NP_973297.1	hypothetical protein TDE2699 [Treponema denticola ATCC 35405]	K.LTDLTNIVVTETESK.-		1
334475250	1	1	300.695	599.3755	2	599.3755	0	166	171	0	20.53	0	13	0.0089	K	AGLALR	Y			4	Spectrum4328 scans:9143,	15506608	20	1		0	0	0	K.AGLALR.Y	NP_973297.1	hypothetical protein TDE2699 [Treponema denticola ATCC 35405]	K.AGLALR.Y		1
334475258	1	1	822.9022	1643.7899	2	1643.789	0.0009	190	205	0	17.22	0	16	0.039	K	YAGTISSVDTTSISDK	K			9	Spectrum11058 scans:17873,	15506608	24236	1		0	0.5	0.5	K.YAGTISSVDTTSISDK.K	NP_973297.1	hypothetical protein TDE2699 [Treponema denticola ATCC 35405]	K.YAGTISSVDTTSISDK.K		1
334475773	1	1	431.2634	860.5122	2	860.512	0.0003	93	99	0	26.34	0	13	0.0024	R	FLQIVNK	D			6	Spectrum11137 scans:17969,	15506788	2801	1		0	0.3	0.3	R.FLQIVNK.D	NP_973301.1	hypothetical protein TDE2703 [Treponema denticola ATCC 35405]	R.FLQIVNK.D		1
334475713	2	0	393.26	784.5055	2	784.5058	-0.0003	96	102	0	21.55	0	13	0.007	K	LLADLIK	N			7	Spectrum12410 scans:20674,	15506743	1469	1		0	-0.4	-0.4	K.LLADLIK.N	NP_973314.1	HAD family hydrolase [Treponema denticola ATCC 35405]	K.LLADLIK.N		1
334475742	1	1	480.772	959.5294	2	959.5287	0.0006	99	106	0	33.12	0	17	0.0015	K	TELLETVR	G			4	Spectrum10550 scans:17257,	15506764	4586	1		0	0.6	0.6	K.TELLETVR.G	NP_973321.1	phosphoribosylpyrophosphate synthetase [Treponema denticola ATCC 35405]	K.TELLETVR.G		1
334475401	1	1	1035.0016	2067.9886	2	2067.9848	0.0038	121	140	0	81.55	0	16	1.50E-08	K	TESAGTDPYITEVTDVVSGK	V			11	Spectrum24379 scans:35114,	15506628	30281	1		0	1.8	1.8	K.TESAGTDPYITEVTDVVSGK.V	NP_973332.1	hypothetical protein TDE2734 [Treponema denticola ATCC 35405]	K.TESAGTDPYITEVTDVVSGK.V		1
334475400	1	1	903.9533	1805.8921	2	1805.8948	-0.0028	164	180	0	46.22	0	16	0.000054	K	DAAQGIFFVPETGEAVR	A			9	Spectrum23699 scans:34317,	15506628	27248	1		0	-1.6	-1.6	K.DAAQGIFFVPETGEAVR.A	NP_973332.1	hypothetical protein TDE2734 [Treponema denticola ATCC 35405]	K.DAAQGIFFVPETGEAVR.A		1
334475397	1	1	486.2855	970.5564	2	970.556	0.0004	148	157	0	44.2	0	13	0.000038	K	GGVVQLVGSR	L			5	Spectrum10065 scans:16680,	15506628	4797	1		0	0.4	0.4	K.GGVVQLVGSR.L	NP_973332.1	hypothetical protein TDE2734 [Treponema denticola ATCC 35405]	K.GGVVQLVGSR.L		1
334475398	1	1	513.8228	1025.6311	2	1025.6307	0.0004	192	201	0	40.77	0	13	0.000084	R	LMAIIPAGLK	A			5	Spectrum20886 scans:30926,	15506628	6265	1		0	0.4	0.4	R.LMAIIPAGLK.A	NP_973332.1	hypothetical protein TDE2734 [Treponema denticola ATCC 35405]	R.LMAIIPAGLK.A		1
334475402	1	1	690.3378	2067.9917	3	2067.9848	0.0068	121	140	0	32.46	0	16	0.0011	K	TESAGTDPYITEVTDVVSGK	V			6	Spectrum24345 scans:35075,	15506628	30284	1		0	3.3	3.3	K.TESAGTDPYITEVTDVVSGK.V	NP_973332.1	hypothetical protein TDE2734 [Treponema denticola ATCC 35405]	K.TESAGTDPYITEVTDVVSGK.V		1
334475399	1	1	536.2765	1070.5384	2	1070.5396	-0.0012	202	210	0	27.64	0	13	0.0017	K	AGTYYIEVR	T			6	Spectrum11454 scans:18352,	15506628	7204	1		0	-1.1	-1.1	K.AGTYYIEVR.T	NP_973332.1	hypothetical protein TDE2734 [Treponema denticola ATCC 35405]	K.AGTYYIEVR.T		1
334475717	2	0	488.7783	975.542	2	975.5463	-0.0043	392	399	0	20.13	0	15	0.017	R	IVIPMYPK	S	Oxidation (M)	0.00001000.0	3	Spectrum12189 scans:20313,	15506745	4933	1		0	-4.4	-4.4	R.IVIPMYPK.S + Oxidation (M)	NP_973349.1	hypothetical protein TDE2751 [Treponema denticola ATCC 35405]	R.IVIPMYPK.S + Oxidation (M)		1
334475716	2	0	480.7807	959.5468	2	959.5514	-0.0046	392	399	0	18.72	0	15	0.022	R	IVIPMYPK	S			3	Spectrum19480 scans:29255,	15506745	4590	1		0	-4.8	-4.8	R.IVIPMYPK.S	NP_973349.1	hypothetical protein TDE2751 [Treponema denticola ATCC 35405]	R.IVIPMYPK.S		1
334475788	1	1	583.8086	1165.6026	2	1165.6019	0.0007	8	17	0	23.81	0	16	0.0083	K	TPLFDEGFLK	V			6	Spectrum22967 scans:33466,	15506801	9996	1		0	0.6	0.6	K.TPLFDEGFLK.V	NP_973374.1	proline iminopeptidase [Treponema denticola ATCC 35405]	K.TPLFDEGFLK.V		1
334475857	1	1	300.7075	599.4005	2	599.4006	-0.0001			0	36.6	0	13	0.00026		INILK				4	Spectrum8185 scans:14265,	15506861	25	0		0	-0.2	-0.2	.INILK.	unassigned	unassigned	.INILK.		1
334476112	1	0	386.2395	770.4644	2	770.465	-0.0006			0	34.09	0	13	0.00039		QQILLR		Deamidated (NQ)	0.200000.0	4	Spectrum8314 scans:14433,	15506861	1362	0		0	-0.8	-0.8	.QQILLR. + Deamidated (NQ)	unassigned	unassigned	.QQILLR. + Deamidated (NQ)		1
334475884	1	0	308.2074	614.4002	2	614.4003	-0.0001			0	32.1	0	15	0.001		IEIIK				4	Spectrum8746 scans:14996,	15506861	124	0		0	-0.2	-0.2	.IEIIK.	unassigned	unassigned	.IEIIK.		1
334475932	1	1	329.7284	657.4422	2	657.4425	-0.0003			0	32.05	0	13	0.00062		LLTALK				4	Spectrum6480 scans:12014,	15506861	371	0		0	-0.5	-0.5	.LLTALK.	unassigned	unassigned	.LLTALK.		1
334475938	1	1	332.1947	662.3748	2	662.3751	-0.0003			0	30.23	0	16	0.0022		FLNLR		Deamidated (NQ)	0.00200.0	3	Spectrum11394 scans:18285,	15506861	408	0		0	-0.5	-0.5	.FLNLR. + Deamidated (NQ)	unassigned	unassigned	.FLNLR. + Deamidated (NQ)		1
334475906	1	1	317.2075	632.4005	2	632.401	-0.0005			0	29.94	0	13	0.001		LFVVR				4	Spectrum9191 scans:15620,	15506861	197	0		0	-0.8	-0.8	.LFVVR.	unassigned	unassigned	.LFVVR.		1
334475968	1	1	339.2208	676.427	2	676.4272	-0.0002			0	29.85	0	13	0.001		LLLYR				4	Spectrum10069 scans:16685,	15506861	594	0		0	-0.3	-0.3	.LLLYR.	unassigned	unassigned	.LLLYR.		1
334475921	1	1	318.1916	634.3686	2	634.369	-0.0004			0	29.8	0	15	0.0017		LLDFK				4	Spectrum7859 scans:13846,	15506861	250	0		0	-0.6	-0.6	.LLDFK.	unassigned	unassigned	.LLDFK.		1
334475917	1	1	318.1912	634.3678	2	634.369	-0.0012			0	29.24	0	15	0.002		LFLNK		Deamidated (NQ)	0.00020.0	3	Spectrum7586 scans:13485,	15506861	242	0		0	-1.9	-1.9	.LFLNK. + Deamidated (NQ)	unassigned	unassigned	.LFLNK. + Deamidated (NQ)		1
334475928	1	1	324.7073	647.4001	2	647.4006	-0.0005			0	29	0	14	0.0017		IIFAGK				5	Spectrum8196 scans:14280,	15506861	336	0		0	-0.8	-0.8	.IIFAGK.	unassigned	unassigned	.IIFAGK.		1
334476072	1	1	374.7337	747.4528	2	747.4531	-0.0002			0	28.42	0	13	0.0014		IIDFLK				4	Spectrum18580 scans:28237,	15506861	1101	0		0	-0.3	-0.3	.IIDFLK.	unassigned	unassigned	.IIDFLK.		1
334475940	1	1	332.1948	662.375	2	662.3752	-0.0002			0	27.19	0	16	0.0044		DLIFR				4	Spectrum13400 scans:21884,	15506861	410	0		0	-0.3	-0.3	.DLIFR.	unassigned	unassigned	.DLIFR.		1
334475983	1	1	348.6816	695.3487	2	695.349	-0.0003			0	26.66	0	15	0.0037		NLFSSK		Deamidated (NQ)	0.200000.0	4	Spectrum5643 scans:10925,	15506861	697	0		0	-0.4	-0.4	.NLFSSK. + Deamidated (NQ)	unassigned	unassigned	.NLFSSK. + Deamidated (NQ)		1
334475985	1	1	348.6998	695.3851	2	695.3854	-0.0003			0	26.49	0	13	0.0022		LTFSTK				5	Spectrum4722 scans:9689,	15506861	700	0		0	-0.4	-0.4	.LTFSTK.	unassigned	unassigned	.LTFSTK.		1
334475971	1	1	343.1994	684.3843	2	684.3846	-0.0003			0	26.03	0	13	0.0025		YYVIK				4	Spectrum6127 scans:11530,	15506861	620	0		0	-0.4	-0.4	.YYVIK.	unassigned	unassigned	.YYVIK.		1
334476023	1	1	361.7257	721.4369	2	721.4374	-0.0005			0	25.19	0	13	0.003		YLVLSK				4	Spectrum7223 scans:13006,	15506861	889	0		0	-0.7	-0.7	.YLVLSK.	unassigned	unassigned	.YLVLSK.		1
334475994	1	1	350.1891	698.3637	2	698.3639	-0.0002			0	24.41	0	13	0.0036		LYFEK				4	Spectrum6048 scans:11431,	15506861	747	0		0	-0.3	-0.3	.LYFEK.	unassigned	unassigned	.LYFEK.		1
334475934	1	1	331.7026	661.3907	2	661.3911	-0.0004			0	23.99	0	13	0.0044		IFAGVR				3	Spectrum7160 scans:12925,	15506861	387	0		0	-0.6	-0.6	.IFAGVR.	unassigned	unassigned	.IFAGVR.		1
334475960	1	1	337.6953	673.3761	2	673.3759	0.0003			0	23.57	0	19	0.018		LSLGER				4	Spectrum3998 scans:8643,	15506861	558	0		0	0.4	0.4	.LSLGER.	unassigned	unassigned	.LSLGER.		1
334476034	1	1	365.721	729.4274	2	729.4272	0.0002			0	22.66	0	15	0.0087		IVQIEK		Deamidated (NQ)	0.002000.0	3	Spectrum3826 scans:8393,	15506861	979	0		0	0.3	0.3	.IVQIEK. + Deamidated (NQ)	unassigned	unassigned	.IVQIEK. + Deamidated (NQ)		1
334475986	1	1	349.7258	697.437	2	697.4374	-0.0004			0	22.58	0	13	0.0055		LNLPLK		Deamidated (NQ)	0.020000.0	4	Spectrum9664 scans:16194,	15506861	736	0		0	-0.6	-0.6	.LNLPLK. + Deamidated (NQ)	unassigned	unassigned	.LNLPLK. + Deamidated (NQ)		1
334475927	1	1	324.1811	646.3476	2	646.3472	0.0004			0	22.35	0	13	0.0073		MELVR				3	Spectrum4298 scans:9097,	15506861	333	0		0	0.6	0.6	.MELVR.	unassigned	unassigned	.MELVR.		1
334475856	1	1	300.7075	599.4004	2	599.4006	-0.0003			0	22.03	0	13	0.0075		IALVGK				5	Spectrum4500 scans:9393,	15506861	23	0		0	-0.5	-0.5	.IALVGK.	unassigned	unassigned	.IALVGK.		1
334476043	1	1	367.1989	732.3832	2	732.384	-0.0008			0	21.3	0	16	0.015		LMDNLK				4	Spectrum4644 scans:9593,	15506861	1026	0		0	-1.1	-1.1	.LMDNLK.	unassigned	unassigned	.LMDNLK.		1
334476060	1	1	373.7056	745.3966	2	745.397	-0.0004			0	20.52	0	17	0.025		TLEDLR				4	Spectrum3798 scans:8353,	15506861	1081	0		0	-0.5	-0.5	.TLEDLR.	unassigned	unassigned	.TLEDLR.		1
334476035	1	1	365.7266	729.4386	2	729.4385	0.0001			0	20.38	0	16	0.021		LISEIR				3	Spectrum5470 scans:10694,	15506861	980	0		0	0.1	0.1	.LISEIR.	unassigned	unassigned	.LISEIR.		1
334475972	1	1	343.7133	685.412	2	685.4123	-0.0002			0	19.48	0	14	0.016		IAVLDR				4	Spectrum5944 scans:11294,	15506861	626	0		0	-0.3	-0.3	.IAVLDR.	unassigned	unassigned	.IAVLDR.		1
334475989	1	1	349.7259	697.4373	2	697.4374	-0.0001			0	19.29	0	13	0.012		VEIIPK				4	Spectrum7335 scans:13156,	15506861	739	0		0	-0.1	-0.1	.VEIIPK.	unassigned	unassigned	.VEIIPK.		1
334475898	1	1	315.7127	629.4108	2	629.4112	-0.0004			0	18.51	0	19	0.062		IGSLIK				4	Spectrum5849 scans:11183,	15506861	174	0		0	-0.6	-0.6	.IGSLIK.	unassigned	unassigned	.IGSLIK.		1
334476209	1	1	412.6926	823.3707	2	823.3712	-0.0005			1	18.26	0	13	0.015		DELYRE				3	Spectrum2413 scans:6402,	15506861	2023	0		0	-0.6	-0.6	.DELYRE.	unassigned	unassigned	.DELYRE.		1
334475965	1	1	338.7233	675.432	2	675.4319	0.0001			0	17.79	0	13	0.017		IVAFVK				4	Spectrum9732 scans:16273,	15506861	591	0		0	0.1	0.1	.IVAFVK.	unassigned	unassigned	.IVAFVK.		1
334476171	1	1	406.6836	811.3527	2	811.3534	-0.0007			0	17.78	0	13	0.017		MTFEER				5	Spectrum3967 scans:8601,	15506861	1838	0		0	-0.9	-0.9	.MTFEER.	unassigned	unassigned	.MTFEER.		1
334476163	1	1	404.2214	806.4283	2	806.4286	-0.0003			0	17.43	0	16	0.036		LLYENR				4	Spectrum3907 scans:8507,	15506861	1777	0		0	-0.4	-0.4	.LLYENR.	unassigned	unassigned	.LLYENR.		1
334477168	1	1	630.8323	1259.6501	2	1259.6431	0.007			0	17.25	0	17	0.053		NIADICAIIEK		Deamidated (NQ)	0.20000000000.0	3	Spectrum21273 scans:31375,	15506861	13078	0		0	5.6	5.6	.NIADICAIIEK. + Deamidated (NQ)	unassigned	unassigned	.NIADICAIIEK. + Deamidated (NQ)		1
334475923	1	1	318.2097	634.4048	2	634.4054	-0.0006			0	16.89	0	13	0.02		IYLVK				3	Spectrum7239 scans:13029,	15506861	269	0		0	-0.9	-0.9	.IYLVK.	unassigned	unassigned	.IYLVK.		1
334477709	1	1	756.7268	2267.1586	3	2267.162	-0.0034			1	16.87	0	17	0.059		MENSQLIESFEALFNVIKR				3	Spectrum34605 scans:48989,	15506861	32225	0		0	-1.5	-1.5	.MENSQLIESFEALFNVIKR.	unassigned	unassigned	.MENSQLIESFEALFNVIKR.		1
334475880	1	1	307.1868	612.3591	2	612.3595	-0.0004			0	16.58	0	13	0.025		INLPR		Deamidated (NQ)	0.02000.0	5	Spectrum4075 scans:8760,	15506861	115	0		0	-0.7	-0.7	.INLPR. + Deamidated (NQ)	unassigned	unassigned	.INLPR. + Deamidated (NQ)		1
334475878	1	1	305.1656	608.3166	2	608.317	-0.0003			0	16.46	0	17	0.062		SLFNK		Deamidated (NQ)	0.00020.0	3	Spectrum4704 scans:9666,	15506861	96	0		0	-0.5	-0.5	.SLFNK. + Deamidated (NQ)	unassigned	unassigned	.SLFNK. + Deamidated (NQ)		1
334475956	1	1	336.7176	671.4206	2	671.4218	-0.0012			0	16.16	0	14	0.031		ADILLK				4	Spectrum8210 scans:14298,	15506861	528	0		0	-1.8	-1.8	.ADILLK.	unassigned	unassigned	.ADILLK.		1
334476676	1	1	525.2823	1048.55	2	1048.5474	0.0026			0	15.96	0	16	0.057		TLSMLIDEK				5	Spectrum14888 scans:23605,	15506861	6687	0		0	2.5	2.5	.TLSMLIDEK.	unassigned	unassigned	.TLSMLIDEK.		1
334476609	1	1	503.2641	1004.5136	2	1004.5138	-0.0002			0	15.85	0	16	0.055		TSLNNISEK				6	Spectrum3042 scans:7285,	15506861	5733	0		0	-0.2	-0.2	.TSLNNISEK.	unassigned	unassigned	.TSLNNISEK.		1
334477042	1	1	603.3279	1204.6413	2	1204.634	0.0074			0	15.73	0	16	0.063		LIAFGDDIDVK				7	Spectrum19131 scans:28850,	15506861	11112	0		0	6.1	6.1	.LIAFGDDIDVK.	unassigned	unassigned	.LIAFGDDIDVK.		1
334477391	1	1	722.886	1443.7575	2	1443.7683	-0.0108			1	15.65	0	16	0.054		VLIYSMKYGLIE		Oxidation (M)	0.000001000000.0	4	Spectrum13186 scans:21636,	15506861	19345	0		0	-7.5	-7.5	.VLIYSMKYGLIE. + Oxidation (M)	unassigned	unassigned	.VLIYSMKYGLIE. + Oxidation (M)		1
334476638	1	1	510.263	1018.5114	2	1018.5117	-0.0003			0	15.5	0	15	0.055		TAIGEMQAAK				4	Spectrum4856 scans:9854,	15506861	6054	0		0	-0.3	-0.3	.TAIGEMQAAK.	unassigned	unassigned	.TAIGEMQAAK.		1
334476610	1	1	503.764	1005.5135	2	1005.5131	0.0004			0	15.47	0	15	0.051		YTPQELQK				3	Spectrum3382 scans:7760,	15506861	5765	0		0	0.4	0.4	.YTPQELQK.	unassigned	unassigned	.YTPQELQK.		1
334477568	1	1	822.9017	1643.7888	2	1643.789	-0.0002			0	15.39	0	16	0.059		YAGTISSVDTTSISDK				7	Spectrum10938 scans:17724,	15506861	24235	0		0	-0.1	-0.1	.YAGTISSVDTTSISDK.	unassigned	unassigned	.YAGTISSVDTTSISDK.		1
334475981	1	1	348.6782	695.3418	2	695.3425	-0.0006			0	15.34	0	13	0.029		MNIYR				5	Spectrum3492 scans:7916,	15506861	695	0		0	-0.9	-0.9	.MNIYR.	unassigned	unassigned	.MNIYR.		1
334476226	1	1	416.2444	830.4742	2	830.4749	-0.0007			0	15.26	0	15	0.055		ISEEIIK				3	Spectrum7436 scans:13292,	15506861	2143	0		0	-0.8	-0.8	.ISEEIIK.	unassigned	unassigned	.ISEEIIK.		1
334476033	1	1	365.7089	729.4032	2	729.4021	0.0011			0	15.24	0	15	0.051		GLANLDK				5	Spectrum3620 scans:8096,	15506861	978	0		0	1.5	1.5	.GLANLDK.	unassigned	unassigned	.GLANLDK.		1
334476817	1	1	561.3063	1120.5981	2	1120.5984	-0.0003			0	15.15	0	16	0.069		MLNSTMALIK				6	Spectrum16184 scans:25192,	15506861	8615	0		0	-0.3	-0.3	.MLNSTMALIK.	unassigned	unassigned	.MLNSTMALIK.		1
334476923	1	1	582.3008	1162.587	2	1162.587	0			0	15.12	0	15	0.054		VTVDAVYPDGK				5	Spectrum9052 scans:15432,	15506861	9886	0		0	0	0	.VTVDAVYPDGK.	unassigned	unassigned	.VTVDAVYPDGK.		1
334477268	1	1	655.3179	1308.6212	2	1308.6231	-0.0019			1	15.07	0	15	0.053		KGDLSSDESMIK				3	Spectrum7831 scans:13810,	15506861	15078	0		0	-1.5	-1.5	.KGDLSSDESMIK.	unassigned	unassigned	.KGDLSSDESMIK.		1
334476059	1	1	373.2262	744.4378	2	744.4382	-0.0003			0	15.07	0	18	0.12		TIIGDVK				5	Spectrum6303 scans:11769,	15506861	1079	0		0	-0.4	-0.4	.TIIGDVK.	unassigned	unassigned	.TIIGDVK.		1
334477638	1	1	903.4654	1804.9162	2	1804.9207	-0.0044			0	15.06	0	15	0.053		IENIILGYDTENNAVK				3	Spectrum18647 scans:28310,	15506861	27233	0		0	-2.4	-2.4	.IENIILGYDTENNAVK.	unassigned	unassigned	.IENIILGYDTENNAVK.		1
334477155	1	1	623.8417	1245.6688	2	1245.6717	-0.0029			0	15	0	16	0.07		AAADSLGLPLYR				6	Spectrum18838 scans:28527,	15506861	12529	0		0	-2.3	-2.3	.AAADSLGLPLYR.	unassigned	unassigned	.AAADSLGLPLYR.		1
334477352	1	1	694.3527	1386.6908	2	1386.6926	-0.0018			0	14.99	0	15	0.06		TLVMPPASSNGTGR				5	Spectrum8482 scans:14652,	15506861	17703	0		0	-1.3	-1.3	.TLVMPPASSNGTGR.	unassigned	unassigned	.TLVMPPASSNGTGR.		1
334477689	1	1	1064.5315	2127.0484	2	2127.0558	-0.0073			0	14.98	0	17	0.083		MENSQLIESFEALFNVIK		Oxidation (M)	0.100000000000000000.0	4	Spectrum35012 scans:49529,	15506861	31145	0		0	-3.4	-3.4	.MENSQLIESFEALFNVIK. + Oxidation (M)	unassigned	unassigned	.MENSQLIESFEALFNVIK. + Oxidation (M)		1
334476548	1	1	494.2945	986.5744	2	986.576	-0.0017			0	14.89	0	17	0.084		NASIITGIAK				5	Spectrum11076 scans:17894,	15506861	5170	0		0	-1.7	-1.7	.NASIITGIAK.	unassigned	unassigned	.NASIITGIAK.		1
334476734	1	1	539.7823	1077.5501	2	1077.5488	0.0013			0	14.89	0	16	0.073		MVSSGLTVER				6	Spectrum7417 scans:13266,	15506861	7338	0		0	1.2	1.2	.MVSSGLTVER.	unassigned	unassigned	.MVSSGLTVER.		1
334477699	1	1	1088.0395	2174.0645	2	2174.0711	-0.0066			0	14.86	0	17	0.085		AGGTDLAMNPVEALLSSLGACK				3	Spectrum34849 scans:49302,	15506861	31437	0		0	-3	-3	.AGGTDLAMNPVEALLSSLGACK.	unassigned	unassigned	.AGGTDLAMNPVEALLSSLGACK.		1
334477501	1	1	777.4028	1552.7911	2	1552.7885	0.0026			0	14.82	0	17	0.096		NYSVNLDEALFLR				3	Spectrum27576 scans:38848,	15506861	22145	0		0	1.7	1.7	.NYSVNLDEALFLR.	unassigned	unassigned	.NYSVNLDEALFLR.		1
334477514	1	1	781.9213	1561.828	2	1561.8287	-0.0007			0	14.69	0	15	0.066		TMGIVGFGNIGQAVAK				4	Spectrum22807 scans:33285,	15506861	22314	0		0	-0.4	-0.4	.TMGIVGFGNIGQAVAK.	unassigned	unassigned	.TMGIVGFGNIGQAVAK.		1
334477133	1	1	618.3159	1234.6172	2	1234.6193	-0.0022			0	14.67	0	16	0.075		IFIETAEQER				5	Spectrum10586 scans:17297,	15506861	12126	0		0	-1.8	-1.8	.IFIETAEQER.	unassigned	unassigned	.IFIETAEQER.		1
334476055	1	1	368.7156	735.4167	2	735.4167	0			0	14.64	0	13	0.04		IAYEIK				5	Spectrum6164 scans:11581,	15506861	1061	0		0	0	0	.IAYEIK.	unassigned	unassigned	.IAYEIK.		1
334475896	1	1	315.7003	629.386	2	629.386	0			0	14.63	0	17	0.09		IGTAIR				5	Spectrum4072 scans:8756,	15506861	171	0		0	0	0	.IGTAIR.	unassigned	unassigned	.IGTAIR.		1
334476646	1	1	515.311	1028.6074	2	1028.6052	0.0022			0	14.61	0	14	0.05		IIIELICR				5	Spectrum20464 scans:30444,	15506861	6369	0		0	2.1	2.1	.IIIELICR.	unassigned	unassigned	.IIIELICR.		1
334477339	1	1	686.3597	1370.7049	2	1370.6942	0.0107			1	14.6	0	15	0.057		LNDLENHFNKK				7	Spectrum16815 scans:26086,	15506861	17066	0		0	7.8	7.8	.LNDLENHFNKK.	unassigned	unassigned	.LNDLENHFNKK.		1
334477059	1	1	606.3276	1210.6407	2	1210.638	0.0027			0	14.57	0	15	0.058		HMDIVADAVIK				6	Spectrum13699 scans:22244,	15506861	11300	0		0	2.2	2.2	.HMDIVADAVIK.	unassigned	unassigned	.HMDIVADAVIK.		1
334476527	1	1	488.2515	974.4885	2	974.4862	0.0023			0	14.56	0	16	0.075		FVYDYLR				5	Spectrum15575 scans:24432,	15506861	4896	0		0	2.4	2.4	.FVYDYLR.	unassigned	unassigned	.FVYDYLR.		1
334477668	1	1	668.0065	2000.9976	3	2001.0023	-0.0047			1	14.56	0	16	0.075		LILADGGKPENMIICDSR				4	Spectrum17403 scans:26825,	15506861	29766	0		0	-2.3	-2.3	.LILADGGKPENMIICDSR.	unassigned	unassigned	.LILADGGKPENMIICDSR.		1
334476353	1	1	440.7423	879.4701	2	879.4702	-0.0001			0	14.55	0	16	0.074		TAYEVLGK				5	Spectrum7232 scans:13020,	15506861	3195	0		0	-0.1	-0.1	.TAYEVLGK.	unassigned	unassigned	.TAYEVLGK.		1
334477464	1	1	754.8543	1507.6941	2	1507.7002	-0.0061			0	14.45	0	15	0.057		IESSSGLSESEIDR				4	Spectrum12573 scans:20892,	15506861	21017	0		0	-4	-4	.IESSSGLSESEIDR.	unassigned	unassigned	.IESSSGLSESEIDR.		1
334476442	1	1	466.7475	931.4804	2	931.4803	0.0001			0	14.38	0	16	0.091		LPEPWYK				4	Spectrum13069 scans:21495,	15506861	4009	0		0	0.1	0.1	.LPEPWYK.	unassigned	unassigned	.LPEPWYK.		1
334476154	1	1	402.2166	802.4186	2	802.4185	0.0001			0	14.37	0	16	0.077		NTTIPTR		Deamidated (NQ)	0.2000000.0	3	Spectrum1989 scans:5583,	15506861	1731	0		0	0.1	0.1	.NTTIPTR. + Deamidated (NQ)	unassigned	unassigned	.NTTIPTR. + Deamidated (NQ)		1
334476547	1	1	494.2775	986.5404	2	986.5396	0.0007			0	14.37	0	16	0.079		AVTGIAQAEK				5	Spectrum2786 scans:6929,	15506861	5169	0		0	0.7	0.7	.AVTGIAQAEK.	unassigned	unassigned	.AVTGIAQAEK.		1
334476612	1	1	504.2441	1006.4736	2	1006.472	0.0017			0	14.28	0	15	0.063		TIEYDPNR				3	Spectrum3585 scans:8048,	15506861	5768	0		0	1.7	1.7	.TIEYDPNR.	unassigned	unassigned	.TIEYDPNR.		1
334476729	1	1	537.7927	1073.5709	2	1073.5717	-0.0008			0	14.28	0	17	0.12		ISDTAIEAVR				6	Spectrum9081 scans:15469,	15506861	7264	0		0	-0.7	-0.7	.ISDTAIEAVR.	unassigned	unassigned	.ISDTAIEAVR.		1
334475936	1	1	332.1945	662.3745	2	662.3752	-0.0006			0	14.17	0	16	0.088		FEVIR				4	Spectrum7467 scans:13333,	15506861	406	0		0	-0.9	-0.9	.FEVIR.	unassigned	unassigned	.FEVIR.		1
334477656	1	1	963.4938	1924.973	2	1924.9742	-0.0012			0	14.12	0	16	0.077		SSSIPAGTILEQNPAPDTK				3	Spectrum13873 scans:22451,	15506861	28655	0		0	-0.6	-0.6	.SSSIPAGTILEQNPAPDTK.	unassigned	unassigned	.SSSIPAGTILEQNPAPDTK.		1
334477255	1	1	651.8612	1301.7079	2	1301.7078	0.0001			1	14.01	0	16	0.097		SLIDKIEEEVK				5	Spectrum28936 scans:40682,	15506861	14855	0		0	0.1	0.1	.SLIDKIEEEVK.	unassigned	unassigned	.SLIDKIEEEVK.		1
334477008	1	1	601.3382	1200.6618	2	1200.6601	0.0017			0	13.97	0	15	0.078		EETTALLPLSK				4	Spectrum14865 scans:23580,	15506861	10989	0		0	1.4	1.4	.EETTALLPLSK.	unassigned	unassigned	.EETTALLPLSK.		1
334475882	1	1	307.7027	613.3909	2	613.3911	-0.0002			0	13.91	0	13	0.041		GIGIVR				3	Spectrum4911 scans:9929,	15506861	119	0		0	-0.3	-0.3	.GIGIVR.	unassigned	unassigned	.GIGIVR.		1
334477553	1	1	809.3823	1616.7501	2	1616.7504	-0.0004			0	13.84	0	14	0.064		NEIWDNMPVEVQK		Oxidation (M)	0.0000001000000.0	6	Spectrum12867 scans:21264,	15506861	23531	0		0	-0.2	-0.2	.NEIWDNMPVEVQK. + Oxidation (M)	unassigned	unassigned	.NEIWDNMPVEVQK. + Oxidation (M)		1
334477520	1	1	783.9009	1565.7872	2	1565.7872	0			0	13.82	0	16	0.087		YECLAVVVATGASAR				5	Spectrum17679 scans:27185,	15506861	22453	0		0	0	0	.YECLAVVVATGASAR.	unassigned	unassigned	.YECLAVVVATGASAR.		1
334476701	1	1	530.2985	1058.5825	2	1058.5794	0.0031			0	13.82	0	16	0.095		GCIGTILPTK				4	Spectrum11980 scans:19848,	15506861	6936	0		0	2.9	2.9	.GCIGTILPTK.	unassigned	unassigned	.GCIGTILPTK.		1
334477557	1	1	815.4428	1628.8711	2	1628.8734	-0.0023			0	13.8	0	15	0.073		LNQIGTVTETIDAVR				3	Spectrum19435 scans:29202,	15506861	23869	0		0	-1.4	-1.4	.LNQIGTVTETIDAVR.	unassigned	unassigned	.LNQIGTVTETIDAVR.		1
334476229	1	1	417.2161	832.4177	2	832.4178	-0.0001			0	13.76	0	16	0.09		ITEIDDK				5	Spectrum5687 scans:10981,	15506861	2171	0		0	-0.1	-0.1	.ITEIDDK.	unassigned	unassigned	.ITEIDDK.		1
334475889	1	1	310.1833	618.352	2	618.3523	-0.0003			0	13.69	0	13	0.043		MISIR				4	Spectrum6100 scans:11496,	15506861	142	0		0	-0.5	-0.5	.MISIR.	unassigned	unassigned	.MISIR.		1
334476155	1	1	402.2308	802.447	2	802.4436	0.0034			0	13.69	0	18	0.16		SLEEVVK				5	Spectrum5889 scans:11230,	15506861	1735	0		0	4.2	4.2	.SLEEVVK.	unassigned	unassigned	.SLEEVVK.		1
334477327	1	1	680.3463	1358.6781	2	1358.679	-0.0009			0	13.66	0	15	0.077		NIQAVGSETQQGK				5	Spectrum2171 scans:5990,	15506861	16608	0		0	-0.7	-0.7	.NIQAVGSETQQGK.	unassigned	unassigned	.NIQAVGSETQQGK.		1
334476664	1	1	523.2871	1044.5597	2	1044.5563	0.0033			0	13.64	0	14	0.063		ISSAQALQAR		Deamidated (NQ)	0.0000000200.0	3	Spectrum5200 scans:10338,	15506861	6581	0		0	3.2	3.2	.ISSAQALQAR. + Deamidated (NQ)	unassigned	unassigned	.ISSAQALQAR. + Deamidated (NQ)		1
334476409	1	1	455.2371	908.4597	2	908.4604	-0.0007			0	13.62	0	14	0.061		SVTFVNDK				5	Spectrum4798 scans:9782,	15506861	3662	0		0	-0.8	-0.8	.SVTFVNDK.	unassigned	unassigned	.SVTFVNDK.		1
334477235	1	1	646.8396	1291.6646	2	1291.6595	0.0052			0	13.61	0	16	0.094		MFVSVVIDPGGR		Oxidation (M)	0.100000000000.0	5	Spectrum19935 scans:29822,	15506861	14466	0		0	4	4	.MFVSVVIDPGGR. + Oxidation (M)	unassigned	unassigned	.MFVSVVIDPGGR. + Oxidation (M)		1
334476105	1	1	382.731	763.4475	2	763.448	-0.0005			0	13.57	0	13	0.044		LINYLK		Deamidated (NQ)	0.002000.0	4	Spectrum12351 scans:20589,	15506861	1284	0		0	-0.7	-0.7	.LINYLK. + Deamidated (NQ)	unassigned	unassigned	.LINYLK. + Deamidated (NQ)		1
334475877	1	1	305.1655	608.3165	2	608.317	-0.0005			0	13.55	0	17	0.12		ISDFK				4	Spectrum4613 scans:9547,	15506861	95	0		0	-0.8	-0.8	.ISDFK.	unassigned	unassigned	.ISDFK.		1
334477441	1	1	743.4173	1484.82	2	1484.8199	0.0002			0	13.44	0	15	0.072		ALGGGLAAGEVGVVTSK				4	Spectrum14659 scans:23349,	15506861	20269	0		0	0.1	0.1	.ALGGGLAAGEVGVVTSK.	unassigned	unassigned	.ALGGGLAAGEVGVVTSK.		1
334476421	1	1	458.2608	914.507	2	914.5073	-0.0003			1	13.4	0	14	0.062		ISDKINPK		Deamidated (NQ)	0.00000200.0	4	Spectrum5277 scans:10439,	15506861	3780	0		0	-0.3	-0.3	.ISDKINPK. + Deamidated (NQ)	unassigned	unassigned	.ISDKINPK. + Deamidated (NQ)		1
334477285	1	1	660.3259	1318.6372	2	1318.6365	0.0007			0	13.38	0	14	0.06		QTADTAAETGNLK				2	Spectrum2433 scans:6432,	15506861	15430	0		0	0.5	0.5	.QTADTAAETGNLK.	unassigned	unassigned	.QTADTAAETGNLK.		1
334476016	1	1	359.2101	716.4057	2	716.4068	-0.0012			0	13.38	0	18	0.15		LDAAISK				5	Spectrum4389 scans:9229,	15506861	862	0		0	-1.7	-1.7	.LDAAISK.	unassigned	unassigned	.LDAAISK.		1
334477394	1	1	723.8477	1445.6808	2	1445.6787	0.0021			0	13.36	0	14	0.072		TSPDGEQGFPGNLK				3	Spectrum11205 scans:18052,	15506861	19412	0		0	1.5	1.5	.TSPDGEQGFPGNLK.	unassigned	unassigned	.TSPDGEQGFPGNLK.		1
334476048	1	1	367.6953	733.3761	2	733.3792	-0.0032			0	13.35	0	13	0.058		LMLDAR		Oxidation (M)	0.010000.0	4	Spectrum3416 scans:7809,	15506861	1034	0		0	-4.4	-4.4	.LMLDAR. + Oxidation (M)	unassigned	unassigned	.LMLDAR. + Oxidation (M)		1
334476557	1	1	495.2581	988.5016	2	988.5012	0.0005			1	13.32	0	16	0.11		LVIGCKADN				3	Spectrum2953 scans:7160,	15506861	5210	0		0	0.5	0.5	.LVIGCKADN.	unassigned	unassigned	.LVIGCKADN.		1
334475990	1	1	349.726	697.4374	2	697.4374	0			0	13.3	0	13	0.047		EIIVPK				4	Spectrum5762 scans:11077,	15506861	740	0		0	0	0	.EIIVPK.	unassigned	unassigned	.EIIVPK.		1
334475991	1	1	349.726	697.4375	2	697.4374	0.0001			0	13.3	0	13	0.047		LLPDLK				4	Spectrum10873 scans:17645,	15506861	741	0		0	0.1	0.1	.LLPDLK.	unassigned	unassigned	.LLPDLK.		1
334476249	1	1	423.732	845.4494	2	845.4494	0			0	13.29	0	17	0.14		AELSELGK				6	Spectrum5658 scans:10943,	15506861	2449	0		0	0	0	.AELSELGK.	unassigned	unassigned	.AELSELGK.		1
334475907	1	1	317.6993	633.3841	2	633.385	-0.0009			0	13.29	0	14	0.063		LFGAVK				4	Spectrum6685 scans:12293,	15506861	202	0		0	-1.4	-1.4	.LFGAVK.	unassigned	unassigned	.LFGAVK.		1
334476397	1	1	452.7445	903.4744	2	903.4735	0.0009			0	13.27	0	16	0.11		LCELLEK				3	Spectrum9161 scans:15578,	15506861	3519	0		0	1	1	.LCELLEK.	unassigned	unassigned	.LCELLEK.		1
334476302	1	1	431.7259	861.4373	2	861.4378	-0.0005			0	13.25	0	16	0.1		ISDGMAIR				6	Spectrum6209 scans:11638,	15506861	2803	0		0	-0.6	-0.6	.ISDGMAIR.	unassigned	unassigned	.ISDGMAIR.		1
334476400	1	1	453.2503	904.486	2	904.48	0.006			1	13.24	0	13	0.059		ISKAMNNK				3	Spectrum6510 scans:12055,	15506861	3536	0		0	6.6	6.6	.ISKAMNNK.	unassigned	unassigned	.ISKAMNNK.		1
334477587	1	1	842.4503	1682.8861	2	1682.8839	0.0022			0	13.2	0	15	0.086		LLDEGEAGDNVGLLLR				6	Spectrum23943 scans:34607,	15506861	24975	0		0	1.3	1.3	.LLDEGEAGDNVGLLLR.	unassigned	unassigned	.LLDEGEAGDNVGLLLR.		1
334475902	1	1	317.1839	632.3532	2	632.3533	-0.0002			0	13.18	0	17	0.13		LPEFK				4	Spectrum7258 scans:13052,	15506861	192	0		0	-0.3	-0.3	.LPEFK.	unassigned	unassigned	.LPEFK.		1
334477674	1	1	1034.0279	2066.0413	2	2066.032	0.0093			0	13.18	0	17	0.13		SSTPQNFELIIGYDDIVR				3	Spectrum28957 scans:40710,	15506861	30273	0		0	4.5	4.5	.SSTPQNFELIIGYDDIVR.	unassigned	unassigned	.SSTPQNFELIIGYDDIVR.		1
334477368	1	1	704.8694	1407.7242	2	1407.7245	-0.0003			0	13.15	0	16	0.11		YSTGLGLNEEVVK				7	Spectrum13411 scans:21897,	15506861	18298	0		0	-0.2	-0.2	.YSTGLGLNEEVVK.	unassigned	unassigned	.YSTGLGLNEEVVK.		1
334477667	1	1	663.3716	1987.0931	3	1987.0931	0			0	13.14	0	14	0.063		YQWTTIPLAIHGVIFTK				3	Spectrum30481 scans:42754,	15506861	29662	0		0	0	0	.YQWTTIPLAIHGVIFTK.	unassigned	unassigned	.YQWTTIPLAIHGVIFTK.		1
334476299	1	1	430.2475	858.4804	2	858.4811	-0.0006			0	13.14	0	16	0.11		GLLVQDSK				5	Spectrum4746 scans:9720,	15506861	2768	0		0	-0.7	-0.7	.GLLVQDSK.	unassigned	unassigned	.GLLVQDSK.		1
334476673	1	1	523.7788	1045.5431	2	1045.5403	0.0027			0	13.13	0	16	0.12		ISSAQALQAR		2 Deamidated (NQ)	0.0000200200.0	3	Spectrum6003 scans:11368,	15506861	6599	0		0	2.6	2.6	.ISSAQALQAR. + 2 Deamidated (NQ)	unassigned	unassigned	.ISSAQALQAR. + 2 Deamidated (NQ)		1
334475974	1	1	346.7019	691.3892	2	691.3905	-0.0013			0	13.12	0	13	0.054		SITFPK				3	Spectrum8809 scans:15088,	15506861	651	0		0	-1.9	-1.9	.SITFPK.	unassigned	unassigned	.SITFPK.		1
334477262	1	1	653.343	1304.6715	2	1304.6724	-0.001			0	13.12	0	17	0.14		IQGVNEYNLQK				5	Spectrum8680 scans:14907,	15506861	14971	0		0	-0.8	-0.8	.IQGVNEYNLQK.	unassigned	unassigned	.IQGVNEYNLQK.		1
334477337	1	1	685.9031	1369.7916	2	1369.7929	-0.0013			1	13.12	0	15	0.078		LVSLSDVVRPASK				4	Spectrum14592 scans:23275,	15506861	17015	0		0	-0.9	-0.9	.LVSLSDVVRPASK.	unassigned	unassigned	.LVSLSDVVRPASK.		1
334477566	1	1	820.8858	1639.757	2	1639.7577	-0.0006			0	13.05	0	13	0.052		TEAGTAIPDATESSYK				4	Spectrum8404 scans:14554,	15506861	24161	0		0	-0.4	-0.4	.TEAGTAIPDATESSYK.	unassigned	unassigned	.TEAGTAIPDATESSYK.		1
334476142	1	1	396.7086	791.4027	2	791.4034	-0.0007			0	13.05	0	13	0.054		GAMILCK				4	Spectrum6210 scans:11639,	15506861	1570	0		0	-0.9	-0.9	.GAMILCK.	unassigned	unassigned	.GAMILCK.		1
334476517	1	1	487.2408	972.4671	2	972.4764	-0.0093			0	13	0	13	0.05		LDGNTLPDK		Deamidated (NQ)	0.000200000.0	6	Spectrum2730 scans:6860,	15506861	4849	0		0	-9.6	-9.6	.LDGNTLPDK. + Deamidated (NQ)	unassigned	unassigned	.LDGNTLPDK. + Deamidated (NQ)		1
334476910	1	1	580.2657	1158.5168	2	1158.5193	-0.0025			0	12.99	0	13	0.05		TQYSFSSDPK				3	Spectrum5739 scans:11050,	15506861	9770	0		0	-2.2	-2.2	.TQYSFSSDPK.	unassigned	unassigned	.TQYSFSSDPK.		1
334477431	1	1	739.3649	1476.7152	2	1476.713	0.0022			0	12.97	0	14	0.066		EAQDASSGIVEMIK				4	Spectrum16147 scans:25146,	15506861	20076	0		0	1.5	1.5	.EAQDASSGIVEMIK.	unassigned	unassigned	.EAQDASSGIVEMIK.		1
334475930	1	1	328.6733	655.3321	2	655.333	-0.0009			0	12.93	0	13	0.053		FQFSK				4	Spectrum5288 scans:10455,	15506861	363	0		0	-1.4	-1.4	.FQFSK.	unassigned	unassigned	.FQFSK.		1
334477218	1	1	644.3379	1286.6613	2	1286.6579	0.0035			0	12.92	0	15	0.097		SEQILANSNGVR				3	Spectrum6422 scans:11936,	15506861	14259	0		0	2.7	2.7	.SEQILANSNGVR.	unassigned	unassigned	.SEQILANSNGVR.		1
334476622	1	1	507.7957	1013.5769	2	1013.5757	0.0012			0	12.91	0	16	0.12		VITGTGLPEK				4	Spectrum6575 scans:12143,	15506861	5918	0		0	1.2	1.2	.VITGTGLPEK.	unassigned	unassigned	.VITGTGLPEK.		1
334477320	1	1	678.3825	1354.7505	2	1354.753	-0.0025			0	12.9	0	13	0.051		LELGIIPINDMK				5	Spectrum26534 scans:37632,	15506861	16470	0		0	-1.8	-1.8	.LELGIIPINDMK.	unassigned	unassigned	.LELGIIPINDMK.		1
334476692	1	1	529.7368	1057.4591	2	1057.4572	0.0019			0	12.89	0	13	0.051		YTLMCNEK				5	Spectrum6295 scans:11756,	15506861	6890	0		0	1.8	1.8	.YTLMCNEK.	unassigned	unassigned	.YTLMCNEK.		1
334477448	1	1	748.3431	1494.6717	2	1494.6773	-0.0056			0	12.84	0	13	0.052		NCGLGDNYVQEVK				4	Spectrum11021 scans:17828,	15506861	20446	0		0	-3.7	-3.7	.NCGLGDNYVQEVK.	unassigned	unassigned	.NCGLGDNYVQEVK.		1
334477248	1	1	651.335	1300.6554	2	1300.6564	-0.001			1	12.84	0	15	0.088		VFASNPKYGYR				3	Spectrum5477 scans:10704,	15506861	14797	0		0	-0.8	-0.8	.VFASNPKYGYR.	unassigned	unassigned	.VFASNPKYGYR.		1
334475976	1	1	346.7021	691.3896	2	691.3905	-0.0008			0	12.78	0	13	0.058		LDGLFK				5	Spectrum14328 scans:22977,	15506861	653	0		0	-1.2	-1.2	.LDGLFK.	unassigned	unassigned	.LDGLFK.		1
334476468	1	1	474.7454	947.4762	2	947.4712	0.005			0	12.78	0	13	0.066		SAWENLTK				5	Spectrum10270 scans:16924,	15506861	4319	0		0	5.3	5.3	.SAWENLTK.	unassigned	unassigned	.SAWENLTK.		1
334476595	1	1	500.2961	998.5777	2	998.576	0.0016			0	12.69	0	13	0.059		IAIVGVNGAGK		Deamidated (NQ)	0.00000020000.0	3	Spectrum8763 scans:15024,	15506861	5563	0		0	1.6	1.6	.IAIVGVNGAGK. + Deamidated (NQ)	unassigned	unassigned	.IAIVGVNGAGK. + Deamidated (NQ)		1
334476316	1	1	434.7499	867.4853	2	867.4854	-0.0001			0	12.65	0	13	0.054		AFINYLK				5	Spectrum15621 scans:24489,	15506861	2894	0		0	-0.1	-0.1	.AFINYLK.	unassigned	unassigned	.AFINYLK.		1
334477707	1	1	749.7051	2246.0936	3	2246.0824	0.0112			2	12.64	0	16	0.13		IYNVGFSVADMRKLMDEAR		2 Oxidation (M)	0.0000000000100010000.0	3	Spectrum19652 scans:29495,	15506861	32144	0		0	5	5	.IYNVGFSVADMRKLMDEAR. + 2 Oxidation (M)	unassigned	unassigned	.IYNVGFSVADMRKLMDEAR. + 2 Oxidation (M)		1
334476212	1	1	412.7076	823.4007	2	823.401	-0.0003			0	12.64	0	13	0.06		YNQLMR				4	Spectrum3197 scans:7499,	15506861	2028	0		0	-0.4	-0.4	.YNQLMR.	unassigned	unassigned	.YNQLMR.		1
334477311	1	1	674.8895	1347.7645	2	1347.765	-0.0005			0	12.62	0	13	0.068		ILVVDDSIFVTK				3	Spectrum23432 scans:34004,	15506861	16242	0		0	-0.4	-0.4	.ILVVDDSIFVTK.	unassigned	unassigned	.ILVVDDSIFVTK.		1
334476552	1	1	494.7693	987.5241	2	987.5236	0.0005			0	12.6	0	16	0.13		ITLAAENQK		Deamidated (NQ)	0.000000200.0	4	Spectrum3198 scans:7500,	15506861	5185	0		0	0.5	0.5	.ITLAAENQK. + Deamidated (NQ)	unassigned	unassigned	.ITLAAENQK. + Deamidated (NQ)		1
334475883	1	1	308.1961	614.3777	2	614.3751	0.0026			0	12.6	0	15	0.091		AVIANK				2	Spectrum11438 scans:18333,	15506861	122	0		0	4.2	4.2	.AVIANK.	unassigned	unassigned	.AVIANK.		1
334477490	1	1	772.3853	1542.7559	2	1542.7712	-0.0152			2	12.56	0	16	0.11		YSQVQTMRKISGK		Oxidation (M); 2 Deamidated (NQ)	0.0020201000000.0	4	Spectrum13492 scans:21993,	15506861	21953	0		0	-9.9	-9.9	.YSQVQTMRKISGK. + Oxidation (M); 2 Deamidated (NQ)	unassigned	unassigned	.YSQVQTMRKISGK. + Oxidation (M); 2 Deamidated (NQ)		1
334476704	1	1	530.7759	1059.5372	2	1059.5349	0.0023			0	12.56	0	16	0.12		IWASNGNAVK		Deamidated (NQ)	0.0000200000.0	5	Spectrum6366 scans:11855,	15506861	6945	0		0	2.2	2.2	.IWASNGNAVK. + Deamidated (NQ)	unassigned	unassigned	.IWASNGNAVK. + Deamidated (NQ)		1
334477456	1	1	750.8637	1499.7127	2	1499.7144	-0.0016			0	12.54	0	15	0.089		DVLSFYDELSNAK				3	Spectrum27332 scans:38564,	15506861	20597	0		0	-1.1	-1.1	.DVLSFYDELSNAK.	unassigned	unassigned	.DVLSFYDELSNAK.		1
334476288	1	1	428.7677	855.5208	2	855.529	-0.0082			1	12.53	0	13	0.056		IQAVIRR		Deamidated (NQ)	0.0200000.0	3	Spectrum9205 scans:15641,	15506861	2712	0		0	-9.6	-9.6	.IQAVIRR. + Deamidated (NQ)	unassigned	unassigned	.IQAVIRR. + Deamidated (NQ)		1
334476090	1	1	380.2241	758.4336	2	758.4286	0.005			1	12.52	0	18	0.18		IEVKDR				4	Spectrum12747 scans:21120,	15506861	1208	0		0	6.6	6.6	.IEVKDR.	unassigned	unassigned	.IEVKDR.		1
334477598	1	1	847.9031	1693.7917	2	1693.7907	0.001			1	12.49	0	15	0.1		FAESQGGNIATNDDKK				6	Spectrum2771 scans:6909,	15506861	25149	0		0	0.6	0.6	.FAESQGGNIATNDDKK.	unassigned	unassigned	.FAESQGGNIATNDDKK.		1
334475891	1	1	310.6791	619.3437	2	619.3442	-0.0005			0	12.48	0	13	0.056		QFLGR				3	Spectrum5485 scans:10713,	15506861	148	0		0	-0.8	-0.8	.QFLGR.	unassigned	unassigned	.QFLGR.		1
334476395	1	1	452.2509	902.4873	2	902.4895	-0.0022			0	12.48	0	15	0.11		IIVMNEGK				2	Spectrum30886 scans:43326,	15506861	3506	0		0	-2.4	-2.4	.IIVMNEGK.	unassigned	unassigned	.IIVMNEGK.		1
334476375	1	1	450.271	898.5274	2	898.5276	-0.0002			0	12.48	0	13	0.062		GVSLIPWK				3	Spectrum20689 scans:30697,	15506861	3405	0		0	-0.2	-0.2	.GVSLIPWK.	unassigned	unassigned	.GVSLIPWK.		1
334476934	1	1	584.7969	1167.5793	2	1167.5771	0.0022			0	12.47	0	13	0.057		FTAEASASGISK				4	Spectrum5673 scans:10964,	15506861	10039	0		0	1.9	1.9	.FTAEASASGISK.	unassigned	unassigned	.FTAEASASGISK.		1
334476986	1	1	595.8163	1189.618	2	1189.619	-0.001			0	12.46	0	15	0.099		ESVSALESLQK				7	Spectrum11453 scans:18351,	15506861	10660	0		0	-0.8	-0.8	.ESVSALESLQK.	unassigned	unassigned	.ESVSALESLQK.		1
334476123	1	1	388.7368	775.459	2	775.4592	-0.0002			0	12.42	0	14	0.089		FILVQR		Deamidated (NQ)	0.000020.0	3	Spectrum11066 scans:17882,	15506861	1400	0		0	-0.3	-0.3	.FILVQR. + Deamidated (NQ)	unassigned	unassigned	.FILVQR. + Deamidated (NQ)		1
334476218	1	1	414.1969	826.3793	2	826.3796	-0.0003			0	12.4	0	13	0.058		TCPFFR				4	Spectrum10043 scans:16651,	15506861	2087	0		0	-0.4	-0.4	.TCPFFR.	unassigned	unassigned	.TCPFFR.		1
334476000	1	1	350.2418	698.469	2	698.469	0			0	12.39	0	13	0.058		IAIIAAK				4	Spectrum7055 scans:12792,	15506861	755	0		0	0	0	.IAIIAAK.	unassigned	unassigned	.IAIIAAK.		1
334476434	1	1	464.2513	926.488	2	926.4861	0.0019			0	12.34	0	13	0.058		YLYEALR				5	Spectrum11458 scans:18356,	15506861	3918	0		0	2.1	2.1	.YLYEALR.	unassigned	unassigned	.YLYEALR.		1
334477498	1	1	776.9573	1551.9001	2	1551.9025	-0.0023			0	12.32	0	13	0.059		ILLTGTPLSIPNWK				3	Spectrum28695 scans:40360,	15506861	22124	0		0	-1.5	-1.5	.ILLTGTPLSIPNWK.	unassigned	unassigned	.ILLTGTPLSIPNWK.		1
334477203	1	1	638.351	1274.6873	2	1274.6983	-0.0109			0	12.32	0	17	0.15		VIIIDAGGTNFR				4	Spectrum16278 scans:25294,	15506861	13777	0		0	-8.6	-8.6	.VIIIDAGGTNFR.	unassigned	unassigned	.VIIIDAGGTNFR.		1
334477645	1	1	916.9862	1831.9579	2	1831.972	-0.0141			0	12.3	0	16	0.12		SNVLYFPAEIENLPVK				4	Spectrum28724 scans:40398,	15506861	27630	0		0	-7.7	-7.7	.SNVLYFPAEIENLPVK.	unassigned	unassigned	.SNVLYFPAEIENLPVK.		1
334476645	1	1	515.2883	1028.5621	2	1028.5614	0.0007			1	12.29	0	13	0.059		LAKNEADLR				3	Spectrum5870 scans:11208,	15506861	6360	0		0	0.7	0.7	.LAKNEADLR.	unassigned	unassigned	.LAKNEADLR.		1
334476909	1	1	579.8526	1157.6906	2	1157.702	-0.0113			0	12.26	0	14	0.086		LTIIAATTGGLK				2	Spectrum27682 scans:38977,	15506861	9762	0		0	-9.8	-9.8	.LTIIAATTGGLK.	unassigned	unassigned	.LTIIAATTGGLK.		1
334475979	1	1	348.6775	695.3405	2	695.3425	-0.0019			0	12.25	0	13	0.06		MIFNR		Oxidation (M)	0.10000.0	3	Spectrum3966 scans:8600,	15506861	693	0		0	-2.7	-2.7	.MIFNR. + Oxidation (M)	unassigned	unassigned	.MIFNR. + Oxidation (M)		1
334476085	1	1	379.7414	757.4683	2	757.4698	-0.0014			1	12.25	0	14	0.089		IGIEKAK				6	Spectrum5714 scans:11014,	15506861	1195	0		0	-1.8	-1.8	.IGIEKAK.	unassigned	unassigned	.IGIEKAK.		1
334476969	1	1	591.2721	1180.5296	2	1180.5282	0.0015			0	12.2	0	13	0.06		GDLSSDESMIK				7	Spectrum9428 scans:15916,	15506861	10439	0		0	1.3	1.3	.GDLSSDESMIK.	unassigned	unassigned	.GDLSSDESMIK.		1
334476764	1	1	552.2299	1102.4453	2	1102.4455	-0.0002			0	12.16	0	13	0.061		FYDSEEGEK				2	Spectrum1872 scans:5328,	15506861	8047	0		0	-0.2	-0.2	.FYDSEEGEK.	unassigned	unassigned	.FYDSEEGEK.		1
334476496	1	1	484.2475	966.4804	2	966.4811	-0.0006			0	12.14	0	13	0.073		VFAEWTSK				5	Spectrum11526 scans:18444,	15506861	4713	0		0	-0.6	-0.6	.VFAEWTSK.	unassigned	unassigned	.VFAEWTSK.		1
334477067	1	1	608.3282	1214.6418	2	1214.6441	-0.0023			0	12.12	0	16	0.14		TTNLLPAICGR				4	Spectrum15837 scans:24774,	15506861	11450	0		0	-1.9	-1.9	.TTNLLPAICGR.	unassigned	unassigned	.TTNLLPAICGR.		1
334476803	1	1	558.2554	1114.4963	2	1114.4931	0.0033			0	12.1	0	13	0.062		FYNNIANTR		3 Deamidated (NQ)	0.002200200.0	3	Spectrum3264 scans:7594,	15506861	8469	0		0	3	3	.FYNNIANTR. + 3 Deamidated (NQ)	unassigned	unassigned	.FYNNIANTR. + 3 Deamidated (NQ)		1
334476015	1	1	358.7188	715.4231	2	715.4228	0.0003			0	12.09	0	16	0.13		LIDLSR				4	Spectrum3891 scans:8486,	15506861	858	0		0	0.4	0.4	.LIDLSR.	unassigned	unassigned	.LIDLSR.		1
334476100	1	1	381.2111	760.4077	2	760.4153	-0.0076			0	12.09	0	17	0.18		LSMPAVK		Oxidation (M)	0.0010000.0	2	Spectrum3301 scans:7649,	15506861	1250	0		0	-10	-10	.LSMPAVK. + Oxidation (M)	unassigned	unassigned	.LSMPAVK. + Oxidation (M)		1
334476309	1	1	433.7164	865.4182	2	865.4181	0.0001			0	12.07	0	15	0.099		GFDELSAK				5	Spectrum7006 scans:12729,	15506861	2859	0		0	0.1	0.1	.GFDELSAK.	unassigned	unassigned	.GFDELSAK.		1
334477575	1	1	832.8921	1663.7696	2	1663.7723	-0.0027			0	12.07	0	15	0.099		ESESDITVACTPVTR				4	Spectrum10266 scans:16919,	15506861	24635	0		0	-1.6	-1.6	.ESESDITVACTPVTR.	unassigned	unassigned	.ESESDITVACTPVTR.		1
334476801	1	1	557.8289	1113.6433	2	1113.6393	0.0039			1	12.04	0	15	0.11		LEEDVILRK				2	Spectrum32664 scans:45940,	15506861	8454	0		0	3.5	3.5	.LEEDVILRK.	unassigned	unassigned	.LEEDVILRK.		1
334476092	1	1	380.2395	758.4644	2	758.465	-0.0006			0	12.03	0	16	0.15		LSATVIR				3	Spectrum4721 scans:9688,	15506861	1210	0		0	-0.8	-0.8	.LSATVIR.	unassigned	unassigned	.LSATVIR.		1
334477222	1	1	644.8565	1287.6985	2	1287.7043	-0.0058			0	12.01	0	16	0.13		LIVVNCIIMGR		Deamidated (NQ)	0.00002000000.0	3	Spectrum23345 scans:33905,	15506861	14310	0		0	-4.5	-4.5	.LIVVNCIIMGR. + Deamidated (NQ)	unassigned	unassigned	.LIVVNCIIMGR. + Deamidated (NQ)		1
334475951	1	1	336.2087	670.4029	2	670.4014	0.0016			0	11.98	0	13	0.063		SGILPGK				4	Spectrum4514 scans:9418,	15506861	518	0		0	2.4	2.4	.SGILPGK.	unassigned	unassigned	.SGILPGK.		1
334477308	1	1	673.8553	1345.696	2	1345.6951	0.0009			0	11.96	0	17	0.18		DYPIDPMLAAIK				5	Spectrum26231 scans:37258,	15506861	16173	0		0	0.7	0.7	.DYPIDPMLAAIK.	unassigned	unassigned	.DYPIDPMLAAIK.		1
334477345	1	1	688.8303	1375.646	2	1375.648	-0.0021			0	11.93	0	14	0.096		YPNELSGGQQQR				6	Spectrum4156 scans:8877,	15506861	17196	0		0	-1.5	-1.5	.YPNELSGGQQQR.	unassigned	unassigned	.YPNELSGGQQQR.		1
334476766	1	1	552.2676	1102.5207	2	1102.5295	-0.0087			0	11.89	0	13	0.065		LLSDNHQFK		2 Deamidated (NQ)	0.000020200.0	2	Spectrum2489 scans:6523,	15506861	8062	0		0	-7.9	-7.9	.LLSDNHQFK. + 2 Deamidated (NQ)	unassigned	unassigned	.LLSDNHQFK. + 2 Deamidated (NQ)		1
334476157	1	1	403.6972	805.3798	2	805.3792	0.0005			0	11.88	0	14	0.097		WACEIK				5	Spectrum5825 scans:11153,	15506861	1750	0		0	0.6	0.6	.WACEIK.	unassigned	unassigned	.WACEIK.		1
334476010	1	1	352.2029	702.3911	2	702.3912	0			0	11.87	0	18	0.23		SLEINK				6	Spectrum3167 scans:7457,	15506861	795	0		0	0	0	.SLEINK.	unassigned	unassigned	.SLEINK.		1
334476208	1	1	412.2321	822.4497	2	822.4487	0.0011			0	11.87	0	13	0.065		ALSYLEK				4	Spectrum5705 scans:11003,	15506861	2001	0		0	1.3	1.3	.ALSYLEK.	unassigned	unassigned	.ALSYLEK.		1
334476367	1	1	448.7352	895.4558	2	895.4552	0.0006			0	11.86	0	14	0.1		NYPSIFR				5	Spectrum13508 scans:22011,	15506861	3359	0		0	0.7	0.7	.NYPSIFR.	unassigned	unassigned	.NYPSIFR.		1
334476280	1	1	428.269	854.5233	2	854.5226	0.0008			1	11.84	0	13	0.065		GKIDVPVK				4	Spectrum3999 scans:8644,	15506861	2683	0		0	0.9	0.9	.GKIDVPVK.	unassigned	unassigned	.GKIDVPVK.		1
334477483	1	1	765.3578	1528.7011	2	1528.6901	0.011			1	11.81	0	13	0.079		AYAKMTAPSMDEAK		Oxidation (M)	0.00001000000000.0	3	Spectrum5139 scans:10252,	15506861	21592	0		0	7.2	7.2	.AYAKMTAPSMDEAK. + Oxidation (M)	unassigned	unassigned	.AYAKMTAPSMDEAK. + Oxidation (M)		1
334475931	1	1	328.6737	655.3328	2	655.3329	-0.0001			0	11.8	0	13	0.069		FGAAYK				4	Spectrum5194 scans:10331,	15506861	364	0		0	-0.2	-0.2	.FGAAYK.	unassigned	unassigned	.FGAAYK.		1
334477209	1	1	641.8268	1281.6391	2	1281.6308	0.0083			1	11.78	0	15	0.11		GLSMEKMEVVK		2 Oxidation (M)	0.00010010000.0	2	Spectrum2049 scans:5723,	15506861	14020	0		0	6.5	6.5	.GLSMEKMEVVK. + 2 Oxidation (M)	unassigned	unassigned	.GLSMEKMEVVK. + 2 Oxidation (M)		1
334477444	1	1	746.935	1491.8554	2	1491.8548	0.0006			0	11.75	0	13	0.067		AGLVPIIEPEVDIK				6	Spectrum25325 scans:36192,	15506861	20391	0		0	0.4	0.4	.AGLVPIIEPEVDIK.	unassigned	unassigned	.AGLVPIIEPEVDIK.		1
334476601	1	1	501.269	1000.5234	2	1000.5229	0.0005			0	11.72	0	14	0.094		TPWDIELK				4	Spectrum18389 scans:28024,	15506861	5607	0		0	0.5	0.5	.TPWDIELK.	unassigned	unassigned	.TPWDIELK.		1
334476946	1	1	587.3228	1172.6311	2	1172.6263	0.0047			2	11.72	0	17	0.19		IMYSYPKKK		Oxidation (M)	0.010000000.0	2	Spectrum24063 scans:34750,	15506861	10195	0		0	4	4	.IMYSYPKKK. + Oxidation (M)	unassigned	unassigned	.IMYSYPKKK. + Oxidation (M)		1
334477481	1	1	764.8666	1527.7187	2	1527.7205	-0.0018			0	11.71	0	13	0.084		LDFYLQNNTDGTK				5	Spectrum14573 scans:23254,	15506861	21572	0		0	-1.2	-1.2	.LDFYLQNNTDGTK.	unassigned	unassigned	.LDFYLQNNTDGTK.		1
334477541	1	1	801.3833	1600.752	2	1600.7555	-0.0035			0	11.69	0	14	0.098		NEIWDNMPVEVQK				5	Spectrum19664 scans:29510,	15506861	23184	0		0	-2.2	-2.2	.NEIWDNMPVEVQK.	unassigned	unassigned	.NEIWDNMPVEVQK.		1
334476008	1	1	351.231	700.4475	2	700.4483	-0.0008			0	11.67	0	15	0.11		ISQILK				2	Spectrum11520 scans:18436,	15506861	778	0		0	-1.1	-1.1	.ISQILK.	unassigned	unassigned	.ISQILK.		1
334475969	1	1	340.681	679.3474	2	679.3475	-0.0001			0	11.65	0	16	0.14		MIFNR				4	Spectrum7772 scans:13737,	15506861	602	0		0	-0.1	-0.1	.MIFNR.	unassigned	unassigned	.MIFNR.		1
334476597	1	1	500.7864	999.5582	2	999.56	-0.0018			0	11.61	0	13	0.079		LLAANQELK		Deamidated (NQ)	0.000020000.0	5	Spectrum9757 scans:16306,	15506861	5580	0		0	-1.8	-1.8	.LLAANQELK. + Deamidated (NQ)	unassigned	unassigned	.LLAANQELK. + Deamidated (NQ)		1
334475950	1	1	335.7285	669.4425	2	669.4425	0			0	11.61	0	13	0.069		TIVLPK				5	Spectrum7941 scans:13952,	15506861	499	0		0	0	0	.TIVLPK.	unassigned	unassigned	.TIVLPK.		1
334476348	1	1	439.7319	877.4492	2	877.4545	-0.0053			0	11.6	0	15	0.13		IIDENFK				5	Spectrum6761 scans:12400,	15506861	3151	0		0	-6	-6	.IIDENFK.	unassigned	unassigned	.IIDENFK.		1
334476358	1	1	443.2096	884.4046	2	884.4028	0.0018			0	11.58	0	13	0.07		SEFEFAR				3	Spectrum10512 scans:17211,	15506861	3271	0		0	2	2	.SEFEFAR.	unassigned	unassigned	.SEFEFAR.		1
334476883	1	1	574.3104	1146.6063	2	1146.6132	-0.0069			1	11.57	0	15	0.13		LDKNNSLLTK		2 Deamidated (NQ)	0.0002200000.0	2	Spectrum20484 scans:30466,	15506861	9428	0		0	-6	-6	.LDKNNSLLTK. + 2 Deamidated (NQ)	unassigned	unassigned	.LDKNNSLLTK. + 2 Deamidated (NQ)		1
334476188	1	1	409.7314	817.4481	2	817.4545	-0.0064			0	11.57	0	16	0.17		IVSVGDTK				4	Spectrum5863 scans:11200,	15506861	1926	0		0	-7.8	-7.8	.IVSVGDTK.	unassigned	unassigned	.IVSVGDTK.		1
334476011	1	1	353.7104	705.4062	2	705.4061	0.0001			0	11.54	0	13	0.07		AILFDK				3	Spectrum9850 scans:16421,	15506861	800	0		0	0.1	0.1	.AILFDK.	unassigned	unassigned	.AILFDK.		1
334476762	1	1	551.7981	1101.5816	2	1101.5819	-0.0002			0	11.54	0	16	0.14		IFPDGGGQAIK				3	Spectrum9281 scans:15736,	15506861	8030	0		0	-0.2	-0.2	.IFPDGGGQAIK.	unassigned	unassigned	.IFPDGGGQAIK.		1
334476851	1	1	568.8441	1135.6735	2	1135.6753	-0.0018			0	11.48	0	13	0.071		IIWEPPILR				4	Spectrum26377 scans:37436,	15506861	9064	0		0	-1.6	-1.6	.IIWEPPILR.	unassigned	unassigned	.IIWEPPILR.		1
334476029	1	1	364.1925	726.3704	2	726.3701	0.0004			0	11.45	0	13	0.072		VGYGFGK				3	Spectrum5500 scans:10733,	15506861	950	0		0	0.6	0.6	.VGYGFGK.	unassigned	unassigned	.VGYGFGK.		1
334476914	1	1	581.2731	1160.5317	2	1160.5309	0.0008			1	11.44	0	13	0.072		IDEERDAANK		Deamidated (NQ)	0.0000000020.0	3	Spectrum16995 scans:26341,	15506861	9821	0		0	0.7	0.7	.IDEERDAANK. + Deamidated (NQ)	unassigned	unassigned	.IDEERDAANK. + Deamidated (NQ)		1
334477445	1	1	747.3082	1492.6018	2	1492.6003	0.0015			0	11.44	0	13	0.072		YDMDCPPFSAYK				5	Spectrum16365 scans:25392,	15506861	20399	0		0	1	1	.YDMDCPPFSAYK.	unassigned	unassigned	.YDMDCPPFSAYK.		1
334476146	1	1	398.7514	795.4883	2	795.4894	-0.0011			0	11.43	0	13	0.072		IIYFIK				5	Spectrum16238 scans:25251,	15506861	1637	0		0	-1.4	-1.4	.IIYFIK.	unassigned	unassigned	.IIYFIK.		1
334476462	1	1	473.2736	944.5326	2	944.5331	-0.0005			0	11.42	0	16	0.16		LFVNLDPK				4	Spectrum16020 scans:24999,	15506861	4259	0		0	-0.5	-0.5	.LFVNLDPK.	unassigned	unassigned	.LFVNLDPK.		1
334475945	1	1	332.6866	663.3587	2	663.3625	-0.0038			0	11.41	0	17	0.19		ISGLMK		Oxidation (M)	0.000010.0	4	Spectrum5397 scans:10599,	15506861	424	0		0	-5.7	-5.7	.ISGLMK. + Oxidation (M)	unassigned	unassigned	.ISGLMK. + Oxidation (M)		1
334476725	1	1	537.2718	1072.5291	2	1072.5301	-0.001			0	11.41	0	13	0.072		NIEQWQQK				5	Spectrum5358 scans:10545,	15506861	7234	0		0	-0.9	-0.9	.NIEQWQQK.	unassigned	unassigned	.NIEQWQQK.		1
334476516	1	1	487.2407	972.4668	2	972.4737	-0.0069			1	11.38	0	13	0.073		LDADNNRR				4	Spectrum2818 scans:6976,	15506861	4848	0		0	-7.1	-7.1	.LDADNNRR.	unassigned	unassigned	.LDADNNRR.		1
334477061	1	1	607.296	1212.5775	2	1212.5703	0.0072			0	11.36	0	13	0.091		YYSFYTEIK				4	Spectrum5340 scans:10520,	15506861	11380	0		0	5.9	5.9	.YYSFYTEIK.	unassigned	unassigned	.YYSFYTEIK.		1
334477409	1	1	731.9302	1461.8459	2	1461.849	-0.003			2	11.35	0	13	0.073		VGILFSNIKMGRK				2	Spectrum35804 scans:50902,	15506861	19806	0		0	-2.1	-2.1	.VGILFSNIKMGRK.	unassigned	unassigned	.VGILFSNIKMGRK.		1
334476674	1	1	524.29	1046.5655	2	1046.5648	0.0007			0	11.33	0	15	0.12		EVPIIYADK				5	Spectrum11496 scans:18405,	15506861	6650	0		0	0.7	0.7	.EVPIIYADK.	unassigned	unassigned	.EVPIIYADK.		1
334475893	1	1	310.6919	619.3692	2	619.3693	-0.0002			0	11.32	0	13	0.092		NFVIK				3	Spectrum5860 scans:11197,	15506861	150	0		0	-0.3	-0.3	.NFVIK.	unassigned	unassigned	.NFVIK.		1
334476274	1	1	427.2156	852.4165	2	852.4164	0.0002			0	11.3	0	13	0.074		LIEYCR				3	Spectrum4333 scans:9149,	15506861	2625	0		0	0.2	0.2	.LIEYCR.	unassigned	unassigned	.LIEYCR.		1
334476828	1	1	562.8211	1123.6277	2	1123.6277	-0.0001			0	11.29	0	13	0.074		ALLFTIFNGK		Deamidated (NQ)	0.0000000200.0	3	Spectrum29331 scans:41201,	15506861	8687	0		0	-0.1	-0.1	.ALLFTIFNGK. + Deamidated (NQ)	unassigned	unassigned	.ALLFTIFNGK. + Deamidated (NQ)		1
334477692	1	1	1066.0404	2130.0662	2	2130.0633	0.0029			0	11.27	0	15	0.13		YDEWPGQTQIVIPLTDQK				5	Spectrum25104 scans:35941,	15506861	31156	0		0	1.4	1.4	.YDEWPGQTQIVIPLTDQK.	unassigned	unassigned	.YDEWPGQTQIVIPLTDQK.		1
334475948	1	1	335.7102	669.4059	2	669.4061	-0.0002			0	11.24	0	13	0.075		QILAPK		Deamidated (NQ)	0.200000.0	3	Spectrum4071 scans:8755,	15506861	495	0		0	-0.3	-0.3	.QILAPK. + Deamidated (NQ)	unassigned	unassigned	.QILAPK. + Deamidated (NQ)		1
334476062	1	1	374.2127	746.4108	2	746.4109	-0.0001			0	11.24	0	16	0.16		MIQVTR				4	Spectrum3514 scans:7946,	15506861	1085	0		0	-0.1	-0.1	.MIQVTR.	unassigned	unassigned	.MIQVTR.		1
334476184	1	1	409.2228	816.431	2	816.4341	-0.0031			0	11.23	0	17	0.2		SVDDILR				4	Spectrum10187 scans:16826,	15506861	1892	0		0	-3.8	-3.8	.SVDDILR.	unassigned	unassigned	.SVDDILR.		1
334476118	1	1	388.2209	774.4272	2	774.4236	0.0036			0	11.22	0	16	0.18		ITVGGGGSK				2	Spectrum14629 scans:23317,	15506861	1387	0		0	4.6	4.6	.ITVGGGGSK.	unassigned	unassigned	.ITVGGGGSK.		1
334477372	1	1	706.362	1410.7094	2	1410.6966	0.0129			2	11.21	0	15	0.14		FCDFLKDNKPK				2	Spectrum23528 scans:34112,	15506861	18384	0		0	9.1	9.1	.FCDFLKDNKPK.	unassigned	unassigned	.FCDFLKDNKPK.		1
334477652	1	1	924.9789	1847.9432	2	1847.9377	0.0055			0	11.2	0	17	0.2		SNLVSDFTPITNNGTLR				4	Spectrum22169 scans:32558,	15506861	27811	0		0	3	3	.SNLVSDFTPITNNGTLR.	unassigned	unassigned	.SNLVSDFTPITNNGTLR.		1
334476352	1	1	440.7242	879.4337	2	879.4338	0			0	11.17	0	14	0.11		AFASLDEK				5	Spectrum6586 scans:12159,	15506861	3189	0		0	0	0	.AFASLDEK.	unassigned	unassigned	.AFASLDEK.		1
334476576	1	1	497.2721	992.5296	2	992.5291	0.0005			0	11.17	0	14	0.11		GANLTNIYK				5	Spectrum9287 scans:15744,	15506861	5374	0		0	0.5	0.5	.GANLTNIYK.	unassigned	unassigned	.GANLTNIYK.		1
334476211	1	1	412.6931	823.3715	2	823.3712	0.0004			0	11.16	0	13	0.077		DEEIYR				5	Spectrum2477 scans:6504,	15506861	2026	0		0	0.5	0.5	.DEEIYR.	unassigned	unassigned	.DEEIYR.		1
334477247	1	1	650.8682	1299.7218	2	1299.722	-0.0003			0	11.13	0	15	0.13		DAIVNMGGLIGIK				3	Spectrum26287 scans:37322,	15506861	14787	0		0	-0.2	-0.2	.DAIVNMGGLIGIK.	unassigned	unassigned	.DAIVNMGGLIGIK.		1
334476500	1	1	484.7837	967.5529	2	967.5531	-0.0002			0	11.12	0	13	0.077		FFLPFAVK				2	Spectrum28492 scans:40087,	15506861	4740	0		0	-0.2	-0.2	.FFLPFAVK.	unassigned	unassigned	.FFLPFAVK.		1
334476882	1	1	574.3101	1146.6057	2	1146.6067	-0.001			0	11.04	0	15	0.15		NTVILTAGCAK				4	Spectrum7514 scans:13389,	15506861	9426	0		0	-0.9	-0.9	.NTVILTAGCAK.	unassigned	unassigned	.NTVILTAGCAK.		1
334476021	1	1	361.2156	720.4167	2	720.417	-0.0003			0	11.02	0	15	0.14		SIGGFLK				4	Spectrum5379 scans:10575,	15506861	885	0		0	-0.4	-0.4	.SIGGFLK.	unassigned	unassigned	.SIGGFLK.		1
334475887	1	1	309.2058	616.397	2	616.3982	-0.0012			0	11.02	0	13	0.079		MIIIK				4	Spectrum8804 scans:15080,	15506861	138	0		0	-1.9	-1.9	.MIIIK.	unassigned	unassigned	.MIIIK.		1
334476435	1	1	464.7425	927.4705	2	927.4702	0.0003			0	11.01	0	13	0.083		FGSLFETK				6	Spectrum13978 scans:22572,	15506861	3937	0		0	0.3	0.3	.FGSLFETK.	unassigned	unassigned	.FGSLFETK.		1
334476382	1	1	451.7458	901.4771	2	901.473	0.0041			1	11	0	13	0.087		LSGGERQR				3	Spectrum10406 scans:17087,	15506861	3487	0		0	4.5	4.5	.LSGGERQR.	unassigned	unassigned	.LSGGERQR.		1
334476831	1	1	563.8447	1125.6748	2	1125.6757	-0.0009			1	10.98	0	13	0.08		KEPITLGQLK				5	Spectrum11599 scans:18541,	15506861	8731	0		0	-0.8	-0.8	.KEPITLGQLK.	unassigned	unassigned	.KEPITLGQLK.		1
334475869	1	1	301.1993	600.3841	2	600.3846	-0.0006			0	10.95	0	16	0.18		VLELK				5	Spectrum4690 scans:9649,	15506861	47	0		0	-1	-1	.VLELK.	unassigned	unassigned	.VLELK.		1
334476169	1	1	405.2235	808.4325	2	808.4331	-0.0006			0	10.93	0	15	0.14		IFSSIDK				4	Spectrum5679 scans:10971,	15506861	1805	0		0	-0.7	-0.7	.IFSSIDK.	unassigned	unassigned	.IFSSIDK.		1
334477296	1	1	667.3198	1332.6251	2	1332.6245	0.0006			0	10.93	0	13	0.097		GGPCAPYIQSQR				4	Spectrum7148 scans:12910,	15506861	15854	0		0	0.5	0.5	.GGPCAPYIQSQR.	unassigned	unassigned	.GGPCAPYIQSQR.		1
334476812	1	1	560.7507	1119.4868	2	1119.4873	-0.0005			0	10.91	0	13	0.081		TGFYFDDQK				4	Spectrum12042 scans:19994,	15506861	8583	0		0	-0.4	-0.4	.TGFYFDDQK.	unassigned	unassigned	.TGFYFDDQK.		1
334476006	1	1	350.7345	699.4545	2	699.4531	0.0014			0	10.89	0	13	0.081		IVDIIK				4	Spectrum12417 scans:20685,	15506861	767	0		0	2	2	.IVDIIK.	unassigned	unassigned	.IVDIIK.		1
334477487	1	1	767.8735	1533.7325	2	1533.7311	0.0014			0	10.89	0	15	0.13		EAGSLGEPLYEDVR				3	Spectrum15624 scans:24493,	15506861	21732	0		0	0.9	0.9	.EAGSLGEPLYEDVR.	unassigned	unassigned	.EAGSLGEPLYEDVR.		1
334476978	1	1	594.8106	1187.6065	2	1187.6146	-0.0081			0	10.88	0	14	0.12		IESVQTDIAGR				2	Spectrum24689 scans:35482,	15506861	10587	0		0	-6.8	-6.8	.IESVQTDIAGR.	unassigned	unassigned	.IESVQTDIAGR.		1
334477312	1	1	675.3188	1348.623	2	1348.6147	0.0084			0	10.88	0	13	0.098		FEITEPEENGGK				3	Spectrum9832 scans:16397,	15506861	16279	0		0	6.2	6.2	.FEITEPEENGGK.	unassigned	unassigned	.FEITEPEENGGK.		1
334477591	1	1	843.9109	1685.8072	2	1685.8148	-0.0076			0	10.87	0	15	0.14		INNITDYYSVLEDK				5	Spectrum21728 scans:32036,	15506861	25012	0		0	-4.5	-4.5	.INNITDYYSVLEDK.	unassigned	unassigned	.INNITDYYSVLEDK.		1
334477666	1	1	989.0196	1976.0246	2	1976.0143	0.0104			0	10.86	0	16	0.21		IDFPTFEDVPALNAIVSK		Deamidated (NQ)	0.000000000000200000.0	3	Spectrum30452 scans:42713,	15506861	29522	0		0	5.3	5.3	.IDFPTFEDVPALNAIVSK. + Deamidated (NQ)	unassigned	unassigned	.IDFPTFEDVPALNAIVSK. + Deamidated (NQ)		1
334477401	1	1	730.3359	1458.6572	2	1458.6627	-0.0055			0	10.85	0	13	0.082		FADYNTGTGSGLEK				7	Spectrum8347 scans:14474,	15506861	19679	0		0	-3.8	-3.8	.FADYNTGTGSGLEK.	unassigned	unassigned	.FADYNTGTGSGLEK.		1
334476849	1	1	568.3104	1134.6063	2	1134.6033	0.003			0	10.82	0	16	0.18		ASSSPYAVVVR				6	Spectrum9772 scans:16323,	15506861	9019	0		0	2.6	2.6	.ASSSPYAVVVR.	unassigned	unassigned	.ASSSPYAVVVR.		1
334476026	1	1	363.2497	724.4848	2	724.4847	0.0001			0	10.81	0	13	0.083		VGLVLPK				3	Spectrum11421 scans:18314,	15506861	930	0		0	0.1	0.1	.VGLVLPK.	unassigned	unassigned	.VGLVLPK.		1
334477029	1	1	602.7846	1203.5547	2	1203.5554	-0.0007			0	10.78	0	13	0.088		TNEAVPAEMSR				5	Spectrum4839 scans:9834,	15506861	11044	0		0	-0.6	-0.6	.TNEAVPAEMSR.	unassigned	unassigned	.TNEAVPAEMSR.		1
334477627	1	1	882.4435	1762.8725	2	1762.8737	-0.0012			0	10.76	0	17	0.22		IPDNEGNQPIDEPVVK				3	Spectrum10575 scans:17285,	15506861	26708	0		0	-0.7	-0.7	.IPDNEGNQPIDEPVVK.	unassigned	unassigned	.IPDNEGNQPIDEPVVK.		1
334477282	1	1	659.3579	1316.7013	2	1316.6976	0.0037			0	10.73	0	16	0.19		LPEVSELEFVR				3	Spectrum22691 scans:33158,	15506861	15379	0		0	2.8	2.8	.LPEVSELEFVR.	unassigned	unassigned	.LPEVSELEFVR.		1
334476162	1	1	404.203	806.3915	2	806.3923	-0.0008			0	10.71	0	13	0.085		ALADFDR				4	Spectrum6232 scans:11667,	15506861	1772	0		0	-1	-1	.ALADFDR.	unassigned	unassigned	.ALADFDR.		1
334476244	1	1	422.7423	843.4701	2	843.4701	0			0	10.7	0	15	0.16		IGALNNIK		2 Deamidated (NQ)	0.00002200.0	4	Spectrum3378 scans:7754,	15506861	2411	0		0	0	0	.IGALNNIK. + 2 Deamidated (NQ)	unassigned	unassigned	.IGALNNIK. + 2 Deamidated (NQ)		1
334476629	1	1	509.2778	1016.541	2	1016.5398	0.0011			0	10.69	0	16	0.2		VMVLMPAEK				4	Spectrum12690 scans:21049,	15506861	6001	0		0	1.1	1.1	.VMVLMPAEK.	unassigned	unassigned	.VMVLMPAEK.		1
334476843	1	1	567.8112	1133.6078	2	1133.6081	-0.0003			0	10.67	0	16	0.18		ELGISYPTVR				9	Spectrum14344 scans:22994,	15506861	8977	0		0	-0.3	-0.3	.ELGISYPTVR.	unassigned	unassigned	.ELGISYPTVR.		1
334476737	1	1	541.8265	1081.6384	2	1081.6383	0.0001			0	10.66	0	13	0.086		LPEIVALAEK				3	Spectrum19372 scans:29129,	15506861	7416	0		0	0.1	0.1	.LPEIVALAEK.	unassigned	unassigned	.LPEIVALAEK.		1
334477397	1	1	725.9034	1449.7923	2	1449.7901	0.0022			0	10.63	0	15	0.15		VVIPLYMGTLNSK		Oxidation (M)	0.0000001000000.0	3	Spectrum18616 scans:28276,	15506861	19507	0		0	1.5	1.5	.VVIPLYMGTLNSK. + Oxidation (M)	unassigned	unassigned	.VVIPLYMGTLNSK. + Oxidation (M)		1
334476347	1	1	439.2442	876.4738	2	876.4705	0.0034			0	10.63	0	15	0.16		LFNIENK				3	Spectrum10693 scans:17429,	15506861	3133	0		0	3.9	3.9	.LFNIENK.	unassigned	unassigned	.LFNIENK.		1
334477644	1	1	915.486	1828.9575	2	1828.957	0.0004			0	10.63	0	15	0.16		VLDYLEQIELLDNPR				4	Spectrum29296 scans:41153,	15506861	27544	0		0	0.2	0.2	.VLDYLEQIELLDNPR.	unassigned	unassigned	.VLDYLEQIELLDNPR.		1
334476990	1	1	595.8414	1189.6682	2	1189.6567	0.0115			2	10.62	0	13	0.087		LNFDIERKR				2	Spectrum28159 scans:39646,	15506861	10688	0		0	9.7	9.7	.LNFDIERKR.	unassigned	unassigned	.LNFDIERKR.		1
334476238	1	1	421.76	841.5054	2	841.5134	-0.008			1	10.61	0	13	0.087		VAEVIRR				3	Spectrum8975 scans:15331,	15506861	2369	0		0	-9.5	-9.5	.VAEVIRR.	unassigned	unassigned	.VAEVIRR.		1
334475977	1	1	346.7024	691.3902	2	691.3938	-0.0036			0	10.6	0	13	0.096		LTSIMK				2	Spectrum5826 scans:11154,	15506861	654	0		0	-5.2	-5.2	.LTSIMK.	unassigned	unassigned	.LTSIMK.		1
334476344	1	1	438.7332	875.4519	2	875.4535	-0.0015			0	10.55	0	15	0.16		TCLDVLR				5	Spectrum10987 scans:17787,	15506861	3109	0		0	-1.7	-1.7	.TCLDVLR.	unassigned	unassigned	.TCLDVLR.		1
334476300	1	1	430.2541	858.4937	2	858.4923	0.0014			0	10.53	0	15	0.14		GGIGSISIR				5	Spectrum11139 scans:17974,	15506861	2772	0		0	1.6	1.6	.GGIGSISIR.	unassigned	unassigned	.GGIGSISIR.		1
334475852	1	1	300.1984	598.3822	2	598.3802	0.0019			0	10.47	0	13	0.09		LTIPR				4	Spectrum7250 scans:13043,	15506861	6	0		0	3.2	3.2	.LTIPR.	unassigned	unassigned	.LTIPR.		1
334475863	1	1	301.1889	600.3632	2	600.3595	0.0037			0	10.47	0	16	0.18		IVQNK				3	Spectrum3578 scans:8039,	15506861	38	0		0	6.2	6.2	.IVQNK.	unassigned	unassigned	.IVQNK.		1
334476233	1	1	417.7287	833.4429	2	833.4395	0.0034			0	10.45	0	14	0.13		VAINGFGR		Deamidated (NQ)	0.00020000.0	3	Spectrum12359 scans:20599,	15506861	2186	0		0	4.1	4.1	.VAINGFGR. + Deamidated (NQ)	unassigned	unassigned	.VAINGFGR. + Deamidated (NQ)		1
334476296	1	1	430.2368	858.459	2	858.4599	-0.0009			0	10.41	0	15	0.15		QYPNLPK				5	Spectrum6982 scans:12700,	15506861	2764	0		0	-1	-1	.QYPNLPK.	unassigned	unassigned	.QYPNLPK.		1
334477517	1	1	783.853	1565.6914	2	1565.6958	-0.0044			0	10.41	0	13	0.091		FAESQGGNIATNDDK				4	Spectrum4821 scans:9811,	15506861	22364	0		0	-2.8	-2.8	.FAESQGGNIATNDDK.	unassigned	unassigned	.FAESQGGNIATNDDK.		1
334476180	1	1	408.2493	814.4841	2	814.48	0.0041			0	10.41	0	17	0.24		ILAQIEK		Deamidated (NQ)	0.0002000.0	2	Spectrum6105 scans:11502,	15506861	1871	0		0	5	5	.ILAQIEK. + Deamidated (NQ)	unassigned	unassigned	.ILAQIEK. + Deamidated (NQ)		1
334477561	1	1	817.3846	1632.7546	2	1632.7599	-0.0053			0	10.41	0	14	0.12		SDLPANATDLAAGMMR				3	Spectrum20971 scans:31024,	15506861	23921	0		0	-3.2	-3.2	.SDLPANATDLAAGMMR.	unassigned	unassigned	.SDLPANATDLAAGMMR.		1
334477143	1	1	620.816	1239.6174	2	1239.6169	0.0005			0	10.39	0	14	0.12		TISVMLYNGDK				3	Spectrum14434 scans:23097,	15506861	12297	0		0	0.4	0.4	.TISVMLYNGDK.	unassigned	unassigned	.TISVMLYNGDK.		1
334476714	1	1	532.7724	1063.5302	2	1063.5219	0.0083			1	10.37	0	16	0.18		LNEIKNGMK		Oxidation (M); 2 Deamidated (NQ)	0.020002010.0	3	Spectrum7490 scans:13360,	15506861	7061	0		0	7.8	7.8	.LNEIKNGMK. + Oxidation (M); 2 Deamidated (NQ)	unassigned	unassigned	.LNEIKNGMK. + Oxidation (M); 2 Deamidated (NQ)		1
334476036	1	1	366.2023	730.3901	2	730.3973	-0.0072			0	10.37	0	19	0.4		LSDIAGR				2	Spectrum4554 scans:9471,	15506861	988	0		0	-9.9	-9.9	.LSDIAGR.	unassigned	unassigned	.LSDIAGR.		1
334476268	1	1	425.753	849.4914	2	849.496	-0.0045			1	10.36	0	13	0.092		IIKAYDK				4	Spectrum6759 scans:12396,	15506861	2544	0		0	-5.3	-5.3	.IIKAYDK.	unassigned	unassigned	.IIKAYDK.		1
334476924	1	1	582.3292	1162.6438	2	1162.6386	0.0051			0	10.34	0	15	0.17		FVLSFNIPNL				4	Spectrum23002 scans:33508,	15506861	9892	0		0	4.4	4.4	.FVLSFNIPNL.	unassigned	unassigned	.FVLSFNIPNL.		1
334476297	1	1	430.2419	858.4692	2	858.4698	-0.0006			0	10.33	0	14	0.13		EVIEELK				5	Spectrum7606 scans:13511,	15506861	2766	0		0	-0.7	-0.7	.EVIEELK.	unassigned	unassigned	.EVIEELK.		1
334476308	1	1	433.2425	864.4704	2	864.4705	-0.0001			1	10.28	0	13	0.094		FNNLKTK		Deamidated (NQ)	0.0200000.0	4	Spectrum15215 scans:23962,	15506861	2847	0		0	-0.1	-0.1	.FNNLKTK. + Deamidated (NQ)	unassigned	unassigned	.FNNLKTK. + Deamidated (NQ)		1
334476671	1	1	523.7767	1045.5389	2	1045.5444	-0.0055			1	10.28	0	17	0.28		LEKWLNDK		Deamidated (NQ)	0.00000200.0	3	Spectrum5663 scans:10949,	15506861	6593	0		0	-5.3	-5.3	.LEKWLNDK. + Deamidated (NQ)	unassigned	unassigned	.LEKWLNDK. + Deamidated (NQ)		1
334476094	1	1	380.2396	758.4647	2	758.465	-0.0003			1	10.25	0	16	0.22		LTERLK				4	Spectrum8173 scans:14250,	15506861	1212	0		0	-0.4	-0.4	.LTERLK.	unassigned	unassigned	.LTERLK.		1
334476232	1	1	417.2312	832.4478	2	832.4403	0.0076			1	10.24	0	15	0.17		SVKTEGGR				5	Spectrum10229 scans:16876,	15506861	2176	0		0	9.1	9.1	.SVKTEGGR.	unassigned	unassigned	.SVKTEGGR.		1
334476335	1	1	437.2557	872.4967	2	872.5014	-0.0047			1	10.23	0	16	0.19		IIRAMNR				4	Spectrum5754 scans:11068,	15506861	3053	0		0	-5.4	-5.4	.IIRAMNR.	unassigned	unassigned	.IIRAMNR.		1
334476628	1	1	508.7862	1015.5579	2	1015.5549	0.003			0	10.22	0	17	0.24		EIINAESLK				6	Spectrum10309 scans:16971,	15506861	5978	0		0	3	3	.EIINAESLK.	unassigned	unassigned	.EIINAESLK.		1
334476376	1	1	451.2362	900.4579	2	900.4593	-0.0014			0	10.21	0	13	0.095		YFLTETK				3	Spectrum7713 scans:13662,	15506861	3429	0		0	-1.6	-1.6	.YFLTETK.	unassigned	unassigned	.YFLTETK.		1
334476625	1	1	507.7965	1013.5785	2	1013.5757	0.0028			0	10.18	0	16	0.24		AVGEVLPTTK				5	Spectrum7458 scans:13323,	15506861	5921	0		0	2.8	2.8	.AVGEVLPTTK.	unassigned	unassigned	.AVGEVLPTTK.		1
334476273	1	1	426.7217	851.4289	2	851.429	-0.0001			0	10.17	0	13	0.096		SQYWLR				4	Spectrum10827 scans:17589,	15506861	2600	0		0	-0.1	-0.1	.SQYWLR.	unassigned	unassigned	.SQYWLR.		1
334475962	1	1	337.7076	673.4005	2	673.401	-0.0005			0	10.16	0	14	0.14		DVLISK				4	Spectrum3331 scans:7688,	15506861	564	0		0	-0.7	-0.7	.DVLISK.	unassigned	unassigned	.DVLISK.		1
334476002	1	1	350.7029	699.3911	2	699.3915	-0.0004			0	10.15	0	13	0.097		NSLPIR		Deamidated (NQ)	0.200000.0	4	Spectrum7125 scans:12884,	15506861	761	0		0	-0.6	-0.6	.NSLPIR. + Deamidated (NQ)	unassigned	unassigned	.NSLPIR. + Deamidated (NQ)		1
334477065	1	1	607.3604	1212.7063	2	1212.7077	-0.0015			0	10.14	0	13	0.097		ILESEIIQLR				5	Spectrum19194 scans:28922,	15506861	11406	0		0	-1.2	-1.2	.ILESEIIQLR.	unassigned	unassigned	.ILESEIIQLR.		1
334476007	1	1	350.7346	699.4545	2	699.4531	0.0015			0	10.14	0	13	0.097		VIDLLK				4	Spectrum12539 scans:20847,	15506861	768	0		0	2.1	2.1	.VIDLLK.	unassigned	unassigned	.VIDLLK.		1
334476445	1	1	466.7744	931.5342	2	931.5338	0.0004			0	10.1	0	13	0.12		TLSTLEIR				3	Spectrum11621 scans:18582,	15506861	4022	0		0	0.4	0.4	.TLSTLEIR.	unassigned	unassigned	.TLSTLEIR.		1
334477066	1	1	607.7834	1213.5522	2	1213.5536	-0.0014			0	10.1	0	13	0.098		LNDEYTMTVK		Deamidated (NQ)	0.0200000000.0	3	Spectrum9197 scans:15628,	15506861	11421	0		0	-1.2	-1.2	.LNDEYTMTVK. + Deamidated (NQ)	unassigned	unassigned	.LNDEYTMTVK. + Deamidated (NQ)		1
334476096	1	1	380.2401	758.4657	2	758.465	0.0006			0	10.07	0	16	0.23		AVLTTVR				4	Spectrum3884 scans:8477,	15506861	1214	0		0	0.8	0.8	.AVLTTVR.	unassigned	unassigned	.AVLTTVR.		1
334476291	1	1	429.7212	857.4278	2	857.4218	0.006			1	10.06	0	13	0.099		YGFGRMK				2	Spectrum4372 scans:9204,	15506861	2739	0		0	7	7	.YGFGRMK.	unassigned	unassigned	.YGFGRMK.		1
334476626	1	1	508.2773	1014.5401	2	1014.5458	-0.0057			0	9.98	0	14	0.14		QQLQTEIR				5	Spectrum4350 scans:9174,	15506861	5945	0		0	-5.6	-5.6	.QQLQTEIR.	unassigned	unassigned	.QQLQTEIR.		1
334476754	1	1	550.814	1099.6135	2	1099.6125	0.001			0	9.97	0	14	0.15		LIIPDTVNSK		Deamidated (NQ)	0.0000000200.0	5	Spectrum12449 scans:20726,	15506861	7946	0		0	0.9	0.9	.LIIPDTVNSK. + Deamidated (NQ)	unassigned	unassigned	.LIIPDTVNSK. + Deamidated (NQ)		1
334475929	1	1	327.1697	652.3249	2	652.3254	-0.0005			0	9.97	0	13	0.1		MFLDK				3	Spectrum7549 scans:13439,	15506861	357	0		0	-0.8	-0.8	.MFLDK.	unassigned	unassigned	.MFLDK.		1
334476205	1	1	412.223	822.4315	2	822.4276	0.0039			0	9.96	0	15	0.19		FVFPGEK				4	Spectrum17108 scans:26474,	15506861	1991	0		0	4.7	4.7	.FVFPGEK.	unassigned	unassigned	.FVFPGEK.		1
334475978	1	1	346.708	691.4015	2	691.4017	-0.0002			0	9.94	0	13	0.1		LAVYAR				2	Spectrum7477 scans:13346,	15506861	659	0		0	-0.3	-0.3	.LAVYAR.	unassigned	unassigned	.LAVYAR.		1
334477572	1	1	554.9644	1661.8713	3	1661.8723	-0.0011			0	9.93	0	17	0.29		LTDLTNIVVTETESK				5	Spectrum20068 scans:29972,	15506861	24601	0		0	-0.7	-0.7	.LTDLTNIVVTETESK.	unassigned	unassigned	.LTDLTNIVVTETESK.		1
334476585	1	1	499.2251	996.4356	2	996.4335	0.0021			0	9.92	0	13	0.1		AIDCYAER				4	Spectrum2969 scans:7183,	15506861	5469	0		0	2.1	2.1	.AIDCYAER.	unassigned	unassigned	.AIDCYAER.		1
334476834	1	1	565.8063	1129.598	2	1129.5979	0.0001			1	9.9	0	14	0.15		LAQTIVKDNQ		Deamidated (NQ)	0.0000000002.0	4	Spectrum10409 scans:17090,	15506861	8841	0		0	0.1	0.1	.LAQTIVKDNQ. + Deamidated (NQ)	unassigned	unassigned	.LAQTIVKDNQ. + Deamidated (NQ)		1
334476444	1	1	466.7502	931.4859	2	931.4862	-0.0003			0	9.89	0	15	0.19		SEIEEVVK				5	Spectrum6926 scans:12619,	15506861	4011	0		0	-0.3	-0.3	.SEIEEVVK.	unassigned	unassigned	.SEIEEVVK.		1
334476582	1	1	498.7484	995.4821	2	995.4811	0.001			0	9.87	0	13	0.11		LLDEDTYK				5	Spectrum6672 scans:12275,	15506861	5446	0		0	1	1	.LLDEDTYK.	unassigned	unassigned	.LLDEDTYK.		1
334477621	1	1	583.331	1746.9711	3	1746.9702	0.0009			0	9.87	0	14	0.14		IIGELIHPIAMDQGLK				4	Spectrum21943 scans:32303,	15506861	26329	0		0	0.5	0.5	.IIGELIHPIAMDQGLK.	unassigned	unassigned	.IIGELIHPIAMDQGLK.		1
334475886	1	1	309.2046	616.3946	2	616.3948	-0.0002			0	9.84	0	15	0.18		IIPFK				3	Spectrum10867 scans:17638,	15506861	137	0		0	-0.3	-0.3	.IIPFK.	unassigned	unassigned	.IIPFK.		1
334477386	1	1	721.3828	1440.7511	2	1440.75	0.001			0	9.84	0	14	0.16		LDATLPPDPVFEK				4	Spectrum18726 scans:28403,	15506861	19264	0		0	0.7	0.7	.LDATLPPDPVFEK.	unassigned	unassigned	.LDATLPPDPVFEK.		1
334476412	1	1	456.719	911.4235	2	911.4236	-0.0001			0	9.83	0	13	0.1		DFSSDTLK				6	Spectrum6597 scans:12177,	15506861	3714	0		0	-0.1	-0.1	.DFSSDTLK.	unassigned	unassigned	.DFSSDTLK.		1
334477452	1	1	500.3051	1497.8936	3	1497.8879	0.0057			2	9.81	0	13	0.1		KLVSLSDVVRPASK				5	Spectrum13510 scans:22013,	15506861	20565	0		0	3.8	3.8	.KLVSLSDVVRPASK.	unassigned	unassigned	.KLVSLSDVVRPASK.		1
334477684	1	1	1052.0156	2102.0167	2	2102.0201	-0.0034			0	9.81	0	15	0.19		ALEIISNDENIDMIENAAK				5	Spectrum23752 scans:34386,	15506861	30953	0		0	-1.6	-1.6	.ALEIISNDENIDMIENAAK.	unassigned	unassigned	.ALEIISNDENIDMIENAAK.		1
334476053	1	1	368.211	734.4074	2	734.4075	-0.0001			1	9.8	0	13	0.11		FKVDAR				4	Spectrum3270 scans:7602,	15506861	1055	0		0	-0.1	-0.1	.FKVDAR.	unassigned	unassigned	.FKVDAR.		1
334476371	1	1	450.2633	898.5121	2	898.5124	-0.0003			0	9.79	0	13	0.1		GDIPIGTVK				3	Spectrum8638 scans:14850,	15506861	3395	0		0	-0.3	-0.3	.GDIPIGTVK.	unassigned	unassigned	.GDIPIGTVK.		1
334477535	1	1	790.8607	1579.7068	2	1579.7042	0.0026			0	9.78	0	13	0.11		FEYDEPEASPATPK				4	Spectrum9699 scans:16235,	15506861	22782	0		0	1.6	1.6	.FEYDEPEASPATPK.	unassigned	unassigned	.FEYDEPEASPATPK.		1
334477619	1	1	873.4067	1744.7989	2	1744.7978	0.0012			0	9.77	0	14	0.15		YENYQEMSINDLVK				4	Spectrum19988 scans:29879,	15506861	26297	0		0	0.7	0.7	.YENYQEMSINDLVK.	unassigned	unassigned	.YENYQEMSINDLVK.		1
334476046	1	1	367.6951	733.3757	2	733.3759	-0.0002			0	9.76	0	13	0.13		EVSFPR				4	Spectrum6658 scans:12257,	15506861	1031	0		0	-0.3	-0.3	.EVSFPR.	unassigned	unassigned	.EVSFPR.		1
334477435	1	1	740.8811	1479.7476	2	1479.7457	0.002			0	9.73	0	16	0.23		FGLSGISSIEDDIK				3	Spectrum24856 scans:35671,	15506861	20187	0		0	1.4	1.4	.FGLSGISSIEDDIK.	unassigned	unassigned	.FGLSGISSIEDDIK.		1
334477649	1	1	921.4752	1840.9359	2	1840.9353	0.0006			0	9.71	0	17	0.29		TDIDALPIQENVMNLR				4	Spectrum24928 scans:35751,	15506861	27724	0		0	0.3	0.3	.TDIDALPIQENVMNLR.	unassigned	unassigned	.TDIDALPIQENVMNLR.		1
334476136	1	1	394.2323	786.45	2	786.4487	0.0013			0	9.71	0	15	0.19		TPISEIK				4	Spectrum4584 scans:9506,	15506861	1495	0		0	1.7	1.7	.TPISEIK.	unassigned	unassigned	.TPISEIK.		1
334476591	1	1	500.2476	998.4806	2	998.4855	-0.0049			0	9.69	0	13	0.11		IAELCHEK				3	Spectrum7922 scans:13929,	15506861	5549	0		0	-4.9	-4.9	.IAELCHEK.	unassigned	unassigned	.IAELCHEK.		1
334476675	1	1	524.7931	1047.5716	2	1047.5713	0.0003			0	9.69	0	15	0.19		LLSQLFGDR				5	Spectrum19616 scans:29449,	15506861	6669	0		0	0.3	0.3	.LLSQLFGDR.	unassigned	unassigned	.LLSQLFGDR.		1
334477614	1	1	868.8843	1735.7541	2	1735.7577	-0.0036			0	9.68	0	13	0.11		ADIDYGFAEADTTYGK				5	Spectrum16067 scans:25052,	15506861	26118	0		0	-2.1	-2.1	.ADIDYGFAEADTTYGK.	unassigned	unassigned	.ADIDYGFAEADTTYGK.		1
334476429	1	1	459.2538	916.4931	2	916.4865	0.0065			0	9.67	0	18	0.38		VLSEINDK				4	Spectrum3411 scans:7801,	15506861	3844	0		0	7.1	7.1	.VLSEINDK.	unassigned	unassigned	.VLSEINDK.		1
334476707	1	1	531.2696	1060.5247	2	1060.5229	0.0018			0	9.66	0	16	0.24		YGLSYYPAK				3	Spectrum11246 scans:18099,	15506861	6984	0		0	1.7	1.7	.YGLSYYPAK.	unassigned	unassigned	.YGLSYYPAK.		1
334476265	1	1	425.7364	849.4582	2	849.463	-0.0048			1	9.65	0	16	0.25		LESVMKK		Oxidation (M)	0.0000100.0	4	Spectrum3883 scans:8475,	15506861	2535	0		0	-5.7	-5.7	.LESVMKK. + Oxidation (M)	unassigned	unassigned	.LESVMKK. + Oxidation (M)		1
334476453	1	1	470.7407	939.4669	2	939.4661	0.0008			1	9.63	0	13	0.12		SGKSAYAEK				4	Spectrum5744 scans:11057,	15506861	4170	0		0	0.9	0.9	.SGKSAYAEK.	unassigned	unassigned	.SGKSAYAEK.		1
334476750	1	1	547.8086	1093.6027	2	1093.6066	-0.0039			2	9.63	0	13	0.13		EKFRVMLR		Oxidation (M)	0.00000100.0	4	Spectrum15201 scans:23947,	15506861	7765	0		0	-3.6	-3.6	.EKFRVMLR. + Oxidation (M)	unassigned	unassigned	.EKFRVMLR. + Oxidation (M)		1
334476975	1	1	592.8351	1183.6556	2	1183.6561	-0.0005			0	9.61	0	14	0.16		SVIGQGAPTVAGK				3	Spectrum7198 scans:12972,	15506861	10522	0		0	-0.4	-0.4	.SVIGQGAPTVAGK.	unassigned	unassigned	.SVIGQGAPTVAGK.		1
334476350	1	1	439.7529	877.4913	2	877.4909	0.0004			0	9.59	0	14	0.15		LTAEAVFK				2	Spectrum13197 scans:21648,	15506861	3159	0		0	0.5	0.5	.LTAEAVFK.	unassigned	unassigned	.LTAEAVFK.		1
334477601	1	1	848.913	1695.8115	2	1695.8138	-0.0023			0	9.59	0	16	0.23		ADISQNMINYIETGK				3	Spectrum24680 scans:35472,	15506861	25191	0		0	-1.4	-1.4	.ADISQNMINYIETGK.	unassigned	unassigned	.ADISQNMINYIETGK.		1
334476580	1	1	498.2385	994.4624	2	994.4607	0.0016			0	9.55	0	15	0.21		VEGNSVDFK		Deamidated (NQ)	0.000200000.0	5	Spectrum5249 scans:10401,	15506861	5419	0		0	1.6	1.6	.VEGNSVDFK. + Deamidated (NQ)	unassigned	unassigned	.VEGNSVDFK. + Deamidated (NQ)		1
334475888	1	1	310.1832	618.3518	2	618.3489	0.0029			0	9.54	0	13	0.11		FPLSR				2	Spectrum6012 scans:11378,	15506861	141	0		0	4.7	4.7	.FPLSR.	unassigned	unassigned	.FPLSR.		1
334475916	1	1	318.1911	634.3677	2	634.369	-0.0013			0	9.52	0	15	0.18		IFNLK		Deamidated (NQ)	0.00200.0	4	Spectrum11575 scans:18505,	15506861	237	0		0	-2	-2	.IFNLK. + Deamidated (NQ)	unassigned	unassigned	.IFNLK. + Deamidated (NQ)		1
334477399	1	1	727.9269	1453.8393	2	1453.8392	0.0002			0	9.46	0	13	0.11		ILDNNEVLLAVLK		Deamidated (NQ)	0.0000200000000.0	3	Spectrum33239 scans:46882,	15506861	19576	0		0	0.1	0.1	.ILDNNEVLLAVLK. + Deamidated (NQ)	unassigned	unassigned	.ILDNNEVLLAVLK. + Deamidated (NQ)		1
334476732	1	1	539.7624	1077.5102	2	1077.5018	0.0084			0	9.45	0	14	0.16		YIQSFYEK		Deamidated (NQ)	0.00200000.0	4	Spectrum2668 scans:6775,	15506861	7325	0		0	7.8	7.8	.YIQSFYEK. + Deamidated (NQ)	unassigned	unassigned	.YIQSFYEK. + Deamidated (NQ)		1
334477196	1	1	636.3641	1270.7136	2	1270.7245	-0.0109			1	9.42	0	15	0.21		LEELSKALNVR				3	Spectrum16507 scans:25562,	15506861	13625	0		0	-8.6	-8.6	.LEELSKALNVR.	unassigned	unassigned	.LEELSKALNVR.		1
334476518	1	1	487.2692	972.5238	2	972.524	-0.0002			0	9.4	0	15	0.21		IEVQLQSR		Deamidated (NQ)	0.00000200.0	4	Spectrum10212 scans:16857,	15506861	4856	0		0	-0.2	-0.2	.IEVQLQSR. + Deamidated (NQ)	unassigned	unassigned	.IEVQLQSR. + Deamidated (NQ)		1
334476427	1	1	458.7584	915.5023	2	915.5025	-0.0002			0	9.4	0	15	0.22		GLIDETLR				3	Spectrum9705 scans:16242,	15506861	3813	0		0	-0.2	-0.2	.GLIDETLR.	unassigned	unassigned	.GLIDETLR.		1
334477398	1	1	727.9162	1453.8178	2	1453.8141	0.0038			0	9.38	0	13	0.12		VPTPTGSVVDLTIR				3	Spectrum18501 scans:28148,	15506861	19574	0		0	2.6	2.6	.VPTPTGSVVDLTIR.	unassigned	unassigned	.VPTPTGSVVDLTIR.		1
334476258	1	1	424.2498	846.485	2	846.4851	-0.0001			0	9.36	0	14	0.17		FELIPTK				2	Spectrum14656 scans:23346,	15506861	2480	0		0	-0.1	-0.1	.FELIPTK.	unassigned	unassigned	.FELIPTK.		1
334476221	1	1	414.271	826.5275	2	826.5276	-0.0001			0	9.36	0	13	0.12		IALNVLGK				2	Spectrum8320 scans:14440,	15506861	2096	0		0	-0.1	-0.1	.IALNVLGK.	unassigned	unassigned	.IALNVLGK.		1
334476186	1	1	409.7259	817.4372	2	817.4368	0.0004			0	9.34	0	17	0.31		DAAMLIGK				4	Spectrum9424 scans:15911,	15506861	1924	0		0	0.5	0.5	.DAAMLIGK.	unassigned	unassigned	.DAAMLIGK.		1
334476120	1	1	388.221	774.4275	2	774.4235	0.0039			1	9.33	0	16	0.29		ITEKQR		Deamidated (NQ)	0.000020.0	2	Spectrum14875 scans:23591,	15506861	1389	0		0	5	5	.ITEKQR. + Deamidated (NQ)	unassigned	unassigned	.ITEKQR. + Deamidated (NQ)		1
334476086	1	1	379.7418	757.4691	2	757.4698	-0.0007			0	9.32	0	14	0.18		NSALLLK				4	Spectrum7650 scans:13573,	15506861	1196	0		0	-0.9	-0.9	.NSALLLK.	unassigned	unassigned	.NSALLLK.		1
334476663	1	1	523.2855	1044.5565	2	1044.5604	-0.0039			1	9.32	0	14	0.15		LEKWLNDK				4	Spectrum6375 scans:11870,	15506861	6577	0		0	-3.7	-3.7	.LEKWLNDK.	unassigned	unassigned	.LEKWLNDK.		1
334476940	1	1	585.8183	1169.622	2	1169.6292	-0.0071			1	9.26	0	14	0.15		LNASLPPDSKK		Deamidated (NQ)	0.02000000000.0	3	Spectrum8864 scans:15171,	15506861	10091	0		0	-6.1	-6.1	.LNASLPPDSKK. + Deamidated (NQ)	unassigned	unassigned	.LNASLPPDSKK. + Deamidated (NQ)		1
334477382	1	1	716.8614	1431.7083	2	1431.7093	-0.001			0	9.26	0	15	0.19		VDDNVTIGEITEK				5	Spectrum14131 scans:22748,	15506861	18970	0		0	-0.7	-0.7	.VDDNVTIGEITEK.	unassigned	unassigned	.VDDNVTIGEITEK.		1
334476005	1	1	350.7337	699.4529	2	699.4531	-0.0002			1	9.24	0	13	0.12		IDLLKV				2	Spectrum11289 scans:18153,	15506861	766	0		0	-0.3	-0.3	.IDLLKV.	unassigned	unassigned	.IDLLKV.		1
334477603	1	1	853.3681	1704.7216	2	1704.7236	-0.002			0	9.24	0	13	0.12		YVLGTCPSCSYDGAR				4	Spectrum11241 scans:18093,	15506861	25303	0		0	-1.2	-1.2	.YVLGTCPSCSYDGAR.	unassigned	unassigned	.YVLGTCPSCSYDGAR.		1
334477540	1	1	800.931	1599.8475	2	1599.8468	0.0007			0	9.23	0	16	0.26		SIVIGTGNLNEADAVK				4	Spectrum14611 scans:23296,	15506861	23178	0		0	0.4	0.4	.SIVIGTGNLNEADAVK.	unassigned	unassigned	.SIVIGTGNLNEADAVK.		1
334477536	1	1	794.4255	1586.8365	2	1586.8225	0.014			1	9.23	0	15	0.19		MNEEVEIVGIKPTK		Deamidated (NQ)	0.02000000000000.0	3	Spectrum12711 scans:21075,	15506861	22958	0		0	8.8	8.8	.MNEEVEIVGIKPTK. + Deamidated (NQ)	unassigned	unassigned	.MNEEVEIVGIKPTK. + Deamidated (NQ)		1
334476099	1	1	380.6952	759.3758	2	759.3763	-0.0005			0	9.22	0	14	0.19		IDNQLR		2 Deamidated (NQ)	0.002200.0	4	Spectrum6206 scans:11635,	15506861	1218	0		0	-0.7	-0.7	.IDNQLR. + 2 Deamidated (NQ)	unassigned	unassigned	.IDNQLR. + 2 Deamidated (NQ)		1
334476166	1	1	404.2435	806.4725	2	806.4724	0.0001			0	9.17	0	13	0.13		MLFVAVK				5	Spectrum15277 scans:24031,	15506861	1785	0		0	0.1	0.1	.MLFVAVK.	unassigned	unassigned	.MLFVAVK.		1
334477698	1	1	721.0463	2160.1172	3	2160.1136	0.0035			1	9.17	0	16	0.25		ETGLKPVMLDDGVIAFEQAK				3	Spectrum24515 scans:35284,	15506861	31378	0		0	1.6	1.6	.ETGLKPVMLDDGVIAFEQAK.	unassigned	unassigned	.ETGLKPVMLDDGVIAFEQAK.		1
334476176	1	1	408.2347	814.4549	2	814.4548	0			1	9.14	0	15	0.2		NIDKTPK				5	Spectrum7296 scans:13103,	15506861	1866	0		0	0	0	.NIDKTPK.	unassigned	unassigned	.NIDKTPK.		1
334476627	1	1	508.3186	1014.6226	2	1014.6226	0.0001			0	9.13	0	13	0.12		IAVPSIIFR				2	Spectrum23609 scans:34204,	15506861	5956	0		0	0.1	0.1	.IAVPSIIFR.	unassigned	unassigned	.IAVPSIIFR.		1
334476832	1	1	564.3381	1126.6617	2	1126.6598	0.0019			0	9.1	0	13	0.12		GAVELAELVVK				3	Spectrum21565 scans:31789,	15506861	8772	0		0	1.7	1.7	.GAVELAELVVK.	unassigned	unassigned	.GAVELAELVVK.		1
334476827	1	1	562.8027	1123.5908	2	1123.5914	-0.0006			0	9.06	0	15	0.22		IPDYIFTQK				4	Spectrum15885 scans:24836,	15506861	8677	0		0	-0.5	-0.5	.IPDYIFTQK.	unassigned	unassigned	.IPDYIFTQK.		1
334476791	1	1	556.7559	1111.4973	2	1111.4968	0.0005			0	9.06	0	13	0.12		EYNTGCQIK				3	Spectrum1865 scans:5312,	15506861	8380	0		0	0.4	0.4	.EYNTGCQIK.	unassigned	unassigned	.EYNTGCQIK.		1
334476994	1	1	596.8201	1191.6256	2	1191.6248	0.0008			0	9.06	0	15	0.23		QGQEVVITYR				5	Spectrum9119 scans:15520,	15506861	10750	0		0	0.7	0.7	.QGQEVVITYR.	unassigned	unassigned	.QGQEVVITYR.		1
334477691	1	1	711.0292	2130.0657	3	2130.0633	0.0023			0	9.03	0	15	0.23		YDEWPGQTQIVIPLTDQK				5	Spectrum25102 scans:35939,	15506861	31155	0		0	1.1	1.1	.YDEWPGQTQIVIPLTDQK.	unassigned	unassigned	.YDEWPGQTQIVIPLTDQK.		1
334475894	1	1	315.6853	629.356	2	629.3571	-0.0011			0	8.97	0	13	0.13		LPCLK				2	Spectrum5580 scans:10838,	15506861	168	0		0	-1.7	-1.7	.LPCLK.	unassigned	unassigned	.LPCLK.		1
334476235	1	1	418.7378	835.461	2	835.4626	-0.0016			0	8.91	0	14	0.2		GFIMIQK				5	Spectrum12331 scans:20559,	15506861	2204	0		0	-1.9	-1.9	.GFIMIQK.	unassigned	unassigned	.GFIMIQK.		1
334476574	1	1	497.2409	992.4672	2	992.4716	-0.0044			0	8.91	0	13	0.15		NYPAEPFR				6	Spectrum9125 scans:15528,	15506861	5366	0		0	-4.4	-4.4	.NYPAEPFR.	unassigned	unassigned	.NYPAEPFR.		1
334477151	1	1	623.3382	1244.6618	2	1244.6612	0.0006			0	8.91	0	17	0.38		TIASGQVTNIIE				5	Spectrum16199 scans:25209,	15506861	12491	0		0	0.5	0.5	.TIASGQVTNIIE.	unassigned	unassigned	.TIASGQVTNIIE.		1
334476106	1	1	383.1921	764.3697	2	764.3705	-0.0008			0	8.9	0	14	0.19		DLQFDK				4	Spectrum6072 scans:11461,	15506861	1289	0		0	-1	-1	.DLQFDK.	unassigned	unassigned	.DLQFDK.		1
334476159	1	1	403.7058	805.3971	2	805.4004	-0.0033			0	8.89	0	13	0.13		ISDALCK				2	Spectrum3624 scans:8101,	15506861	1754	0		0	-4.1	-4.1	.ISDALCK.	unassigned	unassigned	.ISDALCK.		1
334475924	1	1	319.1808	636.3471	2	636.3483	-0.0012			0	8.89	0	13	0.15		FLQTK		Deamidated (NQ)	0.00200.0	2	Spectrum4435 scans:9299,	15506861	280	0		0	-1.9	-1.9	.FLQTK. + Deamidated (NQ)	unassigned	unassigned	.FLQTK. + Deamidated (NQ)		1
334477105	1	1	612.2825	1222.5505	2	1222.5506	-0.0001			0	8.87	0	13	0.13		YSFSGAESFTK				5	Spectrum12621 scans:20958,	15506861	11674	0		0	-0.1	-0.1	.YSFSGAESFTK.	unassigned	unassigned	.YSFSGAESFTK.		1
334476895	1	1	577.7727	1153.5308	2	1153.5325	-0.0017			0	8.84	0	14	0.17		DLAEFTEAMK				4	Spectrum18477 scans:28122,	15506861	9613	0		0	-1.5	-1.5	.DLAEFTEAMK.	unassigned	unassigned	.DLAEFTEAMK.		1
334476888	1	1	575.2942	1148.5738	2	1148.5713	0.0025			0	8.83	0	13	0.14		GTSWETVIEK				6	Spectrum14346 scans:22996,	15506861	9481	0		0	2.2	2.2	.GTSWETVIEK.	unassigned	unassigned	.GTSWETVIEK.		1
334476904	1	1	578.8322	1155.6499	2	1155.6499	-0.0001			0	8.82	0	13	0.14		IDIIIDNVNK				3	Spectrum25912 scans:36880,	15506861	9683	0		0	-0.1	-0.1	.IDIIIDNVNK.	unassigned	unassigned	.IDIIIDNVNK.		1
334476243	1	1	422.7421	843.4696	2	843.4701	-0.0005			0	8.75	0	15	0.25		IIALNNGK		2 Deamidated (NQ)	0.00002200.0	4	Spectrum7595 scans:13496,	15506861	2409	0		0	-0.6	-0.6	.IIALNNGK. + 2 Deamidated (NQ)	unassigned	unassigned	.IIALNNGK. + 2 Deamidated (NQ)		1
334477528	1	1	788.4376	1574.8607	2	1574.8742	-0.0135			1	8.74	0	16	0.27		DMVTVFVADKPLLK				3	Spectrum18419 scans:28058,	15506861	22701	0		0	-8.6	-8.6	.DMVTVFVADKPLLK.	unassigned	unassigned	.DMVTVFVADKPLLK.		1
334476319	1	1	435.2294	868.4442	2	868.4364	0.0078			0	8.69	0	13	0.14		IYESVMK				2	Spectrum8299 scans:14412,	15506861	2917	0		0	9	9	.IYESVMK.	unassigned	unassigned	.IYESVMK.		1
334477496	1	1	775.4084	1548.8022	2	1548.8035	-0.0013			0	8.69	0	16	0.29		VYEIGGGDLVEGTIK				4	Spectrum17732 scans:27254,	15506861	22076	0		0	-0.8	-0.8	.VYEIGGGDLVEGTIK.	unassigned	unassigned	.VYEIGGGDLVEGTIK.		1
334477355	1	1	698.3401	1394.6657	2	1394.6677	-0.002			0	8.67	0	14	0.21		NNADSLIYQTEK				4	Spectrum14169 scans:22792,	15506861	17924	0		0	-1.4	-1.4	.NNADSLIYQTEK.	unassigned	unassigned	.NNADSLIYQTEK.		1
334477100	1	1	610.3343	1218.654	2	1218.6431	0.011			2	8.63	0	16	0.28		ITTMKRYYK		Oxidation (M)	0.000100000.0	2	Spectrum19636 scans:29476,	15506861	11553	0		0	9	9	.ITTMKRYYK. + Oxidation (M)	unassigned	unassigned	.ITTMKRYYK. + Oxidation (M)		1
334477200	1	1	637.3226	1272.6307	2	1272.635	-0.0043			0	8.63	0	13	0.17		YYTTVGNGTAVK				4	Spectrum5902 scans:11244,	15506861	13667	0		0	-3.4	-3.4	.YYTTVGNGTAVK.	unassigned	unassigned	.YYTTVGNGTAVK.		1
334476255	1	1	424.2326	846.4506	2	846.4447	0.0059			0	8.61	0	17	0.4		LGDSTNLK				3	Spectrum9889 scans:16470,	15506861	2470	0		0	7	7	.LGDSTNLK.	unassigned	unassigned	.LGDSTNLK.		1
334476590	1	1	499.8162	997.6178	2	997.6172	0.0006			0	8.56	0	13	0.14		PITVTGAVLK				3	Spectrum17960 scans:27525,	15506861	5532	0		0	0.6	0.6	.PITVTGAVLK.	unassigned	unassigned	.PITVTGAVLK.		1
334476202	1	1	412.219	822.4235	2	822.4235	0			1	8.54	0	13	0.17		LNRYQK		2 Deamidated (NQ)	0.020020.0	2	Spectrum11308 scans:18178,	15506861	1987	0		0	0	0	.LNRYQK. + 2 Deamidated (NQ)	unassigned	unassigned	.LNRYQK. + 2 Deamidated (NQ)		1
334475937	1	1	332.1946	662.3747	2	662.3752	-0.0005			1	8.54	0	16	0.32		VLQRF		Deamidated (NQ)	0.00200.0	3	Spectrum5634 scans:10909,	15506861	407	0		0	-0.8	-0.8	.VLQRF. + Deamidated (NQ)	unassigned	unassigned	.VLQRF. + Deamidated (NQ)		1
334475905	1	1	317.2021	632.3897	2	632.3931	-0.0034			0	8.51	0	14	0.18		IIIMK		Oxidation (M)	0.00010.0	4	Spectrum6320 scans:11792,	15506861	196	0		0	-5.4	-5.4	.IIIMK. + Oxidation (M)	unassigned	unassigned	.IIIMK. + Oxidation (M)		1
334477671	1	1	686.0364	2055.0873	3	2055.0848	0.0025			1	8.46	0	16	0.33		DAGITPDKIDDILLVGGSTR				4	Spectrum26218 scans:37242,	15506861	30197	0		0	1.2	1.2	.DAGITPDKIDDILLVGGSTR.	unassigned	unassigned	.DAGITPDKIDDILLVGGSTR.		1
334477213	1	1	642.3532	1282.6917	2	1282.6955	-0.0038			0	8.46	0	14	0.19		GLACPEPVVLTK				5	Spectrum12682 scans:21039,	15506861	14099	0		0	-3	-3	.GLACPEPVVLTK.	unassigned	unassigned	.GLACPEPVVLTK.		1
334477152	1	1	623.3389	1244.6633	2	1244.6612	0.0021			0	8.44	0	17	0.42		AILEQAGTSIDK				5	Spectrum9624 scans:16148,	15506861	12492	0		0	1.7	1.7	.AILEQAGTSIDK.	unassigned	unassigned	.AILEQAGTSIDK.		1
334476081	1	1	379.6825	757.3504	2	757.3507	-0.0004			0	8.44	0	13	0.14		NDPWAR				3	Spectrum3497 scans:7923,	15506861	1183	0		0	-0.5	-0.5	.NDPWAR.	unassigned	unassigned	.NDPWAR.		1
334476926	1	1	582.8297	1163.6447	2	1163.6438	0.001			0	8.41	0	15	0.25		LGTLNQYLIK		2 Deamidated (NQ)	0.0000220000.0	4	Spectrum19008 scans:28715,	15506861	9941	0		0	0.9	0.9	.LGTLNQYLIK. + 2 Deamidated (NQ)	unassigned	unassigned	.LGTLNQYLIK. + 2 Deamidated (NQ)		1
334477197	1	1	636.3676	1270.7205	2	1270.7132	0.0073			0	8.37	0	14	0.22		QGIGAQLLSAALK		2 Deamidated (NQ)	0.2000020000000.0	8	Spectrum16394 scans:25427,	15506861	13626	0		0	5.7	5.7	.QGIGAQLLSAALK. + 2 Deamidated (NQ)	unassigned	unassigned	.QGIGAQLLSAALK. + 2 Deamidated (NQ)		1
334476391	1	1	452.2352	902.4558	2	902.4498	0.006			0	8.37	0	13	0.15		ITNSWGPK		Deamidated (NQ)	0.00200000.0	4	Spectrum6782 scans:12429,	15506861	3501	0		0	6.6	6.6	.ITNSWGPK. + Deamidated (NQ)	unassigned	unassigned	.ITNSWGPK. + Deamidated (NQ)		1
334475865	1	1	301.1889	600.3632	2	600.3595	0.0037			0	8.36	0	16	0.29		IALER				2	Spectrum3344 scans:7707,	15506861	40	0		0	6.2	6.2	.IALER.	unassigned	unassigned	.IALER.		1
334476074	1	1	375.2131	748.4116	2	748.4119	-0.0003			0	8.36	0	16	0.32		VFENIK				3	Spectrum7976 scans:13995,	15506861	1103	0		0	-0.4	-0.4	.VFENIK.	unassigned	unassigned	.VFENIK.		1
334477729	1	1	1186.5709	2371.1273	2	2371.1213	0.006			0	8.32	0	16	0.32		GCNIIGITGDVSPDEQDALPTAK		Deamidated (NQ)	0.00000000000000020000000.0	3	Spectrum20039 scans:29938,	15506861	32737	0		0	2.5	2.5	.GCNIIGITGDVSPDEQDALPTAK. + Deamidated (NQ)	unassigned	unassigned	.GCNIIGITGDVSPDEQDALPTAK. + Deamidated (NQ)		1
334476017	1	1	360.7055	719.3964	2	719.3966	-0.0002			1	8.31	0	14	0.2		SFGPKGK				2	Spectrum10214 scans:16859,	15506861	875	0		0	-0.3	-0.3	.SFGPKGK.	unassigned	unassigned	.SFGPKGK.		1
334477400	1	1	728.9267	1455.8388	2	1455.8409	-0.0021			0	8.3	0	13	0.15		IVLLGAGASNTTIAR				3	Spectrum15659 scans:24537,	15506861	19625	0		0	-1.4	-1.4	.IVLLGAGASNTTIAR.	unassigned	unassigned	.IVLLGAGASNTTIAR.		1
334476588	1	1	499.2459	996.4773	2	996.4764	0.0009			0	8.3	0	13	0.15		IDDSAVSYK				2	Spectrum17515 scans:26974,	15506861	5473	0		0	0.9	0.9	.IDDSAVSYK.	unassigned	unassigned	.IDDSAVSYK.		1
334477509	1	1	779.4342	1556.8538	2	1556.8596	-0.0057			1	8.26	0	16	0.34		CLLPSITKEDILR				3	Spectrum25009 scans:35839,	15506861	22244	0		0	-3.7	-3.7	.CLLPSITKEDILR.	unassigned	unassigned	.CLLPSITKEDILR.		1
334476905	1	1	579.2956	1156.5766	2	1156.5764	0.0002			1	8.21	0	14	0.23		SFDYSKPVSK				5	Spectrum4515 scans:9419,	15506861	9716	0		0	0.2	0.2	.SFDYSKPVSK.	unassigned	unassigned	.SFDYSKPVSK.		1
334477434	1	1	740.3474	1478.6803	2	1478.6824	-0.0021			0	8.2	0	13	0.19		FGTENIAQGPAMSR		Deamidated (NQ)	0.00002000000000.0	3	Spectrum18786 scans:28470,	15506861	20149	0		0	-1.4	-1.4	.FGTENIAQGPAMSR. + Deamidated (NQ)	unassigned	unassigned	.FGTENIAQGPAMSR. + Deamidated (NQ)		1
334476535	1	1	490.7562	979.4978	2	979.4974	0.0004			1	8.16	0	16	0.31		LYEANKDK				4	Spectrum3763 scans:8297,	15506861	4999	0		0	0.4	0.4	.LYEANKDK.	unassigned	unassigned	.LYEANKDK.		1
334476013	1	1	354.6893	707.3641	2	707.3643	-0.0001			0	8.14	0	16	0.31		LDFWK				5	Spectrum17286 scans:26680,	15506861	802	0		0	-0.1	-0.1	.LDFWK.	unassigned	unassigned	.LDFWK.		1
334476323	1	1	435.7729	869.5312	2	869.5334	-0.0022			0	8.13	0	13	0.15		LLVLNNGK				2	Spectrum11728 scans:19020,	15506861	2941	0		0	-2.5	-2.5	.LLVLNNGK.	unassigned	unassigned	.LLVLNNGK.		1
334476378	1	1	451.2422	900.4698	2	900.4705	-0.0007			0	8.12	0	13	0.16		APIPNDFK				5	Spectrum8309 scans:14426,	15506861	3432	0		0	-0.8	-0.8	.APIPNDFK.	unassigned	unassigned	.APIPNDFK.		1
334476132	1	1	393.7394	785.4641	2	785.4647	-0.0005			0	8.11	0	13	0.18		LAALGVNK		Deamidated (NQ)	0.00000020.0	2	Spectrum10141 scans:16770,	15506861	1480	0		0	-0.6	-0.6	.LAALGVNK. + Deamidated (NQ)	unassigned	unassigned	.LAALGVNK. + Deamidated (NQ)		1
334477156	1	1	624.8326	1247.6507	2	1247.651	-0.0002			0	8.11	0	16	0.36		VANNLEQGLYK				3	Spectrum4543 scans:9455,	15506861	12625	0		0	-0.2	-0.2	.VANNLEQGLYK.	unassigned	unassigned	.VANNLEQGLYK.		1
334477224	1	1	645.3484	1288.6822	2	1288.685	-0.0027			0	8.11	0	16	0.31		IIGDAFPAVVCK				3	Spectrum17378 scans:26795,	15506861	14345	0		0	-2.1	-2.1	.IIGDAFPAVVCK.	unassigned	unassigned	.IIGDAFPAVVCK.		1
334476567	1	1	496.3035	990.5925	2	990.5862	0.0063			1	8.05	0	13	0.16		IVSIFQKR		Deamidated (NQ)	0.00000200.0	3	Spectrum18780 scans:28464,	15506861	5319	0		0	6.4	6.4	.IVSIFQKR. + Deamidated (NQ)	unassigned	unassigned	.IVSIFQKR. + Deamidated (NQ)		1
334476417	1	1	457.253	912.4914	2	912.4851	0.0063			1	8.04	0	13	0.16		RGLMPNPK		Deamidated (NQ)	0.00000200.0	7	Spectrum7601 scans:13504,	15506861	3743	0		0	6.9	6.9	.RGLMPNPK. + Deamidated (NQ)	unassigned	unassigned	.RGLMPNPK. + Deamidated (NQ)		1
334476351	1	1	440.2181	878.4216	2	878.4241	-0.0025			0	8.01	0	14	0.25		MEVEMIK				4	Spectrum10590 scans:17303,	15506861	3161	0		0	-2.8	-2.8	.MEVEMIK.	unassigned	unassigned	.MEVEMIK.		1
334476741	1	1	544.7955	1087.5765	2	1087.5873	-0.0108			0	8	0	16	0.4		INIASIATER		Deamidated (NQ)	0.0200000000.0	3	Spectrum20767 scans:30784,	15506861	7599	0		0	-9.9	-9.9	.INIASIATER. + Deamidated (NQ)	unassigned	unassigned	.INIASIATER. + Deamidated (NQ)		1
334476032	1	1	365.2183	728.422	2	728.4181	0.004			0	8	0	14	0.21		ILQEAR				2	Spectrum11035 scans:17847,	15506861	964	0		0	5.5	5.5	.ILQEAR.	unassigned	unassigned	.ILQEAR.		1
334476861	1	1	569.78	1137.5455	2	1137.5376	0.0079			1	7.99	0	15	0.3		QVQMFEVKQ		2 Deamidated (NQ)	0.202000000.0	3	Spectrum14564 scans:23244,	15506861	9127	0		0	6.9	6.9	.QVQMFEVKQ. + 2 Deamidated (NQ)	unassigned	unassigned	.QVQMFEVKQ. + 2 Deamidated (NQ)		1
334476200	1	1	412.2008	822.3871	2	822.3871	-0.0001			0	7.98	0	13	0.18		QYNELR		Deamidated (NQ)	0.200000.0	3	Spectrum2714 scans:6840,	15506861	1983	0		0	-0.1	-0.1	.QYNELR. + Deamidated (NQ)	unassigned	unassigned	.QYNELR. + Deamidated (NQ)		1
334477437	1	1	494.5823	1480.725	3	1480.7231	0.0018			1	7.94	0	14	0.24		QKENISLDEFMK				5	Spectrum16940 scans:26271,	15506861	20210	0		0	1.2	1.2	.QKENISLDEFMK.	unassigned	unassigned	.QKENISLDEFMK.		1
334476175	1	1	408.2346	814.4547	2	814.4548	-0.0001			0	7.94	0	15	0.26		IEQAINK				2	Spectrum8587 scans:14788,	15506861	1865	0		0	-0.1	-0.1	.IEQAINK.	unassigned	unassigned	.IEQAINK.		1
334476877	1	1	572.8269	1143.6392	2	1143.6499	-0.0107			1	7.92	0	16	0.36		IEKALQVNTK		Deamidated (NQ)	0.0000000200.0	2	Spectrum24364 scans:35095,	15506861	9331	0		0	-9.4	-9.4	.IEKALQVNTK. + Deamidated (NQ)	unassigned	unassigned	.IEKALQVNTK. + Deamidated (NQ)		1
334477411	1	1	732.9208	1463.827	2	1463.8235	0.0035			0	7.88	0	13	0.17		INEIPADPELLLK				4	Spectrum23495 scans:34073,	15506861	19852	0		0	2.4	2.4	.INEIPADPELLLK.	unassigned	unassigned	.INEIPADPELLLK.		1
334477314	1	1	675.3475	1348.6805	2	1348.6874	-0.0069			0	7.88	0	16	0.36		IDLQIAEGYQAK		Deamidated (NQ)	0.000200000000.0	3	Spectrum7526 scans:13409,	15506861	16291	0		0	-5.1	-5.1	.IDLQIAEGYQAK. + Deamidated (NQ)	unassigned	unassigned	.IDLQIAEGYQAK. + Deamidated (NQ)		1
334476457	1	1	471.823	941.6315	2	941.6314	0.0001			0	7.86	0	13	0.16		VLFPLLLK				4	Spectrum29647 scans:41616,	15506861	4217	0		0	0.1	0.1	.VLFPLLLK.	unassigned	unassigned	.VLFPLLLK.		1
334476133	1	1	393.7395	785.4644	2	785.4647	-0.0003			0	7.86	0	13	0.19		LDLGGIAK				2	Spectrum12864 scans:21261,	15506861	1481	0		0	-0.4	-0.4	.LDLGGIAK.	unassigned	unassigned	.LDLGGIAK.		1
334477030	1	1	602.8284	1203.6422	2	1203.6459	-0.0037			2	7.86	0	16	0.34		ITSNKEEVKR		Deamidated (NQ)	0.0002000000.0	3	Spectrum18999 scans:28705,	15506861	11055	0		0	-3.1	-3.1	.ITSNKEEVKR. + Deamidated (NQ)	unassigned	unassigned	.ITSNKEEVKR. + Deamidated (NQ)		1
334476510	1	1	325.1627	972.4662	3	972.4737	-0.0075			1	7.84	0	13	0.16		LDADNNRR				2	Spectrum2764 scans:6901,	15506861	4841	0		0	-7.7	-7.7	.LDADNNRR.	unassigned	unassigned	.LDADNNRR.		1
334476425	1	1	458.7582	915.5019	2	915.5025	-0.0007			0	7.82	0	15	0.32		VLTGNIDGK				5	Spectrum3875 scans:8466,	15506861	3810	0		0	-0.8	-0.8	.VLTGNIDGK.	unassigned	unassigned	.VLTGNIDGK.		1
334476079	1	1	379.226	756.4374	2	756.4381	-0.0007			0	7.8	0	13	0.17		ITIPDAK				2	Spectrum7107 scans:12859,	15506861	1172	0		0	-0.9	-0.9	.ITIPDAK.	unassigned	unassigned	.ITIPDAK.		1
334476080	1	1	379.2319	756.4492	2	756.4494	-0.0002			0	7.79	0	13	0.17		DIQLLR				3	Spectrum7439 scans:13298,	15506861	1175	0		0	-0.3	-0.3	.DIQLLR.	unassigned	unassigned	.DIQLLR.		1
334477264	1	1	653.8196	1305.6246	2	1305.6235	0.0011			0	7.79	0	14	0.22		TAVNGTCLEVNK		Deamidated (NQ)	0.000200000000.0	5	Spectrum7060 scans:12799,	15506861	14990	0		0	0.8	0.8	.TAVNGTCLEVNK. + Deamidated (NQ)	unassigned	unassigned	.TAVNGTCLEVNK. + Deamidated (NQ)		1
334476495	1	1	483.2399	964.4652	2	964.4722	-0.007			1	7.77	0	13	0.21		MSDPKMIK		Oxidation (M)	0.00000100.0	4	Spectrum4598 scans:9525,	15506861	4679	0		0	-7.3	-7.3	.MSDPKMIK. + Oxidation (M)	unassigned	unassigned	.MSDPKMIK. + Oxidation (M)		1
334476224	1	1	415.2558	828.497	2	828.4929	0.0041			2	7.75	0	13	0.17		IEQRKR				2	Spectrum6968 scans:12681,	15506861	2126	0		0	4.9	4.9	.IEQRKR.	unassigned	unassigned	.IEQRKR.		1
334476466	1	1	474.7116	947.4086	2	947.4059	0.0028			0	7.74	0	13	0.17		YYCDSIK				3	Spectrum3618 scans:8092,	15506861	4308	0		0	3	3	.YYCDSIK.	unassigned	unassigned	.YYCDSIK.		1
334476077	1	1	378.6968	755.3789	2	755.3813	-0.0024			0	7.74	0	13	0.17		ITHEQK		Deamidated (NQ)	0.000020.0	2	Spectrum5818 scans:11144,	15506861	1143	0		0	-3.2	-3.2	.ITHEQK. + Deamidated (NQ)	unassigned	unassigned	.ITHEQK. + Deamidated (NQ)		1
334476191	1	1	410.6808	819.347	2	819.3473	-0.0003			0	7.73	0	13	0.17		SYYEMK				2	Spectrum3734 scans:8259,	15506861	1946	0		0	-0.4	-0.4	.SYYEMK.	unassigned	unassigned	.SYYEMK.		1
334476076	1	1	375.7108	749.4071	2	749.4072	-0.0001			0	7.73	0	15	0.3		IEGYLR				3	Spectrum8071 scans:14118,	15506861	1110	0		0	-0.1	-0.1	.IEGYLR.	unassigned	unassigned	.IEGYLR.		1
334476346	1	1	439.2371	876.4597	2	876.4593	0.0004			0	7.72	0	14	0.23		IVPEYEK				2	Spectrum3373 scans:7748,	15506861	3131	0		0	0.5	0.5	.IVPEYEK.	unassigned	unassigned	.IVPEYEK.		1
334476257	1	1	424.2469	846.4793	2	846.4811	-0.0018			0	7.72	0	13	0.21		TLLSASAGK				4	Spectrum4205 scans:8958,	15506861	2478	0		0	-2.1	-2.1	.TLLSASAGK.	unassigned	unassigned	.TLLSASAGK.		1
334477741	1	1	904.8684	4519.3057	5	4519.3151	-0.0094			1	7.72	0	13	0.2		NLLEFPIDIDLLIAINRWCNSYIHTGFFLSQNWLVER				2	Spectrum14761 scans:23467,	15506861	35800	0		0	-2.1	-2.1	.NLLEFPIDIDLLIAINRWCNSYIHTGFFLSQNWLVER.	unassigned	unassigned	.NLLEFPIDIDLLIAINRWCNSYIHTGFFLSQNWLVER.		1
334476938	1	1	585.343	1168.6714	2	1168.6703	0.001			0	7.69	0	13	0.2		SLVELVPVGEK				4	Spectrum17890 scans:27447,	15506861	10082	0		0	0.9	0.9	.SLVELVPVGEK.	unassigned	unassigned	.SLVELVPVGEK.		1
334476709	1	1	531.7515	1061.4884	2	1061.4989	-0.0105			0	7.67	0	13	0.2		LNTIENSDR		Deamidated (NQ)	0.020000000.0	3	Spectrum10975 scans:17771,	15506861	7014	0		0	-9.9	-9.9	.LNTIENSDR. + Deamidated (NQ)	unassigned	unassigned	.LNTIENSDR. + Deamidated (NQ)		1
334476073	1	1	375.213	748.4115	2	748.4119	-0.0004			0	7.65	0	16	0.38		LNNLFK		Deamidated (NQ)	0.002000.0	5	Spectrum5095 scans:10193,	15506861	1102	0		0	-0.5	-0.5	.LNNLFK. + Deamidated (NQ)	unassigned	unassigned	.LNNLFK. + Deamidated (NQ)		1
334476758	1	1	551.32	1100.6255	2	1100.6189	0.0066			2	7.64	0	14	0.26		IEKRNAEIK		Deamidated (NQ)	0.000020000.0	2	Spectrum18146 scans:27750,	15506861	7989	0		0	6	6	.IEKRNAEIK. + Deamidated (NQ)	unassigned	unassigned	.IEKRNAEIK. + Deamidated (NQ)		1
334476343	1	1	437.7533	873.492	2	873.496	-0.004			0	7.61	0	17	0.47		VTIDWLK				2	Spectrum8431 scans:14588,	15506861	3076	0		0	-4.6	-4.6	.VTIDWLK.	unassigned	unassigned	.VTIDWLK.		1
334477596	1	1	565.6041	1693.7906	3	1693.7907	-0.0002			1	7.59	0	15	0.31		FAESQGGNIATNDDKK				5	Spectrum3352 scans:7718,	15506861	25141	0		0	-0.1	-0.1	.FAESQGGNIATNDDKK.	unassigned	unassigned	.FAESQGGNIATNDDKK.		1
334476534	1	1	490.236	978.4574	2	978.4559	0.0015			0	7.57	0	13	0.22		FAPSQSWR		Deamidated (NQ)	0.00002000.0	3	Spectrum14384 scans:23038,	15506861	4987	0		0	1.5	1.5	.FAPSQSWR. + Deamidated (NQ)	unassigned	unassigned	.FAPSQSWR. + Deamidated (NQ)		1
334476293	1	1	429.7373	857.46	2	857.4607	-0.0006			0	7.56	0	13	0.2		LNLDQVR		Deamidated (NQ)	0.0200000.0	3	Spectrum7182 scans:12951,	15506861	2743	0		0	-0.7	-0.7	.LNLDQVR. + Deamidated (NQ)	unassigned	unassigned	.LNLDQVR. + Deamidated (NQ)		1
334477315	1	1	675.8089	1349.6032	2	1349.5955	0.0077			0	7.56	0	13	0.18		DNAVALAEECMK				4	Spectrum13737 scans:22290,	15506861	16308	0		0	5.7	5.7	.DNAVALAEECMK.	unassigned	unassigned	.DNAVALAEECMK.		1
334476066	1	1	374.2234	746.4323	2	746.4326	-0.0004			0	7.52	0	15	0.34		LNYPLK				2	Spectrum4537 scans:9448,	15506861	1090	0		0	-0.5	-0.5	.LNYPLK.	unassigned	unassigned	.LNYPLK.		1
334476088	1	1	380.2215	758.4284	2	758.4286	-0.0002			0	7.51	0	17	0.51		VVSDAIR				3	Spectrum7412 scans:13259,	15506861	1206	0		0	-0.3	-0.3	.VVSDAIR.	unassigned	unassigned	.VVSDAIR.		1
334475920	1	1	318.1913	634.3681	2	634.369	-0.0009			0	7.49	0	15	0.29		LYLGGI				2	Spectrum7247 scans:13039,	15506861	249	0		0	-1.4	-1.4	.LYLGGI.	unassigned	unassigned	.LYLGGI.		1
334476038	1	1	366.2369	730.4593	2	730.4589	0.0004			1	7.49	0	13	0.18		LTELKK				2	Spectrum5781 scans:11100,	15506861	997	0		0	0.5	0.5	.LTELKK.	unassigned	unassigned	.LTELKK.		1
334477106	1	1	613.2897	1224.5648	2	1224.5631	0.0017			0	7.47	0	13	0.18		INEGLFMMNR		Deamidated (NQ)	0.0000000020.0	2	Spectrum20983 scans:31039,	15506861	11776	0		0	1.4	1.4	.INEGLFMMNR. + Deamidated (NQ)	unassigned	unassigned	.INEGLFMMNR. + Deamidated (NQ)		1
334476242	1	1	422.7357	843.4569	2	843.4603	-0.0034			0	7.41	0	13	0.18		LIQWER				2	Spectrum6900 scans:12587,	15506861	2402	0		0	-4	-4	.LIQWER.	unassigned	unassigned	.LIQWER.		1
334475901	1	1	317.1837	632.3529	2	632.3533	-0.0005			0	7.4	0	17	0.48		FEPIK				3	Spectrum5839 scans:11171,	15506861	191	0		0	-0.8	-0.8	.FEPIK.	unassigned	unassigned	.FEPIK.		1
334476315	1	1	434.27	866.5254	2	866.5225	0.0029			1	7.39	0	13	0.18		PLKPAVNK		Deamidated (NQ)	0.00000020.0	4	Spectrum12857 scans:21252,	15506861	2875	0		0	3.3	3.3	.PLKPAVNK. + Deamidated (NQ)	unassigned	unassigned	.PLKPAVNK. + Deamidated (NQ)		1
334477695	1	1	1080.6137	2159.2127	2	2159.2202	-0.0074			2	7.38	0	13	0.18		GVGKTSILVQFGLDKLLQDK		Deamidated (NQ)	0.00000000000000000200.0	2	Spectrum11754 scans:19140,	15506861	31368	0		0	-3.4	-3.4	.GVGKTSILVQFGLDKLLQDK. + Deamidated (NQ)	unassigned	unassigned	.GVGKTSILVQFGLDKLLQDK. + Deamidated (NQ)		1
334477006	1	1	599.344	1196.6734	2	1196.6765	-0.003			2	7.37	0	13	0.18		TSAKKTISAYK				3	Spectrum34500 scans:48849,	15506861	10906	0		0	-2.5	-2.5	.TSAKKTISAYK.	unassigned	unassigned	.TSAKKTISAYK.		1
334476872	1	1	571.2804	1140.5462	2	1140.5451	0.0011			0	7.35	0	14	0.26		YGIIEEDFR				3	Spectrum16384 scans:25416,	15506861	9234	0		0	1	1	.YGIIEEDFR.	unassigned	unassigned	.YGIIEEDFR.		1
334477647	1	1	918.4644	1834.9142	2	1834.9135	0.0007			0	7.35	0	16	0.37		METNVPGIYGVGDVIQK		Oxidation (M)	0.10000000000000000.0	4	Spectrum18650 scans:28314,	15506861	27657	0		0	0.4	0.4	.METNVPGIYGVGDVIQK. + Oxidation (M)	unassigned	unassigned	.METNVPGIYGVGDVIQK. + Oxidation (M)		1
334477172	1	1	632.3185	1262.6225	2	1262.6335	-0.011			1	7.35	0	16	0.38		FFKNLGFNFK		2 Deamidated (NQ)	0.0002000200.0	3	Spectrum23228 scans:33767,	15506861	13322	0		0	-8.7	-8.7	.FFKNLGFNFK. + 2 Deamidated (NQ)	unassigned	unassigned	.FFKNLGFNFK. + 2 Deamidated (NQ)		1
334477393	1	1	723.3915	1444.7685	2	1444.7773	-0.0087			2	7.34	0	16	0.44		TINLDEKIKQNK		2 Deamidated (NQ)	0.002000000020.0	2	Spectrum16127 scans:25124,	15506861	19393	0		0	-6	-6	.TINLDEKIKQNK. + 2 Deamidated (NQ)	unassigned	unassigned	.TINLDEKIKQNK. + 2 Deamidated (NQ)		1
334477376	1	1	711.3618	1420.709	2	1420.7198	-0.0109			1	7.33	0	16	0.39		FKDGDLITVDGNK				2	Spectrum15094 scans:23830,	15506861	18631	0		0	-7.7	-7.7	.FKDGDLITVDGNK.	unassigned	unassigned	.FKDGDLITVDGNK.		1
334476332	1	1	437.2317	872.4489	2	872.4466	0.0023			0	7.33	0	13	0.18		AFMYTIK				4	Spectrum12402 scans:20663,	15506861	3043	0		0	2.6	2.6	.AFMYTIK.	unassigned	unassigned	.AFMYTIK.		1
334477157	1	1	625.784	1249.5534	2	1249.5431	0.0104			0	7.32	0	13	0.19		PENMIICDSR		Oxidation (M)	0.0001000000.0	3	Spectrum8594 scans:14796,	15506861	12665	0		0	8.3	8.3	.PENMIICDSR. + Oxidation (M)	unassigned	unassigned	.PENMIICDSR. + Oxidation (M)		1
334476214	1	1	412.7294	823.4442	2	823.444	0.0003			0	7.32	0	13	0.19		NSVYTIK				6	Spectrum4132 scans:8840,	15506861	2043	0		0	0.4	0.4	.NSVYTIK.	unassigned	unassigned	.NSVYTIK.		1
334476128	1	1	390.2239	778.4333	2	778.4337	-0.0004			1	7.3	0	15	0.31		YAERIK				2	Spectrum4784 scans:9767,	15506861	1415	0		0	-0.5	-0.5	.YAERIK.	unassigned	unassigned	.YAERIK.		1
334476135	1	1	394.2244	786.4342	2	786.4348	-0.0006			1	7.27	0	13	0.23		LNLRDR		Deamidated (NQ)	0.020000.0	2	Spectrum4812 scans:9800,	15506861	1491	0		0	-0.8	-0.8	.LNLRDR. + Deamidated (NQ)	unassigned	unassigned	.LNLRDR. + Deamidated (NQ)		1
334477211	1	1	641.8833	1281.752	2	1281.7405	0.0116			1	7.26	0	13	0.19		VNPTGLRLGINK		Deamidated (NQ)	0.020000000000.0	2	Spectrum24277 scans:34996,	15506861	14058	0		0	9.1	9.1	.VNPTGLRLGINK. + Deamidated (NQ)	unassigned	unassigned	.VNPTGLRLGINK. + Deamidated (NQ)		1
334476250	1	1	424.2101	846.4057	2	846.4083	-0.0026			0	7.24	0	15	0.35		ENLSNIR		2 Deamidated (NQ)	0.0200200.0	2	Spectrum9346 scans:15817,	15506861	2460	0		0	-3.1	-3.1	.ENLSNIR. + 2 Deamidated (NQ)	unassigned	unassigned	.ENLSNIR. + 2 Deamidated (NQ)		1
334476963	1	1	590.2874	1178.5603	2	1178.5567	0.0035			0	7.23	0	15	0.34		IEDELGYNAR				3	Spectrum8890 scans:15214,	15506861	10356	0		0	3	3	.IEDELGYNAR.	unassigned	unassigned	.IEDELGYNAR.		1
334476693	1	1	529.8082	1057.6018	2	1057.6019	-0.0001			0	7.19	0	15	0.32		EAGLILVDTK				3	Spectrum13679 scans:22219,	15506861	6905	0		0	-0.1	-0.1	.EAGLILVDTK.	unassigned	unassigned	.EAGLILVDTK.		1
334477554	1	1	814.4359	1626.8573	2	1626.8545	0.0028			0	7.19	0	15	0.32		FVLYPELDLDYLK				4	Spectrum31658 scans:44437,	15506861	23828	0		0	1.7	1.7	.FVLYPELDLDYLK.	unassigned	unassigned	.FVLYPELDLDYLK.		1
334477201	1	1	637.3752	1272.7358	2	1272.7363	-0.0005			0	7.18	0	13	0.24		MLSELVLLDLK				4	Spectrum29910 scans:41960,	15506861	13678	0		0	-0.4	-0.4	.MLSELVLLDLK.	unassigned	unassigned	.MLSELVLLDLK.		1
334476139	1	1	395.7087	789.4029	2	789.4021	0.0008			0	7.17	0	16	0.39		ISEAGWK				4	Spectrum4577 scans:9498,	15506861	1536	0		0	1	1	.ISEAGWK.	unassigned	unassigned	.ISEAGWK.		1
334476177	1	1	408.2347	814.4549	2	814.4548	0.0001			0	7.16	0	15	0.31		IIANEVR		Deamidated (NQ)	0.0002000.0	2	Spectrum7211 scans:12988,	15506861	1867	0		0	0.1	0.1	.IIANEVR. + Deamidated (NQ)	unassigned	unassigned	.IIANEVR. + Deamidated (NQ)		1
334477131	1	1	617.3093	1232.604	2	1232.6037	0.0003			0	7.14	0	15	0.32		IGFTPDEEIGR				4	Spectrum13434 scans:21923,	15506861	12065	0		0	0.2	0.2	.IGFTPDEEIGR.	unassigned	unassigned	.IGFTPDEEIGR.		1
334477634	1	1	899.5108	1797.007	2	1797.0247	-0.0177			2	7.14	0	13	0.22		IDVILAKQDINNLKAK		2 Deamidated (NQ)	0.0000000000220000.0	2	Spectrum34981 scans:49481,	15506861	27152	0		0	-9.8	-9.8	.IDVILAKQDINNLKAK. + 2 Deamidated (NQ)	unassigned	unassigned	.IDVILAKQDINNLKAK. + 2 Deamidated (NQ)		1
334476272	1	1	426.2241	850.4336	2	850.4337	-0.0001			0	7.13	0	13	0.2		WVEYVR				5	Spectrum9620 scans:16143,	15506861	2581	0		0	-0.1	-0.1	.WVEYVR.	unassigned	unassigned	.WVEYVR.		1
334476194	1	1	411.703	821.3915	2	821.3919	-0.0004			0	7.12	0	13	0.23		LDNANFK		Deamidated (NQ)	0.0000200.0	2	Spectrum3566 scans:8021,	15506861	1965	0		0	-0.5	-0.5	.LDNANFK. + Deamidated (NQ)	unassigned	unassigned	.LDNANFK. + Deamidated (NQ)		1
334476301	1	1	430.7399	859.4652	2	859.4651	0.0001			0	7.09	0	16	0.45		ELETQLK				4	Spectrum3632 scans:8114,	15506861	2781	0		0	0.1	0.1	.ELETQLK.	unassigned	unassigned	.ELETQLK.		1
334476792	1	1	556.7583	1111.502	2	1111.5033	-0.0012			0	7.05	0	13	0.2		SYSQEELEK				2	Spectrum2911 scans:7106,	15506861	8383	0		0	-1.1	-1.1	.SYSQEELEK.	unassigned	unassigned	.SYSQEELEK.		1
334477385	1	1	719.8557	1437.6969	2	1437.6929	0.004			0	7.05	0	16	0.4		PFVHDIYEQYK				2	Spectrum24174 scans:34878,	15506861	19174	0		0	2.8	2.8	.PFVHDIYEQYK.	unassigned	unassigned	.PFVHDIYEQYK.		1
334475926	1	1	322.1576	642.3006	2	642.3013	-0.0007			0	7.03	0	13	0.2		FDAYK				2	Spectrum6138 scans:11547,	15506861	322	0		0	-1.1	-1.1	.FDAYK.	unassigned	unassigned	.FDAYK.		1
334476600	1	1	501.2669	1000.5192	2	1000.5189	0.0003			0	7.01	0	13	0.21		AQELGENIK				5	Spectrum3957 scans:8589,	15506861	5606	0		0	0.3	0.3	.AQELGENIK.	unassigned	unassigned	.AQELGENIK.		1
334477427	1	1	492.9398	1475.7975	3	1475.7871	0.0104			1	6.99	0	17	0.55		AKSPSIFNIEEIK		Deamidated (NQ)	0.0000000200000.0	3	Spectrum11190 scans:18033,	15506861	20064	0		0	7	7	.AKSPSIFNIEEIK. + Deamidated (NQ)	unassigned	unassigned	.AKSPSIFNIEEIK. + Deamidated (NQ)		1
334476488	1	1	480.2919	958.5692	2	958.5633	0.0059			1	6.98	0	13	0.24		GILQMRLK		Deamidated (NQ)	0.00020000.0	3	Spectrum11845 scans:19479,	15506861	4566	0		0	6.2	6.2	.GILQMRLK. + Deamidated (NQ)	unassigned	unassigned	.GILQMRLK. + Deamidated (NQ)		1
334476451	1	1	468.7737	935.5329	2	935.5328	0.0002			0	6.96	0	13	0.2		IYGLEITK				4	Spectrum13946 scans:22536,	15506861	4115	0		0	0.2	0.2	.IYGLEITK.	unassigned	unassigned	.IYGLEITK.		1
334476526	1	1	488.2491	974.4836	2	974.4821	0.0015			0	6.96	0	16	0.46		LDTFTHNK				2	Spectrum20854 scans:30886,	15506861	4895	0		0	1.5	1.5	.LDTFTHNK.	unassigned	unassigned	.LDTFTHNK.		1
334476338	1	1	437.7477	873.4809	2	873.4821	-0.0011			1	6.94	0	17	0.53		LSRQGWK				2	Spectrum4189 scans:8931,	15506861	3070	0		0	-1.3	-1.3	.LSRQGWK.	unassigned	unassigned	.LSRQGWK.		1
334477658	1	1	644.3527	1930.0362	3	1930.0411	-0.005			1	6.94	0	16	0.43		DFTSTLTLIVEKPNQPK				2	Spectrum24782 scans:35587,	15506861	28781	0		0	-2.6	-2.6	.DFTSTLTLIVEKPNQPK.	unassigned	unassigned	.DFTSTLTLIVEKPNQPK.		1
334476329	1	1	436.2761	870.5376	2	870.5399	-0.0023			2	6.93	0	13	0.2		ILKERGR				3	Spectrum11804 scans:19306,	15506861	3001	0		0	-2.6	-2.6	.ILKERGR.	unassigned	unassigned	.ILKERGR.		1
334477056	1	1	605.8151	1209.6157	2	1209.6063	0.0094			0	6.92	0	16	0.49		IMLFSSLNQR		2 Deamidated (NQ)	0.0000000220.0	3	Spectrum8716 scans:14955,	15506861	11268	0		0	7.8	7.8	.IMLFSSLNQR. + 2 Deamidated (NQ)	unassigned	unassigned	.IMLFSSLNQR. + 2 Deamidated (NQ)		1
334476137	1	1	394.233	786.4514	2	786.4487	0.0027			0	6.89	0	15	0.35		LPESLTK				2	Spectrum15109 scans:23846,	15506861	1496	0		0	3.4	3.4	.LPESLTK.	unassigned	unassigned	.LPESLTK.		1
334476408	1	1	454.2477	906.4807	2	906.4811	-0.0003			0	6.87	0	15	0.33		SFGAPTVTK				4	Spectrum6137 scans:11546,	15506861	3610	0		0	-0.3	-0.3	.SFGAPTVTK.	unassigned	unassigned	.SFGAPTVTK.		1
334477136	1	1	618.3244	1234.6342	2	1234.6227	0.0115			2	6.85	0	16	0.43		GDKDVLKMQGK		Oxidation (M); Deamidated (NQ)	0.00000001200.0	3	Spectrum11018 scans:17825,	15506861	12134	0		0	9.3	9.3	.GDKDVLKMQGK. + Oxidation (M); Deamidated (NQ)	unassigned	unassigned	.GDKDVLKMQGK. + Oxidation (M); Deamidated (NQ)		1
334477365	1	1	703.3693	1404.7241	2	1404.7136	0.0105			0	6.85	0	16	0.43		IDLEQNFIINGK		2 Deamidated (NQ)	0.000002000200.0	5	Spectrum17323 scans:26725,	15506861	18226	0		0	7.5	7.5	.IDLEQNFIINGK. + 2 Deamidated (NQ)	unassigned	unassigned	.IDLEQNFIINGK. + 2 Deamidated (NQ)		1
334476932	1	1	583.8098	1165.6051	2	1165.6019	0.0031			0	6.8	0	16	0.43		TPLFDEGFLK				3	Spectrum22837 scans:33320,	15506861	9997	0		0	2.7	2.7	.TPLFDEGFLK.	unassigned	unassigned	.TPLFDEGFLK.		1
334476439	1	1	465.7482	929.4818	2	929.4818	0			0	6.8	0	15	0.34		INQINGIR		3 Deamidated (NQ)	0.02202000.0	6	Spectrum12806 scans:21189,	15506861	3972	0		0	0	0	.INQINGIR. + 3 Deamidated (NQ)	unassigned	unassigned	.INQINGIR. + 3 Deamidated (NQ)		1
334477207	1	1	640.8192	1279.6237	2	1279.623	0.0007			0	6.79	0	17	0.54		NNQEIYQMIK				3	Spectrum13721 scans:22270,	15506861	13952	0		0	0.5	0.5	.NNQEIYQMIK.	unassigned	unassigned	.NNQEIYQMIK.		1
334477718	1	1	773.7344	2318.1813	3	2318.1657	0.0156			1	6.77	0	16	0.52		VQNLESLYFKGLFAMPFDAK		Deamidated (NQ)	0.00200000000000000000.0	3	Spectrum23357 scans:33918,	15506861	32530	0		0	6.7	6.7	.VQNLESLYFKGLFAMPFDAK. + Deamidated (NQ)	unassigned	unassigned	.VQNLESLYFKGLFAMPFDAK. + Deamidated (NQ)		1
334476295	1	1	430.228	858.4414	2	858.4447	-0.0033			0	6.76	0	14	0.27		LDVVEER				2	Spectrum5331 scans:10510,	15506861	2758	0		0	-3.8	-3.8	.LDVVEER.	unassigned	unassigned	.LDVVEER.		1
334476398	1	1	452.7452	903.4759	2	903.4735	0.0024			0	6.72	0	16	0.47		AEIIAEMK				4	Spectrum9250 scans:15700,	15506861	3520	0		0	2.7	2.7	.AEIIAEMK.	unassigned	unassigned	.AEIIAEMK.		1
334476145	1	1	397.2449	792.4752	2	792.4745	0.0007			1	6.71	0	13	0.21		IEYLKK				3	Spectrum11034 scans:17846,	15506861	1596	0		0	0.9	0.9	.IEYLKK.	unassigned	unassigned	.IEYLKK.		1
334476633	1	1	509.7618	1017.5089	2	1017.5164	-0.0075			0	6.7	0	14	0.29		IEAAVNCLK		Deamidated (NQ)	0.000002000.0	4	Spectrum3579 scans:8041,	15506861	6020	0		0	-7.4	-7.4	.IEAAVNCLK. + Deamidated (NQ)	unassigned	unassigned	.IEAAVNCLK. + Deamidated (NQ)		1
334476942	1	1	586.7981	1171.5816	2	1171.5774	0.0042			0	6.69	0	13	0.23		IFGEWHQVR		Deamidated (NQ)	0.000000200.0	2	Spectrum15068 scans:23803,	15506861	10147	0		0	3.6	3.6	.IFGEWHQVR. + Deamidated (NQ)	unassigned	unassigned	.IFGEWHQVR. + Deamidated (NQ)		1
334476983	1	1	595.7929	1189.5713	2	1189.5623	0.0089			0	6.67	0	14	0.28		INPMEMWLR		Deamidated (NQ)	0.020000000.0	3	Spectrum10231 scans:16879,	15506861	10650	0		0	7.5	7.5	.INPMEMWLR. + Deamidated (NQ)	unassigned	unassigned	.INPMEMWLR. + Deamidated (NQ)		1
334477555	1	1	814.4656	1626.9166	2	1626.9232	-0.0066			0	6.61	0	13	0.25		IFGILPEAEAVDLIK				4	Spectrum31476 scans:44183,	15506861	23829	0		0	-4.1	-4.1	.IFGILPEAEAVDLIK.	unassigned	unassigned	.IFGILPEAEAVDLIK.		1
334475947	1	1	334.6913	667.3681	2	667.3693	-0.0013			0	6.58	0	13	0.22		NFFIK				3	Spectrum12358 scans:20598,	15506861	467	0		0	-1.9	-1.9	.NFFIK.	unassigned	unassigned	.NFFIK.		1
334476116	1	1	386.2431	770.4716	2	770.4762	-0.0046			1	6.58	0	13	0.26		QRNIIK				3	Spectrum14074 scans:22683,	15506861	1366	0		0	-6	-6	.QRNIIK.	unassigned	unassigned	.QRNIIK.		1
334476546	1	1	494.2774	986.5402	2	986.5396	0.0006			0	6.58	0	16	0.47		VEQITELR				4	Spectrum6545 scans:12101,	15506861	5168	0		0	0.6	0.6	.VEQITELR.	unassigned	unassigned	.VEQITELR.		1
334476363	1	1	447.7369	893.4592	2	893.4607	-0.0015			0	6.57	0	15	0.4		LDNTIYR				4	Spectrum4730 scans:9699,	15506861	3316	0		0	-1.7	-1.7	.LDNTIYR.	unassigned	unassigned	.LDNTIYR.		1
334476523	1	1	487.771	973.5274	2	973.5273	0.0002			1	6.56	0	15	0.42		FLKEFYK				2	Spectrum21925 scans:32283,	15506861	4870	0		0	0.2	0.2	.FLKEFYK.	unassigned	unassigned	.FLKEFYK.		1
334477559	1	1	816.4239	1630.8332	2	1630.8315	0.0018			0	6.55	0	15	0.42		VIPENQNLSFEVSR				2	Spectrum14559 scans:23238,	15506861	23901	0		0	1.1	1.1	.VIPENQNLSFEVSR.	unassigned	unassigned	.VIPENQNLSFEVSR.		1
334476492	1	1	481.7828	961.551	2	961.5569	-0.0059			2	6.55	0	15	0.35		IYAQRRR				2	Spectrum14836 scans:23547,	15506861	4645	0		0	-6.1	-6.1	.IYAQRRR.	unassigned	unassigned	.IYAQRRR.		1
334477727	1	1	789.3973	2365.17	3	2365.1835	-0.0135			0	6.54	0	16	0.55		EDIAASIFQAVVSQTISGLACGK		Deamidated (NQ)	0.00000000000002000000000.0	4	Spectrum34937 scans:49417,	15506861	32699	0		0	-5.7	-5.7	.EDIAASIFQAVVSQTISGLACGK. + Deamidated (NQ)	unassigned	unassigned	.EDIAASIFQAVVSQTISGLACGK. + Deamidated (NQ)		1
334477395	1	1	725.3843	1448.754	2	1448.7511	0.0029			0	6.54	0	16	0.48		TNVEGIYAIGDAVK				5	Spectrum17536 scans:27000,	15506861	19477	0		0	2	2	.TNVEGIYAIGDAVK.	unassigned	unassigned	.TNVEGIYAIGDAVK.		1
334476234	1	1	418.7112	835.4078	2	835.4109	-0.0031			1	6.53	0	14	0.29		KMGLDEK		Oxidation (M)	0.0100000.0	4	Spectrum3257 scans:7585,	15506861	2199	0		0	-3.7	-3.7	.KMGLDEK. + Oxidation (M)	unassigned	unassigned	.KMGLDEK. + Oxidation (M)		1
334475872	1	1	304.1752	606.3359	2	606.3377	-0.0018			0	6.52	0	15	0.43		IAQFK		Deamidated (NQ)	0.00200.0	2	Spectrum10810 scans:17568,	15506861	76	0		0	-3	-3	.IAQFK. + Deamidated (NQ)	unassigned	unassigned	.IAQFK. + Deamidated (NQ)		1
334476559	1	1	496.2589	990.5033	2	990.5056	-0.0022			0	6.51	0	14	0.29		ECTVEIIK				6	Spectrum9026 scans:15398,	15506861	5261	0		0	-2.2	-2.2	.ECTVEIIK.	unassigned	unassigned	.ECTVEIIK.		1
334477479	1	1	759.3608	1516.707	2	1516.7046	0.0024			0	6.5	0	13	0.22		ITTTEFGTFSNGNK		Deamidated (NQ)	0.00000000002000.0	3	Spectrum13012 scans:21431,	15506861	21323	0		0	1.6	1.6	.ITTTEFGTFSNGNK. + Deamidated (NQ)	unassigned	unassigned	.ITTTEFGTFSNGNK. + Deamidated (NQ)		1
334476498	1	1	484.2873	966.56	2	966.5538	0.0061			0	6.49	0	13	0.22		LNFSFIVK				2	Spectrum22970 scans:33470,	15506861	4722	0		0	6.3	6.3	.LNFSFIVK.	unassigned	unassigned	.LNFSFIVK.		1
334476740	1	1	542.7855	1083.5564	2	1083.556	0.0003			0	6.48	0	13	0.22		IAGPDIDEVR				4	Spectrum10056 scans:16669,	15506861	7476	0		0	0.3	0.3	.IAGPDIDEVR.	unassigned	unassigned	.IAGPDIDEVR.		1
334477010	1	1	601.8135	1201.6124	2	1201.6051	0.0073			1	6.47	0	16	0.52		QIAQSLNRDR		2 Deamidated (NQ)	0.2000002000.0	5	Spectrum5639 scans:10918,	15506861	11009	0		0	6.1	6.1	.QIAQSLNRDR. + 2 Deamidated (NQ)	unassigned	unassigned	.QIAQSLNRDR. + 2 Deamidated (NQ)		1
334476031	1	1	364.2394	726.4642	2	726.464	0.0002			0	6.46	0	13	0.23		IGSPIIK				2	Spectrum9525 scans:16029,	15506861	959	0		0	0.3	0.3	.IGSPIIK.	unassigned	unassigned	.IGSPIIK.		1
334476318	1	1	434.7666	867.5186	2	867.5178	0.0008			0	6.41	0	13	0.23		ILGEAIPR				4	Spectrum15747 scans:24648,	15506861	2906	0		0	0.9	0.9	.ILGEAIPR.	unassigned	unassigned	.ILGEAIPR.		1
334476596	1	1	500.3079	998.6012	2	998.5946	0.0066			2	6.4	0	13	0.23		PIEIMRKL				3	Spectrum8425 scans:14581,	15506861	5567	0		0	6.6	6.6	.PIEIMRKL.	unassigned	unassigned	.PIEIMRKL.		1
334476138	1	1	395.2181	788.4216	2	788.4214	0.0002			0	6.39	0	17	0.72		IVAEAMR				4	Spectrum6346 scans:11830,	15506861	1518	0		0	0.3	0.3	.IVAEAMR.	unassigned	unassigned	.IVAEAMR.		1
334477171	1	1	631.8398	1261.6651	2	1261.6666	-0.0015			0	6.36	0	17	0.62		QGEALNQYLVK				4	Spectrum12579 scans:20902,	15506861	13265	0		0	-1.2	-1.2	.QGEALNQYLVK.	unassigned	unassigned	.QGEALNQYLVK.		1
334477511	1	1	780.3881	1558.7617	2	1558.7661	-0.0044			0	6.35	0	17	0.59		VVNVTADESVMPNGK				4	Spectrum11022 scans:17829,	15506861	22266	0		0	-2.8	-2.8	.VVNVTADESVMPNGK.	unassigned	unassigned	.VVNVTADESVMPNGK.		1
334476554	1	1	495.2449	988.4752	2	988.4825	-0.0073			1	6.35	0	15	0.39		VAEEEQKR		Deamidated (NQ)	0.00000200.0	4	Spectrum8423 scans:14579,	15506861	5205	0		0	-7.4	-7.4	.VAEEEQKR. + Deamidated (NQ)	unassigned	unassigned	.VAEEEQKR. + Deamidated (NQ)		1
334477148	1	1	622.8478	1243.681	2	1243.6772	0.0038			1	6.35	0	17	0.59		LQTADNLLRAK		2 Deamidated (NQ)	0.02000200000.0	2	Spectrum29497 scans:41416,	15506861	12453	0		0	3.1	3.1	.LQTADNLLRAK. + 2 Deamidated (NQ)	unassigned	unassigned	.LQTADNLLRAK. + 2 Deamidated (NQ)		1
334476304	1	1	432.7266	863.4387	2	863.4422	-0.0035			0	6.35	0	15	0.38		ALMSLNAK		Oxidation (M); Deamidated (NQ)	0.00100200.0	2	Spectrum4909 scans:9925,	15506861	2827	0		0	-4.1	-4.1	.ALMSLNAK. + Oxidation (M); Deamidated (NQ)	unassigned	unassigned	.ALMSLNAK. + Oxidation (M); Deamidated (NQ)		1
334476491	1	1	481.2729	960.5313	2	960.5314	-0.0001			0	6.27	0	15	0.39		VMDALSVVK				2	Spectrum12917 scans:21323,	15506861	4627	0		0	-0.1	-0.1	.VMDALSVVK.	unassigned	unassigned	.VMDALSVVK.		1
334476687	1	1	528.8012	1055.5879	2	1055.5863	0.0016			0	6.22	0	13	0.29		SLPAVVDDIK				5	Spectrum14957 scans:23682,	15506861	6853	0		0	1.5	1.5	.SLPAVVDDIK.	unassigned	unassigned	.SLPAVVDDIK.		1
334477114	1	1	614.3266	1226.6386	2	1226.6441	-0.0055			2	6.21	0	14	0.34		LGMNGKDHVKK		Deamidated (NQ)	0.00020000000.0	2	Spectrum25205 scans:36055,	15506861	11855	0		0	-4.5	-4.5	.LGMNGKDHVKK. + Deamidated (NQ)	unassigned	unassigned	.LGMNGKDHVKK. + Deamidated (NQ)		1
334476811	1	1	559.8142	1117.6137	2	1117.6131	0.0006			1	6.2	0	15	0.43		LPRIYDVDK				6	Spectrum14307 scans:22952,	15506861	8547	0		0	0.5	0.5	.LPRIYDVDK.	unassigned	unassigned	.LPRIYDVDK.		1
334476564	1	1	496.2644	990.5142	2	990.5208	-0.0066			0	6.18	0	16	0.48		INLPFQMK		Deamidated (NQ)	0.00000200.0	2	Spectrum9941 scans:16534,	15506861	5274	0		0	-6.7	-6.7	.INLPFQMK. + Deamidated (NQ)	unassigned	unassigned	.INLPFQMK. + Deamidated (NQ)		1
334476976	1	1	593.7698	1185.525	2	1185.5237	0.0013			0	6.14	0	13	0.24		FCSFNIDGAR				3	Spectrum12886 scans:21287,	15506861	10551	0		0	1.1	1.1	.FCSFNIDGAR.	unassigned	unassigned	.FCSFNIDGAR.		1
334476979	1	1	595.3192	1188.6237	2	1188.6237	0			1	6.14	0	17	0.62		IENSIKIEDK		Deamidated (NQ)	0.0020000000.0	2	Spectrum24919 scans:35741,	15506861	10620	0		0	0	0	.IENSIKIEDK. + Deamidated (NQ)	unassigned	unassigned	.IENSIKIEDK. + Deamidated (NQ)		1
334476876	1	1	571.3273	1140.6401	2	1140.6503	-0.0102			0	6.12	0	13	0.24		IVSLVPVGNSR		Deamidated (NQ)	0.00000000200.0	2	Spectrum22673 scans:33139,	15506861	9249	0		0	-8.9	-8.9	.IVSLVPVGNSR. + Deamidated (NQ)	unassigned	unassigned	.IVSLVPVGNSR. + Deamidated (NQ)		1
334475999	1	1	350.2416	698.4687	2	698.469	-0.0003			0	6.11	0	13	0.24		VNIILK				3	Spectrum8038 scans:14077,	15506861	754	0		0	-0.4	-0.4	.VNIILK.	unassigned	unassigned	.VNIILK.		1
334476420	1	1	457.769	913.5234	2	913.5233	0.0002			1	6.09	0	14	0.32		ISDKINPK				2	Spectrum6235 scans:11670,	15506861	3761	0		0	0.2	0.2	.ISDKINPK.	unassigned	unassigned	.ISDKINPK.		1
334476108	1	1	383.2178	764.421	2	764.4181	0.003			1	6.09	0	15	0.43		FSIRNK		Deamidated (NQ)	0.000020.0	2	Spectrum5732 scans:11041,	15506861	1295	0		0	3.9	3.9	.FSIRNK. + Deamidated (NQ)	unassigned	unassigned	.FSIRNK. + Deamidated (NQ)		1
334477130	1	1	616.831	1231.6474	2	1231.6594	-0.012			0	6.07	0	15	0.48		LTNVNLSACIK				2	Spectrum19092 scans:28808,	15506861	12050	0		0	-9.7	-9.7	.LTNVNLSACIK.	unassigned	unassigned	.LTNVNLSACIK.		1
334477421	1	1	738.3966	1474.7785	2	1474.782	-0.0034			2	6.05	0	17	0.66		IFERYINKYTK		Deamidated (NQ)	0.00000020000.0	4	Spectrum10986 scans:17786,	15506861	20037	0		0	-2.3	-2.3	.IFERYINKYTK. + Deamidated (NQ)	unassigned	unassigned	.IFERYINKYTK. + Deamidated (NQ)		1
334476110	1	1	383.71	765.4054	2	765.4061	-0.0007			0	6.05	0	14	0.34		YPYPVK				3	Spectrum5598 scans:10863,	15506861	1301	0		0	-0.9	-0.9	.YPYPVK.	unassigned	unassigned	.YPYPVK.		1
334477675	1	1	1035.0043	2067.994	2	2067.9848	0.0092			0	6.04	0	16	0.56		TESAGTDPYITEVTDVVSGK				2	Spectrum24261 scans:34979,	15506861	30285	0		0	4.4	4.4	.TESAGTDPYITEVTDVVSGK.	unassigned	unassigned	.TESAGTDPYITEVTDVVSGK.		1
334477440	1	1	743.372	1484.7295	2	1484.7293	0.0002			0	6.04	0	15	0.42		IANIGDIQPEEMR				5	Spectrum15101 scans:23838,	15506861	20267	0		0	0.1	0.1	.IANIGDIQPEEMR.	unassigned	unassigned	.IANIGDIQPEEMR.		1
334477640	1	1	903.9516	1805.8886	2	1805.8948	-0.0062			0	6.03	0	16	0.59		DAAQGIFFVPETGEAVR				2	Spectrum23594 scans:34187,	15506861	27245	0		0	-3.4	-3.4	.DAAQGIFFVPETGEAVR.	unassigned	unassigned	.DAAQGIFFVPETGEAVR.		1
334476336	1	1	437.717	873.4194	2	873.4192	0.0002			0	6.03	0	13	0.25		QLQNQNK		2 Deamidated (NQ)	0.0022000.0	3	Spectrum2166 scans:5981,	15506861	3063	0		0	0.2	0.2	.QLQNQNK. + 2 Deamidated (NQ)	unassigned	unassigned	.QLQNQNK. + 2 Deamidated (NQ)		1
334477459	1	1	752.869	1503.7234	2	1503.7239	-0.0005			0	6.01	0	14	0.38		INLGGIDDASLCEK				4	Spectrum16089 scans:25080,	15506861	20907	0		0	-0.3	-0.3	.INLGGIDDASLCEK.	unassigned	unassigned	.INLGGIDDASLCEK.		1
334476449	1	1	468.7278	935.4411	2	935.4382	0.0029			0	5.97	0	14	0.37		VNCSNITK		Deamidated (NQ)	0.02000000.0	3	Spectrum20156 scans:30078,	15506861	4107	0		0	3.1	3.1	.VNCSNITK. + Deamidated (NQ)	unassigned	unassigned	.VNCSNITK. + Deamidated (NQ)		1
334477433	1	1	739.3993	1476.784	2	1476.7824	0.0016			1	5.93	0	16	0.64		VIADLKPGESSSFK				4	Spectrum10508 scans:17206,	15506861	20085	0		0	1.1	1.1	.VIADLKPGESSSFK.	unassigned	unassigned	.VIADLKPGESSSFK.		1
334476837	1	1	566.3157	1130.6168	2	1130.6084	0.0084			1	5.92	0	15	0.45		PFNLIDRQK		Deamidated (NQ)	0.002000000.0	3	Spectrum14442 scans:23106,	15506861	8876	0		0	7.4	7.4	.PFNLIDRQK. + Deamidated (NQ)	unassigned	unassigned	.PFNLIDRQK. + Deamidated (NQ)		1
334476928	1	1	583.2955	1164.5764	2	1164.5709	0.0054			1	5.89	0	15	0.43		LNQYMRSPR		Deamidated (NQ)	0.002000000.0	3	Spectrum6916 scans:12607,	15506861	9967	0		0	4.6	4.6	.LNQYMRSPR. + Deamidated (NQ)	unassigned	unassigned	.LNQYMRSPR. + Deamidated (NQ)		1
334477740	1	1	904.9879	3615.9225	4	3615.8917	0.0309			2	5.89	0	13	0.26		ESVSALESLQKANRELTSMILPSVVTLDVVETR		2 Deamidated (NQ)	0.000000000200200000000000000000000.0	3	Spectrum34066 scans:48278,	15506861	35258	0		0	8.5	8.5	.ESVSALESLQKANRELTSMILPSVVTLDVVETR. + 2 Deamidated (NQ)	unassigned	unassigned	.ESVSALESLQKANRELTSMILPSVVTLDVVETR. + 2 Deamidated (NQ)		1
334476539	1	1	493.266	984.5174	2	984.5175	-0.0001			0	5.88	0	13	0.26		GLISMVGHR		Oxidation (M)	0.000010000.0	3	Spectrum4756 scans:9731,	15506861	5119	0		0	-0.1	-0.1	.GLISMVGHR. + Oxidation (M)	unassigned	unassigned	.GLISMVGHR. + Oxidation (M)		1
334476846	1	1	568.295	1134.5754	2	1134.5743	0.0011			0	5.84	0	15	0.42		EYLVCNPLK				4	Spectrum14093 scans:22705,	15506861	9004	0		0	1	1	.EYLVCNPLK.	unassigned	unassigned	.EYLVCNPLK.		1
334476805	1	1	558.8056	1115.5966	2	1115.5975	-0.0008			0	5.84	0	16	0.59		LHQYNLLSK		Deamidated (NQ)	0.000020000.0	3	Spectrum20125 scans:30038,	15506861	8498	0		0	-0.7	-0.7	.LHQYNLLSK. + Deamidated (NQ)	unassigned	unassigned	.LHQYNLLSK. + Deamidated (NQ)		1
334477664	1	1	982.0321	1962.0496	2	1962.0503	-0.0006			0	5.84	0	17	0.68		LFENGLFSGPIVFPTVPK		Deamidated (NQ)	0.000200000000000000.0	3	Spectrum33360 scans:47070,	15506861	29416	0		0	-0.3	-0.3	.LFENGLFSGPIVFPTVPK. + Deamidated (NQ)	unassigned	unassigned	.LFENGLFSGPIVFPTVPK. + Deamidated (NQ)		1
334477050	1	1	604.8112	1207.6079	2	1207.6158	-0.008			0	5.83	0	17	0.68		IPFTEETMIK				2	Spectrum15471 scans:24301,	15506861	11194	0		0	-6.6	-6.6	.IPFTEETMIK.	unassigned	unassigned	.IPFTEETMIK.		1
334477326	1	1	679.8676	1357.7205	2	1357.7313	-0.0108			1	5.83	0	16	0.6		LSGGEAQRISIAR		Deamidated (NQ)	0.0000002000000.0	5	Spectrum14510 scans:23181,	15506861	16580	0		0	-8	-8	.LSGGEAQRISIAR. + Deamidated (NQ)	unassigned	unassigned	.LSGGEAQRISIAR. + Deamidated (NQ)		1
334476148	1	1	400.6945	799.3745	2	799.3752	-0.0007			0	5.81	0	13	0.26		YFDVEK				3	Spectrum6307 scans:11774,	15506861	1687	0		0	-0.9	-0.9	.YFDVEK.	unassigned	unassigned	.YFDVEK.		1
334477292	1	1	666.813	1331.6115	2	1331.6205	-0.0089			0	5.77	0	13	0.26		VSAEADGQEAEVK				3	Spectrum2303 scans:6213,	15506861	15814	0		0	-6.7	-6.7	.VSAEADGQEAEVK.	unassigned	unassigned	.VSAEADGQEAEVK.		1
334477317	1	1	677.3237	1352.6328	2	1352.6282	0.0046			1	5.77	0	13	0.32		CGSKNELFGVQL		2 Deamidated (NQ)	0.000020000020.0	2	Spectrum7133 scans:12893,	15506861	16384	0		0	3.4	3.4	.CGSKNELFGVQL. + 2 Deamidated (NQ)	unassigned	unassigned	.CGSKNELFGVQL. + 2 Deamidated (NQ)		1
334476360	1	1	444.7443	887.474	2	887.4712	0.0027			0	5.76	0	17	0.76		LQAAETVR		Deamidated (NQ)	0.02000000.0	2	Spectrum11627 scans:18599,	15506861	3278	0		0	3	3	.LQAAETVR. + Deamidated (NQ)	unassigned	unassigned	.LQAAETVR. + Deamidated (NQ)		1
334476966	1	1	590.322	1178.6294	2	1178.6295	-0.0001			1	5.75	0	16	0.6		IQKAFVTESR		Deamidated (NQ)	0.0200000000.0	3	Spectrum12467 scans:20755,	15506861	10372	0		0	-0.1	-0.1	.IQKAFVTESR. + Deamidated (NQ)	unassigned	unassigned	.IQKAFVTESR. + Deamidated (NQ)		1
334476481	1	1	477.79	953.5655	2	953.5658	-0.0003			1	5.7	0	13	0.27		KGVNIPGLR		Deamidated (NQ)	0.000200000.0	4	Spectrum5029 scans:10095,	15506861	4438	0		0	-0.3	-0.3	.KGVNIPGLR. + Deamidated (NQ)	unassigned	unassigned	.KGVNIPGLR. + Deamidated (NQ)		1
334477204	1	1	639.8601	1277.7057	2	1277.7132	-0.0075			1	5.69	0	14	0.36		SIIYYLKHNK				2	Spectrum34569 scans:48942,	15506861	13907	0		0	-5.9	-5.9	.SIIYYLKHNK.	unassigned	unassigned	.SIIYYLKHNK.		1
334477685	1	1	704.6863	2111.037	3	2111.0509	-0.0139			1	5.68	0	16	0.68		SMNQFPRAIAIWEEYLK		Oxidation (M)	0.01000000000000000.0	3	Spectrum34700 scans:49112,	15506861	31031	0		0	-6.6	-6.6	.SMNQFPRAIAIWEEYLK. + Oxidation (M)	unassigned	unassigned	.SMNQFPRAIAIWEEYLK. + Oxidation (M)		1
334477032	1	1	602.8285	1203.6424	2	1203.6499	-0.0075			0	5.66	0	16	0.56		LPNIITDGAYK				4	Spectrum18744 scans:28423,	15506861	11057	0		0	-6.2	-6.2	.LPNIITDGAYK.	unassigned	unassigned	.LPNIITDGAYK.		1
334475959	1	1	336.7188	671.4231	2	671.4218	0.0013			0	5.65	0	14	0.35		TTLIPK				3	Spectrum5013 scans:10071,	15506861	534	0		0	1.9	1.9	.TTLIPK.	unassigned	unassigned	.TTLIPK.		1
334476252	1	1	424.2297	846.4449	2	846.4447	0.0002			1	5.64	0	17	0.75		TDLEKNK				2	Spectrum6165 scans:11582,	15506861	2466	0		0	0.2	0.2	.TDLEKNK.	unassigned	unassigned	.TDLEKNK.		1
334476783	1	1	555.2722	1108.5298	2	1108.54	-0.0103			0	5.63	0	15	0.46		ILQSVNDYR		2 Deamidated (NQ)	0.002002000.0	4	Spectrum9793 scans:16347,	15506861	8284	0		0	-9.3	-9.3	.ILQSVNDYR. + 2 Deamidated (NQ)	unassigned	unassigned	.ILQSVNDYR. + 2 Deamidated (NQ)		1
334476144	1	1	396.7339	791.4532	2	791.4541	-0.0009			0	5.61	0	15	0.52		IIVYER				2	Spectrum3766 scans:8301,	15506861	1574	0		0	-1.1	-1.1	.IIVYER.	unassigned	unassigned	.IIVYER.		1
334477041	1	1	603.3151	1204.6157	2	1204.6088	0.0069			0	5.6	0	16	0.62		LISSEHSAAYK				3	Spectrum6887 scans:12568,	15506861	11087	0		0	5.7	5.7	.LISSEHSAAYK.	unassigned	unassigned	.LISSEHSAAYK.		1
334477117	1	1	614.3385	1226.6624	2	1226.6731	-0.0106			1	5.6	0	14	0.41		IAENLTASPRR				6	Spectrum11834 scans:19430,	15506861	11863	0		0	-8.6	-8.6	.IAENLTASPRR.	unassigned	unassigned	.IAENLTASPRR.		1
334476749	1	1	546.807	1091.5993	2	1091.5975	0.0019			1	5.58	0	15	0.54		ISEKYPSIR				3	Spectrum7685 scans:13618,	15506861	7731	0		0	1.7	1.7	.ISEKYPSIR.	unassigned	unassigned	.ISEKYPSIR.		1
334476044	1	1	367.2156	732.4167	2	732.417	-0.0003			0	5.57	0	14	0.43		VLTWSK				5	Spectrum7310 scans:13121,	15506861	1028	0		0	-0.4	-0.4	.VLTWSK.	unassigned	unassigned	.VLTWSK.		1
334477261	1	1	653.3145	1304.6145	2	1304.6208	-0.0064			0	5.56	0	13	0.33		GTLELSGTDEQR				2	Spectrum31552 scans:44286,	15506861	14962	0		0	-4.9	-4.9	.GTLELSGTDEQR.	unassigned	unassigned	.GTLELSGTDEQR.		1
334476719	1	1	533.811	1065.6075	2	1065.607	0.0005			1	5.56	0	13	0.28		LSLKDISYK				4	Spectrum18782 scans:28466,	15506861	7148	0		0	0.5	0.5	.LSLKDISYK.	unassigned	unassigned	.LSLKDISYK.		1
334476065	1	1	374.2234	746.4323	2	746.436	-0.0037			0	5.55	0	15	0.53		INMLIK		Oxidation (M)	0.001000.0	3	Spectrum4464 scans:9339,	15506861	1089	0		0	-5	-5	.INMLIK. + Oxidation (M)	unassigned	unassigned	.INMLIK. + Oxidation (M)		1
334476143	1	1	396.7162	791.4179	2	791.4177	0.0002			0	5.54	0	14	0.38		INEFLR		Deamidated (NQ)	0.020000.0	3	Spectrum14561 scans:23241,	15506861	1572	0		0	0.3	0.3	.INEFLR. + Deamidated (NQ)	unassigned	unassigned	.INEFLR. + Deamidated (NQ)		1
334476974	1	1	592.8201	1183.6256	2	1183.6237	0.0019			1	5.52	0	14	0.39		YFNDILSGKK				4	Spectrum19552 scans:29365,	15506861	10520	0		0	1.6	1.6	.YFNDILSGKK.	unassigned	unassigned	.YFNDILSGKK.		1
334476286	1	1	428.7672	855.5197	2	855.5178	0.002			0	5.52	0	13	0.28		IAIIGANGK				4	Spectrum9121 scans:15523,	15506861	2710	0		0	2.3	2.3	.IAIIGANGK.	unassigned	unassigned	.IAIIGANGK.		1
334476263	1	1	425.2418	848.469	2	848.4644	0.0047			0	5.5	0	14	0.44		LTVPEYK				2	Spectrum9222 scans:15662,	15506861	2524	0		0	5.5	5.5	.LTVPEYK.	unassigned	unassigned	.LTVPEYK.		1
334477686	1	1	707.7039	2120.0898	3	2120.0902	-0.0005			0	5.48	0	16	0.64		QIADLFLGLAEGLEGGSFAGR				2	Spectrum34728 scans:49146,	15506861	31107	0		0	-0.2	-0.2	.QIADLFLGLAEGLEGGSFAGR.	unassigned	unassigned	.QIADLFLGLAEGLEGGSFAGR.		1
334476028	1	1	363.7	725.3855	2	725.386	-0.0006			0	5.48	0	13	0.28		QIYFR				3	Spectrum7084 scans:12832,	15506861	948	0		0	-0.8	-0.8	.QIYFR.	unassigned	unassigned	.QIYFR.		1
334476536	1	1	491.2478	980.481	2	980.4715	0.0095			1	5.47	0	14	0.37		YNEYHKK				2	Spectrum7827 scans:13805,	15506861	5015	0		0	9.7	9.7	.YNEYHKK.	unassigned	unassigned	.YNEYHKK.		1
334477581	1	1	834.8956	1667.7766	2	1667.7751	0.0015			0	5.47	0	15	0.45		NINHNTVEDLENVR		2 Deamidated (NQ)	0.00200000000200.0	2	Spectrum24113 scans:34808,	15506861	24696	0		0	0.9	0.9	.NINHNTVEDLENVR. + 2 Deamidated (NQ)	unassigned	unassigned	.NINHNTVEDLENVR. + 2 Deamidated (NQ)		1
334477443	1	1	746.8645	1491.7144	2	1491.7205	-0.0061			0	5.45	0	15	0.56		SVENAFNNVEELK				2	Spectrum12153 scans:20236,	15506861	20383	0		0	-4.1	-4.1	.SVENAFNNVEELK.	unassigned	unassigned	.SVENAFNNVEELK.		1
334476109	1	1	383.7022	765.3899	2	765.3908	-0.0009			0	5.44	0	13	0.29		YNINLK		2 Deamidated (NQ)	0.020200.0	2	Spectrum4239 scans:9007,	15506861	1300	0		0	-1.2	-1.2	.YNINLK. + 2 Deamidated (NQ)	unassigned	unassigned	.YNINLK. + 2 Deamidated (NQ)		1
334476840	1	1	566.8036	1131.5927	2	1131.5965	-0.0037			0	5.43	0	15	0.56		IIFFGGTSYK				4	Spectrum11249 scans:18103,	15506861	8900	0		0	-3.3	-3.3	.IIFFGGTSYK.	unassigned	unassigned	.IIFFGGTSYK.		1
334476289	1	1	429.2459	856.4772	2	856.4767	0.0006			0	5.38	0	13	0.29		LNLDQVR				2	Spectrum10502 scans:17198,	15506861	2725	0		0	0.7	0.7	.LNLDQVR.	unassigned	unassigned	.LNLDQVR.		1
334476411	1	1	455.2489	908.4831	2	908.4823	0.0008			1	5.38	0	13	0.29		IATAMMKK		Oxidation (M)	0.00001000.0	4	Spectrum9919 scans:16505,	15506861	3668	0		0	0.9	0.9	.IATAMMKK. + Oxidation (M)	unassigned	unassigned	.IATAMMKK. + Oxidation (M)		1
334476485	1	1	479.2935	956.5724	2	956.5654	0.0069			1	5.33	0	16	0.59		IIANEKLR		Deamidated (NQ)	0.00020000.0	2	Spectrum14915 scans:23635,	15506861	4509	0		0	7.2	7.2	.IIANEKLR. + Deamidated (NQ)	unassigned	unassigned	.IIANEKLR. + Deamidated (NQ)		1
334476903	1	1	578.8021	1155.5896	2	1155.5812	0.0084			0	5.33	0	14	0.38		LVSGFVNYQK		2 Deamidated (NQ)	0.0000002020.0	2	Spectrum22912 scans:33403,	15506861	9675	0		0	7.3	7.3	.LVSGFVNYQK. + 2 Deamidated (NQ)	unassigned	unassigned	.LVSGFVNYQK. + 2 Deamidated (NQ)		1
334477458	1	1	752.8658	1503.717	2	1503.7028	0.0142			0	5.33	0	15	0.47		FYSANDMTLALSR		Oxidation (M)	0.0000001000000.0	2	Spectrum22829 scans:33310,	15506861	20903	0		0	9.4	9.4	.FYSANDMTLALSR. + Oxidation (M)	unassigned	unassigned	.FYSANDMTLALSR. + Oxidation (M)		1
334476825	1	1	562.7827	1123.5509	2	1123.5549	-0.0041			0	5.32	0	16	0.6		IEISWYNAK		Deamidated (NQ)	0.000000200.0	4	Spectrum6563 scans:12128,	15506861	8669	0		0	-3.6	-3.6	.IEISWYNAK. + Deamidated (NQ)	unassigned	unassigned	.IEISWYNAK. + Deamidated (NQ)		1
334476117	1	1	386.2526	770.4907	2	770.4902	0.0005			0	5.3	0	13	0.3		IVLIEGK				2	Spectrum9690 scans:16225,	15506861	1372	0		0	0.6	0.6	.IVLIEGK.	unassigned	unassigned	.IVLIEGK.		1
334477720	1	1	780.0828	2337.2266	3	2337.2216	0.005			0	5.29	0	16	0.68		LGYNIGHSETPITPIIIGDEAK				5	Spectrum22144 scans:32530,	15506861	32631	0		0	2.1	2.1	.LGYNIGHSETPITPIIIGDEAK.	unassigned	unassigned	.LGYNIGHSETPITPIIIGDEAK.		1
334476403	1	1	453.7371	905.4596	2	905.4607	-0.001			0	5.22	0	15	0.48		EFIDQVR				4	Spectrum9067 scans:15450,	15506861	3557	0		0	-1.1	-1.1	.EFIDQVR.	unassigned	unassigned	.EFIDQVR.		1
334476231	1	1	417.2311	832.4477	2	832.4477	0			0	5.19	0	15	0.54		IDMSIVR				5	Spectrum10122 scans:16748,	15506861	2175	0		0	0	0	.IDMSIVR.	unassigned	unassigned	.IDMSIVR.		1
334476746	1	1	546.2908	1090.5671	2	1090.5692	-0.0021			1	5.18	0	16	0.65		IVEMKTGEGK				4	Spectrum12419 scans:20689,	15506861	7693	0		0	-1.9	-1.9	.IVEMKTGEGK.	unassigned	unassigned	.IVEMKTGEGK.		1
334476815	1	1	561.2934	1120.5722	2	1120.5764	-0.0042			0	5.16	0	17	0.82		QEIYQAELK				5	Spectrum8849 scans:15151,	15506861	8609	0		0	-3.7	-3.7	.QEIYQAELK.	unassigned	unassigned	.QEIYQAELK.		1
334476172	1	1	408.234	814.4535	2	814.4548	-0.0013			0	5.15	0	14	0.43		LGLEQAGK				3	Spectrum4231 scans:8992,	15506861	1861	0		0	-1.6	-1.6	.LGLEQAGK.	unassigned	unassigned	.LGLEQAGK.		1
334477260	1	1	652.8447	1303.6748	2	1303.6871	-0.0123			1	5.14	0	16	0.63		ITQKITVNQQK		4 Deamidated (NQ)	0.00200002220.0	2	Spectrum6499 scans:12037,	15506861	14946	0		0	-9.4	-9.4	.ITQKITVNQQK. + 4 Deamidated (NQ)	unassigned	unassigned	.ITQKITVNQQK. + 4 Deamidated (NQ)		1
334476097	1	1	380.2417	758.4688	2	758.4762	-0.0074			2	5.14	0	17	0.8		IAKSRGK				3	Spectrum11374 scans:18263,	15506861	1215	0		0	-9.8	-9.8	.IAKSRGK.	unassigned	unassigned	.IAKSRGK.		1
334477485	1	1	765.9226	1529.8307	2	1529.8453	-0.0147			0	5.13	0	16	0.71		AGEFDVLIGINLLR		Deamidated (NQ)	0.00000000002000.0	3	Spectrum28304 scans:39849,	15506861	21641	0		0	-9.6	-9.6	.AGEFDVLIGINLLR. + Deamidated (NQ)	unassigned	unassigned	.AGEFDVLIGINLLR. + Deamidated (NQ)		1
334476794	1	1	557.7764	1113.5383	2	1113.5488	-0.0105			0	5.11	0	13	0.37		ITMSYLSGAR		Oxidation (M)	0.0010000000.0	2	Spectrum13860 scans:22436,	15506861	8443	0		0	-9.4	-9.4	.ITMSYLSGAR. + Oxidation (M)	unassigned	unassigned	.ITMSYLSGAR. + Oxidation (M)		1
334476151	1	1	400.7475	799.4804	2	799.4803	0.0001			0	5.09	0	13	0.31		IGQLELK				3	Spectrum6417 scans:11929,	15506861	1700	0		0	0.1	0.1	.IGQLELK.	unassigned	unassigned	.IGQLELK.		1
334477413	1	1	734.3238	1466.633	2	1466.6347	-0.0017			0	5.08	0	13	0.31		NPETCFVAESGEK				2	Spectrum8590 scans:14791,	15506861	19893	0		0	-1.2	-1.2	.NPETCFVAESGEK.	unassigned	unassigned	.NPETCFVAESGEK.		1
334477717	1	1	772.0707	2313.1902	3	2313.1951	-0.0048			1	5.07	0	16	0.72		IILQNKNEESGLAEIIIDGNK		3 Deamidated (NQ)	0.000020200000000000020.0	2	Spectrum24418 scans:35162,	15506861	32509	0		0	-2.1	-2.1	.IILQNKNEESGLAEIIIDGNK. + 3 Deamidated (NQ)	unassigned	unassigned	.IILQNKNEESGLAEIIIDGNK. + 3 Deamidated (NQ)		1
334476054	1	1	368.2277	734.4408	2	734.436	0.0047			1	5.05	0	13	0.31		MKSILK		Oxidation (M)	0.100000.0	2	Spectrum8741 scans:14989,	15506861	1056	0		0	6.4	6.4	.MKSILK. + Oxidation (M)	unassigned	unassigned	.MKSILK. + Oxidation (M)		1
334477577	1	1	833.8784	1665.7423	2	1665.745	-0.0028			0	5.04	0	13	0.31		QAETAMSECGVTLNR				3	Spectrum9728 scans:16268,	15506861	24658	0		0	-1.7	-1.7	.QAETAMSECGVTLNR.	unassigned	unassigned	.QAETAMSECGVTLNR.		1
334476735	1	1	539.7983	1077.582	2	1077.5818	0.0002			0	4.98	0	16	0.71		LFSISLNER				4	Spectrum18539 scans:28191,	15506861	7341	0		0	0.2	0.2	.LFSISLNER.	unassigned	unassigned	.LFSISLNER.		1
334476579	1	1	497.7659	993.5172	2	993.5243	-0.0071			2	4.97	0	14	0.48		VGEKNYRK		Deamidated (NQ)	0.00002000.0	3	Spectrum26331 scans:37379,	15506861	5393	0		0	-7.1	-7.1	.VGEKNYRK. + Deamidated (NQ)	unassigned	unassigned	.VGEKNYRK. + Deamidated (NQ)		1
334477384	1	1	718.8297	1435.6447	2	1435.65	-0.0053			0	4.96	0	13	0.32		QQGAEQQLASMVK		Oxidation (M); 3 Deamidated (NQ)	0.0200022000100.0	5	Spectrum5772 scans:11089,	15506861	19105	0		0	-3.7	-3.7	.QQGAEQQLASMVK. + Oxidation (M); 3 Deamidated (NQ)	unassigned	unassigned	.QQGAEQQLASMVK. + Oxidation (M); 3 Deamidated (NQ)		1
334477424	1	1	738.8896	1475.7646	2	1475.7521	0.0125			0	4.96	0	17	0.88		FIHIGTVAQYGNR		Deamidated (NQ)	0.0000000000020.0	2	Spectrum11200 scans:18045,	15506861	20061	0		0	8.5	8.5	.FIHIGTVAQYGNR. + Deamidated (NQ)	unassigned	unassigned	.FIHIGTVAQYGNR. + Deamidated (NQ)		1
334476636	1	1	509.7926	1017.5707	2	1017.5753	-0.0046			2	4.96	0	15	0.61		IEKMSRVR				4	Spectrum4886 scans:9896,	15506861	6034	0		0	-4.5	-4.5	.IEKMSRVR.	unassigned	unassigned	.IEKMSRVR.		1
334476040	1	1	367.1869	732.3592	2	732.3589	0.0004			0	4.95	0	16	0.74		ACVLDR				3	Spectrum2842 scans:7011,	15506861	1020	0		0	0.5	0.5	.ACVLDR.	unassigned	unassigned	.ACVLDR.		1
334476869	1	1	570.7825	1139.5505	2	1139.5611	-0.0106			0	4.94	0	14	0.5		INDFLAQYR		Deamidated (NQ)	0.020000000.0	2	Spectrum14534 scans:23207,	15506861	9200	0		0	-9.3	-9.3	.INDFLAQYR. + Deamidated (NQ)	unassigned	unassigned	.INDFLAQYR. + Deamidated (NQ)		1
334476476	1	1	476.2502	950.4859	2	950.4933	-0.0075			1	4.94	0	14	0.5		FASNAAKSR				5	Spectrum7521 scans:13400,	15506861	4368	0		0	-7.9	-7.9	.FASNAAKSR.	unassigned	unassigned	.FASNAAKSR.		1
334476699	1	1	530.2832	1058.5518	2	1058.5509	0.001			0	4.91	0	17	0.95		IWASNGNAVK				5	Spectrum4735 scans:9707,	15506861	6931	0		0	0.9	0.9	.IWASNGNAVK.	unassigned	unassigned	.IWASNGNAVK.		1
334476847	1	1	568.2986	1134.5827	2	1134.5781	0.0046			1	4.9	0	16	0.7		NINHTPPGKR		2 Deamidated (NQ)	0.2020000000.0	2	Spectrum33208 scans:46832,	15506861	9016	0		0	4.1	4.1	.NINHTPPGKR. + 2 Deamidated (NQ)	unassigned	unassigned	.NINHTPPGKR. + 2 Deamidated (NQ)		1
334477307	1	1	673.8538	1345.693	2	1345.6976	-0.0046			1	4.87	0	16	0.78		EKINEETELIK		Deamidated (NQ)	0.00020000000.0	4	Spectrum20223 scans:30158,	15506861	16172	0		0	-3.4	-3.4	.EKINEETELIK. + Deamidated (NQ)	unassigned	unassigned	.EKINEETELIK. + Deamidated (NQ)		1
334477513	1	1	781.4374	1560.8603	2	1560.8698	-0.0094			2	4.85	0	13	0.39		GIVLKNGYKCLPAK		Deamidated (NQ)	0.00000200000000.0	3	Spectrum23482 scans:34059,	15506861	22301	0		0	-6	-6	.GIVLKNGYKCLPAK. + Deamidated (NQ)	unassigned	unassigned	.GIVLKNGYKCLPAK. + Deamidated (NQ)		1
334477190	1	1	634.3139	1266.6132	2	1266.6204	-0.0071			2	4.82	0	15	0.61		RSASVFNNDKK		2 Deamidated (NQ)	0.00000022000.0	2	Spectrum1862 scans:5307,	15506861	13479	0		0	-5.6	-5.6	.RSASVFNNDKK. + 2 Deamidated (NQ)	unassigned	unassigned	.RSASVFNNDKK. + 2 Deamidated (NQ)		1
334476768	1	1	552.8122	1103.6098	2	1103.6008	0.009			2	4.82	0	15	0.58		KAMLKEQEK				2	Spectrum3573 scans:8032,	15506861	8114	0		0	8.2	8.2	.KAMLKEQEK.	unassigned	unassigned	.KAMLKEQEK.		1
334477580	1	1	834.3952	1666.7758	2	1666.7878	-0.012			0	4.8	0	13	0.35		AAYFYIEEGSYNLK				3	Spectrum33446 scans:47230,	15506861	24669	0		0	-7.2	-7.2	.AAYFYIEEGSYNLK.	unassigned	unassigned	.AAYFYIEEGSYNLK.		1
334477602	1	1	851.9651	1701.9156	2	1701.9189	-0.0033			0	4.79	0	16	0.8		SAVEVLPYTPITIGDK				3	Spectrum23317 scans:33872,	15506861	25270	0		0	-1.9	-1.9	.SAVEVLPYTPITIGDK.	unassigned	unassigned	.SAVEVLPYTPITIGDK.		1
334476684	1	1	527.3184	1052.6223	2	1052.623	-0.0007			0	4.78	0	13	0.33		LLPINLNQK		Deamidated (NQ)	0.000000020.0	4	Spectrum8642 scans:14857,	15506861	6781	0		0	-0.7	-0.7	.LLPINLNQK. + Deamidated (NQ)	unassigned	unassigned	.LLPINLNQK. + Deamidated (NQ)		1
334477015	1	1	601.8368	1201.659	2	1201.6666	-0.0076			2	4.78	0	16	0.77		LTLEAKKDER				2	Spectrum13097 scans:21529,	15506861	11015	0		0	-6.3	-6.3	.LTLEAKKDER.	unassigned	unassigned	.LTLEAKKDER.		1
334477592	1	1	845.4166	1688.8187	2	1688.8192	-0.0005			0	4.74	0	14	0.44		VGGATYQVPMDIPEGR				2	Spectrum16156 scans:25157,	15506861	25052	0		0	-0.3	-0.3	.VGGATYQVPMDIPEGR.	unassigned	unassigned	.VGGATYQVPMDIPEGR.		1
334476907	1	1	579.3427	1156.6709	2	1156.6815	-0.0107			1	4.74	0	15	0.55		LRTEVALNIK		Deamidated (NQ)	0.0000000200.0	7	Spectrum21700 scans:31996,	15506861	9730	0		0	-9.3	-9.3	.LRTEVALNIK. + Deamidated (NQ)	unassigned	unassigned	.LRTEVALNIK. + Deamidated (NQ)		1
334477294	1	1	666.8405	1331.6665	2	1331.6569	0.0096			0	4.74	0	16	0.74		SLDDLDSEGIIR				3	Spectrum6684 scans:12292,	15506861	15827	0		0	7.2	7.2	.SLDDLDSEGIIR.	unassigned	unassigned	.SLDDLDSEGIIR.		1
334476631	1	1	509.3026	1016.5907	2	1016.5866	0.0041			1	4.73	0	14	0.45		ITSPKSGTVK				2	Spectrum27389 scans:38628,	15506861	6008	0		0	4	4	.ITSPKSGTVK.	unassigned	unassigned	.ITSPKSGTVK.		1
334476881	1	1	574.3086	1146.6026	2	1146.6033	-0.0007			1	4.73	0	16	0.71		DIGEFKPVSR				3	Spectrum9244 scans:15693,	15506861	9425	0		0	-0.6	-0.6	.DIGEFKPVSR.	unassigned	unassigned	.DIGEFKPVSR.		1
334476836	1	1	566.2967	1130.5788	2	1130.5819	-0.0031			1	4.72	0	15	0.54		LAQTIVKDNQ		2 Deamidated (NQ)	0.0020000020.0	4	Spectrum4519 scans:9424,	15506861	8868	0		0	-2.7	-2.7	.LAQTIVKDNQ. + 2 Deamidated (NQ)	unassigned	unassigned	.LAQTIVKDNQ. + 2 Deamidated (NQ)		1
334476337	1	1	437.7477	873.4807	2	873.4807	0			1	4.72	0	17	0.88		DELQKIK		Deamidated (NQ)	0.0002000.0	3	Spectrum10443 scans:17129,	15506861	3069	0		0	0	0	.DELQKIK. + Deamidated (NQ)	unassigned	unassigned	.DELQKIK. + Deamidated (NQ)		1
334477694	1	1	719.6935	2156.0588	3	2156.0693	-0.0105			2	4.69	0	17	0.93		TLGMHRVYNSAFMNMLKK		Oxidation (M)	0.000100000000000000.0	2	Spectrum18874 scans:28568,	15506861	31346	0		0	-4.9	-4.9	.TLGMHRVYNSAFMNMLKK. + Oxidation (M)	unassigned	unassigned	.TLGMHRVYNSAFMNMLKK. + Oxidation (M)		1
334476970	1	1	394.5436	1180.6091	3	1180.6088	0.0003			0	4.63	0	16	0.74		LGEGHDIAEIK				4	Spectrum7017 scans:12743,	15506861	10444	0		0	0.3	0.3	.LGEGHDIAEIK.	unassigned	unassigned	.LGEGHDIAEIK.		1
334476215	1	1	413.1925	824.3704	2	824.3705	-0.0001			0	4.63	0	13	0.34		DYDWVK				4	Spectrum10559 scans:17266,	15506861	2063	0		0	-0.1	-0.1	.DYDWVK.	unassigned	unassigned	.DYDWVK.		1
334477250	1	1	651.8276	1301.6407	2	1301.6397	0.001			2	4.61	0	15	0.62		QQENKPAACKK		Deamidated (NQ)	0.02000000000.0	2	Spectrum2845 scans:7014,	15506861	14830	0		0	0.8	0.8	.QQENKPAACKK. + Deamidated (NQ)	unassigned	unassigned	.QQENKPAACKK. + Deamidated (NQ)		1
334477322	1	1	678.8721	1355.7297	2	1355.7297	0			0	4.59	0	14	0.54		TTPTGDPVIVQTK				3	Spectrum7653 scans:13576,	15506861	16499	0		0	0	0	.TTPTGDPVIVQTK.	unassigned	unassigned	.TTPTGDPVIVQTK.		1
334477140	1	1	619.8007	1237.5869	2	1237.5992	-0.0123			0	4.57	0	15	0.58		LFNNWQFNR				4	Spectrum11333 scans:18212,	15506861	12245	0		0	-9.9	-9.9	.LFNNWQFNR.	unassigned	unassigned	.LFNNWQFNR.		1
334476716	1	1	533.3012	1064.5879	2	1064.5866	0.0013			0	4.57	0	14	0.45		FSNILASVSK				4	Spectrum15573 scans:24430,	15506861	7103	0		0	1.2	1.2	.FSNILASVSK.	unassigned	unassigned	.FSNILASVSK.		1
334476160	1	1	404.2022	806.3899	2	806.3956	-0.0057			0	4.55	0	13	0.35		IAVMSNR		Oxidation (M); Deamidated (NQ)	0.0001020.0	2	Spectrum7093 scans:12842,	15506861	1770	0		0	-7.1	-7.1	.IAVMSNR. + Oxidation (M); Deamidated (NQ)	unassigned	unassigned	.IAVMSNR. + Oxidation (M); Deamidated (NQ)		1
334476911	1	1	580.3097	1158.6048	2	1158.5993	0.0056			1	4.53	0	16	0.86		ITEQNKGVNR		Deamidated (NQ)	0.0000000020.0	2	Spectrum21042 scans:31111,	15506861	9789	0		0	4.8	4.8	.ITEQNKGVNR. + Deamidated (NQ)	unassigned	unassigned	.ITEQNKGVNR. + Deamidated (NQ)		1
334476460	1	1	472.2769	942.5392	2	942.5386	0.0007			0	4.51	0	13	0.41		VNLDELIK				4	Spectrum12340 scans:20574,	15506861	4240	0		0	0.7	0.7	.VNLDELIK.	unassigned	unassigned	.VNLDELIK.		1
334477454	1	1	750.386	1498.7574	2	1498.7667	-0.0093			1	4.51	0	15	0.62		IFSGTYEEAKINK				2	Spectrum14666 scans:23357,	15506861	20589	0		0	-6.2	-6.2	.IFSGTYEEAKINK.	unassigned	unassigned	.IFSGTYEEAKINK.		1
334476889	1	1	575.3007	1148.5868	2	1148.5826	0.0042			0	4.51	0	15	0.67		INAVVTDNFR		Deamidated (NQ)	0.0200000000.0	2	Spectrum18045 scans:27625,	15506861	9483	0		0	3.7	3.7	.INAVVTDNFR. + Deamidated (NQ)	unassigned	unassigned	.INAVVTDNFR. + Deamidated (NQ)		1
334477417	1	1	738.3956	1474.7767	2	1474.7681	0.0086			0	4.48	0	17	0.91		FIHIGTVAQYGNR				2	Spectrum11379 scans:18268,	15506861	20033	0		0	5.8	5.8	.FIHIGTVAQYGNR.	unassigned	unassigned	.FIHIGTVAQYGNR.		1
334477178	1	1	633.3688	1264.723	2	1264.7292	-0.0062			1	4.48	0	13	0.36		FGFQKVGITLR				2	Spectrum23599 scans:34193,	15506861	13412	0		0	-4.9	-4.9	.FGFQKVGITLR.	unassigned	unassigned	.FGFQKVGITLR.		1
334476644	1	1	514.822	1027.6295	2	1027.6277	0.0018			1	4.47	0	13	0.45		IEGLKNLIK		Deamidated (NQ)	0.000002000.0	2	Spectrum23035 scans:33546,	15506861	6320	0		0	1.8	1.8	.IEGLKNLIK. + Deamidated (NQ)	unassigned	unassigned	.IEGLKNLIK. + Deamidated (NQ)		1
334477360	1	1	702.8336	1403.6527	2	1403.6569	-0.0042			0	4.47	0	14	0.46		TDSTVVYYGNTGK				4	Spectrum6302 scans:11766,	15506861	18177	0		0	-3	-3	.TDSTVVYYGNTGK.	unassigned	unassigned	.TDSTVVYYGNTGK.		1
334475871	1	1	302.1663	602.3181	2	602.3136	0.0045			1	4.45	0	13	0.36		EGNKR				2	Spectrum3228 scans:7544,	15506861	54	0		0	7.5	7.5	.EGNKR.	unassigned	unassigned	.EGNKR.		1
334476647	1	1	516.293	1030.5714	2	1030.5658	0.0056			1	4.45	0	16	0.72		LSNIEQAKK		Deamidated (NQ)	0.000002000.0	2	Spectrum27223 scans:38434,	15506861	6404	0		0	5.4	5.4	.LSNIEQAKK. + Deamidated (NQ)	unassigned	unassigned	.LSNIEQAKK. + Deamidated (NQ)		1
334477361	1	1	702.8424	1403.6701	2	1403.6715	-0.0013			0	4.45	0	15	0.68		TLVMPPASSNGTGR		Oxidation (M); Deamidated (NQ)	0.00010000020000.0	2	Spectrum5819 scans:11145,	15506861	18181	0		0	-0.9	-0.9	.TLVMPPASSNGTGR. + Oxidation (M); Deamidated (NQ)	unassigned	unassigned	.TLVMPPASSNGTGR. + Oxidation (M); Deamidated (NQ)		1
334476331	1	1	437.2146	872.4147	2	872.4214	-0.0067			0	4.45	0	13	0.36		VYCIYR				4	Spectrum7539 scans:13426,	15506861	3038	0		0	-7.7	-7.7	.VYCIYR.	unassigned	unassigned	.VYCIYR.		1
334477289	1	1	665.8976	1329.7806	2	1329.7755	0.0051			0	4.44	0	13	0.36		LSVDELISLTLK				2	Spectrum32592 scans:45824,	15506861	15773	0		0	3.8	3.8	.LSVDELISLTLK.	unassigned	unassigned	.LSVDELISLTLK.		1
334476267	1	1	425.7381	849.4616	2	849.4596	0.0021			0	4.43	0	16	0.81		IFLENSK				2	Spectrum10778 scans:17532,	15506861	2541	0		0	2.5	2.5	.IFLENSK.	unassigned	unassigned	.IFLENSK.		1
334476886	1	1	574.8024	1147.5902	2	1147.5981	-0.0079			0	4.42	0	14	0.54		ILANNMVMLK		2 Deamidated (NQ)	0.0002200000.0	4	Spectrum6502 scans:12042,	15506861	9461	0		0	-6.9	-6.9	.ILANNMVMLK. + 2 Deamidated (NQ)	unassigned	unassigned	.ILANNMVMLK. + 2 Deamidated (NQ)		1
334477733	1	1	835.4098	2503.2075	3	2503.2112	-0.0037			1	4.42	0	15	0.65		TTDITGTVNLPEGTDMVKPGDNTK				3	Spectrum15749 scans:24651,	15506861	33300	0		0	-1.5	-1.5	.TTDITGTVNLPEGTDMVKPGDNTK.	unassigned	unassigned	.TTDITGTVNLPEGTDMVKPGDNTK.		1
334476483	1	1	479.2172	956.4198	2	956.4239	-0.0042			0	4.41	0	13	0.36		IEDNYFR		Deamidated (NQ)	0.0002000.0	3	Spectrum4067 scans:8748,	15506861	4476	0		0	-4.4	-4.4	.IEDNYFR. + Deamidated (NQ)	unassigned	unassigned	.IEDNYFR. + Deamidated (NQ)		1
334477558	1	1	815.8711	1629.7276	2	1629.7416	-0.014			1	4.39	0	13	0.36		PVAANNSPENMAKNR		Oxidation (M); 2 Deamidated (NQ)	0.000002000010020.0	2	Spectrum2681 scans:6793,	15506861	23880	0		0	-8.6	-8.6	.PVAANNSPENMAKNR. + Oxidation (M); 2 Deamidated (NQ)	unassigned	unassigned	.PVAANNSPENMAKNR. + Oxidation (M); 2 Deamidated (NQ)		1
334477300	1	1	669.9407	1337.8669	2	1337.8646	0.0023			1	4.36	0	13	0.37		IIKNNILIVLGK		Deamidated (NQ)	0.000020000000.0	2	Spectrum36293 scans:52415,	15506861	15969	0		0	1.7	1.7	.IIKNNILIVLGK. + Deamidated (NQ)	unassigned	unassigned	.IIKNNILIVLGK. + Deamidated (NQ)		1
334477547	1	1	806.9122	1611.8099	2	1611.8113	-0.0014			2	4.35	0	17	0.95		KGECMFTDLIVRK		Oxidation (M)	0.0000100000000.0	2	Spectrum20427 scans:30400,	15506861	23446	0		0	-0.9	-0.9	.KGECMFTDLIVRK. + Oxidation (M)	unassigned	unassigned	.KGECMFTDLIVRK. + Oxidation (M)		1
334477128	1	1	616.8299	1231.6452	2	1231.6408	0.0044			1	4.33	0	15	0.63		LESLSNGQKQK		Deamidated (NQ)	0.00000000020.0	2	Spectrum13204 scans:21657,	15506861	12044	0		0	3.6	3.6	.LESLSNGQKQK. + Deamidated (NQ)	unassigned	unassigned	.LESLSNGQKQK. + Deamidated (NQ)		1
334476656	1	1	517.282	1032.5494	2	1032.5491	0.0003			0	4.33	0	14	0.57		PIENVSFVK		Deamidated (NQ)	0.000200000.0	2	Spectrum19353 scans:29106,	15506861	6452	0		0	0.3	0.3	.PIENVSFVK. + Deamidated (NQ)	unassigned	unassigned	.PIENVSFVK. + Deamidated (NQ)		1
334477586	1	1	839.3999	1676.7852	2	1676.779	0.0063			0	4.32	0	16	0.83		MPIVYDEDCPPLTK				5	Spectrum15598 scans:24461,	15506861	24856	0		0	3.8	3.8	.MPIVYDEDCPPLTK.	unassigned	unassigned	.MPIVYDEDCPPLTK.		1
334477103	1	1	610.8222	1219.6298	2	1219.635	-0.0051			0	4.32	0	14	0.52		AVAGEAGVPFFR				4	Spectrum10604 scans:17322,	15506861	11592	0		0	-4.2	-4.2	.AVAGEAGVPFFR.	unassigned	unassigned	.AVAGEAGVPFFR.		1
334477632	1	1	896.9177	1791.8208	2	1791.8097	0.0111			2	4.31	0	13	0.37		YAECSYKSSQQKNAK		Deamidated (NQ)	0.000000000000200.0	2	Spectrum21409 scans:31529,	15506861	27071	0		0	6.2	6.2	.YAECSYKSSQQKNAK. + Deamidated (NQ)	unassigned	unassigned	.YAECSYKSSQQKNAK. + Deamidated (NQ)		1
334477590	1	1	842.8714	1683.7282	2	1683.7239	0.0043			1	4.3	0	13	0.37		FDVYDFCNDYAKK				2	Spectrum18552 scans:28205,	15506861	24985	0		0	2.6	2.6	.FDVYDFCNDYAKK.	unassigned	unassigned	.FDVYDFCNDYAKK.		1
334476365	1	1	448.2744	894.5341	2	894.5287	0.0055			0	4.27	0	13	0.37		IVHLTANK				3	Spectrum19491 scans:29275,	15506861	3347	0		0	6.1	6.1	.IVHLTANK.	unassigned	unassigned	.IVHLTANK.		1
334476216	1	1	413.2088	824.403	2	824.4028	0.0001			0	4.27	0	13	0.37		SVTFTDR				3	Spectrum3310 scans:7660,	15506861	2064	0		0	0.1	0.1	.SVTFTDR.	unassigned	unassigned	.SVTFTDR.		1
334476507	1	1	487.2403	972.4661	2	972.4586	0.0075			0	4.26	0	13	0.37		PMTAAEPQK		Deamidated (NQ)	0.000000020.0	4	Spectrum3867 scans:8452,	15506861	4838	0		0	7.7	7.7	.PMTAAEPQK. + Deamidated (NQ)	unassigned	unassigned	.PMTAAEPQK. + Deamidated (NQ)		1
334477526	1	1	787.3447	1572.6749	2	1572.6734	0.0015			1	4.26	0	13	0.37		INEGLFMMNRMDS		Oxidation (M)	0.0000000000100.0	3	Spectrum13963 scans:22555,	15506861	22633	0		0	1	1	.INEGLFMMNRMDS. + Oxidation (M)	unassigned	unassigned	.INEGLFMMNRMDS. + Oxidation (M)		1
334476873	1	1	571.2826	1140.5506	2	1140.5451	0.0055			0	4.26	0	14	0.58		INDFLAQYR		2 Deamidated (NQ)	0.020000200.0	2	Spectrum14041 scans:22645,	15506861	9236	0		0	4.8	4.8	.INDFLAQYR. + 2 Deamidated (NQ)	unassigned	unassigned	.INDFLAQYR. + 2 Deamidated (NQ)		1
334477730	1	1	1191.0912	2380.1678	2	2380.1546	0.0132			0	4.24	0	18	1.3		ISNAEFTLGNQQYLLTPNDGGK		Deamidated (NQ)	0.0000000000020000000000.0	2	Spectrum21912 scans:32267,	15506861	32773	0		0	5.5	5.5	.ISNAEFTLGNQQYLLTPNDGGK. + Deamidated (NQ)	unassigned	unassigned	.ISNAEFTLGNQQYLLTPNDGGK. + Deamidated (NQ)		1
334476561	1	1	496.2603	990.5061	2	990.4982	0.0079			1	4.21	0	15	0.68		LNSASGAKDK		Deamidated (NQ)	0.0200000000.0	2	Spectrum15241 scans:23991,	15506861	5269	0		0	8	8	.LNSASGAKDK. + Deamidated (NQ)	unassigned	unassigned	.LNSASGAKDK. + Deamidated (NQ)		1
334476502	1	1	485.2535	968.4925	2	968.4967	-0.0043			0	4.21	0	13	0.38		LNNFFSVK		Deamidated (NQ)	0.00200000.0	4	Spectrum18488 scans:28134,	15506861	4746	0		0	-4.4	-4.4	.LNNFFSVK. + Deamidated (NQ)	unassigned	unassigned	.LNNFFSVK. + Deamidated (NQ)		1
334477546	1	1	805.937	1609.8593	2	1609.8536	0.0057			1	4.19	0	15	0.63		GGTIIHARGSGLNQTK		Deamidated (NQ)	0.0000000000000200.0	2	Spectrum14706 scans:23405,	15506861	23403	0		0	3.5	3.5	.GGTIIHARGSGLNQTK. + Deamidated (NQ)	unassigned	unassigned	.GGTIIHARGSGLNQTK. + Deamidated (NQ)		1
334477237	1	1	647.3256	1292.6367	2	1292.6248	0.0119			0	4.19	0	15	0.7		ELNNSPSIQYK		Deamidated (NQ)	0.00200000000.0	2	Spectrum10057 scans:16670,	15506861	14496	0		0	9.2	9.2	.ELNNSPSIQYK. + Deamidated (NQ)	unassigned	unassigned	.ELNNSPSIQYK. + Deamidated (NQ)		1
334476553	1	1	494.7918	987.5691	2	987.56	0.009			1	4.18	0	17	1		ISEDGKVIK				4	Spectrum11889 scans:19622,	15506861	5200	0		0	9.1	9.1	.ISEDGKVIK.	unassigned	unassigned	.ISEDGKVIK.		1
334476019	1	1	361.2153	720.416	2	720.4204	-0.0044			1	4.18	0	15	0.67		MTKLTK				3	Spectrum4452 scans:9324,	15506861	883	0		0	-6.1	-6.1	.MTKLTK.	unassigned	unassigned	.MTKLTK.		1
334477415	1	1	735.8832	1469.7518	2	1469.7402	0.0117			0	4.15	0	15	0.69		SIALNYNGYVNLK		2 Deamidated (NQ)	0.0000202000000.0	2	Spectrum6518 scans:12065,	15506861	19950	0		0	8	8	.SIALNYNGYVNLK. + 2 Deamidated (NQ)	unassigned	unassigned	.SIALNYNGYVNLK. + 2 Deamidated (NQ)		1
334477362	1	1	702.8592	1403.7039	2	1403.7085	-0.0046			0	4.14	0	17	1.1		TLYYDNLTFVR				4	Spectrum16568 scans:25641,	15506861	18187	0		0	-3.3	-3.3	.TLYYDNLTFVR.	unassigned	unassigned	.TLYYDNLTFVR.		1
334476599	1	1	500.7875	999.5605	2	999.56	0.0004			0	4.13	0	13	0.39		VLIVENADK				4	Spectrum10034 scans:16640,	15506861	5582	0		0	0.4	0.4	.VLIVENADK.	unassigned	unassigned	.VLIVENADK.		1
334476703	1	1	530.7658	1059.5169	2	1059.5084	0.0086			0	4.12	0	13	0.43		LNELSQQID		Deamidated (NQ)	0.020000000.0	4	Spectrum5383 scans:10581,	15506861	6943	0		0	8.1	8.1	.LNELSQQID. + Deamidated (NQ)	unassigned	unassigned	.LNELSQQID. + Deamidated (NQ)		1
334477177	1	1	633.3464	1264.6783	2	1264.6737	0.0047			1	4.11	0	15	0.7		FLKEMELIDK				2	Spectrum22559 scans:33011,	15506861	13405	0		0	3.7	3.7	.FLKEMELIDK.	unassigned	unassigned	.FLKEMELIDK.		1
334476788	1	1	555.7646	1109.5147	2	1109.5209	-0.0062			0	4.1	0	14	0.51		ILADMTMGAR		2 Oxidation (M)	0.0000101000.0	2	Spectrum9338 scans:15807,	15506861	8309	0		0	-5.6	-5.6	.ILADMTMGAR. + 2 Oxidation (M)	unassigned	unassigned	.ILADMTMGAR. + 2 Oxidation (M)		1
334476261	1	1	425.2283	848.442	2	848.4426	-0.0006			0	4.09	0	15	0.64		VMQVLSR		Oxidation (M); Deamidated (NQ)	0.0120000.0	2	Spectrum2731 scans:6862,	15506861	2516	0		0	-0.7	-0.7	.VMQVLSR. + Oxidation (M); Deamidated (NQ)	unassigned	unassigned	.VMQVLSR. + Oxidation (M); Deamidated (NQ)		1
334476833	1	1	565.3318	1128.649	2	1128.639	0.01			0	4.07	0	15	0.69		TTLSLQPELK				4	Spectrum13216 scans:21672,	15506861	8828	0		0	8.9	8.9	.TTLSLQPELK.	unassigned	unassigned	.TTLSLQPELK.		1
334477346	1	1	689.3673	1376.7201	2	1376.7187	0.0013			0	4.07	0	16	0.92		EIGDGFIILESGK				4	Spectrum23642 scans:34250,	15506861	17218	0		0	0.9	0.9	.EIGDGFIILESGK.	unassigned	unassigned	.EIGDGFIILESGK.		1
334477460	1	1	753.3769	1504.7392	2	1504.749	-0.0098			1	4.05	0	16	0.85		NRLMLQICSVDR		Deamidated (NQ)	0.000002000000.0	2	Spectrum14248 scans:22879,	15506861	20942	0		0	-6.5	-6.5	.NRLMLQICSVDR. + Deamidated (NQ)	unassigned	unassigned	.NRLMLQICSVDR. + Deamidated (NQ)		1
334476689	1	1	529.3134	1056.6121	2	1056.6179	-0.0057			0	4.04	0	13	0.49		ILGAGSLEGIK				2	Spectrum14003 scans:22601,	15506861	6875	0		0	-5.4	-5.4	.ILGAGSLEGIK.	unassigned	unassigned	.ILGAGSLEGIK.		1
334477571	1	1	550.26	1647.7582	3	1647.7563	0.0019			0	4.01	0	14	0.52		MVDAHTAEGLYEQGK				3	Spectrum10980 scans:17778,	15506861	24285	0		0	1.2	1.2	.MVDAHTAEGLYEQGK.	unassigned	unassigned	.MVDAHTAEGLYEQGK.		1
334476198	1	1	412.2006	822.3867	2	822.3871	-0.0004			1	4	0	13	0.46		EQKNFR		2 Deamidated (NQ)	0.020200.0	3	Spectrum3888 scans:8482,	15506861	1979	0		0	-0.5	-0.5	.EQKNFR. + 2 Deamidated (NQ)	unassigned	unassigned	.EQKNFR. + 2 Deamidated (NQ)		1
334476971	1	1	592.2869	1182.5593	2	1182.5591	0.0002			0	3.99	0	15	0.74		FSDNTIMLDK				2	Spectrum12122 scans:20173,	15506861	10479	0		0	0.2	0.2	.FSDNTIMLDK.	unassigned	unassigned	.FSDNTIMLDK.		1
334476452	1	1	469.736	937.4574	2	937.4579	-0.0005			0	3.97	0	14	0.58		VMIYPDGK		Oxidation (M)	0.01000000.0	4	Spectrum5268 scans:10426,	15506861	4140	0		0	-0.5	-0.5	.VMIYPDGK. + Oxidation (M)	unassigned	unassigned	.VMIYPDGK. + Oxidation (M)		1
334477524	1	1	785.3718	1568.7291	2	1568.7358	-0.0067			0	3.97	0	14	0.58		EDLIFASNEQFEK				4	Spectrum17987 scans:27557,	15506861	22542	0		0	-4.3	-4.3	.EDLIFASNEQFEK.	unassigned	unassigned	.EDLIFASNEQFEK.		1
334476310	1	1	434.2266	866.4386	2	866.4385	0			0	3.96	0	13	0.5		ESIDYLK				4	Spectrum8510 scans:14686,	15506861	2868	0		0	0	0	.ESIDYLK.	unassigned	unassigned	.ESIDYLK.		1
334476313	1	1	434.2315	866.4485	2	866.4498	-0.0012			0	3.95	0	13	0.4		ISESIYR				2	Spectrum14180 scans:22804,	15506861	2871	0		0	-1.4	-1.4	.ISESIYR.	unassigned	unassigned	.ISESIYR.		1
334476906	1	1	579.3427	1156.6709	2	1156.6703	0.0006			1	3.91	0	15	0.67		EVDAIIKELK				4	Spectrum21624 scans:31883,	15506861	9729	0		0	0.5	0.5	.EVDAIIKELK.	unassigned	unassigned	.EVDAIIKELK.		1
334476279	1	1	428.2502	854.4859	2	854.4862	-0.0002			0	3.88	0	13	0.41		NIVPDIGK				4	Spectrum10702 scans:17441,	15506861	2675	0		0	-0.2	-0.2	.NIVPDIGK.	unassigned	unassigned	.NIVPDIGK.		1
334476247	1	1	422.7606	843.5066	2	843.5065	0.0001			1	3.88	0	14	0.55		LVDEIKK				4	Spectrum10713 scans:17455,	15506861	2415	0		0	0.1	0.1	.LVDEIKK.	unassigned	unassigned	.LVDEIKK.		1
334476383	1	1	451.781	901.5474	2	901.5484	-0.001			0	3.88	0	13	0.41		NLTLSLIK		Deamidated (NQ)	0.20000000.0	3	Spectrum11727 scans:19014,	15506861	3489	0		0	-1.1	-1.1	.NLTLSLIK. + Deamidated (NQ)	unassigned	unassigned	.NLTLSLIK. + Deamidated (NQ)		1
334477428	1	1	739.3551	1476.6956	2	1476.6919	0.0038			0	3.87	0	13	0.41		GGAIPSEFIPSCDK				2	Spectrum16276 scans:25292,	15506861	20070	0		0	2.6	2.6	.GGAIPSEFIPSCDK.	unassigned	unassigned	.GGAIPSEFIPSCDK.		1
334476658	1	1	522.2742	1042.5339	2	1042.5335	0.0004			0	3.87	0	13	0.41		YEVYAVTAK				5	Spectrum8538 scans:14722,	15506861	6532	0		0	0.4	0.4	.YEVYAVTAK.	unassigned	unassigned	.YEVYAVTAK.		1
334477145	1	1	621.3064	1240.5982	2	1240.591	0.0072			2	3.85	0	14	0.64		ENGKWMYKGK		Deamidated (NQ)	0.0200000000.0	3	Spectrum3992 scans:8634,	15506861	12325	0		0	5.8	5.8	.ENGKWMYKGK. + Deamidated (NQ)	unassigned	unassigned	.ENGKWMYKGK. + Deamidated (NQ)		1
334477011	1	1	601.835	1201.6555	2	1201.6441	0.0114			0	3.84	0	16	0.99		ITNEELLELK		Deamidated (NQ)	0.0020000000.0	2	Spectrum13331 scans:21801,	15506861	11011	0		0	9.5	9.5	.ITNEELLELK. + Deamidated (NQ)	unassigned	unassigned	.ITNEELLELK. + Deamidated (NQ)		1
334476936	1	1	585.2709	1168.5273	2	1168.5322	-0.0048			1	3.82	0	13	0.41		ILKEMDYQE		Deamidated (NQ)	0.000000020.0	2	Spectrum5430 scans:10642,	15506861	10067	0		0	-4.1	-4.1	.ILKEMDYQE. + Deamidated (NQ)	unassigned	unassigned	.ILKEMDYQE. + Deamidated (NQ)		1
334476604	1	1	501.7498	1001.4851	2	1001.4852	-0.0001			0	3.79	0	13	0.42		IADINPACK		Deamidated (NQ)	0.000020000.0	4	Spectrum10083 scans:16702,	15506861	5644	0		0	-0.1	-0.1	.IADINPACK. + Deamidated (NQ)	unassigned	unassigned	.IADINPACK. + Deamidated (NQ)		1
334476584	1	1	498.8012	995.5879	2	995.595	-0.0071			0	3.78	0	13	0.42		LILMITHR				2	Spectrum22066 scans:32443,	15506861	5455	0		0	-7.1	-7.1	.LILMITHR.	unassigned	unassigned	.LILMITHR.		1
334475961	1	1	337.7073	673.4	2	673.401	-0.001			0	3.76	0	14	0.61		VSVELK				3	Spectrum4555 scans:9472,	15506861	563	0		0	-1.5	-1.5	.VSVELK.	unassigned	unassigned	.VSVELK.		1
334476134	1	1	394.1976	786.3806	2	786.3759	0.0047			0	3.76	0	13	0.42		GLEEPDK				2	Spectrum13029 scans:21450,	15506861	1484	0		0	6	6	.GLEEPDK.	unassigned	unassigned	.GLEEPDK.		1
334476845	1	1	568.2933	1134.572	2	1134.5781	-0.0062			1	3.76	0	14	0.59		LGNTRNNFAK		Deamidated (NQ)	0.0020000000.0	2	Spectrum3555 scans:8004,	15506861	9002	0		0	-5.5	-5.5	.LGNTRNNFAK. + Deamidated (NQ)	unassigned	unassigned	.LGNTRNNFAK. + Deamidated (NQ)		1
334477457	1	1	750.8945	1499.7745	2	1499.7667	0.0078			1	3.76	0	16	0.84		NKGHILSAFPNMR		Oxidation (M)	0.0000000000010.0	2	Spectrum8102 scans:14159,	15506861	20605	0		0	5.2	5.2	.NKGHILSAFPNMR. + Oxidation (M)	unassigned	unassigned	.NKGHILSAFPNMR. + Oxidation (M)		1
334476477	1	1	476.2607	950.5068	2	950.5073	-0.0005			0	3.74	0	16	0.91		FGTILGTDK				2	Spectrum23522 scans:34105,	15506861	4370	0		0	-0.5	-0.5	.FGTILGTDK.	unassigned	unassigned	.FGTILGTDK.		1
334476686	1	1	528.3033	1054.592	2	1054.591	0.001			0	3.73	0	13	0.44		PLIDDIIEK				5	Spectrum14621 scans:23308,	15506861	6839	0		0	0.9	0.9	.PLIDDIIEK.	unassigned	unassigned	.PLIDDIIEK.		1
334476592	1	1	500.2907	998.5669	2	998.576	-0.0091			0	3.72	0	13	0.51		LLAANQELK				3	Spectrum15790 scans:24712,	15506861	5557	0		0	-9.1	-9.1	.LLAANQELK.	unassigned	unassigned	.LLAANQELK.		1
334477243	1	1	649.3846	1296.7547	2	1296.7475	0.0072			2	3.72	0	13	0.42		MLPNLLKNPKK		2 Deamidated (NQ)	0.00020002000.0	2	Spectrum34753 scans:49177,	15506861	14632	0		0	5.6	5.6	.MLPNLLKNPKK. + 2 Deamidated (NQ)	unassigned	unassigned	.MLPNLLKNPKK. + 2 Deamidated (NQ)		1
334476730	1	1	539.2816	1076.5485	2	1076.5502	-0.0016			0	3.7	0	17	1.1		LNFELAENK				4	Spectrum17466 scans:26915,	15506861	7306	0		0	-1.5	-1.5	.LNFELAENK.	unassigned	unassigned	.LNFELAENK.		1
334476995	1	1	596.834	1191.6534	2	1191.6611	-0.0077			1	3.69	0	16	0.9		LFINSLKNSR		Deamidated (NQ)	0.0000000200.0	2	Spectrum20254 scans:30195,	15506861	10754	0		0	-6.5	-6.5	.LFINSLKNSR. + Deamidated (NQ)	unassigned	unassigned	.LFINSLKNSR. + Deamidated (NQ)		1
334477605	1	1	569.6536	1705.9389	3	1705.9363	0.0026			1	3.68	0	13	0.51		RNPDLDVILIGGPEAK				4	Spectrum19755 scans:29619,	15506861	25339	0		0	1.5	1.5	.RNPDLDVILIGGPEAK.	unassigned	unassigned	.RNPDLDVILIGGPEAK.		1
334477036	1	1	603.2895	1204.5645	2	1204.5724	-0.0078			1	3.67	0	15	0.71		LTNEEWKER		Deamidated (NQ)	0.002000000.0	2	Spectrum16694 scans:25875,	15506861	11074	0		0	-6.5	-6.5	.LTNEEWKER. + Deamidated (NQ)	unassigned	unassigned	.LTNEEWKER. + Deamidated (NQ)		1
334476613	1	1	504.2452	1006.4759	2	1006.4827	-0.0068			0	3.67	0	14	0.6		PMMLNLEK		2 Oxidation (M)	0.01100000.0	2	Spectrum6651 scans:12249,	15506861	5769	0		0	-6.8	-6.8	.PMMLNLEK. + 2 Oxidation (M)	unassigned	unassigned	.PMMLNLEK. + 2 Oxidation (M)		1
334477550	1	1	807.8606	1613.7066	2	1613.7066	0.0001			0	3.66	0	13	0.43		ICDLFVGETTCDGK				2	Spectrum15097 scans:23833,	15506861	23477	0		0	0.1	0.1	.ICDLFVGETTCDGK.	unassigned	unassigned	.ICDLFVGETTCDGK.		1
334477622	1	1	874.9162	1747.8178	2	1747.8165	0.0013			1	3.66	0	15	0.75		PDNFKAINDTYGHEK				2	Spectrum21574 scans:31804,	15506861	26331	0		0	0.7	0.7	.PDNFKAINDTYGHEK.	unassigned	unassigned	.PDNFKAINDTYGHEK.		1
334477665	1	1	659.3505	1975.0296	3	1975.0302	-0.0007			0	3.65	0	16	1		IDFPTFEDVPALNAIVSK				2	Spectrum33326 scans:47010,	15506861	29506	0		0	-0.4	-0.4	.IDFPTFEDVPALNAIVSK.	unassigned	unassigned	.IDFPTFEDVPALNAIVSK.		1
334477279	1	1	657.8716	1313.7286	2	1313.7303	-0.0017			0	3.64	0	14	0.65		GQNGVLVTSLQAK				4	Spectrum11585 scans:18517,	15506861	15263	0		0	-1.3	-1.3	.GQNGVLVTSLQAK.	unassigned	unassigned	.GQNGVLVTSLQAK.		1
334476804	1	1	558.3021	1114.5896	2	1114.5957	-0.0062			1	3.64	0	15	0.76		IVPMQGWKR		Deamidated (NQ)	0.000020000.0	2	Spectrum6543 scans:12099,	15506861	8473	0		0	-5.6	-5.6	.IVPMQGWKR. + Deamidated (NQ)	unassigned	unassigned	.IVPMQGWKR. + Deamidated (NQ)		1
334477370	1	1	705.8228	1409.6311	2	1409.6279	0.0032			1	3.63	0	13	0.43		TDLENMDRLMR		Oxidation (M); Deamidated (NQ)	0.00002000010.0	2	Spectrum6124 scans:11527,	15506861	18350	0		0	2.3	2.3	.TDLENMDRLMR. + Oxidation (M); Deamidated (NQ)	unassigned	unassigned	.TDLENMDRLMR. + Oxidation (M); Deamidated (NQ)		1
334477014	1	1	601.8363	1201.658	2	1201.6666	-0.0086			1	3.63	0	16	0.89		ISDADTKILAR				2	Spectrum15126 scans:23865,	15506861	11014	0		0	-7.2	-7.2	.ISDADTKILAR.	unassigned	unassigned	.ISDADTKILAR.		1
334477703	1	1	737.707	2210.0991	3	2210.0936	0.0055			2	3.63	0	17	1.1		KPQTGFFLKGELDYYFEK		Deamidated (NQ)	0.002000000000000000.0	2	Spectrum23316 scans:33871,	15506861	31595	0		0	2.5	2.5	.KPQTGFFLKGELDYYFEK. + Deamidated (NQ)	unassigned	unassigned	.KPQTGFFLKGELDYYFEK. + Deamidated (NQ)		1
334476103	1	1	381.224	760.4334	2	760.4331	0.0003			0	3.6	0	13	0.44		ITTGQIK		Deamidated (NQ)	0.0000200.0	2	Spectrum4682 scans:9639,	15506861	1253	0		0	0.4	0.4	.ITTGQIK. + Deamidated (NQ)	unassigned	unassigned	.ITTGQIK. + Deamidated (NQ)		1
334476278	1	1	427.7119	853.4091	2	853.4156	-0.0065			0	3.6	0	13	0.44		FMYHLK		Oxidation (M)	0.010000.0	4	Spectrum12147 scans:20223,	15506861	2646	0		0	-7.6	-7.6	.FMYHLK. + Oxidation (M)	unassigned	unassigned	.FMYHLK. + Oxidation (M)		1
334477109	1	1	613.8215	1225.6285	2	1225.6264	0.0021			0	3.55	0	14	0.57		IENIMYTTIK		Deamidated (NQ)	0.0020000000.0	2	Spectrum9499 scans:15999,	15506861	11834	0		0	1.7	1.7	.IENIMYTTIK. + Deamidated (NQ)	unassigned	unassigned	.IENIMYTTIK. + Deamidated (NQ)		1
334476853	1	1	569.2648	1136.515	2	1136.521	-0.006			1	3.55	0	13	0.44		LQNDRNGYR		2 Deamidated (NQ)	0.020002000.0	2	Spectrum4701 scans:9662,	15506861	9087	0		0	-5.3	-5.3	.LQNDRNGYR. + 2 Deamidated (NQ)	unassigned	unassigned	.LQNDRNGYR. + 2 Deamidated (NQ)		1
334476653	1	1	517.2623	1032.5101	2	1032.5134	-0.0033			1	3.53	0	13	0.44		ITAECRQR				2	Spectrum5279 scans:10442,	15506861	6448	0		0	-3.2	-3.2	.ITAECRQR.	unassigned	unassigned	.ITAECRQR.		1
334477653	1	1	930.9766	1859.9386	2	1859.953	-0.0144			1	3.53	0	16	0.89		NKTNLSHFDSLSLWAK				2	Spectrum13002 scans:21420,	15506861	27962	0		0	-7.7	-7.7	.NKTNLSHFDSLSLWAK.	unassigned	unassigned	.NKTNLSHFDSLSLWAK.		1
334477347	1	1	691.8483	1381.682	2	1381.6799	0.0021			0	3.52	0	14	0.67		VIVETCYLEEK				4	Spectrum12677 scans:21032,	15506861	17602	0		0	1.5	1.5	.VIVETCYLEEK.	unassigned	unassigned	.VIVETCYLEEK.		1
334476662	1	1	349.1927	1044.5563	3	1044.5604	-0.004			1	3.52	0	14	0.58		LEKWLNDK				2	Spectrum2646 scans:6748,	15506861	6575	0		0	-3.8	-3.8	.LEKWLNDK.	unassigned	unassigned	.LEKWLNDK.		1
334477364	1	1	703.3436	1404.6727	2	1404.6642	0.0085			2	3.52	0	16	0.93		RAFKMTMNYAR		Oxidation (M); Deamidated (NQ)	0.00000012000.0	2	Spectrum12646 scans:20989,	15506861	18214	0		0	6.1	6.1	.RAFKMTMNYAR. + Oxidation (M); Deamidated (NQ)	unassigned	unassigned	.RAFKMTMNYAR. + Oxidation (M); Deamidated (NQ)		1
334476742	1	1	545.2748	1088.535	2	1088.539	-0.0039			0	3.51	0	13	0.51		LIPNYEDPK		Deamidated (NQ)	0.000200000.0	2	Spectrum6954 scans:12662,	15506861	7620	0		0	-3.6	-3.6	.LIPNYEDPK. + Deamidated (NQ)	unassigned	unassigned	.LIPNYEDPK. + Deamidated (NQ)		1
334477626	1	1	880.9228	1759.831	2	1759.8305	0.0006			0	3.51	0	15	0.74		LSFEEGVDSYVPYAGK				3	Spectrum21477 scans:31617,	15506861	26654	0		0	0.3	0.3	.LSFEEGVDSYVPYAGK.	unassigned	unassigned	.LSFEEGVDSYVPYAGK.		1
334477677	1	1	1042.0089	2082.0033	2	2082.0197	-0.0164			0	3.5	0	16	1		LIANPEGPPQEVYTYVYK		2 Deamidated (NQ)	0.000200000200000000.0	2	Spectrum33481 scans:47308,	15506861	30696	0		0	-7.9	-7.9	.LIANPEGPPQEVYTYVYK. + 2 Deamidated (NQ)	unassigned	unassigned	.LIANPEGPPQEVYTYVYK. + 2 Deamidated (NQ)		1
334477165	1	1	630.3124	1258.6103	2	1258.6081	0.0022			0	3.5	0	13	0.56		FILSSQSGEYK		Deamidated (NQ)	0.00000200000.0	2	Spectrum13137 scans:21578,	15506861	13043	0		0	1.7	1.7	.FILSSQSGEYK. + Deamidated (NQ)	unassigned	unassigned	.FILSSQSGEYK. + Deamidated (NQ)		1
334477493	1	1	773.8542	1545.6939	2	1545.6909	0.0031			0	3.49	0	13	0.45		MEDIFYDEDLIK		Oxidation (M)	0.100000000000.0	2	Spectrum12050 scans:20014,	15506861	21992	0		0	2	2	.MEDIFYDEDLIK. + Oxidation (M)	unassigned	unassigned	.MEDIFYDEDLIK. + Oxidation (M)		1
334477351	1	1	693.8482	1385.6819	2	1385.6827	-0.0008			0	3.47	0	14	0.65		TTQIFQDFSTAK				2	Spectrum16292 scans:25309,	15506861	17684	0		0	-0.6	-0.6	.TTQIFQDFSTAK.	unassigned	unassigned	.TTQIFQDFSTAK.		1
334477544	1	1	805.3743	1608.734	2	1608.728	0.006			2	3.47	0	13	0.45		FNQTNHQNRKYR		4 Deamidated (NQ)	0.022000220000.0	3	Spectrum26352 scans:37406,	15506861	23381	0		0	3.7	3.7	.FNQTNHQNRKYR. + 4 Deamidated (NQ)	unassigned	unassigned	.FNQTNHQNRKYR. + 4 Deamidated (NQ)		1
334475870	1	1	301.1995	600.3844	2	600.3846	-0.0002			0	3.46	0	16	1		INILK		Deamidated (NQ)	0.02000.0	4	Spectrum9661 scans:16190,	15506861	48	0		0	-0.3	-0.3	.INILK. + Deamidated (NQ)	unassigned	unassigned	.INILK. + Deamidated (NQ)		1
334476606	1	1	502.8101	1003.6057	2	1003.61	-0.0043			2	3.45	0	13	0.45		ILMEKVKK		Oxidation (M)	0.00100000.0	2	Spectrum20895 scans:30936,	15506861	5713	0		0	-4.3	-4.3	.ILMEKVKK. + Oxidation (M)	unassigned	unassigned	.ILMEKVKK. + Oxidation (M)		1
334476695	1	1	529.8336	1057.6527	2	1057.6535	-0.0008			1	3.45	0	13	0.45		KFAIEPLLK				3	Spectrum11234 scans:18084,	15506861	6912	0		0	-0.8	-0.8	.KFAIEPLLK.	unassigned	unassigned	.KFAIEPLLK.		1
334476196	1	1	412.1991	822.3836	2	822.3871	-0.0035			0	3.43	0	14	0.64		LEQNYR		Deamidated (NQ)	0.000200.0	2	Spectrum2181 scans:6009,	15506861	1977	0		0	-4.3	-4.3	.LEQNYR. + Deamidated (NQ)	unassigned	unassigned	.LEQNYR. + Deamidated (NQ)		1
334477354	1	1	697.3339	1392.6533	2	1392.6633	-0.01			1	3.42	0	14	0.66		LRLGEEENYDR				2	Spectrum12952 scans:21362,	15506861	17863	0		0	-7.2	-7.2	.LRLGEEENYDR.	unassigned	unassigned	.LRLGEEENYDR.		1
334476728	1	1	537.2912	1072.5678	2	1072.5593	0.0085			0	3.41	0	15	0.87		LFVESGFFK				4	Spectrum5994 scans:11358,	15506861	7238	0		0	7.9	7.9	.LFVESGFFK.	unassigned	unassigned	.LFVESGFFK.		1
334477630	1	1	890.9019	1779.7892	2	1779.7985	-0.0093			0	3.41	0	13	0.46		GAEELGFSCQGALSPEK		Deamidated (NQ)	0.00000000020000000.0	2	Spectrum19604 scans:29434,	15506861	26936	0		0	-5.2	-5.2	.GAEELGFSCQGALSPEK. + Deamidated (NQ)	unassigned	unassigned	.GAEELGFSCQGALSPEK. + Deamidated (NQ)		1
334476153	1	1	401.227	800.4394	2	800.4392	0.0002			0	3.41	0	14	0.66		IINADQK				3	Spectrum2867 scans:7042,	15506861	1705	0		0	0.2	0.2	.IINADQK.	unassigned	unassigned	.IINADQK.		1
334476174	1	1	408.2346	814.4547	2	814.4548	-0.0002			0	3.4	0	15	0.73		IAAGDIAGK				3	Spectrum4159 scans:8882,	15506861	1864	0		0	-0.2	-0.2	.IAAGDIAGK.	unassigned	unassigned	.IAAGDIAGK.		1
334476056	1	1	368.7163	735.4181	2	735.4167	0.0014			0	3.39	0	13	0.53		FLESLK				4	Spectrum9891 scans:16472,	15506861	1063	0		0	1.9	1.9	.FLESLK.	unassigned	unassigned	.FLESLK.		1
334477000	1	1	599.2609	1196.5073	2	1196.5172	-0.0099			0	3.38	0	13	0.46		MIFDWNNEK		Deamidated (NQ)	0.000000200.0	2	Spectrum3428 scans:7823,	15506861	10875	0		0	-8.3	-8.3	.MIFDWNNEK. + Deamidated (NQ)	unassigned	unassigned	.MIFDWNNEK. + Deamidated (NQ)		1
334476777	1	1	554.2683	1106.5221	2	1106.5244	-0.0023			0	3.38	0	13	0.46		GVFDNLEGEK				3	Spectrum12980 scans:21394,	15506861	8208	0		0	-2.1	-2.1	.GVFDNLEGEK.	unassigned	unassigned	.GVFDNLEGEK.		1
334477060	1	1	607.2755	1212.5365	2	1212.5445	-0.008			0	3.38	0	13	0.46		MNSEAVEYVR		Oxidation (M)	0.1000000000.0	4	Spectrum3592 scans:8057,	15506861	11364	0		0	-6.6	-6.6	.MNSEAVEYVR. + Oxidation (M)	unassigned	unassigned	.MNSEAVEYVR. + Oxidation (M)		1
334476738	1	1	361.8416	1082.5029	3	1082.5066	-0.0037			0	3.36	0	13	0.46		LMQIDYER		Oxidation (M)	0.01000000.0	3	Spectrum5105 scans:10207,	15506861	7433	0		0	-3.4	-3.4	.LMQIDYER. + Oxidation (M)	unassigned	unassigned	.LMQIDYER. + Oxidation (M)		1
334477054	1	1	605.8107	1209.6068	2	1209.603	0.0038			0	3.35	0	16	1.1		FELGGENGFLK				2	Spectrum22084 scans:32463,	15506861	11265	0		0	3.1	3.1	.FELGGENGFLK.	unassigned	unassigned	.FELGGENGFLK.		1
334476156	1	1	402.7267	803.4388	2	803.4389	-0.0001			1	3.35	0	16	1		KIGETEK				2	Spectrum858 scans:2133,	15506861	1739	0		0	-0.1	-0.1	.KIGETEK.	unassigned	unassigned	.KIGETEK.		1
334476616	1	1	505.7425	1009.4705	2	1009.4651	0.0054			0	3.34	0	13	0.46		GICFTQER				4	Spectrum7948 scans:13961,	15506861	5816	0		0	5.3	5.3	.GICFTQER.	unassigned	unassigned	.GICFTQER.		1
334477451	1	1	748.8034	1495.5923	2	1495.5928	-0.0005			0	3.31	0	13	0.47		SCTCPENMPICK				2	Spectrum7168 scans:12934,	15506861	20460	0		0	-0.3	-0.3	.SCTCPENMPICK.	unassigned	unassigned	.SCTCPENMPICK.		1
334477489	1	1	514.9249	1541.7528	3	1541.7586	-0.0058			1	3.3	0	14	0.63		RYPHQLSGGQLQR		3 Deamidated (NQ)	0.0000200002020.0	5	Spectrum8718 scans:14958,	15506861	21932	0		0	-3.8	-3.8	.RYPHQLSGGQLQR. + 3 Deamidated (NQ)	unassigned	unassigned	.RYPHQLSGGQLQR. + 3 Deamidated (NQ)		1
334477071	1	1	609.323	1216.6314	2	1216.6299	0.0015			1	3.27	0	15	0.87		LTKAGIDTGVGGQ		Deamidated (NQ)	0.0000000000002.0	2	Spectrum8815 scans:15097,	15506861	11494	0		0	1.2	1.2	.LTKAGIDTGVGGQ. + Deamidated (NQ)	unassigned	unassigned	.LTKAGIDTGVGGQ. + Deamidated (NQ)		1
334476948	1	1	587.3273	1172.64	2	1172.6401	-0.0001			1	3.27	0	17	1.3		LQKIDSALER		Deamidated (NQ)	0.0200000000.0	2	Spectrum14291 scans:22932,	15506861	10200	0		0	-0.1	-0.1	.LQKIDSALER. + Deamidated (NQ)	unassigned	unassigned	.LQKIDSALER. + Deamidated (NQ)		1
334477663	1	1	981.0117	1960.0089	2	1959.9935	0.0154			0	3.27	0	17	1.3		SDMAGGSTIGPISVSNLNIK				2	Spectrum22033 scans:32403,	15506861	29391	0		0	7.9	7.9	.SDMAGGSTIGPISVSNLNIK.	unassigned	unassigned	.SDMAGGSTIGPISVSNLNIK.		1
334477009	1	1	601.3628	1200.711	2	1200.719	-0.008			2	3.26	0	13	0.47		LIAVNRTKSAK		Deamidated (NQ)	0.00002000000.0	2	Spectrum33758 scans:47768,	15506861	10990	0		0	-6.7	-6.7	.LIAVNRTKSAK. + Deamidated (NQ)	unassigned	unassigned	.LIAVNRTKSAK. + Deamidated (NQ)		1
334476891	1	1	575.3561	1148.6976	2	1148.6991	-0.0015			1	3.26	0	13	0.47		LLMLQFKLK		Oxidation (M)	0.001000000.0	2	Spectrum24615 scans:35401,	15506861	9510	0		0	-1.3	-1.3	.LLMLQFKLK. + Oxidation (M)	unassigned	unassigned	.LLMLQFKLK. + Oxidation (M)		1
334476894	1	1	575.7971	1149.5797	2	1149.5852	-0.0055			0	3.24	0	15	0.92		MIVDAFLDAR				3	Spectrum23463 scans:34038,	15506861	9530	0		0	-4.8	-4.8	.MIVDAFLDAR.	unassigned	unassigned	.MIVDAFLDAR.		1
334477492	1	1	773.3669	1544.7193	2	1544.7259	-0.0066			0	3.22	0	13	0.52		HEYQYHLEALNK		Deamidated (NQ)	0.000000000020.0	2	Spectrum14774 scans:23481,	15506861	21982	0		0	-4.3	-4.3	.HEYQYHLEALNK. + Deamidated (NQ)	unassigned	unassigned	.HEYQYHLEALNK. + Deamidated (NQ)		1
334476529	1	1	488.2612	974.5079	2	974.5145	-0.0066			0	3.22	0	17	1.3		LTGQNSSIR				2	Spectrum27054 scans:38239,	15506861	4899	0		0	-6.8	-6.8	.LTGQNSSIR.	unassigned	unassigned	.LTGQNSSIR.		1
334476772	1	1	553.3146	1104.6146	2	1104.6179	-0.0033			0	3.22	0	14	0.71		LVSEGVNFLK				2	Spectrum15819 scans:24751,	15506861	8140	0		0	-3	-3	.LVSEGVNFLK.	unassigned	unassigned	.LVSEGVNFLK.		1
334476790	1	1	556.3252	1110.6358	2	1110.6285	0.0074			0	3.2	0	13	0.48		VAELEVVPAGK				5	Spectrum10930 scans:17715,	15506861	8372	0		0	6.7	6.7	.VAELEVVPAGK.	unassigned	unassigned	.VAELEVVPAGK.		1
334476305	1	1	433.2368	864.4591	2	864.4593	-0.0002			0	3.2	0	13	0.48		SELIFEK				2	Spectrum11122 scans:17951,	15506861	2843	0		0	-0.2	-0.2	.SELIFEK.	unassigned	unassigned	.SELIFEK.		1
334476041	1	1	367.1961	732.3777	2	732.384	-0.0063			1	3.18	0	15	0.94		TKMEPK				4	Spectrum3948 scans:8572,	15506861	1022	0		0	-8.6	-8.6	.TKMEPK.	unassigned	unassigned	.TKMEPK.		1
334477340	1	1	686.8769	1371.7393	2	1371.7398	-0.0004			1	3.17	0	15	0.94		FIPKEASLPDGAK				2	Spectrum29511 scans:41436,	15506861	17094	0		0	-0.3	-0.3	.FIPKEASLPDGAK.	unassigned	unassigned	.FIPKEASLPDGAK.		1
334477620	1	1	874.4918	1746.9691	2	1746.9702	-0.0011			0	3.17	0	13	0.58		IIGELIHPIAMDQGLK				2	Spectrum22090 scans:32469,	15506861	26326	0		0	-0.6	-0.6	.IIGELIHPIAMDQGLK.	unassigned	unassigned	.IIGELIHPIAMDQGLK.		1
334477505	1	1	777.8719	1553.7293	2	1553.733	-0.0037			0	3.16	0	15	0.85		MNSAYIGNGICINK				3	Spectrum13100 scans:21533,	15506861	22168	0		0	-2.4	-2.4	.MNSAYIGNGICINK.	unassigned	unassigned	.MNSAYIGNGICINK.		1
334477004	1	1	599.3421	1196.6696	2	1196.6666	0.0031			1	3.16	0	13	0.48		FGVSVRTIYR				2	Spectrum35103 scans:49660,	15506861	10903	0		0	2.6	2.6	.FGVSVRTIYR.	unassigned	unassigned	.FGVSVRTIYR.		1
334475899	1	1	316.175	630.3355	2	630.3337	0.0018			0	3.14	0	17	1.3		IDDLR				2	Spectrum2957 scans:7164,	15506861	180	0		0	2.9	2.9	.IDDLR.	unassigned	unassigned	.IDDLR.		1
334477284	1	1	659.8218	1317.6291	2	1317.6412	-0.0121			1	3.12	0	13	0.61		IEKTEIEGDER				2	Spectrum5887 scans:11227,	15506861	15398	0		0	-9.2	-9.2	.IEKTEIEGDER.	unassigned	unassigned	.IEKTEIEGDER.		1
334477126	1	1	615.8272	1229.6399	2	1229.6503	-0.0105			0	3.11	0	16	1		TLDEVSAGTPLK				2	Spectrum5990 scans:11352,	15506861	11994	0		0	-8.5	-8.5	.TLDEVSAGTPLK.	unassigned	unassigned	.TLDEVSAGTPLK.		1
334476694	1	1	529.8324	1057.6502	2	1057.643	0.0073			2	3.11	0	13	0.49		AVMKRVNLK				3	Spectrum10262 scans:16914,	15506861	6911	0		0	6.9	6.9	.AVMKRVNLK.	unassigned	unassigned	.AVMKRVNLK.		1
334475904	1	1	317.1894	632.3643	2	632.3646	-0.0003			0	3.08	0	15	0.79		TLFPR				2	Spectrum9321 scans:15785,	15506861	195	0		0	-0.5	-0.5	.TLFPR.	unassigned	unassigned	.TLFPR.		1
334476950	1	1	588.2814	1174.5483	2	1174.5474	0.0009			0	3.08	0	13	0.49		LQPDMMINGR		Deamidated (NQ)	0.0000000200.0	2	Spectrum15574 scans:24431,	15506861	10233	0		0	0.8	0.8	.LQPDMMINGR. + Deamidated (NQ)	unassigned	unassigned	.LQPDMMINGR. + Deamidated (NQ)		1
334476617	1	1	506.2799	1010.5452	2	1010.5437	0.0015			0	3.06	0	14	0.69		VLASFPSYK				4	Spectrum12483 scans:20773,	15506861	5827	0		0	1.5	1.5	.VLASFPSYK.	unassigned	unassigned	.VLASFPSYK.		1
334477287	1	1	663.8536	1325.6927	2	1325.6979	-0.0052			1	3.05	0	15	0.89		FDFNSKNTIIK				2	Spectrum22189 scans:32581,	15506861	15656	0		0	-3.9	-3.9	.FDFNSKNTIIK.	unassigned	unassigned	.FDFNSKNTIIK.		1
334476723	1	1	536.3063	1070.5981	2	1070.5971	0.001			2	3.05	0	13	0.54		IAEKKQPEK		Deamidated (NQ)	0.000002000.0	4	Spectrum12630 scans:20970,	15506861	7210	0		0	0.9	0.9	.IAEKKQPEK. + Deamidated (NQ)	unassigned	unassigned	.IAEKKQPEK. + Deamidated (NQ)		1
334477705	1	1	742.7136	2225.1189	3	2225.1072	0.0117			1	3.03	0	17	1.4		TGKVATQFTMDLIENCGLVK		Deamidated (NQ)	0.00000000000000200000.0	2	Spectrum22931 scans:33423,	15506861	31795	0		0	5.3	5.3	.TGKVATQFTMDLIENCGLVK. + Deamidated (NQ)	unassigned	unassigned	.TGKVATQFTMDLIENCGLVK. + Deamidated (NQ)		1
334477650	1	1	615.9905	1844.9498	3	1844.9461	0.0037			1	3.02	0	16	1.1		ELVWSEGRTFSFLFK				2	Spectrum21112 scans:31195,	15506861	27755	0		0	2	2	.ELVWSEGRTFSFLFK.	unassigned	unassigned	.ELVWSEGRTFSFLFK.		1
334477423	1	1	738.8346	1475.6546	2	1475.6569	-0.0022			0	3.01	0	13	0.5		FLNVENTGYDFR		2 Deamidated (NQ)	0.002002000000.0	2	Spectrum11357 scans:18241,	15506861	20043	0		0	-1.5	-1.5	.FLNVENTGYDFR. + 2 Deamidated (NQ)	unassigned	unassigned	.FLNVENTGYDFR. + 2 Deamidated (NQ)		1
334477499	1	1	777.3987	1552.7828	2	1552.7806	0.0022			2	3.01	0	16	1.2		ENEEIYKKLMEK				2	Spectrum18792 scans:28477,	15506861	22143	0		0	1.4	1.4	.ENEEIYKKLMEK.	unassigned	unassigned	.ENEEIYKKLMEK.		1
334477191	1	1	635.8191	1269.6236	2	1269.6201	0.0036			1	3	0	14	0.78		ENYGKTSSLSGK				3	Spectrum9278 scans:15733,	15506861	13573	0		0	2.8	2.8	.ENYGKTSSLSGK.	unassigned	unassigned	.ENYGKTSSLSGK.		1
334477160	1	1	628.8077	1255.6009	2	1255.6084	-0.0075			1	2.97	0	14	0.68		FLANYEEDKK				2	Spectrum16204 scans:25214,	15506861	12928	0		0	-6	-6	.FLANYEEDKK.	unassigned	unassigned	.FLANYEEDKK.		1
334477446	1	1	747.3951	1492.7757	2	1492.7773	-0.0015			1	2.97	0	17	1.3		NISQLSALEFNKK		2 Deamidated (NQ)	0.2002000000000.0	2	Spectrum10334 scans:17001,	15506861	20420	0		0	-1	-1	.NISQLSALEFNKK. + 2 Deamidated (NQ)	unassigned	unassigned	.NISQLSALEFNKK. + 2 Deamidated (NQ)		1
334477739	1	1	729.6266	2914.4773	4	2914.466	0.0112			2	2.97	0	18	1.7		TNTFGAVARIRSQMAYAIHTFFQER				2	Spectrum23406 scans:33973,	15506861	34461	0		0	3.8	3.8	.TNTFGAVARIRSQMAYAIHTFFQER.	unassigned	unassigned	.TNTFGAVARIRSQMAYAIHTFFQER.		1
334477693	1	1	718.6822	2153.0247	3	2153.0124	0.0124			2	2.96	0	15	0.89		AITDILNTAKYDDERNDGK		2 Deamidated (NQ)	0.0000002000000002000.0	2	Spectrum19251 scans:28986,	15506861	31330	0		0	5.8	5.8	.AITDILNTAKYDDERNDGK. + 2 Deamidated (NQ)	unassigned	unassigned	.AITDILNTAKYDDERNDGK. + 2 Deamidated (NQ)		1
334476111	1	1	386.2057	770.3968	2	770.3963	0.0005			0	2.95	0	13	0.51		SYFNLK				4	Spectrum9142 scans:15551,	15506861	1355	0		0	0.6	0.6	.SYFNLK.	unassigned	unassigned	.SYFNLK.		1
334477583	1	1	838.4522	1674.8899	2	1674.8862	0.0037			1	2.95	0	14	0.79		KIAEPILTSVGGESMK		Oxidation (M)	0.0000000000000010.0	2	Spectrum32890 scans:46313,	15506861	24822	0		0	2.2	2.2	.KIAEPILTSVGGESMK. + Oxidation (M)	unassigned	unassigned	.KIAEPILTSVGGESMK. + Oxidation (M)		1
334477356	1	1	698.3404	1394.6662	2	1394.6612	0.005			2	2.94	0	14	0.79		ENIKRFCDNAK		Deamidated (NQ)	0.00000000200.0	2	Spectrum14006 scans:22604,	15506861	17925	0		0	3.6	3.6	.ENIKRFCDNAK. + Deamidated (NQ)	unassigned	unassigned	.ENIKRFCDNAK. + Deamidated (NQ)		1
334476437	1	1	464.764	927.5134	2	927.5137	-0.0003			0	2.94	0	13	0.51		INQINGIR		Deamidated (NQ)	0.00002000.0	4	Spectrum7406 scans:13252,	15506861	3948	0		0	-0.3	-0.3	.INQINGIR. + Deamidated (NQ)	unassigned	unassigned	.INQINGIR. + Deamidated (NQ)		1
334477410	1	1	732.3292	1462.6438	2	1462.6373	0.0064			1	2.93	0	13	0.51		FEAYMPCDRFK				2	Spectrum13189 scans:21639,	15506861	19810	0		0	4.4	4.4	.FEAYMPCDRFK.	unassigned	unassigned	.FEAYMPCDRFK.		1
334477616	1	1	868.9686	1735.9226	2	1735.9396	-0.017			1	2.93	0	16	1		DLLQIKDINLFFEK		Deamidated (NQ)	0.00000000200000.0	2	Spectrum18544 scans:28196,	15506861	26132	0		0	-9.8	-9.8	.DLLQIKDINLFFEK. + Deamidated (NQ)	unassigned	unassigned	.DLLQIKDINLFFEK. + Deamidated (NQ)		1
334475957	1	1	336.7176	671.4206	2	671.4218	-0.0011			0	2.92	0	14	0.66		LAVEIK				3	Spectrum7327 scans:13145,	15506861	529	0		0	-1.6	-1.6	.LAVEIK.	unassigned	unassigned	.LAVEIK.		1
334477251	1	1	651.8558	1301.6971	2	1301.7078	-0.0107			1	2.92	0	16	1.1		TIDKEIDIEVK				2	Spectrum13417 scans:21904,	15506861	14843	0		0	-8.2	-8.2	.TIDKEIDIEVK.	unassigned	unassigned	.TIDKEIDIEVK.		1
334477107	1	1	613.3258	1224.6371	2	1224.6424	-0.0053			0	2.92	0	14	0.71		IENIMYTTIK				2	Spectrum19301 scans:29044,	15506861	11803	0		0	-4.3	-4.3	.IENIMYTTIK.	unassigned	unassigned	.IENIMYTTIK.		1
334476494	1	1	482.7404	963.4662	2	963.4662	0			0	2.91	0	15	0.92		DGDIVNGFK				3	Spectrum7498 scans:13369,	15506861	4670	0		0	0	0	.DGDIVNGFK.	unassigned	unassigned	.DGDIVNGFK.		1
334477290	1	1	666.3801	1330.7457	2	1330.7431	0.0026			1	2.9	0	13	0.51		GLLFCRPDILK				2	Spectrum23656 scans:34267,	15506861	15795	0		0	2	2	.GLLFCRPDILK.	unassigned	unassigned	.GLLFCRPDILK.		1
334477040	1	1	603.2979	1204.5813	2	1204.5733	0.008			0	2.9	0	14	0.72		INPMEMWLR		Oxidation (M)	0.000001000.0	2	Spectrum7262 scans:13059,	15506861	11083	0		0	6.6	6.6	.INPMEMWLR. + Oxidation (M)	unassigned	unassigned	.INPMEMWLR. + Oxidation (M)		1
334477278	1	1	656.3118	1310.609	2	1310.6176	-0.0086			0	2.88	0	13	0.64		QIDFASAASCLK		Deamidated (NQ)	0.200000000000.0	2	Spectrum3701 scans:8215,	15506861	15154	0		0	-6.6	-6.6	.QIDFASAASCLK. + Deamidated (NQ)	unassigned	unassigned	.QIDFASAASCLK. + Deamidated (NQ)		1
334476294	1	1	430.2275	858.4405	2	858.4447	-0.0041			0	2.87	0	14	0.67		LNLDQVR		2 Deamidated (NQ)	0.0200200.0	4	Spectrum7355 scans:13184,	15506861	2757	0		0	-4.8	-4.8	.LNLDQVR. + 2 Deamidated (NQ)	unassigned	unassigned	.LNLDQVR. + 2 Deamidated (NQ)		1
334476566	1	1	496.2769	990.5393	2	990.5386	0.0007			0	2.87	0	13	0.52		VFNELLEK				4	Spectrum13028 scans:21449,	15506861	5279	0		0	0.7	0.7	.VFNELLEK.	unassigned	unassigned	.VFNELLEK.		1
334476776	1	1	553.8267	1105.6389	2	1105.6383	0.0006			2	2.86	0	13	0.52		LLNKKEFTL		Deamidated (NQ)	0.002000000.0	2	Spectrum24159 scans:34860,	15506861	8177	0		0	0.5	0.5	.LLNKKEFTL. + Deamidated (NQ)	unassigned	unassigned	.LLNKKEFTL. + Deamidated (NQ)		1
334477606	1	1	857.4415	1712.8684	2	1712.8693	-0.001			0	2.86	0	16	1.2		VVEGQNVVDSIQQGNK				4	Spectrum11504 scans:18414,	15506861	25516	0		0	-0.6	-0.6	.VVEGQNVVDSIQQGNK.	unassigned	unassigned	.VVEGQNVVDSIQQGNK.		1
334476246	1	1	422.7442	843.4738	2	843.4814	-0.0075			0	2.85	0	18	1.9		LLNSELR				4	Spectrum7680 scans:13613,	15506861	2414	0		0	-8.9	-8.9	.LLNSELR.	unassigned	unassigned	.LLNSELR.		1
334476368	1	1	449.2282	896.4418	2	896.4392	0.0026			0	2.84	0	13	0.55		TFTPEFR				2	Spectrum6364 scans:11852,	15506861	3364	0		0	2.9	2.9	.TFTPEFR.	unassigned	unassigned	.TFTPEFR.		1
334476778	1	1	554.2761	1106.5376	2	1106.5277	0.0098			1	2.84	0	15	0.83		IDMDLNKNK		Oxidation (M); Deamidated (NQ)	0.001000020.0	2	Spectrum4583 scans:9505,	15506861	8218	0		0	8.9	8.9	.IDMDLNKNK. + Oxidation (M); Deamidated (NQ)	unassigned	unassigned	.IDMDLNKNK. + Oxidation (M); Deamidated (NQ)		1
334477295	1	1	666.8618	1331.7091	2	1331.7085	0.0006			2	2.82	0	15	0.89		FVQSIIDEKRP		Deamidated (NQ)	0.00200000000.0	4	Spectrum13722 scans:22271,	15506861	15834	0		0	0.5	0.5	.FVQSIIDEKRP. + Deamidated (NQ)	unassigned	unassigned	.FVQSIIDEKRP. + Deamidated (NQ)		1
334476987	1	1	595.8207	1189.6268	2	1189.6343	-0.0075			1	2.82	0	16	1.2		LFASPKGLDNK		Deamidated (NQ)	0.00000000020.0	2	Spectrum25187 scans:36033,	15506861	10665	0		0	-6.3	-6.3	.LFASPKGLDNK. + Deamidated (NQ)	unassigned	unassigned	.LFASPKGLDNK. + Deamidated (NQ)		1
334476698	1	1	530.2822	1058.5499	2	1058.5495	0.0004			0	2.81	0	16	1		INSLIEQIE		Deamidated (NQ)	0.020000000.0	2	Spectrum10646 scans:17375,	15506861	6930	0		0	0.4	0.4	.INSLIEQIE. + Deamidated (NQ)	unassigned	unassigned	.INSLIEQIE. + Deamidated (NQ)		1
334476893	1	1	575.7795	1149.5445	2	1149.5342	0.0103			0	2.8	0	13	0.55		IADTYNYYK				2	Spectrum7665 scans:13591,	15506861	9522	0		0	9	9	.IADTYNYYK.	unassigned	unassigned	.IADTYNYYK.		1
334476678	1	1	526.2714	1050.5282	2	1050.5247	0.0035			0	2.8	0	16	1.3		IEDVPWHR				2	Spectrum9190 scans:15619,	15506861	6728	0		0	3.3	3.3	.IEDVPWHR.	unassigned	unassigned	.IEDVPWHR.		1
334476624	1	1	507.7958	1013.5771	2	1013.5692	0.008			1	2.79	0	16	1.3		IVAEPAMKR				2	Spectrum11773 scans:19204,	15506861	5920	0		0	7.9	7.9	.IVAEPAMKR.	unassigned	unassigned	.IVAEPAMKR.		1
334477736	1	1	1307.0796	2612.1446	2	2612.1267	0.018			1	2.79	0	13	0.53		DFGVNGLYSTAMMPKSLQEMGCK		3 Oxidation (M); Deamidated (NQ)	0.00000000000110000201000.0	2	Spectrum16706 scans:25890,	15506861	33700	0		0	6.9	6.9	.DFGVNGLYSTAMMPKSLQEMGCK. + 3 Oxidation (M); Deamidated (NQ)	unassigned	unassigned	.DFGVNGLYSTAMMPKSLQEMGCK. + 3 Oxidation (M); Deamidated (NQ)		1
334476147	1	1	400.2306	798.4466	2	798.446	0.0006			1	2.77	0	13	0.53		SPNRGIR				2	Spectrum8729 scans:14972,	15506861	1684	0		0	0.8	0.8	.SPNRGIR.	unassigned	unassigned	.SPNRGIR.		1
334476573	1	1	497.2383	992.462	2	992.4597	0.0023			0	2.77	0	13	0.66		LDAMAEATR		Oxidation (M)	0.000100000.0	2	Spectrum13616 scans:22139,	15506861	5363	0		0	2.3	2.3	.LDAMAEATR. + Oxidation (M)	unassigned	unassigned	.LDAMAEATR. + Oxidation (M)		1
334477202	1	1	637.8138	1273.6131	2	1273.6125	0.0006			1	2.75	0	15	0.88		YYCDSIKVAR				2	Spectrum6430 scans:11949,	15506861	13689	0		0	0.5	0.5	.YYCDSIKVAR.	unassigned	unassigned	.YYCDSIKVAR.		1
334477357	1	1	699.3837	1396.7529	2	1396.7503	0.0026			0	2.75	0	16	1.1		FLVSSFNPFAIR				2	Spectrum34276 scans:48559,	15506861	17986	0		0	1.9	1.9	.FLVSSFNPFAIR.	unassigned	unassigned	.FLVSSFNPFAIR.		1
334477643	1	1	912.4872	1822.9599	2	1822.9499	0.01			0	2.72	0	16	1.2		ITHIPTGLVVICQDEK		Deamidated (NQ)	0.0000000000002000.0	3	Spectrum32866 scans:46274,	15506861	27479	0		0	5.5	5.5	.ITHIPTGLVVICQDEK. + Deamidated (NQ)	unassigned	unassigned	.ITHIPTGLVVICQDEK. + Deamidated (NQ)		1
334476859	1	1	569.7749	1137.5352	2	1137.541	-0.0057			0	2.72	0	15	0.86		LMDMTALAEK		Oxidation (M)	0.0100000000.0	2	Spectrum21171 scans:31264,	15506861	9120	0		0	-5	-5	.LMDMTALAEK. + Oxidation (M)	unassigned	unassigned	.LMDMTALAEK. + Oxidation (M)		1
334477283	1	1	659.8172	1317.6198	2	1317.6088	0.011			0	2.72	0	13	0.64		YAQSSEASALYK		Deamidated (NQ)	0.002000000000.0	4	Spectrum6938 scans:12633,	15506861	15395	0		0	8.3	8.3	.YAQSSEASALYK. + Deamidated (NQ)	unassigned	unassigned	.YAQSSEASALYK. + Deamidated (NQ)		1
334476578	1	1	497.2851	992.5557	2	992.5542	0.0015			1	2.72	0	14	0.83		IFEKSIEK				2	Spectrum20216 scans:30149,	15506861	5376	0		0	1.5	1.5	.IFEKSIEK.	unassigned	unassigned	.IFEKSIEK.		1
334476497	1	1	484.2818	966.5491	2	966.5572	-0.0081			1	2.71	0	13	0.54		LKMATYIK				2	Spectrum22289 scans:32694,	15506861	4721	0		0	-8.4	-8.4	.LKMATYIK.	unassigned	unassigned	.LKMATYIK.		1
334476190	1	1	410.2237	818.4329	2	818.4326	0.0002			1	2.71	0	13	0.59		YFYKAK				2	Spectrum18717 scans:28393,	15506861	1940	0		0	0.2	0.2	.YFYKAK.	unassigned	unassigned	.YFYKAK.		1
334477316	1	1	677.2969	1352.5793	2	1352.5918	-0.0125			0	2.69	0	13	0.54		DSDGSLWQVMAK		Oxidation (M); Deamidated (NQ)	0.000000020100.0	2	Spectrum14657 scans:23347,	15506861	16378	0		0	-9.2	-9.2	.DSDGSLWQVMAK. + Oxidation (M); Deamidated (NQ)	unassigned	unassigned	.DSDGSLWQVMAK. + Oxidation (M); Deamidated (NQ)		1
334477125	1	1	615.8149	1229.6152	2	1229.604	0.0112			0	2.69	0	15	0.89		LYTAHTPQGDK				2	Spectrum24212 scans:34924,	15506861	11987	0		0	9.1	9.1	.LYTAHTPQGDK.	unassigned	unassigned	.LYTAHTPQGDK.		1
334476779	1	1	554.2819	1106.5493	2	1106.5471	0.0022			0	2.69	0	14	0.81		FSISTFFMK				4	Spectrum10372 scans:17044,	15506861	8221	0		0	2	2	.FSISTFFMK.	unassigned	unassigned	.FSISTFFMK.		1
334477648	1	1	920.4477	1838.8808	2	1838.8686	0.0122			0	2.67	0	15	0.95		SENENLNYALPFAETK				2	Spectrum20217 scans:30150,	15506861	27703	0		0	6.6	6.6	.SENENLNYALPFAETK.	unassigned	unassigned	.SENENLNYALPFAETK.		1
334476385	1	1	451.7811	901.5476	2	901.5531	-0.0055			1	2.66	0	13	0.54		LVRMVLR		Oxidation (M)	0.0001000.0	2	Spectrum11651 scans:18701,	15506861	3491	0		0	-6.1	-6.1	.LVRMVLR. + Oxidation (M)	unassigned	unassigned	.LVRMVLR. + Oxidation (M)		1
334476864	1	1	570.288	1138.5615	2	1138.5659	-0.0044			0	2.64	0	15	0.98		EVNFFLVNR		2 Deamidated (NQ)	0.002000020.0	4	Spectrum12166 scans:20269,	15506861	9163	0		0	-3.9	-3.9	.EVNFFLVNR. + 2 Deamidated (NQ)	unassigned	unassigned	.EVNFFLVNR. + 2 Deamidated (NQ)		1
334476528	1	1	488.253	974.4914	2	974.4895	0.0018			0	2.64	0	16	1.2		IVPMQGWK		Oxidation (M); Deamidated (NQ)	0.00012000.0	2	Spectrum16301 scans:25320,	15506861	4897	0		0	1.8	1.8	.IVPMQGWK. + Oxidation (M); Deamidated (NQ)	unassigned	unassigned	.IVPMQGWK. + Oxidation (M); Deamidated (NQ)		1
334476256	1	1	424.2401	846.4657	2	846.4633	0.0024			0	2.64	0	13	0.63		MISQLQK				2	Spectrum9231 scans:15674,	15506861	2477	0		0	2.8	2.8	.MISQLQK.	unassigned	unassigned	.MISQLQK.		1
334477149	1	1	623.3007	1244.5868	2	1244.5747	0.0121			0	2.64	0	13	0.65		PMTPEEVWEK				2	Spectrum6796 scans:12448,	15506861	12473	0		0	9.7	9.7	.PMTPEEVWEK.	unassigned	unassigned	.PMTPEEVWEK.		1
334476446	1	1	467.2539	932.4933	2	932.4967	-0.0035			1	2.64	0	15	0.95		FVPKGEQK		Deamidated (NQ)	0.00000020.0	3	Spectrum7507 scans:13380,	15506861	4032	0		0	-3.8	-3.8	.FVPKGEQK. + Deamidated (NQ)	unassigned	unassigned	.FVPKGEQK. + Deamidated (NQ)		1
334477024	1	1	602.3367	1202.6588	2	1202.6619	-0.0031			2	2.63	0	16	1.3		ITSNKEEVKR				2	Spectrum19977 scans:29868,	15506861	11037	0		0	-2.6	-2.6	.ITSNKEEVKR.	unassigned	unassigned	.ITSNKEEVKR.		1
334477349	1	1	693.3538	1384.6931	2	1384.6987	-0.0056			2	2.62	0	15	0.96		ITDKEDFFSRK				2	Spectrum18851 scans:28542,	15506861	17673	0		0	-4	-4	.ITDKEDFFSRK.	unassigned	unassigned	.ITDKEDFFSRK.		1
334477389	1	1	722.3557	1442.6969	2	1442.6929	0.0039			0	2.62	0	14	0.71		GTFVSLDQIDSVY				2	Spectrum16401 scans:25435,	15506861	19314	0		0	2.7	2.7	.GTFVSLDQIDSVY.	unassigned	unassigned	.GTFVSLDQIDSVY.		1
334476921	1	1	581.8248	1161.6351	2	1161.6281	0.007			0	2.62	0	16	1.3		IEPFNTSLLK		Deamidated (NQ)	0.0000200000.0	2	Spectrum18754 scans:28434,	15506861	9864	0		0	6	6	.IEPFNTSLLK. + Deamidated (NQ)	unassigned	unassigned	.IEPFNTSLLK. + Deamidated (NQ)		1
334476774	1	1	553.7729	1105.5312	2	1105.5325	-0.0013			0	2.62	0	14	0.71		IDEMVENLK		Oxidation (M)	0.000100000.0	2	Spectrum14149 scans:22769,	15506861	8158	0		0	-1.2	-1.2	.IDEMVENLK. + Oxidation (M)	unassigned	unassigned	.IDEMVENLK. + Oxidation (M)		1
334477246	1	1	650.3441	1298.6737	2	1298.683	-0.0093			1	2.61	0	15	0.9		NLINITNDPKR		2 Deamidated (NQ)	0.20000020000.0	2	Spectrum18060 scans:27645,	15506861	14746	0		0	-7.2	-7.2	.NLINITNDPKR. + 2 Deamidated (NQ)	unassigned	unassigned	.NLINITNDPKR. + 2 Deamidated (NQ)		1
334476998	1	1	597.7988	1193.583	2	1193.5784	0.0046			0	2.61	0	16	1.1		VVMDMAEVLR		2 Oxidation (M)	0.0010100000.0	2	Spectrum24196 scans:34904,	15506861	10802	0		0	3.9	3.9	.VVMDMAEVLR. + 2 Oxidation (M)	unassigned	unassigned	.VVMDMAEVLR. + 2 Oxidation (M)		1
334476438	1	1	465.2681	928.5216	2	928.5164	0.0052			0	2.6	0	13	0.55		QVPVTMVR				3	Spectrum7825 scans:13803,	15506861	3963	0		0	5.6	5.6	.QVPVTMVR.	unassigned	unassigned	.QVPVTMVR.		1
334476960	1	1	589.3424	1176.6701	2	1176.6754	-0.0052			1	2.6	0	14	0.77		INVLKYLQGK		2 Deamidated (NQ)	0.0200000200.0	2	Spectrum27908 scans:39280,	15506861	10305	0		0	-4.4	-4.4	.INVLKYLQGK. + 2 Deamidated (NQ)	unassigned	unassigned	.INVLKYLQGK. + 2 Deamidated (NQ)		1
334475997	1	1	350.229	698.4435	2	698.4439	-0.0004			0	2.59	0	13	0.55		VAVAAIR				3	Spectrum4649 scans:9599,	15506861	752	0		0	-0.6	-0.6	.VAVAAIR.	unassigned	unassigned	.VAVAAIR.		1
334476416	1	1	457.2424	912.4702	2	912.4705	-0.0003			1	2.58	0	13	0.66		FTNQFKK		Deamidated (NQ)	0.0002000.0	2	Spectrum5596 scans:10860,	15506861	3741	0		0	-0.3	-0.3	.FTNQFKK. + Deamidated (NQ)	unassigned	unassigned	.FTNQFKK. + Deamidated (NQ)		1
334476192	1	1	410.7141	819.4137	2	819.416	-0.0023			0	2.57	0	14	0.86		ITAMAANK		Deamidated (NQ)	0.00000020.0	3	Spectrum5846 scans:11180,	15506861	1951	0		0	-2.8	-2.8	.ITAMAANK. + Deamidated (NQ)	unassigned	unassigned	.ITAMAANK. + Deamidated (NQ)		1
334476972	1	1	592.2918	1182.5691	2	1182.5591	0.01			0	2.55	0	15	0.92		LICSGTFEEK				2	Spectrum15557 scans:24409,	15506861	10482	0		0	8.5	8.5	.LICSGTFEEK.	unassigned	unassigned	.LICSGTFEEK.		1
334475954	1	1	336.7054	671.3962	2	671.3901	0.0061			1	2.55	0	13	0.56		MRLPR				3	Spectrum4803 scans:9789,	15506861	522	0		0	9.1	9.1	.MRLPR.	unassigned	unassigned	.MRLPR.		1
334477373	1	1	706.3748	1410.7351	2	1410.7354	-0.0003			0	2.54	0	15	1		NEDINPDQILLK				2	Spectrum18133 scans:27735,	15506861	18386	0		0	-0.2	-0.2	.NEDINPDQILLK.	unassigned	unassigned	.NEDINPDQILLK.		1
334477593	1	1	846.4072	1690.7998	2	1690.7944	0.0054			1	2.53	0	14	0.87		NASDEDVMNALRLAR		Oxidation (M); Deamidated (NQ)	0.000000012000000.0	2	Spectrum19095 scans:28811,	15506861	25074	0		0	3.2	3.2	.NASDEDVMNALRLAR. + Oxidation (M); Deamidated (NQ)	unassigned	unassigned	.NASDEDVMNALRLAR. + Oxidation (M); Deamidated (NQ)		1
334477374	1	1	706.8721	1411.7296	2	1411.7195	0.0101			0	2.53	0	15	1		DIVQLDGPDQLAK		Deamidated (NQ)	0.0000000002000.0	2	Spectrum6540 scans:12095,	15506861	18411	0		0	7.2	7.2	.DIVQLDGPDQLAK. + Deamidated (NQ)	unassigned	unassigned	.DIVQLDGPDQLAK. + Deamidated (NQ)		1
334477259	1	1	652.8182	1303.6219	2	1303.6143	0.0076			0	2.5	0	14	0.79		QEEDLIAQTEK		Deamidated (NQ)	0.00000002000.0	2	Spectrum6895 scans:12580,	15506861	14934	0		0	5.8	5.8	.QEEDLIAQTEK. + Deamidated (NQ)	unassigned	unassigned	.QEEDLIAQTEK. + Deamidated (NQ)		1
334476572	1	1	496.7743	991.5341	2	991.526	0.0081			0	2.49	0	13	0.65		TMEIILQK		Oxidation (M); Deamidated (NQ)	0.01000020.0	3	Spectrum11057 scans:17872,	15506861	5339	0		0	8.2	8.2	.TMEIILQK. + Oxidation (M); Deamidated (NQ)	unassigned	unassigned	.TMEIILQK. + Oxidation (M); Deamidated (NQ)		1
334476799	1	1	557.8271	1113.6396	2	1113.6393	0.0003			1	2.48	0	15	1		DLLDILKER				6	Spectrum14579 scans:23261,	15506861	8450	0		0	0.3	0.3	.DLLDILKER.	unassigned	unassigned	.DLLDILKER.		1
334477609	1	1	863.97	1725.9254	2	1725.9261	-0.0007			0	2.46	0	15	0.94		INLAAPSSVIQESLER				5	Spectrum23925 scans:34586,	15506861	25960	0		0	-0.4	-0.4	.INLAAPSSVIQESLER.	unassigned	unassigned	.INLAAPSSVIQESLER.		1
334477655	1	1	943.006	1883.9975	2	1883.9993	-0.0017			0	2.43	0	16	1.2		DLVNQPANVIYPETLAK				2	Spectrum19948 scans:29836,	15506861	28288	0		0	-0.9	-0.9	.DLVNQPANVIYPETLAK.	unassigned	unassigned	.DLVNQPANVIYPETLAK.		1
334477302	1	1	670.8369	1339.6593	2	1339.6554	0.0038			1	2.43	0	15	0.94		RSIEGCFSSGIK				2	Spectrum2723 scans:6851,	15506861	16021	0		0	2.8	2.8	.RSIEGCFSSGIK.	unassigned	unassigned	.RSIEGCFSSGIK.		1
334477731	1	1	803.054	2406.1402	3	2406.1415	-0.0013			0	2.43	0	14	0.74		IMMNLNTAIENNHTMICLLK		2 Oxidation (M); Deamidated (NQ)	0.00100200000000100000.0	3	Spectrum20577 scans:30571,	15506861	32870	0		0	-0.5	-0.5	.IMMNLNTAIENNHTMICLLK. + 2 Oxidation (M); Deamidated (NQ)	unassigned	unassigned	.IMMNLNTAIENNHTMICLLK. + 2 Oxidation (M); Deamidated (NQ)		1
334476680	1	1	526.7867	1051.5588	2	1051.5518	0.007			1	2.43	0	15	0.94		ISIARAMMK		2 Oxidation (M)	0.000000110.0	2	Spectrum11881 scans:19603,	15506861	6756	0		0	6.7	6.7	.ISIARAMMK. + 2 Oxidation (M)	unassigned	unassigned	.ISIARAMMK. + 2 Oxidation (M)		1
334477330	1	1	681.8489	1361.6832	2	1361.6721	0.0111			2	2.42	0	15	0.92		MEAVKEARAEGR		Oxidation (M)	0.100000000000.0	4	Spectrum12689 scans:21048,	15506861	16694	0		0	8.2	8.2	.MEAVKEARAEGR. + Oxidation (M)	unassigned	unassigned	.MEAVKEARAEGR. + Oxidation (M)		1
334477519	1	1	783.8699	1565.7252	2	1565.7097	0.0155			0	2.42	0	13	0.69		FDQGTSNLSPEEIK		2 Deamidated (NQ)	0.00200020000000.0	2	Spectrum19849 scans:29724,	15506861	22376	0		0	9.9	9.9	.FDQGTSNLSPEEIK. + 2 Deamidated (NQ)	unassigned	unassigned	.FDQGTSNLSPEEIK. + 2 Deamidated (NQ)		1
334477429	1	1	739.3591	1476.7037	2	1476.6917	0.012			1	2.4	0	13	0.69		NTDQVVDSSSNRR				2	Spectrum6181 scans:11604,	15506861	20071	0		0	8.1	8.1	.NTDQVVDSSSNRR.	unassigned	unassigned	.NTDQVVDSSSNRR.		1
334477537	1	1	798.8688	1595.7231	2	1595.7216	0.0015			0	2.4	0	13	0.58		FSGGNPAANGDFSGVAK		Deamidated (NQ)	0.00000000200000000.0	2	Spectrum11487 scans:18393,	15506861	23101	0		0	0.9	0.9	.FSGGNPAANGDFSGVAK. + Deamidated (NQ)	unassigned	unassigned	.FSGGNPAANGDFSGVAK. + Deamidated (NQ)		1
334477704	1	1	1109.5463	2217.078	2	2217.0691	0.0089			1	2.39	0	16	1.4		AFMVVTNAHSVFGWHWRR		Oxidation (M); Deamidated (NQ)	0.001000200000000000.0	2	Spectrum34254 scans:48532,	15506861	31716	0		0	4	4	.AFMVVTNAHSVFGWHWRR. + Oxidation (M); Deamidated (NQ)	unassigned	unassigned	.AFMVVTNAHSVFGWHWRR. + Oxidation (M); Deamidated (NQ)		1
334477594	1	1	847.432	1692.8495	2	1692.8624	-0.0129			2	2.39	0	15	1.1		FPEFRVYHQNKVK		2 Deamidated (NQ)	0.0000000022000.0	2	Spectrum18995 scans:28700,	15506861	25123	0		0	-7.6	-7.6	.FPEFRVYHQNKVK. + 2 Deamidated (NQ)	unassigned	unassigned	.FPEFRVYHQNKVK. + 2 Deamidated (NQ)		1
334477069	1	1	609.309	1216.6034	2	1216.5935	0.0098			0	2.39	0	14	0.84		IDELSGGQLQR		2 Deamidated (NQ)	0.00000002020.0	2	Spectrum13885 scans:22465,	15506861	11491	0		0	8.1	8.1	.IDELSGGQLQR. + 2 Deamidated (NQ)	unassigned	unassigned	.IDELSGGQLQR. + 2 Deamidated (NQ)		1
334476533	1	1	488.7791	975.5437	2	975.5463	-0.0026			0	2.39	0	15	0.98		IVIPMYPK		Oxidation (M)	0.00001000.0	2	Spectrum16337 scans:25359,	15506861	4937	0		0	-2.7	-2.7	.IVIPMYPK. + Oxidation (M)	unassigned	unassigned	.IVIPMYPK. + Oxidation (M)		1
334477442	1	1	744.3861	1486.7577	2	1486.7488	0.0089			1	2.38	0	15	1.1		RQISELSGGQQQR		Deamidated (NQ)	0.0200000000000.0	2	Spectrum14140 scans:22759,	15506861	20294	0		0	6	6	.RQISELSGGQQQR. + Deamidated (NQ)	unassigned	unassigned	.RQISELSGGQQQR. + Deamidated (NQ)		1
334476405	1	1	453.7412	905.4677	2	905.4706	-0.0028			0	2.38	0	15	0.98		LSSIQTQK		2 Deamidated (NQ)	0.00002020.0	4	Spectrum4997 scans:10048,	15506861	3561	0		0	-3.1	-3.1	.LSSIQTQK. + 2 Deamidated (NQ)	unassigned	unassigned	.LSSIQTQK. + 2 Deamidated (NQ)		1
334477542	1	1	802.41	1602.8054	2	1602.8141	-0.0087			0	2.37	0	16	1.4		LINIPDVYNIDADK		Deamidated (NQ)	0.00200000000000.0	2	Spectrum19994 scans:29886,	15506861	23240	0		0	-5.4	-5.4	.LINIPDVYNIDADK. + Deamidated (NQ)	unassigned	unassigned	.LINIPDVYNIDADK. + Deamidated (NQ)		1
334477737	1	1	874.1049	2619.2929	3	2619.3075	-0.0146			1	2.37	0	17	1.6		VQNDSFMTVAAVNGDLINNVQARK		Oxidation (M)	0.000000100000000000000000.0	2	Spectrum33652 scans:47599,	15506861	33735	0		0	-5.6	-5.6	.VQNDSFMTVAAVNGDLINNVQARK. + Oxidation (M)	unassigned	unassigned	.VQNDSFMTVAAVNGDLINNVQARK. + Oxidation (M)		1
334477545	1	1	805.3749	1608.7352	2	1608.7453	-0.0101			1	2.36	0	13	0.58		EPSLENCAAQSFKK		Deamidated (NQ)	0.00000000020000.0	2	Spectrum5262 scans:10419,	15506861	23382	0		0	-6.3	-6.3	.EPSLENCAAQSFKK. + Deamidated (NQ)	unassigned	unassigned	.EPSLENCAAQSFKK. + Deamidated (NQ)		1
334477607	1	1	858.9092	1715.8038	2	1715.8155	-0.0117			0	2.36	0	13	0.58		FQATTGITNYEGTWK				2	Spectrum21585 scans:31823,	15506861	25601	0		0	-6.8	-6.8	.FQATTGITNYEGTWK.	unassigned	unassigned	.FQATTGITNYEGTWK.		1
334476227	1	1	416.2503	830.4861	2	830.4861	0			1	2.36	0	16	1.4		LNKLTNK		Deamidated (NQ)	0.0200000.0	4	Spectrum8074 scans:14121,	15506861	2145	0		0	0	0	.LNKLTNK. + Deamidated (NQ)	unassigned	unassigned	.LNKLTNK. + Deamidated (NQ)		1
334476988	1	1	595.8362	1189.6578	2	1189.6666	-0.0088			0	2.35	0	13	0.7		LTTTSLSAQLR				2	Spectrum23881 scans:34537,	15506861	10686	0		0	-7.4	-7.4	.LTTTSLSAQLR.	unassigned	unassigned	.LTTTSLSAQLR.		1
334477266	1	1	654.8597	1307.7048	2	1307.7125	-0.0077			1	2.35	0	15	0.96		TYISIFDPKPK				2	Spectrum21729 scans:32037,	15506861	15062	0		0	-5.9	-5.9	.TYISIFDPKPK.	unassigned	unassigned	.TYISIFDPKPK.		1
334476961	1	1	589.3428	1176.671	2	1176.6754	-0.0044			2	2.33	0	14	0.82		LQKEIFGKTL		Deamidated (NQ)	0.0200000000.0	2	Spectrum21966 scans:32329,	15506861	10310	0		0	-3.7	-3.7	.LQKEIFGKTL. + Deamidated (NQ)	unassigned	unassigned	.LQKEIFGKTL. + Deamidated (NQ)		1
334476605	1	1	501.7952	1001.5758	2	1001.5757	0.0002			1	2.32	0	14	0.91		VLEKSAVQK		Deamidated (NQ)	0.000000020.0	4	Spectrum12757 scans:21135,	15506861	5647	0		0	0.2	0.2	.VLEKSAVQK. + Deamidated (NQ)	unassigned	unassigned	.VLEKSAVQK. + Deamidated (NQ)		1
334477144	1	1	621.2905	1240.5665	2	1240.5645	0.002			0	2.31	0	13	0.59		LSNEFGAEMVK		Oxidation (M); Deamidated (NQ)	0.00200000100.0	2	Spectrum6189 scans:11614,	15506861	12308	0		0	1.6	1.6	.LSNEFGAEMVK. + Oxidation (M); Deamidated (NQ)	unassigned	unassigned	.LSNEFGAEMVK. + Oxidation (M); Deamidated (NQ)		1
334477124	1	1	615.3336	1228.6527	2	1228.6551	-0.0024			0	2.31	0	14	0.85		NVLDAEIDVLK		Deamidated (NQ)	0.20000000000.0	2	Spectrum8903 scans:15235,	15506861	11968	0		0	-2	-2	.NVLDAEIDVLK. + Deamidated (NQ)	unassigned	unassigned	.NVLDAEIDVLK. + Deamidated (NQ)		1
334476570	1	1	496.7618	991.509	2	991.512	-0.003			2	2.27	0	15	1		LNMGKKER		Oxidation (M); Deamidated (NQ)	0.02100000.0	2	Spectrum13555 scans:22066,	15506861	5335	0		0	-3	-3	.LNMGKKER. + Oxidation (M); Deamidated (NQ)	unassigned	unassigned	.LNMGKKER. + Oxidation (M); Deamidated (NQ)		1
334475912	1	1	318.1911	634.3676	2	634.369	-0.0014			0	2.27	0	15	0.98		INFLK		Deamidated (NQ)	0.02000.0	3	Spectrum9659 scans:16188,	15506861	233	0		0	-2.2	-2.2	.INFLK. + Deamidated (NQ)	unassigned	unassigned	.INFLK. + Deamidated (NQ)		1
334477612	1	1	868.4351	1734.8556	2	1734.8531	0.0024			1	2.26	0	18	1.9		EAENKILANNMVMLK		Oxidation (M); 2 Deamidated (NQ)	0.000000002200100.0	3	Spectrum13788 scans:22354,	15506861	26079	0		0	1.4	1.4	.EAENKILANNMVMLK. + Oxidation (M); 2 Deamidated (NQ)	unassigned	unassigned	.EAENKILANNMVMLK. + Oxidation (M); 2 Deamidated (NQ)		1
334477710	1	1	760.3989	2278.175	3	2278.1692	0.0058			2	2.25	0	16	1.4		TVYEKDSIEEEIEQLLGRK				2	Spectrum34036 scans:48228,	15506861	32294	0		0	2.5	2.5	.TVYEKDSIEEEIEQLLGRK.	unassigned	unassigned	.TVYEKDSIEEEIEQLLGRK.		1
334477404	1	1	731.3625	1460.7104	2	1460.7181	-0.0077			0	2.22	0	13	0.72		QAVVDQVMADLEK		Oxidation (M)	0.0000000100000.0	2	Spectrum16123 scans:25120,	15506861	19745	0		0	-5.3	-5.3	.QAVVDQVMADLEK. + Oxidation (M)	unassigned	unassigned	.QAVVDQVMADLEK. + Oxidation (M)		1
334476262	1	1	425.2284	848.4423	2	848.4426	-0.0003			1	2.22	0	15	0.99		VGTGMEKK				4	Spectrum10199 scans:16841,	15506861	2517	0		0	-0.4	-0.4	.VGTGMEKK.	unassigned	unassigned	.VGTGMEKK.		1
334476538	1	1	491.2556	980.4965	2	980.5034	-0.0069			1	2.21	0	14	0.81		LDMAKLMK		2 Oxidation (M)	0.00100010.0	2	Spectrum14880 scans:23596,	15506861	5020	0		0	-7	-7	.LDMAKLMK. + 2 Oxidation (M)	unassigned	unassigned	.LDMAKLMK. + 2 Oxidation (M)		1
334477174	1	1	632.8116	1263.6087	2	1263.603	0.0058			1	2.2	0	15	1		FMQNPDRALR		Oxidation (M); Deamidated (NQ)	0.0102000000.0	2	Spectrum13034 scans:21455,	15506861	13352	0		0	4.6	4.6	.FMQNPDRALR. + Oxidation (M); Deamidated (NQ)	unassigned	unassigned	.FMQNPDRALR. + Oxidation (M); Deamidated (NQ)		1
334477333	1	1	682.8622	1363.7098	2	1363.7208	-0.011			2	2.2	0	15	0.99		KAEGQNRTVYAK				2	Spectrum2148 scans:5944,	15506861	16764	0		0	-8.1	-8.1	.KAEGQNRTVYAK.	unassigned	unassigned	.KAEGQNRTVYAK.		1
334476193	1	1	410.7317	819.4489	2	819.449	-0.0001			1	2.19	0	13	0.72		LGNKYPK		Deamidated (NQ)	0.0020000.0	4	Spectrum8020 scans:14057,	15506861	1954	0		0	-0.1	-0.1	.LGNKYPK. + Deamidated (NQ)	unassigned	unassigned	.LGNKYPK. + Deamidated (NQ)		1
334476651	1	1	516.3032	1030.5918	2	1030.5845	0.0073			1	2.16	0	13	0.64		IVMNADIKK				2	Spectrum13254 scans:21714,	15506861	6411	0		0	7.1	7.1	.IVMNADIKK.	unassigned	unassigned	.IVMNADIKK.		1
334476418	1	1	457.2769	912.5392	2	912.5392	-0.0001			0	2.16	0	13	0.61		ISIPQSLR				2	Spectrum9326 scans:15793,	15506861	3752	0		0	-0.1	-0.1	.ISIPQSLR.	unassigned	unassigned	.ISIPQSLR.		1
334476189	1	1	410.1953	818.3761	2	818.3705	0.0056			0	2.15	0	13	0.61		LGCNNNK				2	Spectrum23574 scans:34165,	15506861	1932	0		0	6.8	6.8	.LGCNNNK.	unassigned	unassigned	.LGCNNNK.		1
334476863	1	1	569.7903	1137.566	2	1137.574	-0.008			0	2.15	0	16	1.2		IQMEYVINK		Deamidated (NQ)	0.020000000.0	4	Spectrum12781 scans:21161,	15506861	9135	0		0	-7	-7	.IQMEYVINK. + Deamidated (NQ)	unassigned	unassigned	.IQMEYVINK. + Deamidated (NQ)		1
334477543	1	1	802.8669	1603.7192	2	1603.7188	0.0004			0	2.14	0	14	0.79		GQVAISNMFFDTTR		Oxidation (M); 2 Deamidated (NQ)	0.02000021000000.0	2	Spectrum7900 scans:13903,	15506861	23253	0		0	0.2	0.2	.GQVAISNMFFDTTR. + Oxidation (M); 2 Deamidated (NQ)	unassigned	unassigned	.GQVAISNMFFDTTR. + Oxidation (M); 2 Deamidated (NQ)		1
334476767	1	1	552.2842	1102.5539	2	1102.5481	0.0058			0	2.14	0	15	1.2		LWQCGLPTK		Deamidated (NQ)	0.002000000.0	2	Spectrum15209 scans:23955,	15506861	8071	0		0	5.3	5.3	.LWQCGLPTK. + Deamidated (NQ)	unassigned	unassigned	.LWQCGLPTK. + Deamidated (NQ)		1
334477712	1	1	761.7322	2282.1749	3	2282.1617	0.0132			1	2.14	0	17	1.7		TSLQKAGTMIQNFDLDPFIK		Oxidation (M)	0.00000000100000000000.0	6	Spectrum24199 scans:34908,	15506861	32331	0		0	5.8	5.8	.TSLQKAGTMIQNFDLDPFIK. + Oxidation (M)	unassigned	unassigned	.TSLQKAGTMIQNFDLDPFIK. + Oxidation (M)		1
334477623	1	1	584.6649	1750.9729	3	1750.9577	0.0152			2	2.13	0	13	0.61		KDIDGNPIAPGSIVKAR		Deamidated (NQ)	0.00000200000000000.0	2	Spectrum14420 scans:23082,	15506861	26438	0		0	8.7	8.7	.KDIDGNPIAPGSIVKAR. + Deamidated (NQ)	unassigned	unassigned	.KDIDGNPIAPGSIVKAR. + Deamidated (NQ)		1
334476868	1	1	570.7664	1139.5182	2	1139.5168	0.0013			0	2.13	0	13	0.67		LLEGCEYEK				2	Spectrum5918 scans:11263,	15506861	9188	0		0	1.1	1.1	.LLEGCEYEK.	unassigned	unassigned	.LLEGCEYEK.		1
334477034	1	1	603.2755	1204.5365	2	1204.5459	-0.0094			1	2.12	0	13	0.61		IEELQNEKSN		2 Deamidated (NQ)	0.0000020002.0	2	Spectrum13614 scans:22137,	15506861	11070	0		0	-7.8	-7.8	.IEELQNEKSN. + 2 Deamidated (NQ)	unassigned	unassigned	.IEELQNEKSN. + 2 Deamidated (NQ)		1
334477288	1	1	664.8294	1327.6443	2	1327.6521	-0.0078			0	2.12	0	14	0.95		FQHGILDGAENK				2	Spectrum23286 scans:33834,	15506861	15699	0		0	-5.9	-5.9	.FQHGILDGAENK.	unassigned	unassigned	.FQHGILDGAENK.		1
334476751	1	1	549.2376	1096.4607	2	1096.456	0.0047			0	2.12	0	13	0.61		FSNNEEEVK		2 Deamidated (NQ)	0.002200000.0	2	Spectrum23411 scans:33980,	15506861	7827	0		0	4.3	4.3	.FSNNEEEVK. + 2 Deamidated (NQ)	unassigned	unassigned	.FSNNEEEVK. + 2 Deamidated (NQ)		1
334477683	1	1	701.3864	2101.1374	3	2101.1341	0.0033			0	2.11	0	13	0.74		ELTSMILPSVVTLDVVETR				3	Spectrum32707 scans:46006,	15506861	30948	0		0	1.6	1.6	.ELTSMILPSVVTLDVVETR.	unassigned	unassigned	.ELTSMILPSVVTLDVVETR.		1
334476459	1	1	472.2751	942.5356	2	942.5386	-0.003			0	2.11	0	13	0.74		GDAVVLQIK		Deamidated (NQ)	0.000000200.0	3	Spectrum12280 scans:20470,	15506861	4235	0		0	-3.2	-3.2	.GDAVVLQIK. + Deamidated (NQ)	unassigned	unassigned	.GDAVVLQIK. + Deamidated (NQ)		1
334476781	1	1	554.7804	1107.5462	2	1107.556	-0.0098			0	2.11	0	15	1.1		ILQSVNDYR		Deamidated (NQ)	0.000002000.0	2	Spectrum8271 scans:14376,	15506861	8256	0		0	-8.8	-8.8	.ILQSVNDYR. + Deamidated (NQ)	unassigned	unassigned	.ILQSVNDYR. + Deamidated (NQ)		1
334476807	1	1	558.817	1115.6195	2	1115.6299	-0.0104			1	2.11	0	17	1.8		IVSSAQLDKR				2	Spectrum15026 scans:23758,	15506861	8501	0		0	-9.3	-9.3	.IVSSAQLDKR.	unassigned	unassigned	.IVSSAQLDKR.		1
334477560	1	1	816.4332	1630.8519	2	1630.8414	0.0105			0	2.11	0	16	1.4		LNQIGTVTETIDAVR		2 Deamidated (NQ)	0.022000000000000.0	2	Spectrum13676 scans:22214,	15506861	23903	0		0	6.4	6.4	.LNQIGTVTETIDAVR. + 2 Deamidated (NQ)	unassigned	unassigned	.LNQIGTVTETIDAVR. + 2 Deamidated (NQ)		1
334475996	1	1	350.2246	698.4347	2	698.4327	0.0021			0	2.1	0	13	0.62		PVVLSGK				3	Spectrum3405 scans:7791,	15506861	751	0		0	3	3	.PVVLSGK.	unassigned	unassigned	.PVVLSGK.		1
334477297	1	1	667.7859	1333.5572	2	1333.5575	-0.0002			0	2.09	0	13	0.62		NYAWYGSNSGSK		Deamidated (NQ)	0.200000000000.0	2	Spectrum6838 scans:12502,	15506861	15859	0		0	-0.1	-0.1	.NYAWYGSNSGSK. + Deamidated (NQ)	unassigned	unassigned	.NYAWYGSNSGSK. + Deamidated (NQ)		1
334477516	1	1	783.3673	1564.7199	2	1564.7265	-0.0066			0	2.09	0	13	0.68		GEFPCMPVLIGSNK		Oxidation (M); Deamidated (NQ)	0.00000100000020.0	2	Spectrum28996 scans:40766,	15506861	22340	0		0	-4.2	-4.2	.GEFPCMPVLIGSNK. + Oxidation (M); Deamidated (NQ)	unassigned	unassigned	.GEFPCMPVLIGSNK. + Oxidation (M); Deamidated (NQ)		1
334476755	1	1	551.2931	1100.5717	2	1100.5713	0.0004			1	2.07	0	15	1.1		LDGNTLPDKK		Deamidated (NQ)	0.0002000000.0	2	Spectrum15671 scans:24550,	15506861	7975	0		0	0.4	0.4	.LDGNTLPDKK. + Deamidated (NQ)	unassigned	unassigned	.LDGNTLPDKK. + Deamidated (NQ)		1
334476225	1	1	415.7718	829.5291	2	829.5273	0.0019			1	2.06	0	13	0.62		LTIDKLK				2	Spectrum19409 scans:29174,	15506861	2135	0		0	2.3	2.3	.LTIDKLK.	unassigned	unassigned	.LTIDKLK.		1
334476637	1	1	509.7931	1017.5717	2	1017.5706	0.0011			0	2.05	0	15	1.2		ISQILSETK				2	Spectrum10050 scans:16660,	15506861	6035	0		0	1.1	1.1	.ISQILSETK.	unassigned	unassigned	.ISQILSETK.		1
334476641	1	1	513.2698	1024.525	2	1024.5342	-0.0092			0	2.05	0	15	1		IYLGQEFR				2	Spectrum15115 scans:23853,	15506861	6236	0		0	-9	-9	.IYLGQEFR.	unassigned	unassigned	.IYLGQEFR.		1
334476813	1	1	561.2711	1120.5277	2	1120.5183	0.0094			1	2.05	0	13	0.62		DKQAADQMSK				2	Spectrum3052 scans:7297,	15506861	8602	0		0	8.4	8.4	.DKQAADQMSK.	unassigned	unassigned	.DKQAADQMSK.		1
334477497	1	1	775.9081	1549.8016	2	1549.7922	0.0094			1	2.04	0	16	1.3		FIAGMNKAGIQLNR		Oxidation (M); 2 Deamidated (NQ)	0.00001000002020.0	2	Spectrum17938 scans:27501,	15506861	22088	0		0	6.1	6.1	.FIAGMNKAGIQLNR. + Oxidation (M); 2 Deamidated (NQ)	unassigned	unassigned	.FIAGMNKAGIQLNR. + Oxidation (M); 2 Deamidated (NQ)		1
334476603	1	1	501.3027	1000.5908	2	1000.5917	-0.0009			0	2.04	0	15	1.2		VTASGNVLLK				4	Spectrum7034 scans:12766,	15506861	5634	0		0	-0.9	-0.9	.VTASGNVLLK.	unassigned	unassigned	.VTASGNVLLK.		1
334477215	1	1	643.2817	1284.5488	2	1284.5591	-0.0103			1	2.04	0	13	0.63		MPNCTSRYEK				2	Spectrum3170 scans:7463,	15506861	14130	0		0	-8	-8	.MPNCTSRYEK.	unassigned	unassigned	.MPNCTSRYEK.		1
334477563	1	1	818.4535	1634.8924	2	1634.878	0.0144			1	2.03	0	15	1.1		FNLNEVLQNIFRK		Deamidated (NQ)	0.0000000020000.0	2	Spectrum19739 scans:29601,	15506861	23990	0		0	8.8	8.8	.FNLNEVLQNIFRK. + Deamidated (NQ)	unassigned	unassigned	.FNLNEVLQNIFRK. + Deamidated (NQ)		1
334477049	1	1	604.789	1207.5634	2	1207.5754	-0.012			1	2.03	0	13	0.69		ITDCKESEVK				2	Spectrum19662 scans:29508,	15506861	11190	0		0	-9.9	-9.9	.ITDCKESEVK.	unassigned	unassigned	.ITDCKESEVK.		1
334477564	1	1	547.2591	1638.7554	3	1638.7519	0.0035			0	2.02	0	15	1		DSMSIDISGSGNITAR		Oxidation (M)	0.0010000000000000.0	2	Spectrum17146 scans:26517,	15506861	24136	0		0	2.1	2.1	.DSMSIDISGSGNITAR. + Oxidation (M)	unassigned	unassigned	.DSMSIDISGSGNITAR. + Oxidation (M)		1
334477277	1	1	655.8887	1309.7629	2	1309.7605	0.0024			0	2.01	0	13	0.63		IIVTIPAGVENGK				2	Spectrum15601 scans:24464,	15506861	15147	0		0	1.8	1.8	.IIVTIPAGVENGK.	unassigned	unassigned	.IIVTIPAGVENGK.		1
334477159	1	1	628.3005	1254.5864	2	1254.5849	0.0015			1	2	0	15	1		KFIVMGGCDGR		Oxidation (M)	0.00001000000.0	2	Spectrum7987 scans:14009,	15506861	12903	0		0	1.2	1.2	.KFIVMGGCDGR. + Oxidation (M)	unassigned	unassigned	.KFIVMGGCDGR. + Oxidation (M)		1
334476469	1	1	475.2121	948.4096	2	948.4123	-0.0027			0	2	0	13	0.63		LNCYHNK		Deamidated (NQ)	0.0200000.0	2	Spectrum6880 scans:12557,	15506861	4329	0		0	-2.8	-2.8	.LNCYHNK. + Deamidated (NQ)	unassigned	unassigned	.LNCYHNK. + Deamidated (NQ)		1
334477549	1	1	807.8602	1613.7059	2	1613.7065	-0.0006			1	1.99	0	13	0.63		KELECFAECAETK				2	Spectrum13309 scans:21776,	15506861	23475	0		0	-0.4	-0.4	.KELECFAECAETK.	unassigned	unassigned	.KELECFAECAETK.		1
334477324	1	1	679.8671	1357.7196	2	1357.7201	-0.0005			1	1.99	0	16	1.5		LKSNNADINIEK				3	Spectrum14745 scans:23450,	15506861	16578	0		0	-0.4	-0.4	.LKSNNADINIEK.	unassigned	unassigned	.LKSNNADINIEK.		1
334476464	1	1	473.7657	945.5169	2	945.5171	-0.0002			0	1.98	0	17	1.6		DPIFVEVK				4	Spectrum13698 scans:22243,	15506861	4271	0		0	-0.2	-0.2	.DPIFVEVK.	unassigned	unassigned	.DPIFVEVK.		1
334477635	1	1	901.4674	1800.9201	2	1800.937	-0.0168			1	1.98	0	15	1.2		NSIISWNVNGIRAVEK		2 Deamidated (NQ)	0.2000000020000000.0	2	Spectrum21197 scans:31292,	15506861	27194	0		0	-9.3	-9.3	.NSIISWNVNGIRAVEK. + 2 Deamidated (NQ)	unassigned	unassigned	.NSIISWNVNGIRAVEK. + 2 Deamidated (NQ)		1
334477570	1	1	823.8946	1645.7747	2	1645.7875	-0.0128			0	1.98	0	15	1		PFSSIYEAVDYINK		Deamidated (NQ)	0.00000000000020.0	2	Spectrum9776 scans:16327,	15506861	24260	0		0	-7.8	-7.8	.PFSSIYEAVDYINK. + Deamidated (NQ)	unassigned	unassigned	.PFSSIYEAVDYINK. + Deamidated (NQ)		1
334476925	1	1	582.7752	1163.5357	2	1163.5459	-0.0101			0	1.98	0	13	0.76		IEHTGYTDTK				2	Spectrum12902 scans:21306,	15506861	9916	0		0	-8.7	-8.7	.IEHTGYTDTK.	unassigned	unassigned	.IEHTGYTDTK.		1
334477439	1	1	743.3392	1484.6638	2	1484.6783	-0.0145			1	1.97	0	13	0.64		FGQNKTIAVNNYN		3 Deamidated (NQ)	0.0020000000202.0	2	Spectrum7389 scans:13229,	15506861	20258	0		0	-9.8	-9.8	.FGQNKTIAVNNYN. + 3 Deamidated (NQ)	unassigned	unassigned	.FGQNKTIAVNNYN. + 3 Deamidated (NQ)		1
334477051	1	1	605.304	1208.5935	2	1208.5933	0.0001			0	1.96	0	16	1.5		IMNLFCPIGK		Oxidation (M); Deamidated (NQ)	0.0120000000.0	2	Spectrum18214 scans:27828,	15506861	11233	0		0	0.1	0.1	.IMNLFCPIGK. + Oxidation (M); Deamidated (NQ)	unassigned	unassigned	.IMNLFCPIGK. + Oxidation (M); Deamidated (NQ)		1
334477646	1	1	918.4494	1834.8842	2	1834.8731	0.0112			1	1.96	0	15	1.1		MENQGLISRVQSETDK		Deamidated (NQ)	0.0002000000000000.0	2	Spectrum17491 scans:26943,	15506861	27654	0		0	6.1	6.1	.MENQGLISRVQSETDK. + Deamidated (NQ)	unassigned	unassigned	.MENQGLISRVQSETDK. + Deamidated (NQ)		1
334477611	1	1	866.9788	1731.943	2	1731.9481	-0.0051			0	1.96	0	16	1.5		IEMLFLPSQISDVLK				2	Spectrum33790 scans:47823,	15506861	26057	0		0	-2.9	-2.9	.IEMLFLPSQISDVLK.	unassigned	unassigned	.IEMLFLPSQISDVLK.		1
334476748	1	1	546.314	1090.6134	2	1090.6135	-0.0001			1	1.96	0	13	0.73		IEGAIRSAFK				2	Spectrum8474 scans:14641,	15506861	7704	0		0	-0.1	-0.1	.IEGAIRSAFK.	unassigned	unassigned	.IEGAIRSAFK.		1
334477225	1	1	645.8493	1289.684	2	1289.6867	-0.0027			0	1.94	0	15	1.1		EGLDADIFIIGK				3	Spectrum26585 scans:37695,	15506861	14373	0		0	-2.1	-2.1	.EGLDADIFIIGK.	unassigned	unassigned	.EGLDADIFIIGK.		1
334476240	1	1	422.269	842.5233	2	842.5225	0.0008			0	1.94	0	13	0.67		TILNLIR		Deamidated (NQ)	0.0002000.0	3	Spectrum18507 scans:28155,	15506861	2387	0		0	0.9	0.9	.TILNLIR. + Deamidated (NQ)	unassigned	unassigned	.TILNLIR. + Deamidated (NQ)		1
334477687	1	1	1061.5367	2121.0589	2	2121.0551	0.0038			0	1.94	0	16	1.5		TVLLVDPGGTDEELMEYLK				3	Spectrum31034 scans:43541,	15506861	31112	0		0	1.8	1.8	.TVLLVDPGGTDEELMEYLK.	unassigned	unassigned	.TVLLVDPGGTDEELMEYLK.		1
334476808	1	1	559.2944	1116.5743	2	1116.5716	0.0027			0	1.94	0	16	1.6		IGSWGWVGGAK				2	Spectrum7929 scans:13938,	15506861	8517	0		0	2.4	2.4	.IGSWGWVGGAK.	unassigned	unassigned	.IGSWGWVGGAK.		1
334476440	1	1	466.246	930.4775	2	930.4771	0.0005			0	1.92	0	14	1		LGADITEGR				2	Spectrum8632 scans:14842,	15506861	4001	0		0	0.5	0.5	.LGADITEGR.	unassigned	unassigned	.LGADITEGR.		1
334477625	1	1	878.4761	1754.9377	2	1754.9315	0.0062			2	1.91	0	15	1.2		RFQSLIETAYNKTGK				3	Spectrum15517 scans:24359,	15506861	26599	0		0	3.5	3.5	.RFQSLIETAYNKTGK.	unassigned	unassigned	.RFQSLIETAYNKTGK.		1
334476922	1	1	582.2791	1162.5437	2	1162.5369	0.0068			0	1.91	0	14	0.9		YGYEPFMLK		Oxidation (M)	0.000000100.0	2	Spectrum3060 scans:7311,	15506861	9883	0		0	5.8	5.8	.YGYEPFMLK. + Oxidation (M)	unassigned	unassigned	.YGYEPFMLK. + Oxidation (M)		1
334476236	1	1	421.7586	841.5027	2	841.5021	0.0006			0	1.89	0	13	0.65		IIALNNGK				2	Spectrum12953 scans:21363,	15506861	2351	0		0	0.7	0.7	.IIALNNGK.	unassigned	unassigned	.IIALNNGK.		1
334476430	1	1	459.7396	917.4646	2	917.464	0.0006			0	1.88	0	16	1.4		LAVEACQK				2	Spectrum10004 scans:16604,	15506861	3861	0		0	0.7	0.7	.LAVEACQK.	unassigned	unassigned	.LAVEACQK.		1
334477220	1	1	644.3624	1286.7102	2	1286.7081	0.0021			1	1.86	0	16	1.3		EIAEKSLQIAGK		Deamidated (NQ)	0.000000020000.0	2	Spectrum11497 scans:18406,	15506861	14267	0		0	1.6	1.6	.EIAEKSLQIAGK. + Deamidated (NQ)	unassigned	unassigned	.EIAEKSLQIAGK. + Deamidated (NQ)		1
334477068	1	1	609.2549	1216.4952	2	1216.4853	0.0099			0	1.86	0	13	0.65		TMGEGECVYR		Oxidation (M)	0.0100000000.0	2	Spectrum7427 scans:13281,	15506861	11485	0		0	8.1	8.1	.TMGEGECVYR. + Oxidation (M)	unassigned	unassigned	.TMGEGECVYR. + Oxidation (M)		1
334476968	1	1	591.2652	1180.5158	2	1180.5223	-0.0064			0	1.86	0	13	0.65		DYFVYTMSR				2	Spectrum5478 scans:10705,	15506861	10432	0		0	-5.4	-5.4	.DYFVYTMSR.	unassigned	unassigned	.DYFVYTMSR.		1
334477241	1	1	647.8216	1293.6287	2	1293.6241	0.0046			0	1.85	0	14	0.98		FFEGNEDLVPK				2	Spectrum15349 scans:24120,	15506861	14539	0		0	3.6	3.6	.FFEGNEDLVPK.	unassigned	unassigned	.FFEGNEDLVPK.		1
334476769	1	1	552.8223	1103.6301	2	1103.6339	-0.0038			1	1.85	0	13	0.75		IAVQRQFLK		2 Deamidated (NQ)	0.000202000.0	2	Spectrum28743 scans:40425,	15506861	8118	0		0	-3.4	-3.4	.IAVQRQFLK. + 2 Deamidated (NQ)	unassigned	unassigned	.IAVQRQFLK. + 2 Deamidated (NQ)		1
[truncated: 374 more rows]
