# Supplementary material for: The major outer sheath protein forms distinct conformers and multimeric complexes in the outer membrane and periplasm of Treponema denticola
Source: Sci Rep. 2017 Oct 16;7:13260. doi: 10.1038/s41598-017-13550-6 (PMC5643300; doi:10.1038/s41598-017-13550-6)
Supplement: Supplementary file 8 — Supplementary Table 7 [file 41598_2017_13550_MOESM8_ESM.csv]

Supplementary Table 7. Pepetides identified by MS analysis of ~480-kDa band from NP-40 supernatant separated by BN-PAGE.
MSMSPEP_ID	RANK	ISBOLD	PEP_EXP_MZ	PEP_EXP_MR	PEP_EXP_Z	PEP_CALC_MR	PEP_DELTA	PEP_START	PEP_END	PEP_MISS	PEP_SCORE	PEP_HOMOL	PEP_IDENT	PEP_EXPECT	PEP_RES_BEFORE	PEP_SEQ	PEP_RES_AFTER	PEP_VAR_MOD	PEP_VAR_MOD_POS	PEP_NUM_MATCH	PEP_SCAN_TITLE	MSMSPROT_ID	QUERY	ISUNIQUE	PEP_FRAME	C13	MA	ADJ_MA	N_PEP_SEQ_C_MODS	PROTEIN_ID	PROTEIN_NAME	PEPTIDE_SEQUENCE	RETENTION_TIME	RN
310125894	1	1	703.8508	1405.687	2	1405.6838	0.0033	39	51	0	87.75	0	13	1.70E-09	K	QDGVDYVPLSTGR	V			9	2690: Scan 5483 (rt=22.6376) [E:\Data\EOT16-3300_Kumar_r_45918_1.raw]	14430815	4379	1		0	2.3	2.3	K.QDGVDYVPLSTGR.V	NP_970629.1	carbon starvation protein CstA [Treponema denticola ATCC 35405]	K.QDGVDYVPLSTGR.V	22.6376	1
310125899	1	1	1027.204	3078.5902	3	3078.5863	0.0039	388	413	1	59.93	0	13	0.000001	R	YFAWSNQTLAMIALWVGAMYLFLNKK	N			22	8005: Scan 12578 (rt=48.6075) [E:\Data\EOT16-3300_Kumar_r_45918_1.raw]	14430815	8687	1		0	1.3	1.3	R.YFAWSNQTLAMIALWVGAMYLFLNKK.N	NP_970629.1	carbon starvation protein CstA [Treponema denticola ATCC 35405]	R.YFAWSNQTLAMIALWVGAMYLFLNKK.N	48.6075	1
310125893	1	1	497.2743	992.5341	2	992.5331	0.001	347	354	0	55.65	0	13	0.0000034	R	LTLADWFK	V			6	6016: Scan 9794 (rt=38.0203) [E:\Data\EOT16-3300_Kumar_r_45918_1.raw]	14430815	2215	1		0	1	1	R.LTLADWFK.V	NP_970629.1	carbon starvation protein CstA [Treponema denticola ATCC 35405]	R.LTLADWFK.V	38.0203	1
310125896	1	1	935.1903	2802.5492	3	2802.54	0.0092	157	180	0	28.7	0	13	0.0013	K	FGSNFWLIIVLAYYFLATILPVDK	I			10	8243: Sum of 2 scans in range 12958 (rt=50.0642) to 13048 (rt=50.4069) [E:\Data\EOT16-3300_Kumar_r_45918_1.raw]	14430815	8487	1		0	3.3	3.3	K.FGSNFWLIIVLAYYFLATILPVDK.I	NP_970629.1	carbon starvation protein CstA [Treponema denticola ATCC 35405]	K.FGSNFWLIIVLAYYFLATILPVDK.I	50.23555	1
310125895	1	1	926.8763	2777.6072	3	2777.607	0.0002	185	210	0	28.46	0	13	0.0014	K	IYPVFGIVLIIMALGIGAGILFNAFR	G			16	8437: Scan 13277 (rt=51.2845) [E:\Data\EOT16-3300_Kumar_r_45918_1.raw]	14430815	8458	1		0	0.1	0.1	K.IYPVFGIVLIIMALGIGAGILFNAFR.G	NP_970629.1	carbon starvation protein CstA [Treponema denticola ATCC 35405]	K.IYPVFGIVLIIMALGIGAGILFNAFR.G	51.2845	1
310125897	1	1	984.5068	2950.4986	3	2950.4914	0.0073	388	412	0	19.31	0	13	0.014	R	YFAWSNQTLAMIALWVGAMYLFLNK	K			8	8077: Scan 12686 (rt=49.0227) [E:\Data\EOT16-3300_Kumar_r_45918_1.raw]	14430815	8620	1		0	2.5	2.5	R.YFAWSNQTLAMIALWVGAMYLFLNK.K	NP_970629.1	carbon starvation protein CstA [Treponema denticola ATCC 35405]	R.YFAWSNQTLAMIALWVGAMYLFLNK.K	49.0227	1
310125898	1	1	1015.5439	3043.6099	3	3043.6167	-0.0068	414	441	0	6.21	0	13	0.24	K	NFIIALVPATFMTAVSVTYILMAPEGFK	L			11	8089: Scan 12704 (rt=49.094) [E:\Data\EOT16-3300_Kumar_r_45918_1.raw]	14430815	8678	1		0	-2.2	-2.2	K.NFIIALVPATFMTAVSVTYILMAPEGFK.L	NP_970629.1	carbon starvation protein CstA [Treponema denticola ATCC 35405]	K.NFIIALVPATFMTAVSVTYILMAPEGFK.L	49.094	1
310126032	1	1	615.8518	1229.689	2	1229.6881	0.0009	32	42	1	28.88	0	13	0.0016	K	IDGTAVFRPVR	Q			7	2316: Scan 5007 (rt=20.9703) [E:\Data\EOT16-3300_Kumar_r_45918_1.raw]	14430860	3460	1		0	0.7	0.7	K.IDGTAVFRPVR.Q	NP_970631.1	hypothetical protein TDE0014 [Treponema denticola ATCC 35405]	K.IDGTAVFRPVR.Q	20.9703	1
310126031	1	1	410.9033	1229.6879	3	1229.6881	-0.0001	32	42	1	17.82	0	13	0.021	K	IDGTAVFRPVR	Q			6	2317: Scan 5008 (rt=20.9739) [E:\Data\EOT16-3300_Kumar_r_45918_1.raw]	14430860	3459	1		0	-0.1	-0.1	K.IDGTAVFRPVR.Q	NP_970631.1	hypothetical protein TDE0014 [Treponema denticola ATCC 35405]	K.IDGTAVFRPVR.Q	20.9739	1
310125807	1	1	953.4643	1904.914	2	1904.9116	0.0025	252	268	0	125.7	0	13	2.70E-13	K	GYTEIQLDNAHTTDLSK	A			13	2304: Scan 4990 (rt=20.9075) [E:\Data\EOT16-3300_Kumar_r_45918_1.raw]	14430807	5951	1		0	1.3	1.3	K.GYTEIQLDNAHTTDLSK.A	NP_970632.1	lipoprotein [Treponema denticola ATCC 35405]	K.GYTEIQLDNAHTTDLSK.A	20.9075	1
310125804	1	1	761.4067	1520.7989	2	1520.7987	0.0002	89	103	0	123.56	0	13	4.40E-13	K	NAANVFASFVTGPVK	F			19	5466: Scan 9080 (rt=35.3853) [E:\Data\EOT16-3300_Kumar_r_45918_1.raw]	14430807	5050	1		0	0.1	0.1	K.NAANVFASFVTGPVK.F	NP_970632.1	lipoprotein [Treponema denticola ATCC 35405]	K.NAANVFASFVTGPVK.F	35.3853	1
310125805	1	1	827.9365	1653.8584	2	1653.8573	0.0011	180	196	0	64.1	0	13	3.90E-07	K	ADASPAVEISNLPSGVK	G			9	3316: Scan 6304 (rt=25.4513) [E:\Data\EOT16-3300_Kumar_r_45918_1.raw]	14430807	5427	1		0	0.7	0.7	K.ADASPAVEISNLPSGVK.G	NP_970632.1	lipoprotein [Treponema denticola ATCC 35405]	K.ADASPAVEISNLPSGVK.G	25.4513	1
310125806	1	1	635.978	1904.9121	3	1904.9116	0.0005	252	268	0	58.76	0	13	0.0000014	K	GYTEIQLDNAHTTDLSK	A			9	2305: Scan 4991 (rt=20.9113) [E:\Data\EOT16-3300_Kumar_r_45918_1.raw]	14430807	5950	1		0	0.3	0.3	K.GYTEIQLDNAHTTDLSK.A	NP_970632.1	lipoprotein [Treponema denticola ATCC 35405]	K.GYTEIQLDNAHTTDLSK.A	20.9113	1
310125802	1	1	514.2771	1026.5397	2	1026.5386	0.0011	232	240	0	55.25	0	13	0.000003	K	SPVSISYFK	E			11	3226: Scan 6185 (rt=25.0244) [E:\Data\EOT16-3300_Kumar_r_45918_1.raw]	14430807	2448	1		0	1.1	1.1	K.SPVSISYFK.E	NP_970632.1	lipoprotein [Treponema denticola ATCC 35405]	K.SPVSISYFK.E	25.0244	1
310125808	1	1	990.7968	2969.3687	3	2969.3679	0.0007	111	138	0	44.31	0	13	0.000037	K	TWSAVSGSDDIHVIAGDTTVFGYDSNQK	K			9	4708: Scan 8116 (rt=31.9329) [E:\Data\EOT16-3300_Kumar_r_45918_1.raw]	14430807	8632	1		0	0.2	0.2	K.TWSAVSGSDDIHVIAGDTTVFGYDSNQK.K	NP_970632.1	lipoprotein [Treponema denticola ATCC 35405]	K.TWSAVSGSDDIHVIAGDTTVFGYDSNQK.K	31.9329	1
310125803	1	1	644.3055	1286.5964	2	1286.5932	0.0033	328	338	0	41.08	0	13	0.000078	R	NTGLWGFYSDK	K			8	4530: Scan 7873 (rt=31.0534) [E:\Data\EOT16-3300_Kumar_r_45918_1.raw]	14430807	3733	1		0	2.6	2.6	R.NTGLWGFYSDK.K	NP_970632.1	lipoprotein [Treponema denticola ATCC 35405]	R.NTGLWGFYSDK.K	31.0534	1
310126334	1	1	878.4769	1754.9393	2	1754.9454	-0.0061	33	49	0	14.53	0	13	0.035	K	PAPVVVEEPTPAPEPVK	E			16	2539: Scan 5307 (rt=22.0059) [E:\Data\EOT16-3300_Kumar_r_45918_1.raw]	14430962	5540	1		0	-3.5	-3.5	K.PAPVVVEEPTPAPEPVK.E	NP_970635.1	LysM domain-containing protein [Treponema denticola ATCC 35405]	K.PAPVVVEEPTPAPEPVK.E	22.0059	1
310126333	1	0	599.2991	1196.5836	2	1196.5747	0.0089	143	152	1	9.48	0	13	0.11	K	CIKIYEDEGK	S			6	2748: Scan 5554 (rt=22.8638) [E:\Data\EOT16-3300_Kumar_r_45918_1.raw]	14430962	3299	1		0	7.4	7.4	K.CIKIYEDEGK.S	NP_970635.1	LysM domain-containing protein [Treponema denticola ATCC 35405]	K.CIKIYEDEGK.S	22.8638	1
310126302	1	1	656.4366	655.4293	1	655.4268	0.0025	320	325	0	15	0	13	0.032	K	PVSLLK	Y			3	1097: Scan 3383 (rt=15.3063) [E:\Data\EOT16-3300_Kumar_r_45918_1.raw]	14430953	254	1		0	3.8	3.8	K.PVSLLK.Y	NP_970716.1	adenine-specific DNA modification methyltransferase [Treponema denticola ATCC 35405]	K.PVSLLK.Y	15.3063	1
310126303	2	0	809.4416	808.4343	1	808.4331	0.0013	259	265	0	3	0	14	0.65	K	SVFTDIK	G			3	1136: Scan 3439 (rt=15.5011) [E:\Data\EOT16-3300_Kumar_r_45918_1.raw]	14430953	1037	1		0	1.6	1.6	K.SVFTDIK.G	NP_970716.1	adenine-specific DNA modification methyltransferase [Treponema denticola ATCC 35405]	K.SVFTDIK.G	15.5011	1
310125993	1	1	397.2262	792.4379	2	792.4381	-0.0002	278	283	1	40.47	0	15	0.00014	R	KEFIEK	L			7	1651: Scan 4110 (rt=17.8761) [E:\Data\EOT16-3300_Kumar_r_45918_1.raw]	14430845	977	1		0	-0.3	-0.3	R.KEFIEK.L	NP_970746.1	bifunctional aspartate carbamoyltransferase catalytic subunit/aspartate carbamoyltransferase regulatory subunit [Treponema denticola ATCC 35405]	R.KEFIEK.L	17.8761	1
310125992	1	0	793.4428	792.4355	1	792.4381	-0.0026	278	283	1	28.33	0	15	0.0026	R	KEFIEK	L			7	1654: Scan 4113 (rt=17.8863) [E:\Data\EOT16-3300_Kumar_r_45918_1.raw]	14430845	976	1		0	-3.3	-3.3	R.KEFIEK.L	NP_970746.1	bifunctional aspartate carbamoyltransferase catalytic subunit/aspartate carbamoyltransferase regulatory subunit [Treponema denticola ATCC 35405]	R.KEFIEK.L	17.8863	1
310125991	2	0	665.3492	664.3419	1	664.3432	-0.0013	279	283	0	21.57	0	13	0.007	K	EFIEK	L			5	1649: Scan 4106 (rt=17.8601) [E:\Data\EOT16-3300_Kumar_r_45918_1.raw]	14430845	282	1		0	-2	-2	K.EFIEK.L	NP_970746.1	bifunctional aspartate carbamoyltransferase catalytic subunit/aspartate carbamoyltransferase regulatory subunit [Treponema denticola ATCC 35405]	K.EFIEK.L	17.8601	1
310125994	1	1	877.4479	876.4406	1	876.4487	-0.0081	116	123	1	8.17	0	14	0.24	R	SKVEGVCR	W			2	973: Sum of 2 scans in range 3215 (rt=14.7159) to 3302 (rt=15.0172) [E:\Data\EOT16-3300_Kumar_r_45918_1.raw]	14430845	1425	1		0	-9.2	-9.2	R.SKVEGVCR.W	NP_970746.1	bifunctional aspartate carbamoyltransferase catalytic subunit/aspartate carbamoyltransferase regulatory subunit [Treponema denticola ATCC 35405]	R.SKVEGVCR.W	14.86655	1
310125995	1	1	512.2607	1022.5067	2	1022.5033	0.0035	371	379	0	0.37	0	13	0.92	K	VETFSEGVR	P			3	706: Scan 2889 (rt=13.5767) [E:\Data\EOT16-3300_Kumar_r_45918_1.raw]	14430845	2423	1		0	3.4	3.4	K.VETFSEGVR.P	NP_970746.1	bifunctional aspartate carbamoyltransferase catalytic subunit/aspartate carbamoyltransferase regulatory subunit [Treponema denticola ATCC 35405]	K.VETFSEGVR.P	13.5767	1
310125684	1	1	1027.6541	2053.2936	2	2053.2915	0.0021	34	53	0	132.29	0	13	5.90E-14	R	VVTALVVGIIFGAILQLTVK	D			25	8104: Scan 12734 (rt=49.2045) [E:\Data\EOT16-3300_Kumar_r_45918_1.raw]	14430798	6351	1		0	1	1	R.VVTALVVGIIFGAILQLTVK.D	NP_970747.1	sodium/dicarboxylate symporter [Treponema denticola ATCC 35405]	R.VVTALVVGIIFGAILQLTVK.D	49.2045	1
310125683	1	1	829.9706	1657.9266	2	1657.925	0.0016	423	439	0	110.96	0	13	8.00E-12	R	TALNVSDSLLSGVIAAK	R			20	5404: Scan 9006 (rt=35.1166) [E:\Data\EOT16-3300_Kumar_r_45918_1.raw]	14430798	5439	1		0	1	1	R.TALNVSDSLLSGVIAAK.R	NP_970747.1	sodium/dicarboxylate symporter [Treponema denticola ATCC 35405]	R.TALNVSDSLLSGVIAAK.R	35.1166	1
310125687	1	1	894.5584	2680.6533	3	2680.6507	0.0026	34	59	1	96.88	0	13	2.10E-10	R	VVTALVVGIIFGAILQLTVKDSALIK	K			11	8030: Scan 12621 (rt=48.7703) [E:\Data\EOT16-3300_Kumar_r_45918_1.raw]	14430798	8258	1		0	1	1	R.VVTALVVGIIFGAILQLTVKDSALIK.K	NP_970747.1	sodium/dicarboxylate symporter [Treponema denticola ATCC 35405]	R.VVTALVVGIIFGAILQLTVKDSALIK.K	48.7703	1
310125682	1	1	770.4031	1538.7917	2	1538.7915	0.0002	61	74	0	93.96	0	13	4.00E-10	K	AMSWITLVGSGYVR	L			10	5976: Sum of 2 scans in range 9735 (rt=37.7944) to 9773 (rt=37.9404) [E:\Data\EOT16-3300_Kumar_r_45918_1.raw]	14430798	5106	1		0	0.1	0.1	K.AMSWITLVGSGYVR.L	NP_970747.1	sodium/dicarboxylate symporter [Treponema denticola ATCC 35405]	K.AMSWITLVGSGYVR.L	37.8674	1
310125685	1	1	685.4386	2053.2941	3	2053.2915	0.0026	34	53	0	83.41	0	13	4.60E-09	R	VVTALVVGIIFGAILQLTVK	D			23	8103: Scan 12733 (rt=49.2017) [E:\Data\EOT16-3300_Kumar_r_45918_1.raw]	14430798	6352	1		0	1.3	1.3	R.VVTALVVGIIFGAILQLTVK.D	NP_970747.1	sodium/dicarboxylate symporter [Treponema denticola ATCC 35405]	R.VVTALVVGIIFGAILQLTVK.D	49.2017	1
310125680	1	1	745.4581	1488.9017	2	1488.8989	0.0027	78	90	0	74.51	0	13	3.50E-08	R	MIVYPLIIVSITK	S			10	6973: Scan 11125 (rt=43.0833) [E:\Data\EOT16-3300_Kumar_r_45918_1.raw]	14430798	4945	1		0	1.8	1.8	R.MIVYPLIIVSITK.S	NP_970747.1	sodium/dicarboxylate symporter [Treponema denticola ATCC 35405]	R.MIVYPLIIVSITK.S	43.0833	1
310125678	1	1	648.8066	1295.5986	2	1295.5993	-0.0008	441	451	0	69.24	0	13	1.20E-07	R	TGELDESIYNR	K			13	1927: Scan 4454 (rt=19.0765) [E:\Data\EOT16-3300_Kumar_r_45918_1.raw]	14430798	3755	1		0	-0.6	-0.6	R.TGELDESIYNR.K	NP_970747.1	sodium/dicarboxylate symporter [Treponema denticola ATCC 35405]	R.TGELDESIYNR.K	19.0765	1
310125681	1	1	753.4552	1504.8958	2	1504.8939	0.002	78	90	0	66.07	0	13	2.50E-07	R	MIVYPLIIVSITK	S	Oxidation (M)	0.1000000000000.0	8	6420: Scan 10367 (rt=40.2015) [E:\Data\EOT16-3300_Kumar_r_45918_1.raw]	14430798	5007	1		0	1.3	1.3	R.MIVYPLIIVSITK.S + Oxidation (M)	NP_970747.1	sodium/dicarboxylate symporter [Treponema denticola ATCC 35405]	R.MIVYPLIIVSITK.S + Oxidation (M)	40.2015	1
310125676	1	1	596.7958	1191.5771	2	1191.5772	-0.0001	204	214	0	65.06	0	13	3.10E-07	R	SNPDSADVFIK	W			8	2412: Scan 5133 (rt=21.4136) [E:\Data\EOT16-3300_Kumar_r_45918_1.raw]	14430798	3280	1		0	-0.1	-0.1	R.SNPDSADVFIK.W	NP_970747.1	sodium/dicarboxylate symporter [Treponema denticola ATCC 35405]	R.SNPDSADVFIK.W	21.4136	1
310125675	1	1	498.7505	995.4864	2	995.4858	0.0006	26	33	0	63.84	0	13	4.10E-07	K	LNMSFNVR	V	Oxidation (M)	0.00100000.0	7	1505: Scan 3928 (rt=17.227) [E:\Data\EOT16-3300_Kumar_r_45918_1.raw]	14430798	2244	1		0	0.6	0.6	K.LNMSFNVR.V + Oxidation (M)	NP_970747.1	sodium/dicarboxylate symporter [Treponema denticola ATCC 35405]	K.LNMSFNVR.V + Oxidation (M)	17.227	1
310125686	1	1	885.1478	2652.4216	3	2652.4196	0.002	233	256	0	55.13	0	13	0.0000031	R	ITPYGVLALMINITSTSNFSEILR	L			20	7954: Scan 12509 (rt=48.3424) [E:\Data\EOT16-3300_Kumar_r_45918_1.raw]	14430798	8136	1		0	0.8	0.8	R.ITPYGVLALMINITSTSNFSEILR.L	NP_970747.1	sodium/dicarboxylate symporter [Treponema denticola ATCC 35405]	R.ITPYGVLALMINITSTSNFSEILR.L	48.3424	1
310125689	1	1	1191.3817	4761.4977	4	4761.492	0.0056	159	202	0	34.7	0	13	0.00034	K	PIQQQILEIIPTNPFYAFSGQGSNATLATVFFSAMLGFAALFLK	R			9	8159: Scan 12814 (rt=49.5135) [E:\Data\EOT16-3300_Kumar_r_45918_1.raw]	14430798	9278	1		0	1.2	1.2	K.PIQQQILEIIPTNPFYAFSGQGSNATLATVFFSAMLGFAALFLK.R	NP_970747.1	sodium/dicarboxylate symporter [Treponema denticola ATCC 35405]	K.PIQQQILEIIPTNPFYAFSGQGSNATLATVFFSAMLGFAALFLK.R	49.5135	1
310125677	1	1	1192.5845	1191.5772	1	1191.5772	0.0001	204	214	0	28.66	0	13	0.0014	R	SNPDSADVFIK	W			8	2445: Scan 5176 (rt=21.5565) [E:\Data\EOT16-3300_Kumar_r_45918_1.raw]	14430798	3281	1		0	0.1	0.1	R.SNPDSADVFIK.W	NP_970747.1	sodium/dicarboxylate symporter [Treponema denticola ATCC 35405]	R.SNPDSADVFIK.W	21.5565	1
310125679	1	1	674.8495	1347.6845	2	1347.6783	0.0062	203	214	1	22.15	0	13	0.0061	K	RSNPDSADVFIK	W			8	1820: Scan 4318 (rt=18.602) [E:\Data\EOT16-3300_Kumar_r_45918_1.raw]	14430798	4037	1		0	4.6	4.6	K.RSNPDSADVFIK.W	NP_970747.1	sodium/dicarboxylate symporter [Treponema denticola ATCC 35405]	K.RSNPDSADVFIK.W	18.602	1
310125688	1	1	957.2968	3825.158	4	3825.1711	-0.0131	257	291	0	8.87	0	13	0.13	R	LIGFIGASYIAIIIMFVVHGLYLLTAGLNPITFFK	K			10	8446: Sum of 3 scans in range 13294 (rt=51.3497) to 13409 (rt=51.7886) [E:\Data\EOT16-3300_Kumar_r_45918_1.raw]	14430798	9065	1		0	-3.4	-3.4	R.LIGFIGASYIAIIIMFVVHGLYLLTAGLNPITFFK.K	NP_970747.1	sodium/dicarboxylate symporter [Treponema denticola ATCC 35405]	R.LIGFIGASYIAIIIMFVVHGLYLLTAGLNPITFFK.K	51.56915	1
310125801	1	1	969.4704	1936.9262	2	1936.9279	-0.0017	364	380	0	123.17	0	13	4.80E-13	K	WTEVQSGNLFGQSSEIR	V			13	4043: Scan 7248 (rt=28.8013) [E:\Data\EOT16-3300_Kumar_r_45918_1.raw]	14430806	6044	1		0	-0.9	-0.9	K.WTEVQSGNLFGQSSEIR.V	NP_970756.1	hypothetical protein TDE0139 [Treponema denticola ATCC 35405]	K.WTEVQSGNLFGQSSEIR.V	28.8013	1
310125800	1	1	932.9678	1863.9211	2	1863.9214	-0.0003	456	472	0	118.85	0	13	1.60E-12	K	TGEPITGTQIYEGTELR	I			13	3244: Scan 6209 (rt=25.1127) [E:\Data\EOT16-3300_Kumar_r_45918_1.raw]	14430806	5822	1		0	-0.2	-0.2	K.TGEPITGTQIYEGTELR.I	NP_970756.1	hypothetical protein TDE0139 [Treponema denticola ATCC 35405]	K.TGEPITGTQIYEGTELR.I	25.1127	1
310125799	1	1	715.849	1429.6834	2	1429.6838	-0.0004	43	56	0	93.69	0	13	4.50E-10	K	VTWSIDGGGAENPK	A			11	2642: Scan 5427 (rt=22.4378) [E:\Data\EOT16-3300_Kumar_r_45918_1.raw]	14430806	4563	1		0	-0.3	-0.3	K.VTWSIDGGGAENPK.A	NP_970756.1	hypothetical protein TDE0139 [Treponema denticola ATCC 35405]	K.VTWSIDGGGAENPK.A	22.4378	1
310125798	1	1	633.8201	1265.6257	2	1265.6252	0.0005	631	642	0	78.8	0	13	1.30E-08	K	INFSTEGQGSVK	V			15	1556: Scan 3991 (rt=17.4522) [E:\Data\EOT16-3300_Kumar_r_45918_1.raw]	14430806	3645	1		0	0.4	0.4	K.INFSTEGQGSVK.V	NP_970756.1	hypothetical protein TDE0139 [Treponema denticola ATCC 35405]	K.INFSTEGQGSVK.V	17.4522	1
310125796	1	1	559.778	1117.5415	2	1117.5404	0.0011	606	616	0	52.07	0	13	0.0000062	R	VDNPFIGGDGK	V			8	2645: Scan 5430 (rt=22.4489) [E:\Data\EOT16-3300_Kumar_r_45918_1.raw]	14430806	2943	1		0	1	1	R.VDNPFIGGDGK.V	NP_970756.1	hypothetical protein TDE0139 [Treponema denticola ATCC 35405]	R.VDNPFIGGDGK.V	22.4489	1
310125797	1	1	615.8085	1229.6024	2	1229.604	-0.0016	143	152	0	33.43	0	13	0.00045	K	QADNLQVEWK	S			8	2702: Scan 5497 (rt=22.6879) [E:\Data\EOT16-3300_Kumar_r_45918_1.raw]	14430806	3456	1		0	-1.3	-1.3	K.QADNLQVEWK.S	NP_970756.1	hypothetical protein TDE0139 [Treponema denticola ATCC 35405]	K.QADNLQVEWK.S	22.6879	1
310125795	4	1	632.372	631.3648	1	631.3653	-0.0005	737	742	0	3.91	0	16	0.87	K	GSLSIR	Y			3	1895: Scan 4413 (rt=18.9343) [E:\Data\EOT16-3300_Kumar_r_45918_1.raw]	14430806	147	1		0	-0.8	-0.8	K.GSLSIR.Y	NP_970756.1	hypothetical protein TDE0139 [Treponema denticola ATCC 35405]	K.GSLSIR.Y	18.9343	1
310125794	1	1	615.3706	614.3634	1	614.3612	0.0021	264	268	1	2.29	0	13	0.59	R	RINGR	W			2	2338: Scan 5037 (rt=21.0791) [E:\Data\EOT16-3300_Kumar_r_45918_1.raw]	14430806	74	1		0	3.4	3.4	R.RINGR.W	NP_970756.1	hypothetical protein TDE0139 [Treponema denticola ATCC 35405]	R.RINGR.W	21.0791	1
310125925	1	1	834.1361	2499.3864	3	2499.3885	-0.002	68	90	0	87.53	0	13	1.80E-09	R	ALMLMFVISAILTSAFLIFGDVK	N			24	8391: Scan 13192 (rt=50.9574) [E:\Data\EOT16-3300_Kumar_r_45918_1.raw]	14430822	7408	1		0	-0.8	-0.8	R.ALMLMFVISAILTSAFLIFGDVK.N	NP_970768.1	YeeE/YedE family integral membrane protein [Treponema denticola ATCC 35405]	R.ALMLMFVISAILTSAFLIFGDVK.N	50.9574	1
310125924	1	1	577.8012	1153.5879	2	1153.588	-0.0001	46	56	0	80.3	0	13	9.30E-09	R	SLFGFAGSVNR	A			9	4250: Scan 7515 (rt=29.7702) [E:\Data\EOT16-3300_Kumar_r_45918_1.raw]	14430822	3139	1		0	-0.1	-0.1	R.SLFGFAGSVNR.A	NP_970768.1	YeeE/YedE family integral membrane protein [Treponema denticola ATCC 35405]	R.SLFGFAGSVNR.A	29.7702	1
310126043	1	0	440.7467	879.4789	2	879.4702	0.0087	143	149	1	31.45	0	15	0.0012	K	KLDDYVK	A			4	721: Sum of 2 scans in range 2905 (rt=13.6347) to 2921 (rt=13.6918) [E:\Data\EOT16-3300_Kumar_r_45918_1.raw]	14430864	1442	1		0	9.9	9.9	K.KLDDYVK.A	NP_970770.1	coenzyme A disulfide reductase [Treponema denticola ATCC 35405]	K.KLDDYVK.A	13.66325	1
310126269	1	1	681.85	1361.6854	2	1361.6939	-0.0085	668	680	0	15.38	0	14	0.039	R	FDAAEGVLQVSAR	I			5	3182: Sum of 2 scans in range 6126 (rt=24.8113) to 6213 (rt=25.1274) [E:\Data\EOT16-3300_Kumar_r_45918_1.raw]	14430943	4103	1		0	-6.2	-6.2	R.FDAAEGVLQVSAR.I	NP_970773.1	adenylate/guanylate cyclase catalytic [Treponema denticola ATCC 35405]	R.FDAAEGVLQVSAR.I	24.96935	1
310126267	4	0	606.3098	605.3025	1	605.302	0.0005	811	815	1	6.05	0	13	0.26	K	EKSDK	L			2	7910: Scan 12450 (rt=48.1216) [E:\Data\EOT16-3300_Kumar_r_45918_1.raw]	14430943	11	1		0	0.8	0.8	K.EKSDK.L	NP_970773.1	adenylate/guanylate cyclase catalytic [Treponema denticola ATCC 35405]	K.EKSDK.L	48.1216	1
310126268	4	1	659.4082	658.4009	1	658.4014	-0.0004	231	236	1	3.85	0	13	0.52	K	DGKIVK	V			2	3296: Sum of 2 scans in range 6279 (rt=25.3606) to 6354 (rt=25.6273) [E:\Data\EOT16-3300_Kumar_r_45918_1.raw]	14430943	267	1		0	-0.6	-0.6	K.DGKIVK.V	NP_970773.1	adenylate/guanylate cyclase catalytic [Treponema denticola ATCC 35405]	K.DGKIVK.V	25.49395	1
310126259	1	1	829.4032	1656.7918	2	1656.7963	-0.0046	407	420	1	15.47	0	13	0.03	R	SMGITVSCDLNYRK	K	Propionamide (C)	0.00000002000000.0	4	2686: Scan 5478 (rt=22.6205) [E:\Data\EOT16-3300_Kumar_r_45918_1.raw]	14430940	5437	1		0	-2.8	-2.8	R.SMGITVSCDLNYRK.K + Propionamide (C)	NP_970774.1	KHG/KDPG family aldolase/carbohydrate kinase [Treponema denticola ATCC 35405]	R.SMGITVSCDLNYRK.K + Propionamide (C)	22.6205	1
310126258	1	0	476.267	950.5195	2	950.5185	0.001	349	356	1	9.71	0	13	0.11	R	ASKVIYDR	A			3	1680: Scan 4145 (rt=17.999) [E:\Data\EOT16-3300_Kumar_r_45918_1.raw]	14430940	1952	1		0	1.1	1.1	R.ASKVIYDR.A	NP_970774.1	KHG/KDPG family aldolase/carbohydrate kinase [Treponema denticola ATCC 35405]	R.ASKVIYDR.A	17.999	1
310126051	1	0	665.3492	664.3419	1	664.3432	-0.0013	473	477	0	24.22	0	13	0.0038	K	ELFEK	L			6	1649: Scan 4106 (rt=17.8601) [E:\Data\EOT16-3300_Kumar_r_45918_1.raw]	14430867	282	0		0	-2	-2	K.ELFEK.L	NP_970787.1	nuclease SbcCD, C subunit [Treponema denticola ATCC 35405]	K.ELFEK.L	17.8601	1
310126052	1	0	716.3988	715.3915	1	715.3864	0.0051	724	729	0	20.55	0	16	0.02	R	QEQLAK	W			3	1023: Scan 3284 (rt=14.9536) [E:\Data\EOT16-3300_Kumar_r_45918_1.raw]	14430867	521	1		0	7.1	7.1	R.QEQLAK.W	NP_970787.1	nuclease SbcCD, C subunit [Treponema denticola ATCC 35405]	R.QEQLAK.W	14.9536	1
310126053	4	0	453.7686	905.5227	2	905.5222	0.0006	473	479	1	10.13	0	13	0.097	K	ELFEKLK	K			5	1640: Scan 4095 (rt=17.8226) [E:\Data\EOT16-3300_Kumar_r_45918_1.raw]	14430867	1644	1		0	0.7	0.7	K.ELFEKLK.K	NP_970787.1	nuclease SbcCD, C subunit [Treponema denticola ATCC 35405]	K.ELFEKLK.K	17.8226	1
310126049	6	0	606.3103	605.303	1	605.302	0.001	130	134	1	3.97	0	13	0.42	R	DTDKK	I			3	7469: Scan 11850 (rt=45.8751) [E:\Data\EOT16-3300_Kumar_r_45918_1.raw]	14430867	13	1		0	1.7	1.7	R.DTDKK.I	NP_970787.1	nuclease SbcCD, C subunit [Treponema denticola ATCC 35405]	R.DTDKK.I	45.8751	1
310126050	2	1	657.4012	656.3939	1	656.3969	-0.003	718	723	0	1.42	0	13	0.72	K	AGLIQR	Q			2	2485: Scan 5234 (rt=21.7459) [E:\Data\EOT16-3300_Kumar_r_45918_1.raw]	14430867	258	1		0	-4.6	-4.6	K.AGLIQR.Q	NP_970787.1	nuclease SbcCD, C subunit [Treponema denticola ATCC 35405]	K.AGLIQR.Q	21.7459	1
310126054	1	1	922.4574	1842.9002	2	1842.8999	0.0004	361	375	2	0.75	0	13	1	R	AAEVYKEIEERSYEK	K			3	4155: Scan 7383 (rt=29.2955) [E:\Data\EOT16-3300_Kumar_r_45918_1.raw]	14430867	5772	1		0	0.2	0.2	R.AAEVYKEIEERSYEK.K	NP_970787.1	nuclease SbcCD, C subunit [Treponema denticola ATCC 35405]	R.AAEVYKEIEERSYEK.K	29.2955	1
310126047	2	0	793.4428	792.4355	1	792.4381	-0.0026	71	77	0	23.57	0	15	0.0077	K	SLGIFEK	D			5	1654: Scan 4113 (rt=17.8863) [E:\Data\EOT16-3300_Kumar_r_45918_1.raw]	14430866	976	1		0	-3.3	-3.3	K.SLGIFEK.D	NP_970790.1	nicotinate phosphoribosyltransferase [Treponema denticola ATCC 35405]	K.SLGIFEK.D	17.8863	1
310126048	2	0	397.2262	792.4379	2	792.4381	-0.0002	71	77	0	21.9	0	15	0.01	K	SLGIFEK	D			4	1651: Scan 4110 (rt=17.8761) [E:\Data\EOT16-3300_Kumar_r_45918_1.raw]	14430866	977	1		0	-0.3	-0.3	K.SLGIFEK.D	NP_970790.1	nicotinate phosphoribosyltransferase [Treponema denticola ATCC 35405]	K.SLGIFEK.D	17.8761	1
310125977	1	1	1065.293	3192.8572	3	3192.8566	0.0005	141	170	1	80.66	0	13	8.60E-09	K	EIIFGFSTAQVVGLASIVALIFAIFLTKPK	M			13	8149: Scan 12797 (rt=49.4491) [E:\Data\EOT16-3300_Kumar_r_45918_1.raw]	14430836	8768	1		0	0.2	0.2	K.EIIFGFSTAQVVGLASIVALIFAIFLTKPK.M	NP_970792.1	hypothetical protein TDE0176 [Treponema denticola ATCC 35405]	K.EIIFGFSTAQVVGLASIVALIFAIFLTKPK.M	49.4491	1
310125900	1	1	799.4903	1596.966	2	1596.9603	0.0057	307	323	0	98.51	0	13	1.40E-10	K	VVGPILFVTAAGGVLGK	V			12	6729: Scan 10792 (rt=41.8122) [E:\Data\EOT16-3300_Kumar_r_45918_1.raw]	14430816	5239	1		0	3.6	3.6	K.VVGPILFVTAAGGVLGK.V	NP_970823.1	GntP family permease [Treponema denticola ATCC 35405]	K.VVGPILFVTAAGGVLGK.V	41.8122	1
310125902	1	1	826.1526	2475.4359	3	2475.4327	0.0031	269	292	0	84.4	0	13	3.60E-09	K	FLGAPIMALAVGLIFGVILFASQK	K			24	8313: Scan 13072 (rt=50.502) [E:\Data\EOT16-3300_Kumar_r_45918_1.raw]	14430816	7382	1		0	1.3	1.3	K.FLGAPIMALAVGLIFGVILFASQK.K	NP_970823.1	GntP family permease [Treponema denticola ATCC 35405]	K.FLGAPIMALAVGLIFGVILFASQK.K	50.502	1
310125901	1	1	653.3711	1957.0915	3	1957.0884	0.0031	324	342	0	43	0	13	0.00005	K	VIASSSLVGYITEHAAVLK	T			14	5754: Scan 9442 (rt=36.6899) [E:\Data\EOT16-3300_Kumar_r_45918_1.raw]	14430816	6075	1		0	1.6	1.6	K.VIASSSLVGYITEHAAVLK.T	NP_970823.1	GntP family permease [Treponema denticola ATCC 35405]	K.VIASSSLVGYITEHAAVLK.T	36.6899	1
310126062	1	1	824.4177	823.4104	1	823.4076	0.0028	185	192	0	19.85	0	13	0.01	R	DLSFSGAK	I			4	951: Sum of 2 scans in range 3185 (rt=14.6176) to 3254 (rt=14.8492) [E:\Data\EOT16-3300_Kumar_r_45918_1.raw]	14430870	1130	1		0	3.4	3.4	R.DLSFSGAK.I	NP_970830.1	hypothetical protein TDE0214 [Treponema denticola ATCC 35405]	R.DLSFSGAK.I	14.7334	1
310126063	1	1	863.4288	862.4215	1	862.4225	-0.001	12	17	0	15.44	0	13	0.034	R	YYNLYK	N			6	2736: Scan 5541 (rt=22.819) [E:\Data\EOT16-3300_Kumar_r_45918_1.raw]	14430870	1338	1		0	-1.2	-1.2	R.YYNLYK.N	NP_970830.1	hypothetical protein TDE0214 [Treponema denticola ATCC 35405]	R.YYNLYK.N	22.819	1
310126064	1	1	432.2185	862.4224	2	862.4225	0	12	17	0	4.82	0	13	0.4	R	YYNLYK	N			5	3101: Scan 6021 (rt=24.4502) [E:\Data\EOT16-3300_Kumar_r_45918_1.raw]	14430870	1340	1		0	0	0	R.YYNLYK.N	NP_970830.1	hypothetical protein TDE0214 [Treponema denticola ATCC 35405]	R.YYNLYK.N	24.4502	1
310126266	2	0	489.2693	976.524	2	976.5229	0.001	499	506	1	15.42	0	13	0.029	K	KEDVYVPK	W			3	3710: Scan 6821 (rt=27.2793) [E:\Data\EOT16-3300_Kumar_r_45918_1.raw]	14430942	2118	1		0	1	1	K.KEDVYVPK.W	NP_970843.1	adenine-specific DNA modification methyltransferase [Treponema denticola ATCC 35405]	K.KEDVYVPK.W	27.2793	1
310126265	5	0	706.3825	705.3753	1	705.381	-0.0057	687	692	0	4.9	0	13	0.36	R	PYALSR	R			4	1147: Scan 3456 (rt=15.5607) [E:\Data\EOT16-3300_Kumar_r_45918_1.raw]	14430942	488	1		0	-8.1	-8.1	R.PYALSR.R	NP_970843.1	adenine-specific DNA modification methyltransferase [Treponema denticola ATCC 35405]	R.PYALSR.R	15.5607	1
310126188	4	0	344.2055	686.3964	2	686.3963	0.0001	204	210	0	17.63	0	15	0.028	K	LDGAALK	M			3	1369: Scan 3748 (rt=16.5897) [E:\Data\EOT16-3300_Kumar_r_45918_1.raw]	14430910	400	1		0	0.1	0.1	K.LDGAALK.M	NP_970884.1	hypothetical protein TDE0270 [Treponema denticola ATCC 35405]	K.LDGAALK.M	16.5897	1
310126187	2	0	687.3992	686.3919	1	686.3963	-0.0044	204	210	0	15.51	0	15	0.048	K	LDGAALK	M			5	1292: Sum of 2 scans in range 3647 (rt=16.2373) to 3727 (rt=16.5195) [E:\Data\EOT16-3300_Kumar_r_45918_1.raw]	14430910	399	1		0	-6.4	-6.4	K.LDGAALK.M	NP_970884.1	hypothetical protein TDE0270 [Treponema denticola ATCC 35405]	K.LDGAALK.M	16.3784	1
310126186	2	1	682.3379	681.3306	1	681.3333	-0.0027	27	32	0	6.98	0	13	0.2	K	LSYDGK	I			3	5805: Scan 9513 (rt=36.9533) [E:\Data\EOT16-3300_Kumar_r_45918_1.raw]	14430910	369	1		0	-4	-4	K.LSYDGK.I	NP_970884.1	hypothetical protein TDE0270 [Treponema denticola ATCC 35405]	K.LSYDGK.I	36.9533	1
310126189	1	1	888.4623	2662.365	3	2662.3862	-0.0213	4	26	2	0.77	0	13	0.84	K	IFFLTVVYCSLLISCKNNSDGKK	L	Propionamide (C)	0.00000000000000200000000.0	4	5969: Scan 9727 (rt=37.764) [E:\Data\EOT16-3300_Kumar_r_45918_1.raw]	14430910	8197	1		0	-8	-8	K.IFFLTVVYCSLLISCKNNSDGKK.L + Propionamide (C)	NP_970884.1	hypothetical protein TDE0270 [Treponema denticola ATCC 35405]	K.IFFLTVVYCSLLISCKNNSDGKK.L + Propionamide (C)	37.764	1
310125769	1	1	820.9801	1639.9456	2	1639.9509	-0.0052	62	77	0	130.74	0	13	8.40E-14	K	TVVEAIGIAASLIDLR	K			12	7576: Scan 11985 (rt=46.3994) [E:\Data\EOT16-3300_Kumar_r_45918_1.raw]	14430803	5373	1		0	-3.2	-3.2	K.TVVEAIGIAASLIDLR.K	NP_970910.1	formiminotransferase [Treponema denticola ATCC 35405]	K.TVVEAIGIAASLIDLR.K	46.3994	1
310125770	1	1	1073.5653	2145.116	2	2145.114	0.0021	181	200	0	90.78	0	13	1.00E-09	R	MPLVAFNVNLATNDLSIADK	I			23	6223: Sum of 2 scans in range 10095 (rt=39.1628) to 10132 (rt=39.3031) [E:\Data\EOT16-3300_Kumar_r_45918_1.raw]	14430803	6616	1		0	1	1	R.MPLVAFNVNLATNDLSIADK.I	NP_970910.1	formiminotransferase [Treponema denticola ATCC 35405]	R.MPLVAFNVNLATNDLSIADK.I	39.23295	1
310125765	1	1	752.8526	1503.6907	2	1503.6954	-0.0046	36	47	1	66.9	0	13	2.00E-07	K	LLDYESDKDHNR	S			9	544: Scan 2680 (rt=12.8272) [E:\Data\EOT16-3300_Kumar_r_45918_1.raw]	14430803	4993	1		0	-3.1	-3.1	K.LLDYESDKDHNR.S	NP_970910.1	formiminotransferase [Treponema denticola ATCC 35405]	K.LLDYESDKDHNR.S	12.8272	1
310125767	1	1	764.4349	1526.8553	2	1526.8556	-0.0002	48	61	1	63.72	0	13	4.20E-07	R	SVVTVIGEPEELKK	T			16	2694: Scan 5489 (rt=22.6592) [E:\Data\EOT16-3300_Kumar_r_45918_1.raw]	14430803	5065	1		0	-0.1	-0.1	R.SVVTVIGEPEELKK.T	NP_970910.1	formiminotransferase [Treponema denticola ATCC 35405]	R.SVVTVIGEPEELKK.T	22.6592	1
310125762	1	1	570.7713	1139.5281	2	1139.5281	0.0001	144	153	1	52.94	0	13	0.0000051	R	KGQFEGMAEK	V	Oxidation (M)	0.0000001000.0	12	167: Scan 1910 (rt=9.23635) [E:\Data\EOT16-3300_Kumar_r_45918_1.raw]	14430803	3083	1		0	0.1	0.1	R.KGQFEGMAEK.V + Oxidation (M)	NP_970910.1	formiminotransferase [Treponema denticola ATCC 35405]	R.KGQFEGMAEK.V + Oxidation (M)	9.23635	1
310125760	1	1	504.7925	1007.5704	2	1007.5692	0.0012	122	129	0	47.12	0	13	0.000019	K	IPVFLYEK	S			5	4057: Scan 7264 (rt=28.8617) [E:\Data\EOT16-3300_Kumar_r_45918_1.raw]	14430803	2346	1		0	1.2	1.2	K.IPVFLYEK.S	NP_970910.1	formiminotransferase [Treponema denticola ATCC 35405]	K.IPVFLYEK.S	28.8617	1
310125768	1	1	509.9593	1526.8561	3	1526.8556	0.0006	48	61	1	44.3	0	13	0.000037	R	SVVTVIGEPEELKK	T			7	2695: Scan 5490 (rt=22.6629) [E:\Data\EOT16-3300_Kumar_r_45918_1.raw]	14430803	5066	1		0	0.4	0.4	R.SVVTVIGEPEELKK.T	NP_970910.1	formiminotransferase [Treponema denticola ATCC 35405]	R.SVVTVIGEPEELKK.T	22.6629	1
310125759	1	1	360.2139	718.4132	2	718.4126	0.0006	207	213	0	38.52	0	13	0.00014	R	FIGGGLR	F			5	1698: Scan 4167 (rt=18.0773) [E:\Data\EOT16-3300_Kumar_r_45918_1.raw]	14430803	534	1		0	0.8	0.8	R.FIGGGLR.F	NP_970910.1	formiminotransferase [Treponema denticola ATCC 35405]	R.FIGGGLR.F	18.0773	1
310125764	1	1	674.8251	1347.6356	2	1347.638	-0.0025	240	250	0	32.92	0	13	0.00051	K	TSLYQSYEMVK	M			6	3037: Scan 5939 (rt=24.1614) [E:\Data\EOT16-3300_Kumar_r_45918_1.raw]	14430803	4036	1		0	-1.9	-1.9	K.TSLYQSYEMVK.M	NP_970910.1	formiminotransferase [Treponema denticola ATCC 35405]	K.TSLYQSYEMVK.M	24.1614	1
310125766	1	1	502.2384	1503.6932	3	1503.6954	-0.0021	36	47	1	22.23	0	13	0.006	K	LLDYESDKDHNR	S			11	548: Scan 2685 (rt=12.8476) [E:\Data\EOT16-3300_Kumar_r_45918_1.raw]	14430803	4994	1		0	-1.4	-1.4	K.LLDYESDKDHNR.S	NP_970910.1	formiminotransferase [Treponema denticola ATCC 35405]	K.LLDYESDKDHNR.S	12.8476	1
310125761	1	1	506.7236	1011.4327	2	1011.4331	-0.0004	145	153	0	18.29	0	13	0.015	K	GQFEGMAEK	V	Oxidation (M)	0.000001000.0	5	353: Scan 2422 (rt=11.8341) [E:\Data\EOT16-3300_Kumar_r_45918_1.raw]	14430803	2359	1		0	-0.4	-0.4	K.GQFEGMAEK.V + Oxidation (M)	NP_970910.1	formiminotransferase [Treponema denticola ATCC 35405]	K.GQFEGMAEK.V + Oxidation (M)	11.8341	1
310125758	1	1	719.4204	718.4131	1	718.4126	0.0005	207	213	0	11.81	0	13	0.066	R	FIGGGLR	F			4	1704: Scan 4175 (rt=18.1068) [E:\Data\EOT16-3300_Kumar_r_45918_1.raw]	14430803	533	1		0	0.7	0.7	R.FIGGGLR.F	NP_970910.1	formiminotransferase [Treponema denticola ATCC 35405]	R.FIGGGLR.F	18.1068	1
310125763	3	1	620.3067	1238.5988	2	1238.5965	0.0023	145	155	1	3.58	0	13	0.44	K	GQFEGMAEKVK	Q	Oxidation (M)	0.00000100000.0	3	5083: Scan 8594 (rt=33.6574) [E:\Data\EOT16-3300_Kumar_r_45918_1.raw]	14430803	3521	1		0	1.9	1.9	K.GQFEGMAEKVK.Q + Oxidation (M)	NP_970910.1	formiminotransferase [Treponema denticola ATCC 35405]	K.GQFEGMAEKVK.Q + Oxidation (M)	33.6574	1
310126077	2	0	424.7656	847.5167	2	847.5201	-0.0034	172	178	1	23.54	0	13	0.0044	K	MKSLILK	G	Oxidation (M)	0.1000000.0	4	2019: Scan 4580 (rt=19.5139) [E:\Data\EOT16-3300_Kumar_r_45918_1.raw]	14430876	1251	1		0	-4	-4	K.MKSLILK.G + Oxidation (M)	NP_970915.1	tetracenomycin polyketide synthesis O-methyltransferase TcmP [Treponema denticola ATCC 35405]	K.MKSLILK.G + Oxidation (M)	19.5139	1
310125973	1	1	499.2463	996.478	2	996.4764	0.0016	342	350	0	62.12	0	13	6.10E-07	R	IDDSAVSYK	I			6	779: Scan 2975 (rt=13.8849) [E:\Data\EOT16-3300_Kumar_r_45918_1.raw]	14430835	2251	1		0	1.6	1.6	R.IDDSAVSYK.I	NP_970920.1	signal peptide peptidase SppA [Treponema denticola ATCC 35405]	R.IDDSAVSYK.I	13.8849	1
310125972	1	1	466.2477	930.4809	2	930.4771	0.0039	502	510	0	33.78	0	13	0.00048	K	TVEELAGGR	V			6	792: Scan 2993 (rt=13.9486) [E:\Data\EOT16-3300_Kumar_r_45918_1.raw]	14430835	1852	1		0	4.2	4.2	K.TVEELAGGR.V	NP_970920.1	signal peptide peptidase SppA [Treponema denticola ATCC 35405]	K.TVEELAGGR.V	13.9486	1
310125971	1	1	931.4868	930.4795	1	930.4771	0.0025	502	510	0	17.35	0	13	0.023	K	TVEELAGGR	V			9	797: Scan 2998 (rt=13.9654) [E:\Data\EOT16-3300_Kumar_r_45918_1.raw]	14430835	1851	1		0	2.7	2.7	K.TVEELAGGR.V	NP_970920.1	signal peptide peptidase SppA [Treponema denticola ATCC 35405]	K.TVEELAGGR.V	13.9654	1
310125974	1	1	997.4891	996.4819	1	996.4764	0.0055	342	350	0	14.17	0	13	0.038	R	IDDSAVSYK	I			3	800: Scan 3001 (rt=13.975) [E:\Data\EOT16-3300_Kumar_r_45918_1.raw]	14430835	2253	1		0	5.5	5.5	R.IDDSAVSYK.I	NP_970920.1	signal peptide peptidase SppA [Treponema denticola ATCC 35405]	R.IDDSAVSYK.I	13.975	1
310125976	1	1	1038.2399	3111.6979	3	3111.6912	0.0067	26	52	0	9.03	0	13	0.13	R	LIIINIIFFFFFFSFLGVMGSIPSNTK	T			6	8280: Scan 13025 (rt=50.3206) [E:\Data\EOT16-3300_Kumar_r_45918_1.raw]	14430835	8715	1		0	2.2	2.2	R.LIIINIIFFFFFFSFLGVMGSIPSNTK.T	NP_970920.1	signal peptide peptidase SppA [Treponema denticola ATCC 35405]	R.LIIINIIFFFFFFSFLGVMGSIPSNTK.T	50.3206	1
310125975	1	1	516.262	1030.5094	2	1030.5043	0.0051	2	9	1	3.89	0	13	0.41	M	QENQEQKK	R			3	873: Scan 3088 (rt=14.291) [E:\Data\EOT16-3300_Kumar_r_45918_1.raw]	14430835	2466	1		0	4.9	4.9	M.QENQEQKK.R	NP_970920.1	signal peptide peptidase SppA [Treponema denticola ATCC 35405]	M.QENQEQKK.R	14.291	1
310126273	1	1	745.385	744.3778	1	744.3766	0.0012	511	516	0	15.26	0	13	0.03	K	EELQAR	T			6	777: Scan 2973 (rt=13.8783) [E:\Data\EOT16-3300_Kumar_r_45918_1.raw]	14430945	705	1		0	1.6	1.6	K.EELQAR.T	NP_970940.1	ATP-dependent DNA helicase RecQ [Treponema denticola ATCC 35405]	K.EELQAR.T	13.8783	1
310126275	2	0	414.2112	1239.6117	3	1239.6216	-0.01	431	441	1	7.91	0	13	0.16	K	FLSCVVRTGCR	F			3	258: Scan 2022 (rt=9.65067) [E:\Data\EOT16-3300_Kumar_r_45918_1.raw]	14430945	3529	1		0	-8.1	-8.1	K.FLSCVVRTGCR.F	NP_970940.1	ATP-dependent DNA helicase RecQ [Treponema denticola ATCC 35405]	K.FLSCVVRTGCR.F	9.65067	1
310126274	2	0	620.8128	1239.611	2	1239.6216	-0.0107	431	441	1	7.11	0	13	0.19	K	FLSCVVRTGCR	F			6	252: Scan 2015 (rt=9.62296) [E:\Data\EOT16-3300_Kumar_r_45918_1.raw]	14430945	3528	1		0	-8.6	-8.6	K.FLSCVVRTGCR.F	NP_970940.1	ATP-dependent DNA helicase RecQ [Treponema denticola ATCC 35405]	K.FLSCVVRTGCR.F	9.62296	1
310126272	10	0	729.4506	728.4433	1	728.4432	0.0001	554	560	0	6.02	0	14	0.33	K	AIVDALK	Q			2	2476: Scan 5222 (rt=21.7041) [E:\Data\EOT16-3300_Kumar_r_45918_1.raw]	14430945	608	1		0	0.1	0.1	K.AIVDALK.Q	NP_970940.1	ATP-dependent DNA helicase RecQ [Treponema denticola ATCC 35405]	K.AIVDALK.Q	21.7041	1
310126276	3	0	640.3621	1918.0644	3	1918.0524	0.0121	251	268	1	1.93	0	13	0.64	R	KQADTLAVQLSVLGYNAK	P			4	3172: Scan 6114 (rt=24.7668) [E:\Data\EOT16-3300_Kumar_r_45918_1.raw]	14430945	5980	1		0	6.3	6.3	R.KQADTLAVQLSVLGYNAK.P	NP_970940.1	ATP-dependent DNA helicase RecQ [Treponema denticola ATCC 35405]	R.KQADTLAVQLSVLGYNAK.P	24.7668	1
310126022	1	1	670.3294	1338.6443	2	1338.6415	0.0027	199	210	0	37.79	0	13	0.00017	K	HAIPIDNETSDK	L			11	523: Scan 2653 (rt=12.7307) [E:\Data\EOT16-3300_Kumar_r_45918_1.raw]	14430857	3937	1		0	2	2	K.HAIPIDNETSDK.L	NP_970950.1	hypothetical protein TDE0336 [Treponema denticola ATCC 35405]	K.HAIPIDNETSDK.L	12.7307	1
310126023	2	0	1339.652	1338.6447	1	1338.6415	0.0032	199	210	0	1.47	0	13	0.71	K	HAIPIDNETSDK	L			4	3650: Scan 6749 (rt=27.0394) [E:\Data\EOT16-3300_Kumar_r_45918_1.raw]	14430857	3939	1		0	2.4	2.4	K.HAIPIDNETSDK.L	NP_970950.1	hypothetical protein TDE0336 [Treponema denticola ATCC 35405]	K.HAIPIDNETSDK.L	27.0394	1
310125953	1	1	848.1123	2541.3151	3	2541.3182	-0.0032	184	208	0	65.07	0	15	5.10E-07	K	TALTVGIGTIMDAEEVLIMATGHAK	A			17	7846: Scan 12370 (rt=47.8431) [E:\Data\EOT16-3300_Kumar_r_45918_1.raw]	14430828	7595	1		0	-1.3	-1.3	K.TALTVGIGTIMDAEEVLIMATGHAK.A	NP_970951.1	glucosamine-6-phosphate deaminase [Treponema denticola ATCC 35405]	K.TALTVGIGTIMDAEEVLIMATGHAK.A	47.8431	1
310125950	1	1	483.2406	964.4666	2	964.4648	0.0018	165	172	0	50.32	0	13	0.0000093	R	DTIIMNSR	F	Oxidation (M)	0.00001000.0	6	657: Scan 2821 (rt=13.3375) [E:\Data\EOT16-3300_Kumar_r_45918_1.raw]	14430828	2024	1		0	1.9	1.9	R.DTIIMNSR.F + Oxidation (M)	NP_970951.1	glucosamine-6-phosphate deaminase [Treponema denticola ATCC 35405]	R.DTIIMNSR.F + Oxidation (M)	13.3375	1
310125951	1	1	488.2974	974.5802	2	974.58	0.0001	24	31	1	30.75	0	13	0.00084	K	IIEFKPTK	E			5	1463: Scan 3877 (rt=17.0454) [E:\Data\EOT16-3300_Kumar_r_45918_1.raw]	14430828	2092	1		0	0.1	0.1	K.IIEFKPTK.E	NP_970951.1	glucosamine-6-phosphate deaminase [Treponema denticola ATCC 35405]	K.IIEFKPTK.E	17.0454	1
310125952	1	1	587.9387	1760.7943	3	1760.8039	-0.0096	117	130	2	4.91	0	13	0.32	K	ECEDYEKAIRSYGK	I	Propionamide (C)	0.02000000000000.0	4	1116: Scan 3408 (rt=15.3917) [E:\Data\EOT16-3300_Kumar_r_45918_1.raw]	14430828	5548	1		0	-5.5	-5.5	K.ECEDYEKAIRSYGK.I + Propionamide (C)	NP_970951.1	glucosamine-6-phosphate deaminase [Treponema denticola ATCC 35405]	K.ECEDYEKAIRSYGK.I + Propionamide (C)	15.3917	1
310125949	8	1	793.4428	792.4355	1	792.4381	-0.0026	58	64	0	1	0	15	1.4	K	EGILSFK	H			2	1654: Scan 4113 (rt=17.8863) [E:\Data\EOT16-3300_Kumar_r_45918_1.raw]	14430828	976	1		0	-3.3	-3.3	K.EGILSFK.H	NP_970951.1	glucosamine-6-phosphate deaminase [Treponema denticola ATCC 35405]	K.EGILSFK.H	17.8863	1
310126094	2	0	665.3492	664.3419	1	664.3432	-0.0013	18	22	0	21.57	0	13	0.007	R	EFLEK	G			5	1649: Scan 4106 (rt=17.8601) [E:\Data\EOT16-3300_Kumar_r_45918_1.raw]	14430883	282	1		0	-2	-2	R.EFLEK.G	NP_970953.1	TetR family transcriptional regulator [Treponema denticola ATCC 35405]	R.EFLEK.G	17.8601	1
310126095	1	1	495.7646	989.5146	2	989.5216	-0.007	112	121	0	0.41	0	14	1.3	K	LVLCGAEGTK	Y			4	2047: Scan 4625 (rt=19.6612) [E:\Data\EOT16-3300_Kumar_r_45918_1.raw]	14430883	2201	1		0	-7.1	-7.1	K.LVLCGAEGTK.Y	NP_970953.1	TetR family transcriptional regulator [Treponema denticola ATCC 35405]	K.LVLCGAEGTK.Y	19.6612	1
310126216	4	0	729.4506	728.4433	1	728.4432	0.0001	323	329	0	17.42	0	14	0.024	K	EVLGAIK	N			7	2476: Scan 5222 (rt=21.7041) [E:\Data\EOT16-3300_Kumar_r_45918_1.raw]	14430920	608	1		0	0.1	0.1	K.EVLGAIK.N	NP_970959.1	methyl-accepting chemotaxis protein DmcB [Treponema denticola ATCC 35405]	K.EVLGAIK.N	21.7041	1
310126174	1	1	631.3416	630.3343	1	630.3337	0.0006	11	15	0	18.76	0	15	0.025	K	DDILR	A			2	2271: Scan 4943 (rt=20.7396) [E:\Data\EOT16-3300_Kumar_r_45918_1.raw]	14430908	143	1		0	1	1	K.DDILR.A	NP_970963.1	phosphoenolpyruvate synthase [Treponema denticola ATCC 35405]	K.DDILR.A	20.7396	1
310126180	2	0	463.2109	924.4072	2	924.4164	-0.0091	421	427	0	8.51	0	13	0.14	K	FMAHYEK	E			3	1767: Scan 4256 (rt=18.393) [E:\Data\EOT16-3300_Kumar_r_45918_1.raw]	14430908	1806	1		0	-9.8	-9.8	K.FMAHYEK.E	NP_970963.1	phosphoenolpyruvate synthase [Treponema denticola ATCC 35405]	K.FMAHYEK.E	18.393	1
310126175	3	0	375.2502	748.4858	2	748.4847	0.0011	478	483	1	7.86	0	13	0.16	K	FTKIIK	R			4	1141: Scan 3446 (rt=15.5246) [E:\Data\EOT16-3300_Kumar_r_45918_1.raw]	14430908	737	1		0	1.5	1.5	K.FTKIIK.R	NP_970963.1	phosphoenolpyruvate synthase [Treponema denticola ATCC 35405]	K.FTKIIK.R	15.5246	1
310126177	3	0	795.4255	794.4182	1	794.4142	0.004	328	333	1	5.85	0	13	0.26	K	LTRMMK	E	Oxidation (M)	0.000010.0	2	3644: Scan 6742 (rt=27.013) [E:\Data\EOT16-3300_Kumar_r_45918_1.raw]	14430908	987	1		0	5	5	K.LTRMMK.E + Oxidation (M)	NP_970963.1	phosphoenolpyruvate synthase [Treponema denticola ATCC 35405]	K.LTRMMK.E + Oxidation (M)	27.013	1
310126181	2	1	535.2554	1068.4962	2	1068.5062	-0.0101	420	427	1	5.54	0	13	0.28	K	KFMAHYEK	E	Oxidation (M)	0.00100000.0	3	1588: Scan 4032 (rt=17.6009) [E:\Data\EOT16-3300_Kumar_r_45918_1.raw]	14430908	2684	1		0	-9.5	-9.5	K.KFMAHYEK.E + Oxidation (M)	NP_970963.1	phosphoenolpyruvate synthase [Treponema denticola ATCC 35405]	K.KFMAHYEK.E + Oxidation (M)	17.6009	1
310126182	2	1	592.2979	1182.5812	2	1182.5743	0.0069	534	543	0	2.35	0	13	0.58	K	TLCAGFPEFK	R	Propionamide (C)	0.0020000000.0	4	4201: Scan 7445 (rt=29.5223) [E:\Data\EOT16-3300_Kumar_r_45918_1.raw]	14430908	3257	1		0	5.8	5.8	K.TLCAGFPEFK.R + Propionamide (C)	NP_970963.1	phosphoenolpyruvate synthase [Treponema denticola ATCC 35405]	K.TLCAGFPEFK.R + Propionamide (C)	29.5223	1
310126176	2	1	779.4295	778.4223	1	778.4193	0.0029	328	333	1	1.23	0	14	1.1	K	LTRMMK	E			2	7886: Scan 12422 (rt=48.0257) [E:\Data\EOT16-3300_Kumar_r_45918_1.raw]	14430908	914	1		0	3.7	3.7	K.LTRMMK.E	NP_970963.1	phosphoenolpyruvate synthase [Treponema denticola ATCC 35405]	K.LTRMMK.E	48.0257	1
310126179	1	1	849.4858	848.4785	1	848.4756	0.0029	713	719	0	1.02	0	14	1.2	K	LLVFDSR	G			2	2759: Scan 5571 (rt=22.9198) [E:\Data\EOT16-3300_Kumar_r_45918_1.raw]	14430908	1256	1		0	3.4	3.4	K.LLVFDSR.G	NP_970963.1	phosphoenolpyruvate synthase [Treponema denticola ATCC 35405]	K.LLVFDSR.G	22.9198	1
310126178	1	1	425.2446	848.4747	2	848.4756	-0.0009	713	719	0	0.16	0	13	0.96	K	LLVFDSR	G			2	2780: Scan 5595 (rt=23.0028) [E:\Data\EOT16-3300_Kumar_r_45918_1.raw]	14430908	1253	1		0	-1.1	-1.1	K.LLVFDSR.G	NP_970963.1	phosphoenolpyruvate synthase [Treponema denticola ATCC 35405]	K.LLVFDSR.G	23.0028	1
310126035	1	1	643.3771	642.3698	1	642.3701	-0.0002	3	8	0	18.8	0	13	0.013	K	PINTAK	P			6	2035: Scan 4607 (rt=19.6054) [E:\Data\EOT16-3300_Kumar_r_45918_1.raw]	14430862	194	1		0	-0.3	-0.3	K.PINTAK.P	NP_970973.1	ABC transporter ATP-binding protein/permease [Treponema denticola ATCC 35405]	K.PINTAK.P	19.6054	1
310126036	2	1	322.1925	642.3703	2	642.3701	0.0003	3	8	0	16.24	0	13	0.024	K	PINTAK	P			6	2046: Scan 4622 (rt=19.6547) [E:\Data\EOT16-3300_Kumar_r_45918_1.raw]	14430862	195	1		0	0.5	0.5	K.PINTAK.P	NP_970973.1	ABC transporter ATP-binding protein/permease [Treponema denticola ATCC 35405]	K.PINTAK.P	19.6547	1
310126037	8	0	394.2377	786.4608	2	786.4599	0.0009	103	109	0	9.54	0	16	0.25	K	VAQQTLK	R			4	204: Scan 1953 (rt=9.39462) [E:\Data\EOT16-3300_Kumar_r_45918_1.raw]	14430862	941	1		0	1.1	1.1	K.VAQQTLK.R	NP_970973.1	ABC transporter ATP-binding protein/permease [Treponema denticola ATCC 35405]	K.VAQQTLK.R	9.39462	1
310126038	1	1	623.8293	1245.644	2	1245.6461	-0.002	9	19	1	7.91	0	14	0.21	K	PEMKLSMPAVK	R	Oxidation (M)	0.00100000000.0	4	1550: Scan 3984 (rt=17.4278) [E:\Data\EOT16-3300_Kumar_r_45918_1.raw]	14430862	3548	1		0	-1.6	-1.6	K.PEMKLSMPAVK.R + Oxidation (M)	NP_970973.1	ABC transporter ATP-binding protein/permease [Treponema denticola ATCC 35405]	K.PEMKLSMPAVK.R + Oxidation (M)	17.4278	1
310126242	1	1	696.3715	1390.7285	2	1390.7166	0.0119	77	88	0	16.42	0	13	0.023	K	IYDILCENLPAK	G			4	2983: Sum of 2 scans in range 5869 (rt=23.92) to 5903 (rt=24.0344) [E:\Data\EOT16-3300_Kumar_r_45918_1.raw]	14430933	4293	1		0	8.6	8.6	K.IYDILCENLPAK.G	NP_970995.1	hypothetical protein TDE0381 [Treponema denticola ATCC 35405]	K.IYDILCENLPAK.G	23.9772	1
310126255	3	0	533.2889	1064.5633	2	1064.5688	-0.0056	404	412	0	15.97	0	13	0.03	R	IGAFIEMLR	-	Oxidation (M)	0.000000100.0	3	511: Scan 2638 (rt=12.6774) [E:\Data\EOT16-3300_Kumar_r_45918_1.raw]	14430938	2670	1		0	-5.3	-5.3	R.IGAFIEMLR.- + Oxidation (M)	NP_971003.1	(R)-2-hydroxyglutaryl-CoA dehydratase subunit beta [Treponema denticola ATCC 35405]	R.IGAFIEMLR.- + Oxidation (M)	12.6774	1
310126256	1	1	605.8161	1209.6177	2	1209.6216	-0.0039	165	174	1	8.95	0	14	0.17	K	WACEIKGYIK	K			4	2697: Scan 5492 (rt=22.6704) [E:\Data\EOT16-3300_Kumar_r_45918_1.raw]	14430938	3362	1		0	-3.2	-3.2	K.WACEIKGYIK.K	NP_971003.1	(R)-2-hydroxyglutaryl-CoA dehydratase subunit beta [Treponema denticola ATCC 35405]	K.WACEIKGYIK.K	22.6704	1
310125841	1	1	935.4653	1868.916	2	1868.9156	0.0004	82	98	0	74.26	0	13	3.70E-08	K	NIIPDLAESWDISPDGK	E			8	5826: Sum of 2 scans in range 9541 (rt=37.06) to 9575 (rt=37.19) [E:\Data\EOT16-3300_Kumar_r_45918_1.raw]	14430810	5831	1		0	0.2	0.2	K.NIIPDLAESWDISPDGK.E	NP_971012.1	oligopeptide/dipeptide ABC transporter periplasmic peptide-binding protein [Treponema denticola ATCC 35405]	K.NIIPDLAESWDISPDGK.E	37.125	1
310125839	1	1	588.2997	1174.5848	2	1174.583	0.0018	210	220	0	65.22	0	13	3.80E-07	K	QGESVTLEANK	N			8	739: Scan 2927 (rt=13.7154) [E:\Data\EOT16-3300_Kumar_r_45918_1.raw]	14430810	3216	1		0	1.5	1.5	K.QGESVTLEANK.N	NP_971012.1	oligopeptide/dipeptide ABC transporter periplasmic peptide-binding protein [Treponema denticola ATCC 35405]	K.QGESVTLEANK.N	13.7154	1
310125842	1	1	1024.4891	2046.9636	2	2046.9759	-0.0123	334	351	0	57.36	0	13	0.0000018	K	WVSNTENVSPQFNIDAAR	K			9	3703: Scan 6810 (rt=27.2375) [E:\Data\EOT16-3300_Kumar_r_45918_1.raw]	14430810	6334	1		0	-6	-6	K.WVSNTENVSPQFNIDAAR.K	NP_971012.1	oligopeptide/dipeptide ABC transporter periplasmic peptide-binding protein [Treponema denticola ATCC 35405]	K.WVSNTENVSPQFNIDAAR.K	27.2375	1
310125835	1	0	454.2495	906.4845	2	906.4811	0.0034	353	360	0	52.15	0	16	0.000013	K	ILQDAGYK	A			7	760: Scan 2950 (rt=13.796) [E:\Data\EOT16-3300_Kumar_r_45918_1.raw]	14430810	1667	1		0	3.8	3.8	K.ILQDAGYK.A	NP_971012.1	oligopeptide/dipeptide ABC transporter periplasmic peptide-binding protein [Treponema denticola ATCC 35405]	K.ILQDAGYK.A	13.796	1
310125837	1	1	518.2956	1034.5767	2	1034.576	0.0007	352	360	1	49.74	0	13	0.000011	R	KILQDAGYK	A			6	609: Scan 2759 (rt=13.1147) [E:\Data\EOT16-3300_Kumar_r_45918_1.raw]	14430810	2497	1		0	0.7	0.7	R.KILQDAGYK.A	NP_971012.1	oligopeptide/dipeptide ABC transporter periplasmic peptide-binding protein [Treponema denticola ATCC 35405]	R.KILQDAGYK.A	13.1147	1
310125838	1	1	527.3068	1052.5991	2	1052.5978	0.0013	265	273	0	38.11	0	13	0.00015	R	ELLANPQLR	L			4	2398: Scan 5112 (rt=21.337) [E:\Data\EOT16-3300_Kumar_r_45918_1.raw]	14430810	2590	1		0	1.2	1.2	R.ELLANPQLR.L	NP_971012.1	oligopeptide/dipeptide ABC transporter periplasmic peptide-binding protein [Treponema denticola ATCC 35405]	R.ELLANPQLR.L	21.337	1
310125840	1	1	737.8336	1473.6527	2	1473.6565	-0.0038	515	525	0	34.88	0	13	0.00033	K	WGWQEYTFTEK	V			8	4783: Scan 8217 (rt=32.2968) [E:\Data\EOT16-3300_Kumar_r_45918_1.raw]	14430810	4865	1		0	-2.6	-2.6	K.WGWQEYTFTEK.V	NP_971012.1	oligopeptide/dipeptide ABC transporter periplasmic peptide-binding protein [Treponema denticola ATCC 35405]	K.WGWQEYTFTEK.V	32.2968	1
310125834	1	0	907.4916	906.4843	1	906.4811	0.0032	353	360	0	30.44	0	16	0.0019	K	ILQDAGYK	A			5	762: Scan 2953 (rt=13.8055) [E:\Data\EOT16-3300_Kumar_r_45918_1.raw]	14430810	1666	1		0	3.5	3.5	K.ILQDAGYK.A	NP_971012.1	oligopeptide/dipeptide ABC transporter periplasmic peptide-binding protein [Treponema denticola ATCC 35405]	K.ILQDAGYK.A	13.8055	1
310125836	1	1	914.4961	913.4889	1	913.4869	0.002	506	514	0	22.18	0	13	0.0061	K	NLPIDGTGK	W			4	1180: Scan 3495 (rt=15.6968) [E:\Data\EOT16-3300_Kumar_r_45918_1.raw]	14430810	1737	1		0	2.2	2.2	K.NLPIDGTGK.W	NP_971012.1	oligopeptide/dipeptide ABC transporter periplasmic peptide-binding protein [Treponema denticola ATCC 35405]	K.NLPIDGTGK.W	15.6968	1
310125833	3	1	446.2557	890.4969	2	890.4895	0.0074	387	394	0	0.76	0	13	1	K	LMQATLAK	A	Oxidation (M)	0.01000000.0	2	471: Scan 2589 (rt=12.5039) [E:\Data\EOT16-3300_Kumar_r_45918_1.raw]	14430810	1550	1		0	8.3	8.3	K.LMQATLAK.A + Oxidation (M)	NP_971012.1	oligopeptide/dipeptide ABC transporter periplasmic peptide-binding protein [Treponema denticola ATCC 35405]	K.LMQATLAK.A + Oxidation (M)	12.5039	1
310125989	1	1	937.5189	3746.0463	4	3746.0469	-0.0005	133	164	0	55.41	0	13	0.0000029	R	WFYSLSPLTYFAFFIALIFHAFLIAHGIISIK	R			22	8177: Sum of 2 scans in range 12850 (rt=49.6497) to 12866 (rt=49.7091) [E:\Data\EOT16-3300_Kumar_r_45918_1.raw]	14430843	9048	1		0	-0.1	-0.1	R.WFYSLSPLTYFAFFIALIFHAFLIAHGIISIK.R	NP_971015.1	adenylate/guanylate cyclase catalytic [Treponema denticola ATCC 35405]	R.WFYSLSPLTYFAFFIALIFHAFLIAHGIISIK.R	49.6794	1
310125987	3	0	394.2377	786.4608	2	786.4599	0.0009	623	629	1	21.12	0	16	0.017	R	EQKAALK	E			4	204: Scan 1953 (rt=9.39462) [E:\Data\EOT16-3300_Kumar_r_45918_1.raw]	14430843	941	1		0	1.1	1.1	R.EQKAALK.E	NP_971015.1	adenylate/guanylate cyclase catalytic [Treponema denticola ATCC 35405]	R.EQKAALK.E	9.39462	1
310125988	1	1	746.8777	1491.7409	2	1491.7537	-0.0128	605	617	2	1.9	0	13	0.68	K	KEINACKAAMEIR	K	Oxidation (M)	0.0000000001000.0	3	2327: Scan 5023 (rt=21.0266) [E:\Data\EOT16-3300_Kumar_r_45918_1.raw]	14430843	4955	1		0	-8.6	-8.6	K.KEINACKAAMEIR.K + Oxidation (M)	NP_971015.1	adenylate/guanylate cyclase catalytic [Treponema denticola ATCC 35405]	K.KEINACKAAMEIR.K + Oxidation (M)	21.0266	1
310125360	1	1	951.9714	1901.9282	2	1901.9312	-0.003	370	387	0	137.28	0	13	2.20E-14	K	WVALGAYFGNDLSAYAGK	D			14	6998: Scan 11165 (rt=43.2408) [E:\Data\EOT16-3300_Kumar_r_45918_1.raw]	14430790	5909	1		0	-1.6	-1.6	K.WVALGAYFGNDLSAYAGK.D	NP_971019.1	major outer sheath protein [Treponema denticola ATCC 35405]	K.WVALGAYFGNDLSAYAGK.D	43.2408	1
310125374	1	1	1124.5642	2247.1138	2	2247.1127	0.0012	336	357	0	136.87	0	14	2.90E-14	K	PVDGLALTLAMDALMNVGTDSK	V	Oxidation (M)	0.0000000000000010000000.0	15	7481: Scan 11870 (rt=45.9529) [E:\Data\EOT16-3300_Kumar_r_45918_1.raw]	14430790	6754	1		0	0.5	0.5	K.PVDGLALTLAMDALMNVGTDSK.V + Oxidation (M)	NP_971019.1	major outer sheath protein [Treponema denticola ATCC 35405]	K.PVDGLALTLAMDALMNVGTDSK.V + Oxidation (M)	45.9529	1
310125391	1	1	1257.5651	2513.1156	2	2513.1135	0.0021	89	110	0	133.2	0	13	4.80E-14	R	FYDQLSNSASPHVAWDSDAEFK	L			16	4402: Scan 7699 (rt=30.4287) [E:\Data\EOT16-3300_Kumar_r_45918_1.raw]	14430790	7447	1		0	0.8	0.8	R.FYDQLSNSASPHVAWDSDAEFK.L	NP_971019.1	major outer sheath protein [Treponema denticola ATCC 35405]	R.FYDQLSNSASPHVAWDSDAEFK.L	30.4287	1
310125364	1	1	1030.4898	2058.965	2	2058.9647	0.0003	405	424	0	132.48	0	13	5.60E-14	K	SAASGDTNFVEGLAFGVDFR	L			15	8354: Scan 13133 (rt=50.7346) [E:\Data\EOT16-3300_Kumar_r_45918_1.raw]	14430790	6387	1		0	0.1	0.1	K.SAASGDTNFVEGLAFGVDFR.L	NP_971019.1	major outer sheath protein [Treponema denticola ATCC 35405]	K.SAASGDTNFVEGLAFGVDFR.L	50.7346	1
310125358	1	1	920.4667	1838.9189	2	1838.9203	-0.0015	289	304	0	127.35	0	13	2.20E-13	K	WVTLDFGINATFDNVK	D			12	7393: Scan 11742 (rt=45.4611) [E:\Data\EOT16-3300_Kumar_r_45918_1.raw]	14430790	5738	1		0	-0.8	-0.8	K.WVTLDFGINATFDNVK.D	NP_971019.1	major outer sheath protein [Treponema denticola ATCC 35405]	K.WVTLDFGINATFDNVK.D	45.4611	1
310125370	1	1	1116.5663	2231.118	2	2231.1178	0.0003	336	357	0	124.85	0	13	3.80E-13	K	PVDGLALTLAMDALMNVGTDSK	V			14	7821: Scan 12334 (rt=47.7216) [E:\Data\EOT16-3300_Kumar_r_45918_1.raw]	14430790	6701	1		0	0.1	0.1	K.PVDGLALTLAMDALMNVGTDSK.V	NP_971019.1	major outer sheath protein [Treponema denticola ATCC 35405]	K.PVDGLALTLAMDALMNVGTDSK.V	47.7216	1
310125356	1	1	897.9476	1793.8807	2	1793.8737	0.007	136	150	0	119.83	0	13	1.00E-12	R	PDFSTNYAQIWSPIR	D			11	5654: Scan 9315 (rt=36.2181) [E:\Data\EOT16-3300_Kumar_r_45918_1.raw]	14430790	5597	1		0	3.9	3.9	R.PDFSTNYAQIWSPIR.D	NP_971019.1	major outer sheath protein [Treponema denticola ATCC 35405]	R.PDFSTNYAQIWSPIR.D	36.2181	1
310125347	1	1	731.3674	1460.7202	2	1460.7187	0.0015	276	288	0	117.22	0	13	1.90E-12	K	YAFGLDLSLGYDK	W			11	8127: Scan 12765 (rt=49.3242) [E:\Data\EOT16-3300_Kumar_r_45918_1.raw]	14430790	4775	1		0	1	1	K.YAFGLDLSLGYDK.W	NP_971019.1	major outer sheath protein [Treponema denticola ATCC 35405]	K.YAFGLDLSLGYDK.W	49.3242	1
310125361	1	1	634.9853	1901.9342	3	1901.9312	0.003	370	387	0	115.06	0	13	3.70E-12	K	WVALGAYFGNDLSAYAGK	D			19	7536: Scan 11941 (rt=46.2287) [E:\Data\EOT16-3300_Kumar_r_45918_1.raw]	14430790	5935	1		0	1.6	1.6	K.WVALGAYFGNDLSAYAGK.D	NP_971019.1	major outer sheath protein [Treponema denticola ATCC 35405]	K.WVALGAYFGNDLSAYAGK.D	46.2287	1
310125371	1	1	744.7137	2231.1194	3	2231.1178	0.0016	336	357	0	114.47	0	13	3.90E-12	K	PVDGLALTLAMDALMNVGTDSK	V			21	7820: Scan 12333 (rt=47.7193) [E:\Data\EOT16-3300_Kumar_r_45918_1.raw]	14430790	6703	1		0	0.7	0.7	K.PVDGLALTLAMDALMNVGTDSK.V	NP_971019.1	major outer sheath protein [Treponema denticola ATCC 35405]	K.PVDGLALTLAMDALMNVGTDSK.V	47.7193	1
310125340	1	1	690.8549	1379.6952	2	1379.6933	0.002	171	184	0	113.95	0	13	4.60E-12	K	LGYASDDLAGTGLK	F			22	8333: Scan 13101 (rt=50.6142) [E:\Data\EOT16-3300_Kumar_r_45918_1.raw]	14430790	4237	1		0	1.4	1.4	K.LGYASDDLAGTGLK.F	NP_971019.1	major outer sheath protein [Treponema denticola ATCC 35405]	K.LGYASDDLAGTGLK.F	50.6142	1
310125341	1	1	706.8543	1411.694	2	1411.6918	0.0022	77	88	0	113.76	0	13	4.20E-12	R	MNFDLGVNLAYR	F			20	5567: Scan 9197 (rt=35.7988) [E:\Data\EOT16-3300_Kumar_r_45918_1.raw]	14430790	4466	1		0	1.6	1.6	R.MNFDLGVNLAYR.F	NP_971019.1	major outer sheath protein [Treponema denticola ATCC 35405]	R.MNFDLGVNLAYR.F	35.7988	1
310125372	1	1	750.044	2247.1101	3	2247.1127	-0.0026	336	357	0	113.73	0	13	5.30E-12	K	PVDGLALTLAMDALMNVGTDSK	V	Oxidation (M)	0.0000000000000010000000.0	24	7692: Scan 12143 (rt=47.0135) [E:\Data\EOT16-3300_Kumar_r_45918_1.raw]	14430790	6751	1		0	-1.2	-1.2	K.PVDGLALTLAMDALMNVGTDSK.V + Oxidation (M)	NP_971019.1	major outer sheath protein [Treponema denticola ATCC 35405]	K.PVDGLALTLAMDALMNVGTDSK.V + Oxidation (M)	47.0135	1
310125403	1	1	876.4194	2626.2365	3	2626.2374	-0.0008	516	540	0	109.51	0	13	1.10E-11	K	YEGTEGMISAPAFDAHNGTFVIGVK	V	Oxidation (M)	0.0000001000000000000000000.0	24	4357: Scan 7646 (rt=30.2443) [E:\Data\EOT16-3300_Kumar_r_45918_1.raw]	14430790	8005	1		0	-0.3	-0.3	K.YEGTEGMISAPAFDAHNGTFVIGVK.V + Oxidation (M)	NP_971019.1	major outer sheath protein [Treponema denticola ATCC 35405]	K.YEGTEGMISAPAFDAHNGTFVIGVK.V + Oxidation (M)	30.2443	1
310125397	1	1	855.7358	2564.1857	3	2564.1794	0.0062	452	472	1	108.66	0	13	1.40E-11	K	YALTDSMWVKPYANFWGETNR	K	Oxidation (M)	0.000000100000000000000.0	20	9355: Scan 14789 (rt=57.1795) [E:\Data\EOT16-3300_Kumar_r_45918_1.raw]	14430790	7739	1		0	2.4	2.4	K.YALTDSMWVKPYANFWGETNR.K + Oxidation (M)	NP_971019.1	major outer sheath protein [Treponema denticola ATCC 35405]	K.YALTDSMWVKPYANFWGETNR.K + Oxidation (M)	57.1795	1
310125386	1	1	1177.0407	2352.0668	2	2352.0667	0.0001	115	135	0	108.6	0	13	1.40E-11	K	TLSDMSASIHFFGGYMNVYGR	P			13	6153: Sum of 4 scans in range 9987 (rt=38.7531) to 10103 (rt=39.1921) [E:\Data\EOT16-3300_Kumar_r_45918_1.raw]	14430790	7134	1		0	0	0	K.TLSDMSASIHFFGGYMNVYGR.P	NP_971019.1	major outer sheath protein [Treponema denticola ATCC 35405]	K.TLSDMSASIHFFGGYMNVYGR.P	38.9726	1
310125406	1	1	878.4559	2632.3458	3	2632.3452	0.0006	332	357	1	107.51	0	14	2.30E-11	K	LGSKPVDGLALTLAMDALMNVGTDSK	V	Oxidation (M)	0.00000000000000000010000000.0	12	7029: Scan 11213 (rt=43.4269) [E:\Data\EOT16-3300_Kumar_r_45918_1.raw]	14430790	8041	1		0	0.2	0.2	K.LGSKPVDGLALTLAMDALMNVGTDSK.V + Oxidation (M)	NP_971019.1	major outer sheath protein [Treponema denticola ATCC 35405]	K.LGSKPVDGLALTLAMDALMNVGTDSK.V + Oxidation (M)	43.4269	1
310125338	1	1	686.3637	1370.7128	2	1370.7082	0.0046	215	227	0	107.35	0	13	1.80E-11	K	VGDTLIAGATYYK	Q			20	4307: Scan 7587 (rt=30.0311) [E:\Data\EOT16-3300_Kumar_r_45918_1.raw]	14430790	4182	1		0	3.4	3.4	K.VGDTLIAGATYYK.Q	NP_971019.1	major outer sheath protein [Treponema denticola ATCC 35405]	K.VGDTLIAGATYYK.Q	30.0311	1
310125382	1	1	1171.5754	2341.1362	2	2341.1372	-0.001	309	331	1	106.07	0	13	2.50E-11	K	AGVHEDVAAGSNPDKPYLGMGLK	L	Oxidation (M)	0.00000000000000000001000.0	14	1793: Scan 4286 (rt=18.4968) [E:\Data\EOT16-3300_Kumar_r_45918_1.raw]	14430790	7063	1		0	-0.4	-0.4	K.AGVHEDVAAGSNPDKPYLGMGLK.L + Oxidation (M)	NP_971019.1	major outer sheath protein [Treponema denticola ATCC 35405]	K.AGVHEDVAAGSNPDKPYLGMGLK.L + Oxidation (M)	18.4968	1
310125392	1	1	838.7144	2513.1213	3	2513.1135	0.0078	89	110	0	103.61	0	13	4.40E-11	R	FYDQLSNSASPHVAWDSDAEFK	L			21	9492: Scan 14962 (rt=57.8386) [E:\Data\EOT16-3300_Kumar_r_45918_1.raw]	14430790	7455	1		0	3.1	3.1	R.FYDQLSNSASPHVAWDSDAEFK.L	NP_971019.1	major outer sheath protein [Treponema denticola ATCC 35405]	R.FYDQLSNSASPHVAWDSDAEFK.L	57.8386	1
310125365	1	1	687.3292	2058.9659	3	2058.9647	0.0012	405	424	0	103.45	0	13	4.50E-11	K	SAASGDTNFVEGLAFGVDFR	L			19	7232: Scan 11501 (rt=44.542) [E:\Data\EOT16-3300_Kumar_r_45918_1.raw]	14430790	6398	1		0	0.6	0.6	K.SAASGDTNFVEGLAFGVDFR.L	NP_971019.1	major outer sheath protein [Treponema denticola ATCC 35405]	K.SAASGDTNFVEGLAFGVDFR.L	44.542	1
310125401	1	1	873.1239	2616.3498	3	2616.3503	-0.0005	332	357	1	102.29	0	14	8.60E-11	K	LGSKPVDGLALTLAMDALMNVGTDSK	V			21	7480: Scan 11869 (rt=45.9506) [E:\Data\EOT16-3300_Kumar_r_45918_1.raw]	14430790	7967	1		0	-0.2	-0.2	K.LGSKPVDGLALTLAMDALMNVGTDSK.V	NP_971019.1	major outer sheath protein [Treponema denticola ATCC 35405]	K.LGSKPVDGLALTLAMDALMNVGTDSK.V	45.9506	1
310125353	1	1	791.9001	1581.7857	2	1581.7861	-0.0004	438	451	0	100.94	0	14	1.10E-10	K	STLPMGISAWVNYK	Y	Oxidation (M)	0.00001000000000.0	10	4716: Scan 8126 (rt=31.9714) [E:\Data\EOT16-3300_Kumar_r_45918_1.raw]	14430790	5207	1		0	-0.3	-0.3	K.STLPMGISAWVNYK.Y + Oxidation (M)	NP_971019.1	major outer sheath protein [Treponema denticola ATCC 35405]	K.STLPMGISAWVNYK.Y + Oxidation (M)	31.9714	1
310125408	1	1	883.7882	2648.3429	3	2648.3401	0.0028	332	357	1	99.57	0	14	1.70E-10	K	LGSKPVDGLALTLAMDALMNVGTDSK	V	2 Oxidation (M)	0.00000000000000100010000000.0	12	6348: Scan 10269 (rt=39.8236) [E:\Data\EOT16-3300_Kumar_r_45918_1.raw]	14430790	8125	1		0	1.1	1.1	K.LGSKPVDGLALTLAMDALMNVGTDSK.V + 2 Oxidation (M)	NP_971019.1	major outer sheath protein [Treponema denticola ATCC 35405]	K.LGSKPVDGLALTLAMDALMNVGTDSK.V + 2 Oxidation (M)	39.8236	1
310125409	1	1	893.1003	2676.279	3	2676.2795	-0.0004	452	473	2	97.03	0	13	2.20E-10	K	YALTDSMWVKPYANFWGETNRK	S			20	5725: Scan 9406 (rt=36.5583) [E:\Data\EOT16-3300_Kumar_r_45918_1.raw]	14430790	8244	1		0	-0.1	-0.1	K.YALTDSMWVKPYANFWGETNRK.S	NP_971019.1	major outer sheath protein [Treponema denticola ATCC 35405]	K.YALTDSMWVKPYANFWGETNRK.S	36.5583	1
310125325	1	1	627.8149	1253.6152	2	1253.6148	0.0005	393	404	0	96.99	0	13	2.00E-10	K	AIGDMAAMIAFK	S	Oxidation (M)	0.000010000000.0	18	3775: Scan 6909 (rt=27.5963) [E:\Data\EOT16-3300_Kumar_r_45918_1.raw]	14430790	3595	1		0	0.4	0.4	K.AIGDMAAMIAFK.S + Oxidation (M)	NP_971019.1	major outer sheath protein [Treponema denticola ATCC 35405]	K.AIGDMAAMIAFK.S + Oxidation (M)	27.5963	1
310125349	1	1	733.8482	1465.6819	2	1465.6797	0.0022	309	323	0	96.93	0	13	2.00E-10	K	AGVHEDVAAGSNPDK	P			21	186: Scan 1933 (rt=9.32168) [E:\Data\EOT16-3300_Kumar_r_45918_1.raw]	14430790	4792	1		0	1.5	1.5	K.AGVHEDVAAGSNPDK.P	NP_971019.1	major outer sheath protein [Treponema denticola ATCC 35405]	K.AGVHEDVAAGSNPDK.P	9.32168	1
310125321	1	1	619.8176	1237.6207	2	1237.6199	0.0009	393	404	0	96.8	0	13	2.10E-10	K	AIGDMAAMIAFK	S			17	5245: Scan 8813 (rt=34.4528) [E:\Data\EOT16-3300_Kumar_r_45918_1.raw]	14430790	3506	1		0	0.7	0.7	K.AIGDMAAMIAFK.S	NP_971019.1	major outer sheath protein [Treponema denticola ATCC 35405]	K.AIGDMAAMIAFK.S	34.4528	1
310125342	1	1	714.8514	1427.6881	2	1427.6867	0.0014	77	88	0	95.51	0	13	2.80E-10	R	MNFDLGVNLAYR	F	Oxidation (M)	0.100000000000.0	16	6113: Sum of 2 scans in range 9929 (rt=38.5362) to 10006 (rt=38.8256) [E:\Data\EOT16-3300_Kumar_r_45918_1.raw]	14430790	4546	1		0	1	1	R.MNFDLGVNLAYR.F + Oxidation (M)	NP_971019.1	major outer sheath protein [Treponema denticola ATCC 35405]	R.MNFDLGVNLAYR.F + Oxidation (M)	38.6809	1
310125395	1	1	850.4027	2548.1864	3	2548.1845	0.0019	452	472	1	94.62	0	13	3.50E-10	K	YALTDSMWVKPYANFWGETNR	K			20	5737: Scan 9421 (rt=36.6149) [E:\Data\EOT16-3300_Kumar_r_45918_1.raw]	14430790	7645	1		0	0.7	0.7	K.YALTDSMWVKPYANFWGETNR.K	NP_971019.1	major outer sheath protein [Treponema denticola ATCC 35405]	K.YALTDSMWVKPYANFWGETNR.K	36.6149	1
310125402	1	1	655.0963	2616.3561	4	2616.3503	0.0058	332	357	1	94.25	0	14	5.60E-10	K	LGSKPVDGLALTLAMDALMNVGTDSK	V			15	7350: Scan 11682 (rt=45.2428) [E:\Data\EOT16-3300_Kumar_r_45918_1.raw]	14430790	7976	1		0	2.2	2.2	K.LGSKPVDGLALTLAMDALMNVGTDSK.V	NP_971019.1	major outer sheath protein [Treponema denticola ATCC 35405]	K.LGSKPVDGLALTLAMDALMNVGTDSK.V	45.2428	1
310125385	1	1	785.0285	2352.0636	3	2352.0667	-0.0031	115	135	0	93.48	0	13	4.50E-10	K	TLSDMSASIHFFGGYMNVYGR	P			21	6589: Scan 10605 (rt=41.1042) [E:\Data\EOT16-3300_Kumar_r_45918_1.raw]	14430790	7131	1		0	-1.3	-1.3	K.TLSDMSASIHFFGGYMNVYGR.P	NP_971019.1	major outer sheath protein [Treponema denticola ATCC 35405]	K.TLSDMSASIHFFGGYMNVYGR.P	41.1042	1
310125362	1	1	1004.965	2007.9154	2	2007.9174	-0.002	151	170	0	92.77	0	13	5.30E-10	R	DNGVAWGPETSGDITGFGTK	L			13	4152: Sum of 2 scans in range 7380 (rt=29.2844) to 7455 (rt=29.5596) [E:\Data\EOT16-3300_Kumar_r_45918_1.raw]	14430790	6191	1		0	-1	-1	R.DNGVAWGPETSGDITGFGTK.L	NP_971019.1	major outer sheath protein [Treponema denticola ATCC 35405]	R.DNGVAWGPETSGDITGFGTK.L	29.422	1
310125405	1	1	659.0935	2632.345	4	2632.3452	-0.0002	332	357	1	92.34	0	14	7.90E-10	K	LGSKPVDGLALTLAMDALMNVGTDSK	V	Oxidation (M)	0.00000000000000000010000000.0	17	6881: Scan 11006 (rt=42.6371) [E:\Data\EOT16-3300_Kumar_r_45918_1.raw]	14430790	8038	1		0	-0.1	-0.1	K.LGSKPVDGLALTLAMDALMNVGTDSK.V + Oxidation (M)	NP_971019.1	major outer sheath protein [Treponema denticola ATCC 35405]	K.LGSKPVDGLALTLAMDALMNVGTDSK.V + Oxidation (M)	42.6371	1
310125410	1	1	898.4291	2692.2656	3	2692.2744	-0.0088	452	473	2	92.02	0	13	7.20E-10	K	YALTDSMWVKPYANFWGETNRK	S	Oxidation (M)	0.0000001000000000000000.0	24	5154: Sum of 2 scans in range 8681 (rt=33.9617) to 8689 (rt=33.99) [E:\Data\EOT16-3300_Kumar_r_45918_1.raw]	14430790	8277	1		0	-3.3	-3.3	K.YALTDSMWVKPYANFWGETNRK.S + Oxidation (M)	NP_971019.1	major outer sheath protein [Treponema denticola ATCC 35405]	K.YALTDSMWVKPYANFWGETNRK.S + Oxidation (M)	33.97585	1
310125352	1	1	783.9034	1565.7922	2	1565.7912	0.001	438	451	0	91.76	0	14	9.00E-10	K	STLPMGISAWVNYK	Y			9	6361: Scan 10286 (rt=39.8888) [E:\Data\EOT16-3300_Kumar_r_45918_1.raw]	14430790	5162	1		0	0.6	0.6	K.STLPMGISAWVNYK.Y	NP_971019.1	major outer sheath protein [Treponema denticola ATCC 35405]	K.STLPMGISAWVNYK.Y	39.8888	1
310125345	1	1	725.901	1449.7875	2	1449.7901	-0.0026	58	70	0	90.53	0	14	1.30E-09	K	VVIPLYMGTLNSK	T	Oxidation (M)	0.0000001000000.0	18	4786: Scan 8221 (rt=32.3145) [E:\Data\EOT16-3300_Kumar_r_45918_1.raw]	14430790	4686	1		0	-1.8	-1.8	K.VVIPLYMGTLNSK.T + Oxidation (M)	NP_971019.1	major outer sheath protein [Treponema denticola ATCC 35405]	K.VVIPLYMGTLNSK.T + Oxidation (M)	32.3145	1
310125331	1	1	670.3303	1338.6461	2	1338.6456	0.0005	500	510	0	88.37	0	13	1.50E-09	K	IEIDTYWSQGK	L			18	8260: Scan 12990 (rt=50.1867) [E:\Data\EOT16-3300_Kumar_r_45918_1.raw]	14430790	3949	1		0	0.4	0.4	K.IEIDTYWSQGK.L	NP_971019.1	major outer sheath protein [Treponema denticola ATCC 35405]	K.IEIDTYWSQGK.L	50.1867	1
310125329	1	1	661.3307	1320.6468	2	1320.6463	0.0006	30	42	0	85.37	0	14	3.90E-09	K	ASVNWGIDFGAGK	N			10	4562: Scan 7917 (rt=31.2151) [E:\Data\EOT16-3300_Kumar_r_45918_1.raw]	14430790	3853	1		0	0.5	0.5	K.ASVNWGIDFGAGK.N	NP_971019.1	major outer sheath protein [Treponema denticola ATCC 35405]	K.ASVNWGIDFGAGK.N	31.2151	1
310125419	1	1	1094.8863	3281.6371	3	3281.6285	0.0086	276	304	1	84.92	0	13	3.70E-09	K	YAFGLDLSLGYDKWVTLDFGINATFDNVK	D			11	9316: Scan 14738 (rt=56.9832) [E:\Data\EOT16-3300_Kumar_r_45918_1.raw]	14430790	8899	1		0	2.6	2.6	K.YAFGLDLSLGYDKWVTLDFGINATFDNVK.D	NP_971019.1	major outer sheath protein [Treponema denticola ATCC 35405]	K.YAFGLDLSLGYDKWVTLDFGINATFDNVK.D	56.9832	1
310125378	1	1	1163.5791	2325.1436	2	2325.1423	0.0013	309	331	1	82.99	0	13	5.00E-09	K	AGVHEDVAAGSNPDKPYLGMGLK	L			20	2541: Scan 5310 (rt=22.0181) [E:\Data\EOT16-3300_Kumar_r_45918_1.raw]	14430790	6971	1		0	0.6	0.6	K.AGVHEDVAAGSNPDKPYLGMGLK.L	NP_971019.1	major outer sheath protein [Treponema denticola ATCC 35405]	K.AGVHEDVAAGSNPDKPYLGMGLK.L	22.0181	1
310125343	1	1	717.9024	1433.7903	2	1433.7952	-0.0049	58	70	0	82.98	0	13	5.00E-09	K	VVIPLYMGTLNSK	T			10	5226: Scan 8783 (rt=34.3367) [E:\Data\EOT16-3300_Kumar_r_45918_1.raw]	14430790	4590	1		0	-3.4	-3.4	K.VVIPLYMGTLNSK.T	NP_971019.1	major outer sheath protein [Treponema denticola ATCC 35405]	K.VVIPLYMGTLNSK.T	34.3367	1
310125379	1	1	776.0559	2325.146	3	2325.1423	0.0036	309	331	1	82.86	0	13	5.70E-09	K	AGVHEDVAAGSNPDKPYLGMGLK	L			20	9377: Scan 14818 (rt=57.2935) [E:\Data\EOT16-3300_Kumar_r_45918_1.raw]	14430790	6975	1		0	1.5	1.5	K.AGVHEDVAAGSNPDKPYLGMGLK.L	NP_971019.1	major outer sheath protein [Treponema denticola ATCC 35405]	K.AGVHEDVAAGSNPDKPYLGMGLK.L	57.2935	1
310125387	1	1	790.3603	2368.0591	3	2368.0616	-0.0026	115	135	0	80.16	0	13	9.60E-09	K	TLSDMSASIHFFGGYMNVYGR	P	Oxidation (M)	0.000000000000000100000.0	16	5093: Scan 8606 (rt=33.7031) [E:\Data\EOT16-3300_Kumar_r_45918_1.raw]	14430790	7214	1		0	-1.1	-1.1	K.TLSDMSASIHFFGGYMNVYGR.P + Oxidation (M)	NP_971019.1	major outer sheath protein [Treponema denticola ATCC 35405]	K.TLSDMSASIHFFGGYMNVYGR.P + Oxidation (M)	33.7031	1
310125312	1	1	545.2798	1088.5449	2	1088.5462	-0.0012	264	275	0	80.16	0	13	1.20E-08	K	TASTATGPAANK	Y			16	145: Scan 1878 (rt=9.11785) [E:\Data\EOT16-3300_Kumar_r_45918_1.raw]	14430790	2795	1		0	-1.1	-1.1	K.TASTATGPAANK.Y	NP_971019.1	major outer sheath protein [Treponema denticola ATCC 35405]	K.TASTATGPAANK.Y	9.11785	1
310125416	1	1	1080.533	3238.5772	3	3238.5757	0.0014	511	540	1	80.03	0	13	9.90E-09	K	LSWNKYEGTEGMISAPAFDAHNGTFVIGVK	V			21	5052: Scan 8558 (rt=33.5265) [E:\Data\EOT16-3300_Kumar_r_45918_1.raw]	14430790	8786	1		0	0.4	0.4	K.LSWNKYEGTEGMISAPAFDAHNGTFVIGVK.V	NP_971019.1	major outer sheath protein [Treponema denticola ATCC 35405]	K.LSWNKYEGTEGMISAPAFDAHNGTFVIGVK.V	33.5265	1
310125327	1	1	635.8125	1269.6105	2	1269.6097	0.0008	393	404	0	78.79	0	13	1.30E-08	K	AIGDMAAMIAFK	S	2 Oxidation (M)	0.000010010000.0	9	3381: Scan 6397 (rt=25.7761) [E:\Data\EOT16-3300_Kumar_r_45918_1.raw]	14430790	3671	1		0	0.6	0.6	K.AIGDMAAMIAFK.S + 2 Oxidation (M)	NP_971019.1	major outer sheath protein [Treponema denticola ATCC 35405]	K.AIGDMAAMIAFK.S + 2 Oxidation (M)	25.7761	1
310125413	1	1	1034.8508	3101.5306	3	3101.5306	0	228	259	1	76.78	0	13	2.60E-08	K	QNGIDAEGKPIFSSTAAVFAAPPTVGAGEDGK	Y			14	4469: Sum of 3 scans in range 7790 (rt=30.7491) to 7901 (rt=31.159) [E:\Data\EOT16-3300_Kumar_r_45918_1.raw]	14430790	8706	1		0	0	0	K.QNGIDAEGKPIFSSTAAVFAAPPTVGAGEDGK.Y	NP_971019.1	major outer sheath protein [Treponema denticola ATCC 35405]	K.QNGIDAEGKPIFSSTAAVFAAPPTVGAGEDGK.Y	30.95405	1
310125311	1	1	503.7652	1005.5157	2	1005.5131	0.0026	490	499	0	76.67	0	14	3.20E-08	K	VGATFSPAEK	I			8	921: Scan 3150 (rt=14.5085) [E:\Data\EOT16-3300_Kumar_r_45918_1.raw]	14430790	2336	1		0	2.6	2.6	K.VGATFSPAEK.I	NP_971019.1	major outer sheath protein [Treponema denticola ATCC 35405]	K.VGATFSPAEK.I	14.5085	1
310125363	1	1	670.3143	2007.9212	3	2007.9174	0.0038	151	170	0	76.17	0	13	2.40E-08	R	DNGVAWGPETSGDITGFGTK	L			17	4226: Scan 7485 (rt=29.6709) [E:\Data\EOT16-3300_Kumar_r_45918_1.raw]	14430790	6195	1		0	1.9	1.9	R.DNGVAWGPETSGDITGFGTK.L	NP_971019.1	major outer sheath protein [Treponema denticola ATCC 35405]	R.DNGVAWGPETSGDITGFGTK.L	29.6709	1
310125390	1	1	795.6914	2384.0523	3	2384.0566	-0.0042	115	135	0	76.1	0	13	2.50E-08	K	TLSDMSASIHFFGGYMNVYGR	P	2 Oxidation (M)	0.000010000000000100000.0	22	4265: Scan 7535 (rt=29.8434) [E:\Data\EOT16-3300_Kumar_r_45918_1.raw]	14430790	7265	1		0	-1.8	-1.8	K.TLSDMSASIHFFGGYMNVYGR.P + 2 Oxidation (M)	NP_971019.1	major outer sheath protein [Treponema denticola ATCC 35405]	K.TLSDMSASIHFFGGYMNVYGR.P + 2 Oxidation (M)	29.8434	1
310125339	1	1	1380.6999	1379.6926	1	1379.6933	-0.0006	171	184	0	74.83	0	13	3.60E-08	K	LGYASDDLAGTGLK	F			8	2835: Scan 5661 (rt=23.2184) [E:\Data\EOT16-3300_Kumar_r_45918_1.raw]	14430790	4233	1		0	-0.4	-0.4	K.LGYASDDLAGTGLK.F	NP_971019.1	major outer sheath protein [Treponema denticola ATCC 35405]	K.LGYASDDLAGTGLK.F	23.2184	1
310125431	1	1	1065.0147	4256.0297	4	4256.0248	0.0049	114	150	2	74.45	0	13	3.60E-08	R	KTLSDMSASIHFFGGYMNVYGRPDFSTNYAQIWSPIR	D			22	6370: Sum of 2 scans in range 10301 (rt=39.9475) to 10370 (rt=40.2125) [E:\Data\EOT16-3300_Kumar_r_45918_1.raw]	14430790	9163	1		0	1.2	1.2	R.KTLSDMSASIHFFGGYMNVYGRPDFSTNYAQIWSPIR.D	NP_971019.1	major outer sheath protein [Treponema denticola ATCC 35405]	R.KTLSDMSASIHFFGGYMNVYGRPDFSTNYAQIWSPIR.D	40.08	1
310125335	1	1	677.8128	1353.6111	2	1353.6102	0.0009	462	472	0	74.2	0	13	3.80E-08	K	PYANFWGETNR	K			8	3425: Sum of 2 scans in range 6451 (rt=25.9684) to 6509 (rt=26.1787) [E:\Data\EOT16-3300_Kumar_r_45918_1.raw]	14430790	4060	1		0	0.7	0.7	K.PYANFWGETNR.K	NP_971019.1	major outer sheath protein [Treponema denticola ATCC 35405]	K.PYANFWGETNR.K	26.07355	1
310125357	1	1	613.3157	1836.9254	3	1836.9226	0.0028	388	404	2	74.12	0	14	5.20E-08	K	DKNNKAIGDMAAMIAFK	S			10	4327: Scan 7610 (rt=30.1173) [E:\Data\EOT16-3300_Kumar_r_45918_1.raw]	14430790	5717	1		0	1.5	1.5	K.DKNNKAIGDMAAMIAFK.S	NP_971019.1	major outer sheath protein [Treponema denticola ATCC 35405]	K.DKNNKAIGDMAAMIAFK.S	30.1173	1
310125337	1	1	682.8814	1363.7482	2	1363.746	0.0023	425	437	0	73.92	0	13	4.10E-08	R	LNHLLSAVPTGDK	S			10	2038: Sum of 2 scans in range 4612 (rt=19.6194) to 4701 (rt=19.9121) [E:\Data\EOT16-3300_Kumar_r_45918_1.raw]	14430790	4137	1		0	1.7	1.7	R.LNHLLSAVPTGDK.S	NP_971019.1	major outer sheath protein [Treponema denticola ATCC 35405]	R.LNHLLSAVPTGDK.S	19.76575	1
310125368	1	1	1095.5596	2189.1046	2	2189.1005	0.0042	237	259	0	70.46	0	14	1.20E-07	K	PIFSSTAAVFAAPPTVGAGEDGK	Y			19	4793: Scan 8238 (rt=32.3751) [E:\Data\EOT16-3300_Kumar_r_45918_1.raw]	14430790	6644	1		0	1.9	1.9	K.PIFSSTAAVFAAPPTVGAGEDGK.Y	NP_971019.1	major outer sheath protein [Treponema denticola ATCC 35405]	K.PIFSSTAAVFAAPPTVGAGEDGK.Y	32.3751	1
310125319	1	1	615.2973	1228.5801	2	1228.5798	0.0003	452	461	0	67.88	0	13	1.60E-07	K	YALTDSMWVK	P	Oxidation (M)	0.0000001000.0	8	3480: Sum of 2 scans in range 6529 (rt=26.2456) to 6575 (rt=26.4101) [E:\Data\EOT16-3300_Kumar_r_45918_1.raw]	14430790	3449	1		0	0.2	0.2	K.YALTDSMWVK.P + Oxidation (M)	NP_971019.1	major outer sheath protein [Treponema denticola ATCC 35405]	K.YALTDSMWVK.P + Oxidation (M)	26.32785	1
310125389	1	1	1185.0382	2368.0618	2	2368.0616	0.0002	115	135	0	66.98	0	13	2.00E-07	K	TLSDMSASIHFFGGYMNVYGR	P	Oxidation (M)	0.000010000000000000000.0	10	5004: Scan 8499 (rt=33.313) [E:\Data\EOT16-3300_Kumar_r_45918_1.raw]	14430790	7216	1		0	0.1	0.1	K.TLSDMSASIHFFGGYMNVYGR.P + Oxidation (M)	NP_971019.1	major outer sheath protein [Treponema denticola ATCC 35405]	K.TLSDMSASIHFFGGYMNVYGR.P + Oxidation (M)	33.313	1
310125398	1	1	871.0837	2610.2292	3	2610.2424	-0.0133	516	540	0	66.59	0	13	2.20E-07	K	YEGTEGMISAPAFDAHNGTFVIGVK	V			19	5305: Scan 8881 (rt=34.6782) [E:\Data\EOT16-3300_Kumar_r_45918_1.raw]	14430790	7907	1		0	-5.1	-5.1	K.YEGTEGMISAPAFDAHNGTFVIGVK.V	NP_971019.1	major outer sheath protein [Treponema denticola ATCC 35405]	K.YEGTEGMISAPAFDAHNGTFVIGVK.V	34.6782	1
310125396	1	1	1283.0965	2564.1784	2	2564.1794	-0.001	452	472	1	66.04	0	13	2.50E-07	K	YALTDSMWVKPYANFWGETNR	K	Oxidation (M)	0.000000100000000000000.0	9	5330: Scan 8910 (rt=34.7724) [E:\Data\EOT16-3300_Kumar_r_45918_1.raw]	14430790	7734	1		0	-0.4	-0.4	K.YALTDSMWVKPYANFWGETNR.K + Oxidation (M)	NP_971019.1	major outer sheath protein [Treponema denticola ATCC 35405]	K.YALTDSMWVKPYANFWGETNR.K + Oxidation (M)	34.7724	1
310125383	1	1	781.3861	2341.1364	3	2341.1372	-0.0008	309	331	1	65.89	0	13	2.60E-07	K	AGVHEDVAAGSNPDKPYLGMGLK	L	Oxidation (M)	0.00000000000000000001000.0	18	2211: Scan 4861 (rt=20.4473) [E:\Data\EOT16-3300_Kumar_r_45918_1.raw]	14430790	7065	1		0	-0.3	-0.3	K.AGVHEDVAAGSNPDKPYLGMGLK.L + Oxidation (M)	NP_971019.1	major outer sheath protein [Treponema denticola ATCC 35405]	K.AGVHEDVAAGSNPDKPYLGMGLK.L + Oxidation (M)	20.4473	1
310125316	1	1	588.3095	1174.6045	2	1174.6023	0.0022	480	489	1	65.68	0	13	2.70E-07	K	TDKFFGVAYK	V			8	3213: Scan 6168 (rt=24.9629) [E:\Data\EOT16-3300_Kumar_r_45918_1.raw]	14430790	3233	1		0	1.9	1.9	K.TDKFFGVAYK.V	NP_971019.1	major outer sheath protein [Treponema denticola ATCC 35405]	K.TDKFFGVAYK.V	24.9629	1
310125381	1	1	776.3912	2326.1519	3	2326.1481	0.0037	490	510	1	63.66	0	13	5.00E-07	K	VGATFSPAEKIEIDTYWSQGK	L			16	9344: Scan 14774 (rt=57.1212) [E:\Data\EOT16-3300_Kumar_r_45918_1.raw]	14430790	7005	1		0	1.6	1.6	K.VGATFSPAEKIEIDTYWSQGK.L	NP_971019.1	major outer sheath protein [Treponema denticola ATCC 35405]	K.VGATFSPAEKIEIDTYWSQGK.L	57.1212	1
310125393	1	1	1275.0982	2548.1818	2	2548.1845	-0.0027	452	472	1	63.32	0	13	4.70E-07	K	YALTDSMWVKPYANFWGETNR	K			10	5880: Scan 9614 (rt=37.338) [E:\Data\EOT16-3300_Kumar_r_45918_1.raw]	14430790	7631	1		0	-1.1	-1.1	K.YALTDSMWVKPYANFWGETNR.K	NP_971019.1	major outer sheath protein [Treponema denticola ATCC 35405]	K.YALTDSMWVKPYANFWGETNR.K	37.338	1
310125334	1	1	671.841	1341.6674	2	1341.6677	-0.0003	46	57	0	63.28	0	13	4.70E-07	K	AQHGFENLLDAK	V			13	2622: Scan 5406 (rt=22.3593) [E:\Data\EOT16-3300_Kumar_r_45918_1.raw]	14430790	3989	1		0	-0.2	-0.2	K.AQHGFENLLDAK.V	NP_971019.1	major outer sheath protein [Treponema denticola ATCC 35405]	K.AQHGFENLLDAK.V	22.3593	1
310125318	1	1	607.3017	1212.5889	2	1212.5849	0.0041	452	461	0	63.02	0	13	5.00E-07	K	YALTDSMWVK	P			16	4167: Scan 7398 (rt=29.3506) [E:\Data\EOT16-3300_Kumar_r_45918_1.raw]	14430790	3375	1		0	3.4	3.4	K.YALTDSMWVK.P	NP_971019.1	major outer sheath protein [Treponema denticola ATCC 35405]	K.YALTDSMWVK.P	29.3506	1
310125369	1	1	730.7092	2189.1058	3	2189.1005	0.0053	237	259	0	62.86	0	14	7.00E-07	K	PIFSSTAAVFAAPPTVGAGEDGK	Y			26	4794: Scan 8239 (rt=32.3785) [E:\Data\EOT16-3300_Kumar_r_45918_1.raw]	14430790	6645	1		0	2.4	2.4	K.PIFSSTAAVFAAPPTVGAGEDGK.Y	NP_971019.1	major outer sheath protein [Treponema denticola ATCC 35405]	K.PIFSSTAAVFAAPPTVGAGEDGK.Y	32.3785	1
310125333	1	1	1342.6739	1341.6666	1	1341.6677	-0.0011	46	57	0	61.29	0	13	7.40E-07	K	AQHGFENLLDAK	V			7	2865: Scan 5697 (rt=23.3364) [E:\Data\EOT16-3300_Kumar_r_45918_1.raw]	14430790	3984	1		0	-0.8	-0.8	K.AQHGFENLLDAK.V	NP_971019.1	major outer sheath protein [Treponema denticola ATCC 35405]	K.AQHGFENLLDAK.V	23.3364	1
310125377	1	1	1144.0743	2286.134	2	2286.1321	0.0019	289	308	1	60.62	0	14	0.0000013	K	WVTLDFGINATFDNVKDFGK	A			12	6412: Scan 10357 (rt=40.1616) [E:\Data\EOT16-3300_Kumar_r_45918_1.raw]	14430790	6847	1		0	0.8	0.8	K.WVTLDFGINATFDNVKDFGK.A	NP_971019.1	major outer sheath protein [Treponema denticola ATCC 35405]	K.WVTLDFGINATFDNVKDFGK.A	40.1616	1
310125310	1	1	1006.5208	1005.5135	1	1005.5131	0.0004	490	499	0	57.89	0	13	0.0000018	K	VGATFSPAEK	I			7	1264: Scan 3610 (rt=16.105) [E:\Data\EOT16-3300_Kumar_r_45918_1.raw]	14430790	2325	1		0	0.4	0.4	K.VGATFSPAEK.I	NP_971019.1	major outer sheath protein [Treponema denticola ATCC 35405]	K.VGATFSPAEK.I	16.105	1
310125302	1	1	416.2235	830.4324	2	830.4327	-0.0003	483	489	0	57.61	0	13	0.0000017	K	FFGVAYK	V			6	3320: Sum of 2 scans in range 6309 (rt=25.4699) to 6407 (rt=25.8117) [E:\Data\EOT16-3300_Kumar_r_45918_1.raw]	14430790	1158	1		0	-0.4	-0.4	K.FFGVAYK.V	NP_971019.1	major outer sheath protein [Treponema denticola ATCC 35405]	K.FFGVAYK.V	25.6408	1
310125359	1	1	613.9815	1838.9226	3	1838.9203	0.0023	289	304	0	55.61	0	13	0.0000033	K	WVTLDFGINATFDNVK	D			8	7644: Scan 12073 (rt=46.7368) [E:\Data\EOT16-3300_Kumar_r_45918_1.raw]	14430790	5753	1		0	1.3	1.3	K.WVTLDFGINATFDNVK.D	NP_971019.1	major outer sheath protein [Treponema denticola ATCC 35405]	K.WVTLDFGINATFDNVK.D	46.7368	1
310125330	1	1	1339.652	1338.6447	1	1338.6456	-0.0008	500	510	0	55.08	0	13	0.0000031	K	IEIDTYWSQGK	L			11	3650: Scan 6749 (rt=27.0394) [E:\Data\EOT16-3300_Kumar_r_45918_1.raw]	14430790	3939	1		0	-0.6	-0.6	K.IEIDTYWSQGK.L	NP_971019.1	major outer sheath protein [Treponema denticola ATCC 35405]	K.IEIDTYWSQGK.L	27.0394	1
310125346	1	1	484.271	1449.7912	3	1449.7901	0.0011	58	70	0	54.48	0	14	0.0000048	K	VVIPLYMGTLNSK	T	Oxidation (M)	0.0000001000000.0	13	4013: Scan 7216 (rt=28.6882) [E:\Data\EOT16-3300_Kumar_r_45918_1.raw]	14430790	4693	1		0	0.8	0.8	K.VVIPLYMGTLNSK.T + Oxidation (M)	NP_971019.1	major outer sheath protein [Treponema denticola ATCC 35405]	K.VVIPLYMGTLNSK.T + Oxidation (M)	28.6882	1
310125366	1	1	1046.5547	2091.0948	2	2091.1034	-0.0086	58	76	1	54.37	0	13	0.0000046	K	VVIPLYMGTLNSKTEGDVR	M			12	5670: Scan 9335 (rt=36.2916) [E:\Data\EOT16-3300_Kumar_r_45918_1.raw]	14430790	6510	1		0	-4.1	-4.1	K.VVIPLYMGTLNSKTEGDVR.M	NP_971019.1	major outer sheath protein [Treponema denticola ATCC 35405]	K.VVIPLYMGTLNSKTEGDVR.M	36.2916	1
310125418	1	1	1085.8652	3254.5738	3	3254.5706	0.0031	511	540	1	54.03	0	13	0.000004	K	LSWNKYEGTEGMISAPAFDAHNGTFVIGVK	V	Oxidation (M)	0.000000000001000000000000000000.0	19	4639: Sum of 2 scans in range 8014 (rt=31.5626) to 8120 (rt=31.9478) [E:\Data\EOT16-3300_Kumar_r_45918_1.raw]	14430790	8819	1		0	1	1	K.LSWNKYEGTEGMISAPAFDAHNGTFVIGVK.V + Oxidation (M)	NP_971019.1	major outer sheath protein [Treponema denticola ATCC 35405]	K.LSWNKYEGTEGMISAPAFDAHNGTFVIGVK.V + Oxidation (M)	31.7552	1
310125415	1	1	810.6503	3238.5721	4	3238.5757	-0.0036	511	540	1	53.97	0	13	0.000004	K	LSWNKYEGTEGMISAPAFDAHNGTFVIGVK	V			14	5051: Scan 8557 (rt=33.5241) [E:\Data\EOT16-3300_Kumar_r_45918_1.raw]	14430790	8785	1		0	-1.1	-1.1	K.LSWNKYEGTEGMISAPAFDAHNGTFVIGVK.V	NP_971019.1	major outer sheath protein [Treponema denticola ATCC 35405]	K.LSWNKYEGTEGMISAPAFDAHNGTFVIGVK.V	33.5241	1
310125350	1	1	494.9088	1481.7047	3	1481.7051	-0.0004	462	473	1	52.37	0	13	0.0000058	K	PYANFWGETNRK	S			7	2641: Scan 5426 (rt=22.4342) [E:\Data\EOT16-3300_Kumar_r_45918_1.raw]	14430790	4898	1		0	-0.3	-0.3	K.PYANFWGETNRK.S	NP_971019.1	major outer sheath protein [Treponema denticola ATCC 35405]	K.PYANFWGETNRK.S	22.4342	1
310125306	1	1	441.7085	881.4024	2	881.4032	-0.0008	191	198	0	51.64	0	13	0.0000069	K	FGSNGSWK	A			7	2039: Scan 4613 (rt=19.623) [E:\Data\EOT16-3300_Kumar_r_45918_1.raw]	14430790	1457	1		0	-0.9	-0.9	K.FGSNGSWK.A	NP_971019.1	major outer sheath protein [Treponema denticola ATCC 35405]	K.FGSNGSWK.A	19.623	1
310125315	1	1	392.5414	1174.6023	3	1174.6023	0	480	489	1	48.93	0	13	0.000013	K	TDKFFGVAYK	V			11	8562: Scan 13480 (rt=52.0519) [E:\Data\EOT16-3300_Kumar_r_45918_1.raw]	14430790	3227	1		0	0	0	K.TDKFFGVAYK.V	NP_971019.1	major outer sheath protein [Treponema denticola ATCC 35405]	K.TDKFFGVAYK.V	52.0519	1
310125314	1	1	1175.6092	1174.6019	1	1174.6023	-0.0003	480	489	1	47.61	0	13	0.000017	K	TDKFFGVAYK	V			12	2706: Scan 5502 (rt=22.7059) [E:\Data\EOT16-3300_Kumar_r_45918_1.raw]	14430790	3226	1		0	-0.3	-0.3	K.TDKFFGVAYK.V	NP_971019.1	major outer sheath protein [Treponema denticola ATCC 35405]	K.TDKFFGVAYK.V	22.7059	1
310125394	1	1	638.053	2548.1831	4	2548.1845	-0.0015	452	472	1	46.47	0	13	0.000023	K	YALTDSMWVKPYANFWGETNR	K			13	5898: Scan 9634 (rt=37.4082) [E:\Data\EOT16-3300_Kumar_r_45918_1.raw]	14430790	7635	1		0	-0.6	-0.6	K.YALTDSMWVKPYANFWGETNR.K	NP_971019.1	major outer sheath protein [Treponema denticola ATCC 35405]	K.YALTDSMWVKPYANFWGETNR.K	37.4082	1
310125384	1	1	586.2917	2341.1376	4	2341.1372	0.0003	309	331	1	46.07	0	13	0.000025	K	AGVHEDVAAGSNPDKPYLGMGLK	L	Oxidation (M)	0.00000000000000000001000.0	17	2025: Scan 4589 (rt=19.5475) [E:\Data\EOT16-3300_Kumar_r_45918_1.raw]	14430790	7070	1		0	0.1	0.1	K.AGVHEDVAAGSNPDKPYLGMGLK.L + Oxidation (M)	NP_971019.1	major outer sheath protein [Treponema denticola ATCC 35405]	K.AGVHEDVAAGSNPDKPYLGMGLK.L + Oxidation (M)	19.5475	1
310125351	1	1	522.9374	1565.7904	3	1565.7912	-0.0008	438	451	0	45.75	0	14	0.000036	K	STLPMGISAWVNYK	Y			10	5477: Scan 9093 (rt=35.4308) [E:\Data\EOT16-3300_Kumar_r_45918_1.raw]	14430790	5159	1		0	-0.5	-0.5	K.STLPMGISAWVNYK.Y	NP_971019.1	major outer sheath protein [Treponema denticola ATCC 35405]	K.STLPMGISAWVNYK.Y	35.4308	1
310125423	1	1	933.2201	3728.8514	4	3728.8403	0.0111	276	308	2	44.95	0	13	0.000032	K	YAFGLDLSLGYDKWVTLDFGINATFDNVKDFGK	A			25	9366: Scan 14805 (rt=57.2413) [E:\Data\EOT16-3300_Kumar_r_45918_1.raw]	14430790	9046	1		0	3	3	K.YAFGLDLSLGYDKWVTLDFGINATFDNVKDFGK.A	NP_971019.1	major outer sheath protein [Treponema denticola ATCC 35405]	K.YAFGLDLSLGYDKWVTLDFGINATFDNVKDFGK.A	57.2413	1
310125417	1	1	814.6487	3254.5658	4	3254.5706	-0.0048	511	540	1	44.73	0	13	0.000034	K	LSWNKYEGTEGMISAPAFDAHNGTFVIGVK	V	Oxidation (M)	0.000000000001000000000000000000.0	16	4629: Sum of 3 scans in range 8001 (rt=31.5132) to 8175 (rt=32.1499) [E:\Data\EOT16-3300_Kumar_r_45918_1.raw]	14430790	8817	1		0	-1.5	-1.5	K.LSWNKYEGTEGMISAPAFDAHNGTFVIGVK.V + Oxidation (M)	NP_971019.1	major outer sheath protein [Treponema denticola ATCC 35405]	K.LSWNKYEGTEGMISAPAFDAHNGTFVIGVK.V + Oxidation (M)	31.83155	1
310125367	1	1	698.0416	2091.1029	3	2091.1034	-0.0005	58	76	1	44.43	0	15	0.000058	K	VVIPLYMGTLNSKTEGDVR	M			11	5653: Scan 9314 (rt=36.2142) [E:\Data\EOT16-3300_Kumar_r_45918_1.raw]	14430790	6511	1		0	-0.2	-0.2	K.VVIPLYMGTLNSKTEGDVR.M	NP_971019.1	major outer sheath protein [Treponema denticola ATCC 35405]	K.VVIPLYMGTLNSKTEGDVR.M	36.2142	1
310125400	1	1	1306.129	2610.2434	2	2610.2424	0.001	516	540	0	43.3	0	13	0.000047	K	YEGTEGMISAPAFDAHNGTFVIGVK	V			10	4856: Scan 8317 (rt=32.6667) [E:\Data\EOT16-3300_Kumar_r_45918_1.raw]	14430790	7917	1		0	0.4	0.4	K.YEGTEGMISAPAFDAHNGTFVIGVK.V	NP_971019.1	major outer sheath protein [Treponema denticola ATCC 35405]	K.YEGTEGMISAPAFDAHNGTFVIGVK.V	32.6667	1
310125296	1	1	360.7057	719.3969	2	719.3966	0.0002	358	363	0	42.95	0	13	0.000058	K	VAFDLR	F			4	2224: Scan 4883 (rt=20.5241) [E:\Data\EOT16-3300_Kumar_r_45918_1.raw]	14430790	568	1		0	0.3	0.3	K.VAFDLR.F	NP_971019.1	major outer sheath protein [Treponema denticola ATCC 35405]	K.VAFDLR.F	20.5241	1
310125324	1	1	1254.6225	1253.6152	1	1253.6148	0.0004	393	404	0	42.49	0	13	0.000056	K	AIGDMAAMIAFK	S	Oxidation (M)	0.000010000000.0	8	4733: Scan 8147 (rt=32.0446) [E:\Data\EOT16-3300_Kumar_r_45918_1.raw]	14430790	3594	1		0	0.3	0.3	K.AIGDMAAMIAFK.S + Oxidation (M)	NP_971019.1	major outer sheath protein [Treponema denticola ATCC 35405]	K.AIGDMAAMIAFK.S + Oxidation (M)	32.0446	1
310125376	1	1	763.0515	2286.1326	3	2286.1321	0.0005	289	308	1	41.93	0	14	0.000096	K	WVTLDFGINATFDNVKDFGK	A			12	6806: Scan 10907 (rt=42.2581) [E:\Data\EOT16-3300_Kumar_r_45918_1.raw]	14430790	6846	1		0	0.2	0.2	K.WVTLDFGINATFDNVKDFGK.A	NP_971019.1	major outer sheath protein [Treponema denticola ATCC 35405]	K.WVTLDFGINATFDNVKDFGK.A	42.2581	1
310125355	1	1	598.9657	1793.8753	3	1793.8737	0.0016	136	150	0	41.93	0	13	0.000067	R	PDFSTNYAQIWSPIR	D			16	5432: Scan 9038 (rt=35.2361) [E:\Data\EOT16-3300_Kumar_r_45918_1.raw]	14430790	5595	1		0	0.9	0.9	R.PDFSTNYAQIWSPIR.D	NP_971019.1	major outer sheath protein [Treponema denticola ATCC 35405]	R.PDFSTNYAQIWSPIR.D	35.2361	1
310125322	1	1	1238.6283	1237.621	1	1237.6199	0.0012	393	404	0	41.83	0	13	0.000066	K	AIGDMAAMIAFK	S			11	5254: Scan 8824 (rt=34.4857) [E:\Data\EOT16-3300_Kumar_r_45918_1.raw]	14430790	3509	1		0	1	1	K.AIGDMAAMIAFK.S	NP_971019.1	major outer sheath protein [Treponema denticola ATCC 35405]	K.AIGDMAAMIAFK.S	34.4857	1
310125303	1	1	424.7656	847.5167	2	847.5167	0	208	214	1	41.62	0	13	0.000069	K	FKVVDLK	V			6	2019: Scan 4580 (rt=19.5139) [E:\Data\EOT16-3300_Kumar_r_45918_1.raw]	14430790	1251	1		0	0	0	K.FKVVDLK.V	NP_971019.1	major outer sheath protein [Treponema denticola ATCC 35405]	K.FKVVDLK.V	19.5139	1
310125332	1	1	448.228	1341.6623	3	1341.6677	-0.0054	46	57	0	41.49	0	13	0.000082	K	AQHGFENLLDAK	V			12	8725: Scan 13807 (rt=53.2793) [E:\Data\EOT16-3300_Kumar_r_45918_1.raw]	14430790	3976	1		0	-4	-4	K.AQHGFENLLDAK.V	NP_971019.1	major outer sheath protein [Treponema denticola ATCC 35405]	K.AQHGFENLLDAK.V	53.2793	1
310125298	1	1	365.6737	729.3328	2	729.3333	-0.0005	364	369	0	40.95	0	13	0.00008	R	FDASYK	W			5	502: Scan 2625 (rt=12.63) [E:\Data\EOT16-3300_Kumar_r_45918_1.raw]	14430790	609	1		0	-0.7	-0.7	R.FDASYK.W	NP_971019.1	major outer sheath protein [Treponema denticola ATCC 35405]	R.FDASYK.W	12.63	1
310125336	1	1	455.5894	1363.7464	3	1363.746	0.0004	425	437	0	40.88	0	13	0.000082	R	LNHLLSAVPTGDK	S			12	2112: Scan 4718 (rt=19.9701) [E:\Data\EOT16-3300_Kumar_r_45918_1.raw]	14430790	4133	1		0	0.3	0.3	R.LNHLLSAVPTGDK.S	NP_971019.1	major outer sheath protein [Treponema denticola ATCC 35405]	R.LNHLLSAVPTGDK.S	19.9701	1
310125292	1	1	325.6798	649.3451	2	649.3435	0.0016	185	190	0	39.71	0	16	0.00024	K	FDAGLK	F			5	936: Scan 3168 (rt=14.5658) [E:\Data\EOT16-3300_Kumar_r_45918_1.raw]	14430790	228	1		0	2.5	2.5	K.FDAGLK.F	NP_971019.1	major outer sheath protein [Treponema denticola ATCC 35405]	K.FDAGLK.F	14.5658	1
310125309	1	1	498.2617	994.5088	2	994.5084	0.0004	201	209	1	38.84	0	13	0.00013	K	GTTAQDKFK	V			5	180: Scan 1925 (rt=9.29099) [E:\Data\EOT16-3300_Kumar_r_45918_1.raw]	14430790	2236	1		0	0.4	0.4	K.GTTAQDKFK.V	NP_971019.1	major outer sheath protein [Treponema denticola ATCC 35405]	K.GTTAQDKFK.V	9.29099	1
310125348	1	1	489.5673	1465.68	3	1465.6797	0.0002	309	323	0	38.75	0	13	0.00013	K	AGVHEDVAAGSNPDK	P			7	193: Scan 1940 (rt=9.34637) [E:\Data\EOT16-3300_Kumar_r_45918_1.raw]	14430790	4791	1		0	0.1	0.1	K.AGVHEDVAAGSNPDK.P	NP_971019.1	major outer sheath protein [Treponema denticola ATCC 35405]	K.AGVHEDVAAGSNPDK.P	9.34637	1
310125380	1	1	582.2939	2325.1465	4	2325.1423	0.0041	309	331	1	38.64	0	13	0.00015	K	AGVHEDVAAGSNPDKPYLGMGLK	L			16	9379: Scan 14821 (rt=57.3006) [E:\Data\EOT16-3300_Kumar_r_45918_1.raw]	14430790	6977	1		0	1.8	1.8	K.AGVHEDVAAGSNPDKPYLGMGLK.L	NP_971019.1	major outer sheath protein [Treponema denticola ATCC 35405]	K.AGVHEDVAAGSNPDKPYLGMGLK.L	57.3006	1
310125304	1	1	878.4799	877.4726	1	877.4731	-0.0005	324	331	0	38.52	0	15	0.00022	K	PYLGMGLK	L			5	2574: Scan 5345 (rt=22.1354) [E:\Data\EOT16-3300_Kumar_r_45918_1.raw]	14430790	1429	1		0	-0.6	-0.6	K.PYLGMGLK.L	NP_971019.1	major outer sheath protein [Treponema denticola ATCC 35405]	K.PYLGMGLK.L	22.1354	1
310125421	1	1	902.218	3604.8428	4	3604.8413	0.0015	228	263	2	37.52	0	13	0.00021	K	QNGIDAEGKPIFSSTAAVFAAPPTVGAGEDGKYLVK	T			24	4718: Scan 8128 (rt=31.9766) [E:\Data\EOT16-3300_Kumar_r_45918_1.raw]	14430790	9037	1		0	0.4	0.4	K.QNGIDAEGKPIFSSTAAVFAAPPTVGAGEDGKYLVK.T	NP_971019.1	major outer sheath protein [Treponema denticola ATCC 35405]	K.QNGIDAEGKPIFSSTAAVFAAPPTVGAGEDGKYLVK.T	31.9766	1
310125426	1	1	826.5922	4127.9246	5	4127.9298	-0.0053	115	150	1	37.34	0	13	0.00018	K	TLSDMSASIHFFGGYMNVYGRPDFSTNYAQIWSPIR	D			16	6774: Sum of 2 scans in range 10862 (rt=42.0858) to 10910 (rt=42.2707) [E:\Data\EOT16-3300_Kumar_r_45918_1.raw]	14430790	9092	1		0	-1.3	-1.3	K.TLSDMSASIHFFGGYMNVYGRPDFSTNYAQIWSPIR.D	NP_971019.1	major outer sheath protein [Treponema denticola ATCC 35405]	K.TLSDMSASIHFFGGYMNVYGRPDFSTNYAQIWSPIR.D	42.17825	1
310125317	1	1	1213.5926	1212.5853	1	1212.5849	0.0004	452	461	0	36.43	0	13	0.00023	K	YALTDSMWVK	P			9	4177: Scan 7410 (rt=29.3938) [E:\Data\EOT16-3300_Kumar_r_45918_1.raw]	14430790	3374	1		0	0.3	0.3	K.YALTDSMWVK.P	NP_971019.1	major outer sheath protein [Treponema denticola ATCC 35405]	K.YALTDSMWVK.P	29.3938	1
310125293	1	1	338.6658	675.317	2	675.3188	-0.0018	71	76	0	35.76	0	13	0.00027	K	TEGDVR	M			5	71: Scan 1239 (rt=6.01781) [E:\Data\EOT16-3300_Kumar_r_45918_1.raw]	14430790	321	1		0	-2.7	-2.7	K.TEGDVR.M	NP_971019.1	major outer sheath protein [Treponema denticola ATCC 35405]	K.TEGDVR.M	6.01781	1
310125305	1	1	882.4056	881.3983	1	881.4032	-0.0049	191	198	0	34.02	0	13	0.0004	K	FGSNGSWK	A			4	2012: Scan 4570 (rt=19.4785) [E:\Data\EOT16-3300_Kumar_r_45918_1.raw]	14430790	1456	1		0	-5.6	-5.6	K.FGSNGSWK.A	NP_971019.1	major outer sheath protein [Treponema denticola ATCC 35405]	K.FGSNGSWK.A	19.4785	1
310125424	1	1	1001.2427	4000.9417	4	4000.9331	0.0086	151	190	2	33.43	0	13	0.00045	R	DNGVAWGPETSGDITGFGTKLGYASDDLAGTGLKFDAGLK	F			19	5580: Scan 9214 (rt=35.8605) [E:\Data\EOT16-3300_Kumar_r_45918_1.raw]	14430790	9077	1		0	2.1	2.1	R.DNGVAWGPETSGDITGFGTKLGYASDDLAGTGLKFDAGLK.F	NP_971019.1	major outer sheath protein [Treponema denticola ATCC 35405]	R.DNGVAWGPETSGDITGFGTKLGYASDDLAGTGLKFDAGLK.F	35.8605	1
310125344	1	1	478.9392	1433.7957	3	1433.7952	0.0005	58	70	0	33.23	0	13	0.00048	K	VVIPLYMGTLNSK	T			6	4977: Scan 8462 (rt=33.1812) [E:\Data\EOT16-3300_Kumar_r_45918_1.raw]	14430790	4601	1		0	0.3	0.3	K.VVIPLYMGTLNSK.T	NP_971019.1	major outer sheath protein [Treponema denticola ATCC 35405]	K.VVIPLYMGTLNSK.T	33.1812	1
310125412	1	1	986.8349	2957.483	3	2957.4784	0.0046	30	57	2	32.5	0	13	0.00056	K	ASVNWGIDFGAGKNAKAQHGFENLLDAK	V			20	4533: Sum of 2 scans in range 7876 (rt=31.0644) to 7899 (rt=31.1483) [E:\Data\EOT16-3300_Kumar_r_45918_1.raw]	14430790	8625	1		0	1.6	1.6	K.ASVNWGIDFGAGKNAKAQHGFENLLDAK.V	NP_971019.1	major outer sheath protein [Treponema denticola ATCC 35405]	K.ASVNWGIDFGAGKNAKAQHGFENLLDAK.V	31.10635	1
310125300	1	1	374.7136	747.4126	2	747.4126	-0.0001	473	479	1	31.91	0	15	0.0011	R	KSIDASK	T			5	39: Scan 722 (rt=3.47196) [E:\Data\EOT16-3300_Kumar_r_45918_1.raw]	14430790	720	1		0	-0.1	-0.1	R.KSIDASK.T	NP_971019.1	major outer sheath protein [Treponema denticola ATCC 35405]	R.KSIDASK.T	3.47196	1
310125308	1	1	894.4767	893.4694	1	893.4681	0.0014	324	331	0	31.91	0	14	0.0009	K	PYLGMGLK	L	Oxidation (M)	0.00001000.0	6	2136: Scan 4752 (rt=20.0606) [E:\Data\EOT16-3300_Kumar_r_45918_1.raw]	14430790	1566	1		0	1.6	1.6	K.PYLGMGLK.L + Oxidation (M)	NP_971019.1	major outer sheath protein [Treponema denticola ATCC 35405]	K.PYLGMGLK.L + Oxidation (M)	20.0606	1
310125399	1	1	653.568	2610.2428	4	2610.2424	0.0004	516	540	0	31.19	0	13	0.00076	K	YEGTEGMISAPAFDAHNGTFVIGVK	V			15	4861: Scan 8323 (rt=32.6813) [E:\Data\EOT16-3300_Kumar_r_45918_1.raw]	14430790	7916	1		0	0.2	0.2	K.YEGTEGMISAPAFDAHNGTFVIGVK.V	NP_971019.1	major outer sheath protein [Treponema denticola ATCC 35405]	K.YEGTEGMISAPAFDAHNGTFVIGVK.V	32.6813	1
310125288	1	1	620.3243	619.3171	1	619.3177	-0.0006	474	479	0	30.16	0	14	0.0014	K	SIDASK	T			4	78: Scan 1378 (rt=6.69282) [E:\Data\EOT16-3300_Kumar_r_45918_1.raw]	14430790	99	1		0	-1	-1	K.SIDASK.T	NP_971019.1	major outer sheath protein [Treponema denticola ATCC 35405]	K.SIDASK.T	6.69282	1
310125299	1	1	730.3423	729.335	1	729.3333	0.0017	364	369	0	28.51	0	13	0.0014	R	FDASYK	W			3	895: Scan 3117 (rt=14.3958) [E:\Data\EOT16-3300_Kumar_r_45918_1.raw]	14430790	612	1		0	2.3	2.3	R.FDASYK.W	NP_971019.1	major outer sheath protein [Treponema denticola ATCC 35405]	R.FDASYK.W	14.3958	1
310125320	1	1	1229.5888	1228.5815	1	1228.5798	0.0017	452	461	0	27.41	0	13	0.0018	K	YALTDSMWVK	P	Oxidation (M)	0.0000001000.0	8	3534: Scan 6597 (rt=26.486) [E:\Data\EOT16-3300_Kumar_r_45918_1.raw]	14430790	3453	1		0	1.4	1.4	K.YALTDSMWVK.P + Oxidation (M)	NP_971019.1	major outer sheath protein [Treponema denticola ATCC 35405]	K.YALTDSMWVK.P + Oxidation (M)	26.486	1
310125294	1	1	676.3261	675.3188	1	675.3188	0.0001	71	76	0	26.41	0	13	0.0023	K	TEGDVR	M			4	70: Scan 1236 (rt=6.00634) [E:\Data\EOT16-3300_Kumar_r_45918_1.raw]	14430790	325	1		0	0.1	0.1	K.TEGDVR.M	NP_971019.1	major outer sheath protein [Treponema denticola ATCC 35405]	K.TEGDVR.M	6.00634	1
310125291	1	1	650.3521	649.3449	1	649.3435	0.0013	185	190	0	26.26	0	16	0.0052	K	FDAGLK	F			7	934: Scan 3166 (rt=14.5615) [E:\Data\EOT16-3300_Kumar_r_45918_1.raw]	14430790	227	1		0	2	2	K.FDAGLK.F	NP_971019.1	major outer sheath protein [Treponema denticola ATCC 35405]	K.FDAGLK.F	14.5615	1
310125301	1	1	831.4394	830.4321	1	830.4327	-0.0006	483	489	0	26.22	0	13	0.0024	K	FFGVAYK	V			8	3094: Scan 6013 (rt=24.4318) [E:\Data\EOT16-3300_Kumar_r_45918_1.raw]	14430790	1155	1		0	-0.7	-0.7	K.FFGVAYK.V	NP_971019.1	major outer sheath protein [Treponema denticola ATCC 35405]	K.FFGVAYK.V	24.4318	1
310125427	1	1	1032.9915	4127.9369	4	4127.9298	0.0071	115	150	1	26.07	0	13	0.0025	K	TLSDMSASIHFFGGYMNVYGRPDFSTNYAQIWSPIR	D			23	9364: Scan 14802 (rt=57.2314) [E:\Data\EOT16-3300_Kumar_r_45918_1.raw]	14430790	9105	1		0	1.7	1.7	K.TLSDMSASIHFFGGYMNVYGRPDFSTNYAQIWSPIR.D	NP_971019.1	major outer sheath protein [Treponema denticola ATCC 35405]	K.TLSDMSASIHFFGGYMNVYGRPDFSTNYAQIWSPIR.D	57.2314	1
310125422	1	1	1202.6228	3604.8466	3	3604.8413	0.0052	228	263	2	25.95	0	13	0.0025	K	QNGIDAEGKPIFSSTAAVFAAPPTVGAGEDGKYLVK	T			7	4737: Scan 8151 (rt=32.0593) [E:\Data\EOT16-3300_Kumar_r_45918_1.raw]	14430790	9038	1		0	1.4	1.4	K.QNGIDAEGKPIFSSTAAVFAAPPTVGAGEDGKYLVK.T	NP_971019.1	major outer sheath protein [Treponema denticola ATCC 35405]	K.QNGIDAEGKPIFSSTAAVFAAPPTVGAGEDGKYLVK.T	32.0593	1
310125429	1	1	1036.988	4143.9229	4	4143.9248	-0.0019	115	150	1	25.39	0	13	0.0029	K	TLSDMSASIHFFGGYMNVYGRPDFSTNYAQIWSPIR	D	Oxidation (M)	0.000000000000000100000000000000000000.0	9	6360: Scan 10285 (rt=39.8862) [E:\Data\EOT16-3300_Kumar_r_45918_1.raw]	14430790	9120	1		0	-0.5	-0.5	K.TLSDMSASIHFFGGYMNVYGRPDFSTNYAQIWSPIR.D + Oxidation (M)	NP_971019.1	major outer sheath protein [Treponema denticola ATCC 35405]	K.TLSDMSASIHFFGGYMNVYGRPDFSTNYAQIWSPIR.D + Oxidation (M)	39.8862	1
310125289	1	1	647.3515	646.3442	1	646.3438	0.0004	511	515	0	24.7	0	16	0.0068	K	LSWNK	Y			3	1017: Sum of 2 scans in range 3277 (rt=14.9312) to 3373 (rt=15.2731) [E:\Data\EOT16-3300_Kumar_r_45918_1.raw]	14430790	209	1		0	0.6	0.6	K.LSWNK.Y	NP_971019.1	major outer sheath protein [Treponema denticola ATCC 35405]	K.LSWNK.Y	15.10215	1
310125297	1	1	720.405	719.3978	1	719.3966	0.0012	358	363	0	23.05	0	13	0.0057	K	VAFDLR	F			4	2441: Scan 5172 (rt=21.5431) [E:\Data\EOT16-3300_Kumar_r_45918_1.raw]	14430790	569	1		0	1.7	1.7	K.VAFDLR.F	NP_971019.1	major outer sheath protein [Treponema denticola ATCC 35405]	K.VAFDLR.F	21.5431	1
310125328	1	1	1270.6193	1269.612	1	1269.6097	0.0023	393	404	0	21.87	0	13	0.0065	K	AIGDMAAMIAFK	S	2 Oxidation (M)	0.000010010000.0	10	3533: Scan 6596 (rt=26.4826) [E:\Data\EOT16-3300_Kumar_r_45918_1.raw]	14430790	3672	1		0	1.8	1.8	K.AIGDMAAMIAFK.S + 2 Oxidation (M)	NP_971019.1	major outer sheath protein [Treponema denticola ATCC 35405]	K.AIGDMAAMIAFK.S + 2 Oxidation (M)	26.4826	1
310125290	1	1	324.1798	646.3451	2	646.3438	0.0013	511	515	0	21.7	0	16	0.014	K	LSWNK	Y			5	1010: Sum of 2 scans in range 3265 (rt=14.8892) to 3354 (rt=15.2025) [E:\Data\EOT16-3300_Kumar_r_45918_1.raw]	14430790	211	1		0	2	2	K.LSWNK.Y	NP_971019.1	major outer sheath protein [Treponema denticola ATCC 35405]	K.LSWNK.Y	15.04585	1
310125287	1	1	310.6655	619.3165	2	619.3177	-0.0012	474	479	0	15.2	0	14	0.045	K	SIDASK	T			3	65: Scan 1180 (rt=5.73177) [E:\Data\EOT16-3300_Kumar_r_45918_1.raw]	14430790	96	1		0	-1.9	-1.9	K.SIDASK.T	NP_971019.1	major outer sheath protein [Treponema denticola ATCC 35405]	K.SIDASK.T	5.73177	1
310125354	1	1	592.9767	1775.9083	3	1775.9094	-0.0011	474	489	2	13.84	0	13	0.05	K	SIDASKTDKFFGVAYK	V			9	2781: Scan 5599 (rt=23.0188) [E:\Data\EOT16-3300_Kumar_r_45918_1.raw]	14430790	5561	1		0	-0.6	-0.6	K.SIDASKTDKFFGVAYK.V	NP_971019.1	major outer sheath protein [Treponema denticola ATCC 35405]	K.SIDASKTDKFFGVAYK.V	23.0188	1
310125425	1	1	1025.0004	4095.9725	4	4095.9651	0.0074	438	472	2	13.1	0	13	0.054	K	STLPMGISAWVNYKYALTDSMWVKPYANFWGETNR	K			6	7145: Scan 11375 (rt=44.0513) [E:\Data\EOT16-3300_Kumar_r_45918_1.raw]	14430790	9087	1		0	1.8	1.8	K.STLPMGISAWVNYKYALTDSMWVKPYANFWGETNR.K	NP_971019.1	major outer sheath protein [Treponema denticola ATCC 35405]	K.STLPMGISAWVNYKYALTDSMWVKPYANFWGETNR.K	44.0513	1
310125420	1	1	1106.9238	3317.7496	3	3317.7363	0.0132	332	363	2	12.39	0	13	0.058	K	LGSKPVDGLALTLAMDALMNVGTDSKVAFDLR	F			16	7747: Scan 12235 (rt=47.3669) [E:\Data\EOT16-3300_Kumar_r_45918_1.raw]	14430790	8947	1		0	4	4	K.LGSKPVDGLALTLAMDALMNVGTDSKVAFDLR.F	NP_971019.1	major outer sheath protein [Treponema denticola ATCC 35405]	K.LGSKPVDGLALTLAMDALMNVGTDSKVAFDLR.F	47.3669	1
310125414	1	1	776.3907	3101.5337	4	3101.5306	0.0032	228	259	1	12.19	0	13	0.072	K	QNGIDAEGKPIFSSTAAVFAAPPTVGAGEDGK	Y			16	4642: Scan 8017 (rt=31.5712) [E:\Data\EOT16-3300_Kumar_r_45918_1.raw]	14430790	8708	1		0	1	1	K.QNGIDAEGKPIFSSTAAVFAAPPTVGAGEDGK.Y	NP_971019.1	major outer sheath protein [Treponema denticola ATCC 35405]	K.QNGIDAEGKPIFSSTAAVFAAPPTVGAGEDGK.Y	31.5712	1
310125295	1	1	720.3502	719.3429	1	719.345	-0.0021	201	207	0	11.91	0	13	0.071	K	GTTAQDK	F			7	36: Scan 651 (rt=3.12251) [E:\Data\EOT16-3300_Kumar_r_45918_1.raw]	14430790	536	1		0	-2.9	-2.9	K.GTTAQDK.F	NP_971019.1	major outer sheath protein [Treponema denticola ATCC 35405]	K.GTTAQDK.F	3.12251	1
310125313	1	1	1089.5631	1088.5558	1	1088.5462	0.0096	264	275	0	9.93	0	13	0.13	K	TASTATGPAANK	Y			5	9471: Scan 14931 (rt=57.7179) [E:\Data\EOT16-3300_Kumar_r_45918_1.raw]	14430790	2796	1		0	8.8	8.8	K.TASTATGPAANK.Y	NP_971019.1	major outer sheath protein [Treponema denticola ATCC 35405]	K.TASTATGPAANK.Y	57.7179	1
310125307	2	1	447.7394	893.4643	2	893.4681	-0.0038	324	331	0	9.37	0	14	0.16	K	PYLGMGLK	L	Oxidation (M)	0.00001000.0	5	1542: Scan 3973 (rt=17.388) [E:\Data\EOT16-3300_Kumar_r_45918_1.raw]	14430790	1562	1		0	-4.3	-4.3	K.PYLGMGLK.L + Oxidation (M)	NP_971019.1	major outer sheath protein [Treponema denticola ATCC 35405]	K.PYLGMGLK.L + Oxidation (M)	17.388	1
310125430	1	1	1040.9872	4159.9197	4	4159.9197	0	115	150	1	7.84	0	13	0.16	K	TLSDMSASIHFFGGYMNVYGRPDFSTNYAQIWSPIR	D	2 Oxidation (M)	0.000010000000000100000000000000000000.0	8	6072: Sum of 4 scans in range 9876 (rt=38.3317) to 10034 (rt=38.9296) [E:\Data\EOT16-3300_Kumar_r_45918_1.raw]	14430790	9136	1		0	0	0	K.TLSDMSASIHFFGGYMNVYGRPDFSTNYAQIWSPIR.D + 2 Oxidation (M)	NP_971019.1	major outer sheath protein [Treponema denticola ATCC 35405]	K.TLSDMSASIHFFGGYMNVYGRPDFSTNYAQIWSPIR.D + 2 Oxidation (M)	38.63065	1
310125411	1	1	740.3766	2957.4774	4	2957.4784	-0.001	30	57	2	6.34	0	13	0.23	K	ASVNWGIDFGAGKNAKAQHGFENLLDAK	V			5	4529: Scan 7872 (rt=31.0503) [E:\Data\EOT16-3300_Kumar_r_45918_1.raw]	14430790	8624	1		0	-0.3	-0.3	K.ASVNWGIDFGAGKNAKAQHGFENLLDAK.V	NP_971019.1	major outer sheath protein [Treponema denticola ATCC 35405]	K.ASVNWGIDFGAGKNAKAQHGFENLLDAK.V	31.0503	1
310125428	1	1	829.7913	4143.9202	5	4143.9248	-0.0045	115	150	1	0.61	0	13	0.87	K	TLSDMSASIHFFGGYMNVYGRPDFSTNYAQIWSPIR	D	Oxidation (M)	0.000000000000000100000000000000000000.0	6	6525: Sum of 3 scans in range 10510 (rt=40.7449) to 10591 (rt=41.0492) [E:\Data\EOT16-3300_Kumar_r_45918_1.raw]	14430790	9117	1		0	-1.1	-1.1	K.TLSDMSASIHFFGGYMNVYGRPDFSTNYAQIWSPIR.D + Oxidation (M)	NP_971019.1	major outer sheath protein [Treponema denticola ATCC 35405]	K.TLSDMSASIHFFGGYMNVYGRPDFSTNYAQIWSPIR.D + Oxidation (M)	40.89705	1
310126353	2	0	550.8034	1099.5923	2	1099.596	-0.0038	347	354	2	13.62	0	13	0.043	K	KVYCIYRR	T			3	1516: Scan 3941 (rt=17.2731) [E:\Data\EOT16-3300_Kumar_r_45918_1.raw]	14430968	2853	1		0	-3.5	-3.5	K.KVYCIYRR.T	NP_971021.1	oxidoreductase [Treponema denticola ATCC 35405]	K.KVYCIYRR.T	17.2731	1
310126128	1	0	404.2032	806.3918	2	806.3923	-0.0004	93	99	0	19.69	0	13	0.011	K	ALADFDR	I			4	1339: Scan 3704 (rt=16.4351) [E:\Data\EOT16-3300_Kumar_r_45918_1.raw]	14430896	1026	1		0	-0.5	-0.5	K.ALADFDR.I	NP_971044.1	TPR [Treponema denticola ATCC 35405]	K.ALADFDR.I	16.4351	1
310126129	2	0	811.4093	810.402	1	810.4058	-0.0038	252	258	0	6.28	0	13	0.24	R	GTLFSMR	G			4	8131: Sum of 2 scans in range 12769 (rt=49.3383) to 12816 (rt=49.52) [E:\Data\EOT16-3300_Kumar_r_45918_1.raw]	14430896	1070	1		0	-4.7	-4.7	R.GTLFSMR.G	NP_971044.1	TPR [Treponema denticola ATCC 35405]	R.GTLFSMR.G	49.42915	1
310126131	1	1	1167.6049	1166.5976	1	1166.6005	-0.0029	298	307	1	2.06	0	13	0.78	K	AIKDFDMAIK	F	Oxidation (M)	0.0000001000.0	3	5268: Scan 8838 (rt=34.5296) [E:\Data\EOT16-3300_Kumar_r_45918_1.raw]	14430896	3193	1		0	-2.5	-2.5	K.AIKDFDMAIK.F + Oxidation (M)	NP_971044.1	TPR [Treponema denticola ATCC 35405]	K.AIKDFDMAIK.F + Oxidation (M)	34.5296	1
310126130	7	1	866.4271	865.4198	1	865.4181	0.0017	318	324	0	0.6	0	14	1.2	K	QDAIEYK	Q			3	611: Scan 2761 (rt=13.1214) [E:\Data\EOT16-3300_Kumar_r_45918_1.raw]	14430896	1362	1		0	2	2	K.QDAIEYK.Q	NP_971044.1	TPR [Treponema denticola ATCC 35405]	K.QDAIEYK.Q	13.1214	1
310126132	1	1	946.4378	2836.2916	3	2836.3151	-0.0235	27	51	2	0.12	0	13	0.97	R	DTTDTEKKQNYSQAEYFNIAGNTAK	E			2	4514: Scan 7851 (rt=30.9708) [E:\Data\EOT16-3300_Kumar_r_45918_1.raw]	14430896	8536	1		0	-8.3	-8.3	R.DTTDTEKKQNYSQAEYFNIAGNTAK.E	NP_971044.1	TPR [Treponema denticola ATCC 35405]	R.DTTDTEKKQNYSQAEYFNIAGNTAK.E	30.9708	1
310125966	1	1	977.9722	3907.8599	4	3907.8623	-0.0025	193	228	0	56.19	0	13	0.0000024	K	ITAYAPDGVVEAIEYTGEGFIMGVQFHPEMMAAVHK	A			15	7764: Scan 12256 (rt=47.4439) [E:\Data\EOT16-3300_Kumar_r_45918_1.raw]	14430832	9074	1		0	-0.6	-0.6	K.ITAYAPDGVVEAIEYTGEGFIMGVQFHPEMMAAVHK.A	NP_971058.1	glutamine amidotransferase class I [Treponema denticola ATCC 35405]	K.ITAYAPDGVVEAIEYTGEGFIMGVQFHPEMMAAVHK.A	47.4439	1
310125965	1	1	554.8098	1107.605	2	1107.6037	0.0014	140	148	0	54.84	0	13	0.0000033	R	DIQIQHVQK	A			7	714: Scan 2898 (rt=13.6111) [E:\Data\EOT16-3300_Kumar_r_45918_1.raw]	14430832	2892	1		0	1.3	1.3	R.DIQIQHVQK.A	NP_971058.1	glutamine amidotransferase class I [Treponema denticola ATCC 35405]	R.DIQIQHVQK.A	13.6111	1
310125964	1	1	370.2089	1107.6049	3	1107.6037	0.0012	140	148	0	17.59	0	13	0.017	R	DIQIQHVQK	A			7	730: Scan 2916 (rt=13.6751) [E:\Data\EOT16-3300_Kumar_r_45918_1.raw]	14430832	2891	1		0	1.1	1.1	R.DIQIQHVQK.A	NP_971058.1	glutamine amidotransferase class I [Treponema denticola ATCC 35405]	R.DIQIQHVQK.A	13.6751	1
310125963	6	0	793.4428	792.4355	1	792.4381	-0.0026	229	235	0	4.76	0	15	0.58	K	ASLDLFK	E			3	1654: Scan 4113 (rt=17.8863) [E:\Data\EOT16-3300_Kumar_r_45918_1.raw]	14430832	976	1		0	-3.3	-3.3	K.ASLDLFK.E	NP_971058.1	glutamine amidotransferase class I [Treponema denticola ATCC 35405]	K.ASLDLFK.E	17.8863	1
310126010	1	1	976.1995	2925.5767	3	2925.5681	0.0086	375	400	0	46.26	0	13	0.000024	R	IPGVYVVSFLAVGISLWLLYNSSWDK	I			18	8109: Scan 12741 (rt=49.2289) [E:\Data\EOT16-3300_Kumar_r_45918_1.raw]	14430851	8591	1		0	2.9	2.9	R.IPGVYVVSFLAVGISLWLLYNSSWDK.I	NP_971059.1	amino acid permease [Treponema denticola ATCC 35405]	R.IPGVYVVSFLAVGISLWLLYNSSWDK.I	49.2289	1
310126009	1	1	947.104	1892.1933	2	1892.1943	-0.001	157	172	0	16.52	0	13	0.022	K	LVPLIFFILLGIFFIK	G			6	8201: Scan 12887 (rt=49.7898) [E:\Data\EOT16-3300_Kumar_r_45918_1.raw]	14430851	5886	1		0	-0.5	-0.5	K.LVPLIFFILLGIFFIK.G	NP_971059.1	amino acid permease [Treponema denticola ATCC 35405]	K.LVPLIFFILLGIFFIK.G	49.7898	1
310126008	1	1	798.3998	797.3926	1	797.3854	0.0072	368	374	1	7.04	0	13	0.2	R	GMKGSFR	I	Oxidation (M)	0.0100000.0	4	1310: Scan 3669 (rt=16.314) [E:\Data\EOT16-3300_Kumar_r_45918_1.raw]	14430851	995	1		0	9	9	R.GMKGSFR.I + Oxidation (M)	NP_971059.1	amino acid permease [Treponema denticola ATCC 35405]	R.GMKGSFR.I + Oxidation (M)	16.314	1
310126372	1	0	566.3274	1130.6402	2	1130.6408	-0.0005	178	188	2	14.15	0	15	0.063	K	DTKIKASGGVR	T			11	256: Scan 2020 (rt=9.64401) [E:\Data\EOT16-3300_Kumar_r_45918_1.raw]	14430976	3016	1		0	-0.4	-0.4	K.DTKIKASGGVR.T	NP_971062.1	deoxyribose-phosphate aldolase [Treponema denticola ATCC 35405]	K.DTKIKASGGVR.T	9.64401	1
310126166	1	1	716.8961	1431.7776	2	1431.7829	-0.0053	51	62	2	19.03	0	14	0.016	R	MSDPKMIKEIIK	A			6	3884: Scan 7048 (rt=28.0951) [E:\Data\EOT16-3300_Kumar_r_45918_1.raw]	14430904	4566	1		0	-3.7	-3.7	R.MSDPKMIKEIIK.A	NP_971070.1	pyridoxal biosynthesis lyase PdxS [Treponema denticola ATCC 35405]	R.MSDPKMIKEIIK.A	28.0951	1
310126165	2	0	596.2964	1190.5782	2	1190.5714	0.0068	44	55	1	5.36	0	13	0.29	R	AAGGVSRMSDPK	M	Oxidation (M)	0.000000010000.0	3	835: Scan 3040 (rt=14.1192) [E:\Data\EOT16-3300_Kumar_r_45918_1.raw]	14430904	3275	1		0	5.7	5.7	R.AAGGVSRMSDPK.M + Oxidation (M)	NP_971070.1	pyridoxal biosynthesis lyase PdxS [Treponema denticola ATCC 35405]	R.AAGGVSRMSDPK.M + Oxidation (M)	14.1192	1
310126066	2	0	453.7686	905.5227	2	905.5222	0.0006	436	442	1	27.7	0	13	0.0017	K	KELEIFK	N			5	1640: Scan 4095 (rt=17.8226) [E:\Data\EOT16-3300_Kumar_r_45918_1.raw]	14430871	1644	1		0	0.7	0.7	K.KELEIFK.N	NP_971094.1	alpha-L-fucosidase [Treponema denticola ATCC 35405]	K.KELEIFK.N	17.8226	1
310126065	2	0	302.8481	905.5225	3	905.5222	0.0003	436	442	1	4.91	0	13	0.32	K	KELEIFK	N			5	1638: Scan 4093 (rt=17.8169) [E:\Data\EOT16-3300_Kumar_r_45918_1.raw]	14430871	1643	1		0	0.3	0.3	K.KELEIFK.N	NP_971094.1	alpha-L-fucosidase [Treponema denticola ATCC 35405]	K.KELEIFK.N	17.8169	1
310126207	1	1	1007.9352	3020.7838	3	3020.7718	0.012	209	236	0	17.56	0	13	0.018	K	TGAIINIIAIVFALLFAEYIGLFLAVQK	E			17	8370: Scan 13156 (rt=50.8203) [E:\Data\EOT16-3300_Kumar_r_45918_1.raw]	14430916	8661	1		0	4	4	K.TGAIINIIAIVFALLFAEYIGLFLAVQK.E	NP_971103.1	hypothetical protein TDE0489 [Treponema denticola ATCC 35405]	K.TGAIINIIAIVFALLFAEYIGLFLAVQK.E	50.8203	1
310126099	6	0	394.2377	786.4608	2	786.4599	0.0009	189	195	1	20.75	0	16	0.019	K	KDGLNIK	S			6	204: Scan 1953 (rt=9.39462) [E:\Data\EOT16-3300_Kumar_r_45918_1.raw]	14430886	941	1		0	1.1	1.1	K.KDGLNIK.S	NP_971115.1	hypothetical protein TDE0501 [Treponema denticola ATCC 35405]	K.KDGLNIK.S	9.39462	1
310126122	3	0	430.2357	858.4569	2	858.4559	0.001	21	27	1	19.82	0	13	0.01	K	QNKNLDK	L			6	1507: Scan 3930 (rt=17.2335) [E:\Data\EOT16-3300_Kumar_r_45918_1.raw]	14430894	1314	1		0	1.2	1.2	K.QNKNLDK.L	NP_971119.1	hypothetical protein TDE0505 [Treponema denticola ATCC 35405]	K.QNKNLDK.L	17.2335	1
310126121	4	0	859.4631	858.4558	1	858.4559	-0.0001	21	27	1	4.13	0	13	0.39	K	QNKNLDK	L			3	1517: Scan 3942 (rt=17.2765) [E:\Data\EOT16-3300_Kumar_r_45918_1.raw]	14430894	1313	1		0	-0.1	-0.1	K.QNKNLDK.L	NP_971119.1	hypothetical protein TDE0505 [Treponema denticola ATCC 35405]	K.QNKNLDK.L	17.2765	1
310126311	3	0	500.8117	999.6088	2	999.6076	0.0012	104	112	2	14.85	0	14	0.043	K	AGKKINIEK	I			3	199: Scan 1948 (rt=9.37749) [E:\Data\EOT16-3300_Kumar_r_45918_1.raw]	14430956	2287	1		0	1.2	1.2	K.AGKKINIEK.I	NP_971180.1	hypothetical protein TDE0566 [Treponema denticola ATCC 35405]	K.AGKKINIEK.I	9.37749	1
310126312	1	1	677.842	1353.6694	2	1353.6612	0.0082	207	217	2	8.56	0	14	0.18	K	CGGDTRIRYWK	L			4	3195: Scan 6142 (rt=24.8703) [E:\Data\EOT16-3300_Kumar_r_45918_1.raw]	14430956	4065	1		0	6.1	6.1	K.CGGDTRIRYWK.L	NP_971180.1	hypothetical protein TDE0566 [Treponema denticola ATCC 35405]	K.CGGDTRIRYWK.L	24.8703	1
310126313	2	1	750.3656	1498.7167	2	1498.7238	-0.0071	24	35	1	1.17	0	13	0.76	K	QLFTETSCTWRK	W			2	5809: Scan 9518 (rt=36.9733) [E:\Data\EOT16-3300_Kumar_r_45918_1.raw]	14430956	4981	1		0	-4.7	-4.7	K.QLFTETSCTWRK.W	NP_971180.1	hypothetical protein TDE0566 [Treponema denticola ATCC 35405]	K.QLFTETSCTWRK.W	36.9733	1
310126210	2	0	430.2307	858.4468	2	858.4447	0.0022	177	183	0	17.53	0	13	0.018	K	LQDELNK	K			7	860: Scan 3072 (rt=14.2333) [E:\Data\EOT16-3300_Kumar_r_45918_1.raw]	14430917	1311	1		0	2.6	2.6	K.LQDELNK.K	NP_971181.1	hypothetical protein TDE0567 [Treponema denticola ATCC 35405]	K.LQDELNK.K	14.2333	1
310126208	1	1	621.3367	620.3294	1	620.3282	0.0012	87	91	0	10.63	0	13	0.086	R	FGELR	F			3	2679: Scan 5470 (rt=22.5932) [E:\Data\EOT16-3300_Kumar_r_45918_1.raw]	14430917	117	1		0	1.9	1.9	R.FGELR.F	NP_971181.1	hypothetical protein TDE0567 [Treponema denticola ATCC 35405]	R.FGELR.F	22.5932	1
310126211	1	1	641.3235	1280.6325	2	1280.6361	-0.0036	213	223	1	6.51	0	13	0.27	K	TNYVIDESGRK	L			4	198: Scan 1946 (rt=9.36793) [E:\Data\EOT16-3300_Kumar_r_45918_1.raw]	14430917	3706	1		0	-2.8	-2.8	K.TNYVIDESGRK.L	NP_971181.1	hypothetical protein TDE0567 [Treponema denticola ATCC 35405]	K.TNYVIDESGRK.L	9.36793	1
310126209	5	1	788.4522	787.4449	1	787.4374	0.0075	184	189	2	5.64	0	16	0.55	K	KMRPEK	Y			2	1175: Scan 3490 (rt=15.6805) [E:\Data\EOT16-3300_Kumar_r_45918_1.raw]	14430917	944	1		0	9.5	9.5	K.KMRPEK.Y	NP_971181.1	hypothetical protein TDE0567 [Treponema denticola ATCC 35405]	K.KMRPEK.Y	15.6805	1
310126343	1	1	537.302	1072.5893	2	1072.5876	0.0017	124	132	2	14.27	0	14	0.049	K	KDEVNKNVK	K			6	458: Scan 2573 (rt=12.4473) [E:\Data\EOT16-3300_Kumar_r_45918_1.raw]	14430964	2717	1		0	1.6	1.6	K.KDEVNKNVK.K	NP_971188.1	surface protein [Treponema denticola ATCC 35405]	K.KDEVNKNVK.K	12.4473	1
310126342	2	0	473.2557	944.4969	2	944.4927	0.0042	125	132	1	12.73	0	13	0.053	K	DEVNKNVK	K			4	980: Scan 3223 (rt=14.7423) [E:\Data\EOT16-3300_Kumar_r_45918_1.raw]	14430964	1920	1		0	4.4	4.4	K.DEVNKNVK.K	NP_971188.1	surface protein [Treponema denticola ATCC 35405]	K.DEVNKNVK.K	14.7423	1
310126340	4	0	706.3825	705.3753	1	705.3731	0.0022	1	6	0	9.43	0	13	0.13	-	MGEIIK	E	Oxidation (M)	0.100000.0	3	1147: Scan 3456 (rt=15.5607) [E:\Data\EOT16-3300_Kumar_r_45918_1.raw]	14430964	488	1		0	3.1	3.1	-.MGEIIK.E + Oxidation (M)	NP_971188.1	surface protein [Treponema denticola ATCC 35405]	-.MGEIIK.E + Oxidation (M)	15.5607	1
310126341	4	0	353.6952	705.3758	2	705.3731	0.0027	1	6	0	6.87	0	13	0.23	-	MGEIIK	E	Oxidation (M)	0.100000.0	3	1158: Scan 3469 (rt=15.607) [E:\Data\EOT16-3300_Kumar_r_45918_1.raw]	14430964	489	1		0	3.8	3.8	-.MGEIIK.E + Oxidation (M)	NP_971188.1	surface protein [Treponema denticola ATCC 35405]	-.MGEIIK.E + Oxidation (M)	15.607	1
310126344	2	1	358.5372	1072.5897	3	1072.5876	0.0021	124	132	2	0.22	0	14	1.2	K	KDEVNKNVK	K			7	464: Scan 2579 (rt=12.4681) [E:\Data\EOT16-3300_Kumar_r_45918_1.raw]	14430964	2718	1		0	2	2	K.KDEVNKNVK.K	NP_971188.1	surface protein [Treponema denticola ATCC 35405]	K.KDEVNKNVK.K	12.4681	1
310125968	1	1	1009.617	2017.2194	2	2017.2227	-0.0033	11	29	0	64.55	0	13	3.50E-07	R	GFIGLYAILTLIAVIAEIK	G			10	8197: Scan 12881 (rt=49.7676) [E:\Data\EOT16-3300_Kumar_r_45918_1.raw]	14430833	6228	1		0	-1.6	-1.6	R.GFIGLYAILTLIAVIAEIK.G	NP_971200.1	hypothetical protein TDE0586 [Treponema denticola ATCC 35405]	R.GFIGLYAILTLIAVIAEIK.G	49.7676	1
310125967	1	1	482.2856	962.5566	2	962.5549	0.0017	3	10	0	50.52	0	13	0.0000098	K	TILNIFSR	G			6	4902: Scan 8370 (rt=32.8535) [E:\Data\EOT16-3300_Kumar_r_45918_1.raw]	14430833	2008	1		0	1.8	1.8	K.TILNIFSR.G	NP_971200.1	hypothetical protein TDE0586 [Treponema denticola ATCC 35405]	K.TILNIFSR.G	32.8535	1
310126101	1	1	457.2593	912.5039	2	912.5029	0.0011	234	242	0	20.73	0	13	0.0085	R	GITAALDPR	I			4	1861: Scan 4371 (rt=18.7814) [E:\Data\EOT16-3300_Kumar_r_45918_1.raw]	14430887	1726	1		0	1.2	1.2	R.GITAALDPR.I	NP_971202.1	histidine ammonia-lyase [Treponema denticola ATCC 35405]	R.GITAALDPR.I	18.7814	1
310126100	4	0	365.6746	729.3346	2	729.3333	0.0013	165	170	0	3.16	0	13	0.48	K	AYYEGK	L			3	744: Scan 2932 (rt=13.7324) [E:\Data\EOT16-3300_Kumar_r_45918_1.raw]	14430887	611	1		0	1.8	1.8	K.AYYEGK.L	NP_971202.1	histidine ammonia-lyase [Treponema denticola ATCC 35405]	K.AYYEGK.L	13.7324	1
310125928	1	1	741.4386	1480.8626	2	1480.8613	0.0012	59	73	0	80.47	0	13	9.00E-09	K	IITIGGIHGVVSSTK	E			17	3191: Scan 6136 (rt=24.847) [E:\Data\EOT16-3300_Kumar_r_45918_1.raw]	14430823	4894	1		0	0.8	0.8	K.IITIGGIHGVVSSTK.E	NP_971295.1	preprotein translocase subunit YajC [Treponema denticola ATCC 35405]	K.IITIGGIHGVVSSTK.E	24.847	1
310125927	1	1	659.8252	1317.6358	2	1317.6347	0.0012	81	91	1	41.6	0	13	0.000069	K	VDDNCKIEINR	S			8	1184: Scan 3502 (rt=15.7232) [E:\Data\EOT16-3300_Kumar_r_45918_1.raw]	14430823	3834	1		0	0.9	0.9	K.VDDNCKIEINR.S	NP_971295.1	preprotein translocase subunit YajC [Treponema denticola ATCC 35405]	K.VDDNCKIEINR.S	15.7232	1
310125929	1	1	494.6289	1480.8648	3	1480.8613	0.0035	59	73	0	37.49	0	13	0.00018	K	IITIGGIHGVVSSTK	E			12	3189: Scan 6134 (rt=24.8399) [E:\Data\EOT16-3300_Kumar_r_45918_1.raw]	14430823	4895	1		0	2.4	2.4	K.IITIGGIHGVVSSTK.E	NP_971295.1	preprotein translocase subunit YajC [Treponema denticola ATCC 35405]	K.IITIGGIHGVVSSTK.E	24.8399	1
310125926	1	1	372.7327	743.4508	2	743.4541	-0.0033	92	99	0	30.02	0	17	0.0028	R	SAVGAVLK	D			6	1273: Scan 3622 (rt=16.1473) [E:\Data\EOT16-3300_Kumar_r_45918_1.raw]	14430823	703	1		0	-4.4	-4.4	R.SAVGAVLK.D	NP_971295.1	preprotein translocase subunit YajC [Treponema denticola ATCC 35405]	R.SAVGAVLK.D	16.1473	1
310126011	1	1	649.3178	1296.6211	2	1296.6179	0.0032	356	365	0	49.28	0	13	0.000012	R	FDFFYNLFGK	T			14	7155: Scan 11387 (rt=44.0965) [E:\Data\EOT16-3300_Kumar_r_45918_1.raw]	14430852	3760	1		0	2.5	2.5	R.FDFFYNLFGK.T	NP_971300.1	hypothetical protein TDE0688 [Treponema denticola ATCC 35405]	R.FDFFYNLFGK.T	44.0965	1
310126012	1	1	748.8616	1495.7087	2	1495.6984	0.0103	203	216	0	1.61	0	13	0.69	K	FGFDFGTGLSASYK	L			3	4884: Scan 8350 (rt=32.7825) [E:\Data\EOT16-3300_Kumar_r_45918_1.raw]	14430852	4974	1		0	6.9	6.9	K.FGFDFGTGLSASYK.L	NP_971300.1	hypothetical protein TDE0688 [Treponema denticola ATCC 35405]	K.FGFDFGTGLSASYK.L	32.7825	1
310126080	2	0	622.3546	1242.6946	2	1242.7044	-0.0098	192	202	1	20.59	0	13	0.0087	K	QQSRINISLGK	K			5	664: Scan 2829 (rt=13.3685) [E:\Data\EOT16-3300_Kumar_r_45918_1.raw]	14430877	3535	1		0	-7.9	-7.9	K.QQSRINISLGK.K	NP_971317.1	hypothetical protein TDE0705 [Treponema denticola ATCC 35405]	K.QQSRINISLGK.K	13.3685	1
310126078	2	1	457.7798	913.545	2	913.5385	0.0065	267	273	1	6.69	0	13	0.21	R	FEHIIKK	S			3	156: Scan 1896 (rt=9.18547) [E:\Data\EOT16-3300_Kumar_r_45918_1.raw]	14430877	1739	1		0	7.1	7.1	R.FEHIIKK.S	NP_971317.1	hypothetical protein TDE0705 [Treponema denticola ATCC 35405]	R.FEHIIKK.S	9.18547	1
310126079	1	1	305.5225	913.5456	3	913.5385	0.0071	267	273	1	3.89	0	13	0.41	R	FEHIIKK	S			4	155: Scan 1895 (rt=9.18209) [E:\Data\EOT16-3300_Kumar_r_45918_1.raw]	14430877	1740	1		0	7.8	7.8	R.FEHIIKK.S	NP_971317.1	hypothetical protein TDE0705 [Treponema denticola ATCC 35405]	R.FEHIIKK.S	9.18209	1
310126068	1	1	651.8616	1301.7087	2	1301.7078	0.0009	25	35	1	25.65	0	14	0.0037	R	SLIDKIEEEVK	L			5	5928: Scan 9677 (rt=37.5713) [E:\Data\EOT16-3300_Kumar_r_45918_1.raw]	14430872	3778	1		0	0.7	0.7	R.SLIDKIEEEVK.L	NP_971318.1	adenine-specific DNA modification methyltransferase [Treponema denticola ATCC 35405]	R.SLIDKIEEEVK.L	37.5713	1
310126067	1	1	1105.5724	1104.5651	1	1104.5662	-0.0011	102	111	0	10.2	0	15	0.15	R	DEIISSSLNK	K			4	5381: Scan 8976 (rt=35.0016) [E:\Data\EOT16-3300_Kumar_r_45918_1.raw]	14430872	2870	1		0	-1	-1	R.DEIISSSLNK.K	NP_971318.1	adenine-specific DNA modification methyltransferase [Treponema denticola ATCC 35405]	R.DEIISSSLNK.K	35.0016	1
310126167	2	0	330.6949	659.3752	2	659.3714	0.0037	84	88	1	18.82	0	13	0.014	R	SERLR	E			3	683: Scan 2859 (rt=13.4704) [E:\Data\EOT16-3300_Kumar_r_45918_1.raw]	14430905	270	1		0	5.6	5.6	R.SERLR.E	NP_971326.1	capsular polysaccharide biosynthesis protein [Treponema denticola ATCC 35405]	R.SERLR.E	13.4704	1
310126169	2	1	536.3236	1070.6326	2	1070.6335	-0.0009	299	308	0	5.1	0	13	0.31	K	LVLQAAETVK	E			3	2272: Scan 4944 (rt=20.7428) [E:\Data\EOT16-3300_Kumar_r_45918_1.raw]	14430905	2709	1		0	-0.8	-0.8	K.LVLQAAETVK.E	NP_971326.1	capsular polysaccharide biosynthesis protein [Treponema denticola ATCC 35405]	K.LVLQAAETVK.E	20.7428	1
310126168	5	1	774.4349	773.4277	1	773.4218	0.0059	1	6	1	3.31	0	16	1	-	MNRPIK	Q	Oxidation (M)	0.100000.0	3	1247: Scan 3586 (rt=16.0218) [E:\Data\EOT16-3300_Kumar_r_45918_1.raw]	14430905	887	1		0	7.6	7.6	-.MNRPIK.Q + Oxidation (M)	NP_971326.1	capsular polysaccharide biosynthesis protein [Treponema denticola ATCC 35405]	-.MNRPIK.Q + Oxidation (M)	16.0218	1
310126240	1	1	500.7878	999.5609	2	999.56	0.0009	158	166	0	16.49	0	13	0.022	K	ILSVSEPQK	K			3	1547: Scan 3981 (rt=17.4179) [E:\Data\EOT16-3300_Kumar_r_45918_1.raw]	14430932	2282	1		0	0.9	0.9	K.ILSVSEPQK.K	NP_971342.1	hypothetical protein TDE0730 [Treponema denticola ATCC 35405]	K.ILSVSEPQK.K	17.4179	1
310126241	3	1	1000.5688	999.5615	1	999.56	0.0015	158	166	0	4.1	0	13	0.47	K	ILSVSEPQK	K			3	1552: Scan 3986 (rt=17.4344) [E:\Data\EOT16-3300_Kumar_r_45918_1.raw]	14430932	2283	1		0	1.5	1.5	K.ILSVSEPQK.K	NP_971342.1	hypothetical protein TDE0730 [Treponema denticola ATCC 35405]	K.ILSVSEPQK.K	17.4344	1
310126347	1	1	809.9143	1617.8141	2	1617.8185	-0.0044	234	248	2	13.91	0	13	0.043	K	KSANKTTFASAFMSK	D			7	2739: Scan 5544 (rt=22.8286) [E:\Data\EOT16-3300_Kumar_r_45918_1.raw]	14430966	5312	1		0	-2.7	-2.7	K.KSANKTTFASAFMSK.D	NP_971359.1	iron compound ABC transporter periplasmic iron compound-binding protein [Treponema denticola ATCC 35405]	K.KSANKTTFASAFMSK.D	22.8286	1
310126349	1	1	817.9142	1633.8139	2	1633.8134	0.0006	234	248	2	10.57	0	13	0.088	K	KSANKTTFASAFMSK	D	Oxidation (M)	0.000000000000100.0	4	2026: Scan 4594 (rt=19.5608) [E:\Data\EOT16-3300_Kumar_r_45918_1.raw]	14430966	5351	1		0	0.4	0.4	K.KSANKTTFASAFMSK.D + Oxidation (M)	NP_971359.1	iron compound ABC transporter periplasmic iron compound-binding protein [Treponema denticola ATCC 35405]	K.KSANKTTFASAFMSK.D + Oxidation (M)	19.5608	1
310126346	1	1	950.5296	949.5224	1	949.5307	-0.0083	263	270	0	3.77	0	13	0.44	K	MFEILGIK	Y			3	2436: Scan 5167 (rt=21.5269) [E:\Data\EOT16-3300_Kumar_r_45918_1.raw]	14430966	1949	1		0	-8.7	-8.7	K.MFEILGIK.Y	NP_971359.1	iron compound ABC transporter periplasmic iron compound-binding protein [Treponema denticola ATCC 35405]	K.MFEILGIK.Y	21.5269	1
310126348	1	1	540.2797	1617.8174	3	1617.8185	-0.0011	234	248	2	0.97	0	13	0.92	K	KSANKTTFASAFMSK	D			5	2563: Scan 5333 (rt=22.0954) [E:\Data\EOT16-3300_Kumar_r_45918_1.raw]	14430966	5314	1		0	-0.7	-0.7	K.KSANKTTFASAFMSK.D	NP_971359.1	iron compound ABC transporter periplasmic iron compound-binding protein [Treponema denticola ATCC 35405]	K.KSANKTTFASAFMSK.D	22.0954	1
310126013	1	1	579.8083	1157.602	2	1157.604	-0.002	202	210	1	48.38	0	13	0.000015	K	RIEELQNEK	S			13	251: Scan 2013 (rt=9.61304) [E:\Data\EOT16-3300_Kumar_r_45918_1.raw]	14430853	3156	1		0	-1.7	-1.7	K.RIEELQNEK.S	NP_971364.1	hypothetical protein TDE0753 [Treponema denticola ATCC 35405]	K.RIEELQNEK.S	9.61304	1
310125722	1	1	760.3816	1518.7487	2	1518.7467	0.002	182	196	0	105.16	0	13	3.00E-11	K	VGAVEDVAWNGFGAK	L			12	4025: Scan 7229 (rt=28.7348) [E:\Data\EOT16-3300_Kumar_r_45918_1.raw]	14430800	5036	1		0	1.3	1.3	K.VGAVEDVAWNGFGAK.L	NP_971372.1	protease complex-associated polypeptide [Treponema denticola ATCC 35405]	K.VGAVEDVAWNGFGAK.L	28.7348	1
310125724	1	1	1169.5567	2337.0988	2	2337.0972	0.0016	151	172	0	90.52	0	13	8.90E-10	K	VTIENASGVDITDNYDIGNAEK	K			12	3532: Scan 6595 (rt=26.4789) [E:\Data\EOT16-3300_Kumar_r_45918_1.raw]	14430800	7036	1		0	0.7	0.7	K.VTIENASGVDITDNYDIGNAEK.K	NP_971372.1	protease complex-associated polypeptide [Treponema denticola ATCC 35405]	K.VTIENASGVDITDNYDIGNAEK.K	26.4789	1
310125719	1	1	688.371	1374.7275	2	1374.7255	0.0019	267	280	0	84.44	0	14	5.00E-09	K	TSAAAPLSNAIFGR	V			11	4094: Scan 7309 (rt=29.0258) [E:\Data\EOT16-3300_Kumar_r_45918_1.raw]	14430800	4195	1		0	1.4	1.4	K.TSAAAPLSNAIFGR.V	NP_971372.1	protease complex-associated polypeptide [Treponema denticola ATCC 35405]	K.TSAAAPLSNAIFGR.V	29.0258	1
310125725	1	1	1131.2569	3390.7489	3	3390.746	0.0028	485	518	1	80.04	0	13	9.90E-09	R	YVFDGVTVGIGGGSTTGPDLLIDTIGFAPGNKPR	R			19	6707: Scan 10765 (rt=41.713) [E:\Data\EOT16-3300_Kumar_r_45918_1.raw]	14430800	8997	1		0	0.8	0.8	R.YVFDGVTVGIGGGSTTGPDLLIDTIGFAPGNKPR.R	NP_971372.1	protease complex-associated polypeptide [Treponema denticola ATCC 35405]	R.YVFDGVTVGIGGGSTTGPDLLIDTIGFAPGNKPR.R	41.713	1
310125720	1	1	702.8792	1403.7438	2	1403.7409	0.0029	354	365	2	68.74	0	15	2.30E-07	R	EKDIGEFKPVSR	T			7	1007: Scan 3261 (rt=14.8755) [E:\Data\EOT16-3300_Kumar_r_45918_1.raw]	14430800	4372	1		0	2.1	2.1	R.EKDIGEFKPVSR.T	NP_971372.1	protease complex-associated polypeptide [Treponema denticola ATCC 35405]	R.EKDIGEFKPVSR.T	14.8755	1
310125713	1	1	525.7765	1049.5384	2	1049.5393	-0.0009	65	74	0	65.34	0	13	3.40E-07	K	LVVFDSADGK	Q			8	2434: Scan 5165 (rt=21.5215) [E:\Data\EOT16-3300_Kumar_r_45918_1.raw]	14430800	2578	1		0	-0.9	-0.9	K.LVVFDSADGK.Q	NP_971372.1	protease complex-associated polypeptide [Treponema denticola ATCC 35405]	K.LVVFDSADGK.Q	21.5215	1
310125714	1	1	1050.5474	1049.5401	1	1049.5393	0.0008	65	74	0	59.28	0	14	0.0000017	K	LVVFDSADGK	Q			10	2439: Scan 5170 (rt=21.5367) [E:\Data\EOT16-3300_Kumar_r_45918_1.raw]	14430800	2579	1		0	0.8	0.8	K.LVVFDSADGK.Q	NP_971372.1	protease complex-associated polypeptide [Treponema denticola ATCC 35405]	K.LVVFDSADGK.Q	21.5367	1
310125715	1	1	527.8035	1053.5924	2	1053.5931	-0.0007	75	83	0	51.92	0	13	0.0000064	K	QVTNQLPVR	K			6	1263: Scan 3608 (rt=16.0982) [E:\Data\EOT16-3300_Kumar_r_45918_1.raw]	14430800	2610	1		0	-0.7	-0.7	K.QVTNQLPVR.K	NP_971372.1	protease complex-associated polypeptide [Treponema denticola ATCC 35405]	K.QVTNQLPVR.K	16.0982	1
310125712	1	1	477.769	953.5235	2	953.5222	0.0013	97	104	0	48.81	0	13	0.000013	K	YDFVLLGK	K			6	4590: Scan 7950 (rt=31.329) [E:\Data\EOT16-3300_Kumar_r_45918_1.raw]	14430800	1962	1		0	1.4	1.4	K.YDFVLLGK.K	NP_971372.1	protease complex-associated polypeptide [Treponema denticola ATCC 35405]	K.YDFVLLGK.K	31.329	1
310125723	1	1	780.0397	2337.0972	3	2337.0972	0	151	172	0	39.8	0	13	0.0001	K	VTIENASGVDITDNYDIGNAEK	K			16	3536: Scan 6599 (rt=26.4932) [E:\Data\EOT16-3300_Kumar_r_45918_1.raw]	14430800	7035	1		0	0	0	K.VTIENASGVDITDNYDIGNAEK.K	NP_971372.1	protease complex-associated polypeptide [Treponema denticola ATCC 35405]	K.VTIENASGVDITDNYDIGNAEK.K	26.4932	1
310125716	1	1	550.8034	1099.5923	2	1099.5914	0.0009	173	181	1	39.3	0	13	0.00012	K	KVYVEFTSK	V			9	1516: Scan 3941 (rt=17.2731) [E:\Data\EOT16-3300_Kumar_r_45918_1.raw]	14430800	2853	1		0	0.8	0.8	K.KVYVEFTSK.V	NP_971372.1	protease complex-associated polypeptide [Treponema denticola ATCC 35405]	K.KVYVEFTSK.V	17.2731	1
310125721	1	1	468.9221	1403.7444	3	1403.7409	0.0035	354	365	2	35.77	0	15	0.00045	R	EKDIGEFKPVSR	T			12	1008: Scan 3262 (rt=14.8791) [E:\Data\EOT16-3300_Kumar_r_45918_1.raw]	14430800	4373	1		0	2.5	2.5	R.EKDIGEFKPVSR.T	NP_971372.1	protease complex-associated polypeptide [Treponema denticola ATCC 35405]	R.EKDIGEFKPVSR.T	14.8791	1
310125717	1	1	591.8513	1181.688	2	1181.688	0	75	84	1	25.19	0	13	0.003	K	QVTNQLPVRK	G			6	574: Scan 2717 (rt=12.9654) [E:\Data\EOT16-3300_Kumar_r_45918_1.raw]	14430800	3252	1		0	0	0	K.QVTNQLPVRK.G	NP_971372.1	protease complex-associated polypeptide [Treponema denticola ATCC 35405]	K.QVTNQLPVRK.G	12.9654	1
310125708	1	1	350.6922	699.3699	2	699.3704	-0.0005	519	523	1	20.92	0	13	0.0081	R	RFSYK	Q			4	226: Scan 1980 (rt=9.49444) [E:\Data\EOT16-3300_Kumar_r_45918_1.raw]	14430800	459	1		0	-0.7	-0.7	R.RFSYK.Q	NP_971372.1	protease complex-associated polypeptide [Treponema denticola ATCC 35405]	R.RFSYK.Q	9.49444	1
310125710	1	1	755.3974	754.3901	1	754.3902	0	634	639	0	20.15	0	13	0.0097	R	FTFVIE	-			4	5437: Scan 9043 (rt=35.2528) [E:\Data\EOT16-3300_Kumar_r_45918_1.raw]	14430800	763	1		0	0	0	R.FTFVIE.-	NP_971372.1	protease complex-associated polypeptide [Treponema denticola ATCC 35405]	R.FTFVIE.-	35.2528	1
310125711	1	1	458.7353	915.456	2	915.4563	-0.0002	366	372	1	17.9	0	13	0.016	R	THYDRPK	T			4	136: Scan 1867 (rt=9.07575) [E:\Data\EOT16-3300_Kumar_r_45918_1.raw]	14430800	1753	1		0	-0.2	-0.2	R.THYDRPK.T	NP_971372.1	protease complex-associated polypeptide [Treponema denticola ATCC 35405]	R.THYDRPK.T	9.07575	1
310125709	2	1	700.3779	699.3707	1	699.3704	0.0003	519	523	1	11.58	0	13	0.07	R	RFSYK	Q			5	229: Scan 1983 (rt=9.505) [E:\Data\EOT16-3300_Kumar_r_45918_1.raw]	14430800	460	1		0	0.4	0.4	R.RFSYK.Q	NP_971372.1	protease complex-associated polypeptide [Treponema denticola ATCC 35405]	R.RFSYK.Q	9.505	1
310125718	1	1	602.8051	1203.5956	2	1203.5845	0.0111	419	428	0	8.9	0	13	0.14	K	VMEAFTYSLK	A	Oxidation (M)	0.0100000000.0	10	3216: Scan 6171 (rt=24.9738) [E:\Data\EOT16-3300_Kumar_r_45918_1.raw]	14430800	3330	1		0	9.2	9.2	K.VMEAFTYSLK.A + Oxidation (M)	NP_971372.1	protease complex-associated polypeptide [Treponema denticola ATCC 35405]	K.VMEAFTYSLK.A + Oxidation (M)	24.9738	1
310126286	1	0	334.538	1000.5923	3	1000.5957	-0.0034	34	41	0	15.09	0	13	0.034	K	WEIISILK	S			7	277: Scan 2045 (rt=9.74051) [E:\Data\EOT16-3300_Kumar_r_45918_1.raw]	14430950	2294	1		0	-3.4	-3.4	K.WEIISILK.S	NP_971391.1	30S ribosomal protein S8 [Treponema denticola ATCC 35405]	K.WEIISILK.S	9.74051	1
310126204	2	0	409.2308	816.447	2	816.4453	0.0017	476	482	1	17.72	0	15	0.028	K	EASNRLK	E			4	564: Scan 2706 (rt=12.9248) [E:\Data\EOT16-3300_Kumar_r_45918_1.raw]	14430915	1099	1		0	2.1	2.1	K.EASNRLK.E	NP_971438.1	tRNA uridine 5-carboxymethylaminomethyl modification protein GidA [Treponema denticola ATCC 35405]	K.EASNRLK.E	12.9248	1
310126203	2	1	382.7249	763.4352	2	763.4341	0.0011	199	205	1	6.89	0	14	0.28	K	KGFTVGR	L			3	682: Scan 2858 (rt=13.467) [E:\Data\EOT16-3300_Kumar_r_45918_1.raw]	14430915	830	1		0	1.4	1.4	K.KGFTVGR.L	NP_971438.1	tRNA uridine 5-carboxymethylaminomethyl modification protein GidA [Treponema denticola ATCC 35405]	K.KGFTVGR.L	13.467	1
310126206	1	1	638.6232	4463.3114	7	4463.2907	0.0207	2	44	2	0.24	0	13	0.95	M	YRFSDYDVIVVGAGHAGIEAALASARMGEAVLLITQTLDSAGR	L			5	153: Scan 1888 (rt=9.15538) [E:\Data\EOT16-3300_Kumar_r_45918_1.raw]	14430915	9205	1		0	4.6	4.6	M.YRFSDYDVIVVGAGHAGIEAALASARMGEAVLLITQTLDSAGR.L	NP_971438.1	tRNA uridine 5-carboxymethylaminomethyl modification protein GidA [Treponema denticola ATCC 35405]	M.YRFSDYDVIVVGAGHAGIEAALASARMGEAVLLITQTLDSAGR.L	9.15538	1
310126205	1	1	652.8163	1303.618	2	1303.6309	-0.0129	235	245	0	0.04	0	13	0.99	R	PFSFSNAEIHR	P			3	8410: Scan 13224 (rt=51.0794) [E:\Data\EOT16-3300_Kumar_r_45918_1.raw]	14430915	3786	1		0	-9.9	-9.9	R.PFSFSNAEIHR.P	NP_971438.1	tRNA uridine 5-carboxymethylaminomethyl modification protein GidA [Treponema denticola ATCC 35405]	R.PFSFSNAEIHR.P	51.0794	1
310126157	1	1	405.225	808.4355	2	808.4331	0.0024	239	245	0	19.21	0	13	0.012	K	IFSSIDK	I			4	1140: Scan 3444 (rt=15.5178) [E:\Data\EOT16-3300_Kumar_r_45918_1.raw]	14430901	1038	1		0	3	3	K.IFSSIDK.I	NP_971467.1	lipoprotein [Treponema denticola ATCC 35405]	K.IFSSIDK.I	15.5178	1
310126156	1	1	809.4416	808.4343	1	808.4331	0.0013	239	245	0	9.46	0	14	0.15	K	IFSSIDK	I			5	1136: Scan 3439 (rt=15.5011) [E:\Data\EOT16-3300_Kumar_r_45918_1.raw]	14430901	1037	1		0	1.6	1.6	K.IFSSIDK.I	NP_971467.1	lipoprotein [Treponema denticola ATCC 35405]	K.IFSSIDK.I	15.5011	1
310126160	1	1	976.4949	975.4876	1	975.4873	0.0004	22	29	0	7.06	0	13	0.2	R	ETSLELER	E			2	3368: Scan 6381 (rt=25.7184) [E:\Data\EOT16-3300_Kumar_r_45918_1.raw]	14430901	2101	1		0	0.4	0.4	R.ETSLELER.E	NP_971467.1	lipoprotein [Treponema denticola ATCC 35405]	R.ETSLELER.E	25.7184	1
310126158	2	0	481.2586	960.5026	2	960.495	0.0076	56	63	0	6.97	0	13	0.2	R	PDTQILMK	E	Oxidation (M)	0.00000010.0	6	1519: Scan 3946 (rt=17.2894) [E:\Data\EOT16-3300_Kumar_r_45918_1.raw]	14430901	1989	1		0	7.9	7.9	R.PDTQILMK.E + Oxidation (M)	NP_971467.1	lipoprotein [Treponema denticola ATCC 35405]	R.PDTQILMK.E + Oxidation (M)	17.2894	1
310126159	2	1	488.7502	975.4858	2	975.4873	-0.0015	22	29	0	6.96	0	13	0.2	R	ETSLELER	E			4	1199: Sum of 2 scans in range 3521 (rt=15.79) to 3609 (rt=16.1016) [E:\Data\EOT16-3300_Kumar_r_45918_1.raw]	14430901	2098	1		0	-1.5	-1.5	R.ETSLELER.E	NP_971467.1	lipoprotein [Treponema denticola ATCC 35405]	R.ETSLELER.E	15.9458	1
310126354	1	0	657.4012	656.3939	1	656.3969	-0.003	103	108	0	13.41	0	13	0.046	R	ALANLR	L			4	2485: Scan 5234 (rt=21.7459) [E:\Data\EOT16-3300_Kumar_r_45918_1.raw]	14430969	258	1		0	-4.6	-4.6	R.ALANLR.L	NP_971468.1	hypothetical protein TDE0858 [Treponema denticola ATCC 35405]	R.ALANLR.L	21.7459	1
310126355	2	0	928.4581	927.4509	1	927.445	0.0058	96	102	0	3.2	0	13	0.5	K	SFIYQDR	A			2	2733: Scan 5537 (rt=22.8062) [E:\Data\EOT16-3300_Kumar_r_45918_1.raw]	14430969	1819	1		0	6.3	6.3	K.SFIYQDR.A	NP_971468.1	hypothetical protein TDE0858 [Treponema denticola ATCC 35405]	K.SFIYQDR.A	22.8062	1
310126162	1	0	322.1925	642.3703	2	642.3701	0.0003	129	134	1	19.14	0	13	0.012	K	KDVPGK	P			3	2046: Scan 4622 (rt=19.6547) [E:\Data\EOT16-3300_Kumar_r_45918_1.raw]	14430903	195	1		0	0.5	0.5	K.KDVPGK.P	NP_971484.1	transcriptional regulator [Treponema denticola ATCC 35405]	K.KDVPGK.P	19.6547	1
310126164	9	1	959.5344	958.5271	1	958.5308	-0.0037	75	82	2	1.19	0	13	0.95	K	KNEGRLSR	A			2	2714: Scan 5513 (rt=22.7302) [E:\Data\EOT16-3300_Kumar_r_45918_1.raw]	14430903	1982	1		0	-3.9	-3.9	K.KNEGRLSR.A	NP_971484.1	transcriptional regulator [Treponema denticola ATCC 35405]	K.KNEGRLSR.A	22.7302	1
310126163	3	0	920.4862	919.479	1	919.4875	-0.0086	165	171	1	0.38	0	14	1.2	R	ERFELAR	-			2	3866: Scan 7026 (rt=28.0151) [E:\Data\EOT16-3300_Kumar_r_45918_1.raw]	14430903	1770	1		0	-9.4	-9.4	R.ERFELAR.-	NP_971484.1	transcriptional regulator [Treponema denticola ATCC 35405]	R.ERFELAR.-	28.0151	1
310126155	2	0	454.7403	907.466	2	907.4651	0.0009	227	233	1	19.43	0	13	0.011	K	IEKEFDK	F			9	1625: Scan 4078 (rt=17.7638) [E:\Data\EOT16-3300_Kumar_r_45918_1.raw]	14430900	1684	1		0	1	1	K.IEKEFDK.F	NP_971531.1	ABC transporter ATP-binding protein/permease [Treponema denticola ATCC 35405]	K.IEKEFDK.F	17.7638	1
310126154	4	1	454.2299	906.4453	2	906.448	-0.0027	447	454	1	3.89	0	13	0.41	R	ESCEKALK	A			2	1003: Scan 3256 (rt=14.8559) [E:\Data\EOT16-3300_Kumar_r_45918_1.raw]	14430900	1661	1		0	-3	-3	R.ESCEKALK.A	NP_971531.1	ABC transporter ATP-binding protein/permease [Treponema denticola ATCC 35405]	R.ESCEKALK.A	14.8559	1
310126345	1	1	445.7279	889.4412	2	889.4393	0.002	287	294	0	14.17	0	13	0.044	K	EGEEISVK	L			9	1571: Scan 4009 (rt=17.5165) [E:\Data\EOT16-3300_Kumar_r_45918_1.raw]	14430965	1540	1		0	2.2	2.2	K.EGEEISVK.L	NP_971557.1	translation elongation factor G [Treponema denticola ATCC 35405]	K.EGEEISVK.L	17.5165	1
310126006	1	1	626.8064	1251.5983	2	1251.6095	-0.0112	538	548	0	52.12	0	13	0.0000074	K	LSSGIDYQNQK	I			8	824: Sum of 2 scans in range 3028 (rt=14.0744) to 3096 (rt=14.3181) [E:\Data\EOT16-3300_Kumar_r_45918_1.raw]	14430850	3567	1		0	-8.9	-8.9	K.LSSGIDYQNQK.I	NP_971574.1	hypothetical protein TDE0964 [Treponema denticola ATCC 35405]	K.LSSGIDYQNQK.I	14.19625	1
310126007	1	1	628.3026	1254.5906	2	1254.5802	0.0104	758	768	0	0.11	0	13	0.97	K	SLIDMYSPGEK	N	Oxidation (M)	0.00001000000.0	4	274: Scan 2041 (rt=9.72324) [E:\Data\EOT16-3300_Kumar_r_45918_1.raw]	14430850	3607	1		0	8.3	8.3	K.SLIDMYSPGEK.N + Oxidation (M)	NP_971574.1	hypothetical protein TDE0964 [Treponema denticola ATCC 35405]	K.SLIDMYSPGEK.N + Oxidation (M)	9.72324	1
310126251	1	1	950.4751	949.4678	1	949.4756	-0.0079	153	160	0	16.23	0	13	0.025	R	EVYSDPLK	D			3	4787: Scan 8223 (rt=32.3197) [E:\Data\EOT16-3300_Kumar_r_45918_1.raw]	14430936	1948	1		0	-8.3	-8.3	R.EVYSDPLK.D	NP_971583.1	DNA repair protein RadC [Treponema denticola ATCC 35405]	R.EVYSDPLK.D	32.3197	1
310126260	1	1	637.3299	636.3226	1	636.3231	-0.0005	365	369	0	14.93	0	13	0.037	K	SFDIR	E			2	2451: Scan 5185 (rt=21.5831) [E:\Data\EOT16-3300_Kumar_r_45918_1.raw]	14430941	173	1		0	-0.8	-0.8	K.SFDIR.E	NP_971589.1	penicillin binding protein [Treponema denticola ATCC 35405]	K.SFDIR.E	21.5831	1
310126261	2	0	650.3521	649.3449	1	649.3435	0.0013	286	290	0	14.56	0	16	0.077	K	DFQIK	P			2	934: Scan 3166 (rt=14.5615) [E:\Data\EOT16-3300_Kumar_r_45918_1.raw]	14430941	227	1		0	2	2	K.DFQIK.P	NP_971589.1	penicillin binding protein [Treponema denticola ATCC 35405]	K.DFQIK.P	14.5615	1
310126262	5	0	325.6798	649.3451	2	649.3435	0.0016	286	290	0	10.59	0	16	0.19	K	DFQIK	P			3	936: Scan 3168 (rt=14.5658) [E:\Data\EOT16-3300_Kumar_r_45918_1.raw]	14430941	228	1		0	2.5	2.5	K.DFQIK.P	NP_971589.1	penicillin binding protein [Treponema denticola ATCC 35405]	K.DFQIK.P	14.5658	1
310126263	6	1	437.7434	873.4723	2	873.4668	0.0055	348	354	1	2.23	0	15	1.1	K	REQNSIK	L			3	741: Scan 2929 (rt=13.7221) [E:\Data\EOT16-3300_Kumar_r_45918_1.raw]	14430941	1411	1		0	6.3	6.3	K.REQNSIK.L	NP_971589.1	penicillin binding protein [Treponema denticola ATCC 35405]	K.REQNSIK.L	13.7221	1
310126264	1	1	517.2679	1032.5213	2	1032.5274	-0.0061	299	307	1	2.04	0	13	0.63	K	KIEGCDGLK	T	Propionamide (C)	0.000020000.0	5	513: Scan 2640 (rt=12.6843) [E:\Data\EOT16-3300_Kumar_r_45918_1.raw]	14430941	2491	1		0	-5.9	-5.9	K.KIEGCDGLK.T + Propionamide (C)	NP_971589.1	penicillin binding protein [Treponema denticola ATCC 35405]	K.KIEGCDGLK.T + Propionamide (C)	12.6843	1
310125481	1	1	862.0745	2583.2017	3	2583.2025	-0.0008	373	394	0	113.18	0	13	4.80E-12	R	TAMYYAFDIQGMIDNILQGEYK	R			24	7858: Scan 12384 (rt=47.8937) [E:\Data\EOT16-3300_Kumar_r_45918_1.raw]	14430791	7807	1		0	-0.3	-0.3	R.TAMYYAFDIQGMIDNILQGEYK.R	NP_971594.1	oligopeptide/dipeptide ABC transporter periplasmic peptide-binding protein [Treponema denticola ATCC 35405]	R.TAMYYAFDIQGMIDNILQGEYK.R	47.8937	1
310125472	1	1	949.0199	1896.0251	2	1896.0179	0.0073	476	492	0	110.31	0	13	1.10E-11	K	AGVEIVLNLMEQGWIPK	V			11	7641: Scan 12070 (rt=46.7254) [E:\Data\EOT16-3300_Kumar_r_45918_1.raw]	14430791	5894	1		0	3.9	3.9	K.AGVEIVLNLMEQGWIPK.V	NP_971594.1	oligopeptide/dipeptide ABC transporter periplasmic peptide-binding protein [Treponema denticola ATCC 35405]	K.AGVEIVLNLMEQGWIPK.V	46.7254	1
310125467	1	1	916.4643	1830.9141	2	1830.9152	-0.0011	217	231	1	105.8	0	14	3.70E-11	K	YELIDNTNFVAYNKK	F			11	3412: Scan 6436 (rt=25.9144) [E:\Data\EOT16-3300_Kumar_r_45918_1.raw]	14430791	5703	1		0	-0.6	-0.6	K.YELIDNTNFVAYNKK.F	NP_971594.1	oligopeptide/dipeptide ABC transporter periplasmic peptide-binding protein [Treponema denticola ATCC 35405]	K.YELIDNTNFVAYNKK.F	25.9144	1
310125479	1	1	828.0564	2481.1473	3	2481.1461	0.0012	396	416	0	104.49	0	13	3.60E-11	R	YHNIGIGQEWAGYNFNDNTIR	K			19	4301: Scan 7581 (rt=30.0104) [E:\Data\EOT16-3300_Kumar_r_45918_1.raw]	14430791	7389	1		0	0.5	0.5	R.YHNIGIGQEWAGYNFNDNTIR.K	NP_971594.1	oligopeptide/dipeptide ABC transporter periplasmic peptide-binding protein [Treponema denticola ATCC 35405]	R.YHNIGIGQEWAGYNFNDNTIR.K	30.0104	1
310125475	1	1	1105.0423	2208.07	2	2208.0739	-0.0038	451	470	0	103.04	0	13	6.20E-11	R	ASFELLYGGATSNEQFAYLK	E			24	5555: Scan 9184 (rt=35.7509) [E:\Data\EOT16-3300_Kumar_r_45918_1.raw]	14430791	6667	1		0	-1.7	-1.7	R.ASFELLYGGATSNEQFAYLK.E	NP_971594.1	oligopeptide/dipeptide ABC transporter periplasmic peptide-binding protein [Treponema denticola ATCC 35405]	R.ASFELLYGGATSNEQFAYLK.E	35.7509	1
310125470	1	1	918.438	1834.8615	2	1834.8598	0.0017	87	102	0	97.26	0	13	1.90E-10	K	GGTLHLNESQFAENYR	F			19	2584: Scan 5357 (rt=22.174) [E:\Data\EOT16-3300_Kumar_r_45918_1.raw]	14430791	5708	1		0	0.9	0.9	K.GGTLHLNESQFAENYR.F	NP_971594.1	oligopeptide/dipeptide ABC transporter periplasmic peptide-binding protein [Treponema denticola ATCC 35405]	K.GGTLHLNESQFAENYR.F	22.174	1
310125483	1	1	882.1042	2643.2908	3	2643.2891	0.0017	62	85	0	94.62	0	13	3.60E-10	K	VEGLPEEVVWLTANMPDFGSPQTK	K			19	7233: Scan 11502 (rt=44.5448) [E:\Data\EOT16-3300_Kumar_r_45918_1.raw]	14430791	8104	1		0	0.6	0.6	K.VEGLPEEVVWLTANMPDFGSPQTK.K	NP_971594.1	oligopeptide/dipeptide ABC transporter periplasmic peptide-binding protein [Treponema denticola ATCC 35405]	K.VEGLPEEVVWLTANMPDFGSPQTK.K	44.5448	1
310125466	1	1	875.9319	1749.8493	2	1749.8461	0.0032	299	313	1	94.23	0	13	3.80E-10	K	TITGGTDVEKEYFYK	G			10	2543: Scan 5312 (rt=22.0237) [E:\Data\EOT16-3300_Kumar_r_45918_1.raw]	14430791	5535	1		0	1.8	1.8	K.TITGGTDVEKEYFYK.G	NP_971594.1	oligopeptide/dipeptide ABC transporter periplasmic peptide-binding protein [Treponema denticola ATCC 35405]	K.TITGGTDVEKEYFYK.G	22.0237	1
310125465	1	1	852.4177	1702.8208	2	1702.8202	0.0006	217	230	0	87.64	0	13	1.70E-09	K	YELIDNTNFVAYNK	K			9	4010: Scan 7213 (rt=28.6799) [E:\Data\EOT16-3300_Kumar_r_45918_1.raw]	14430791	5489	1		0	0.4	0.4	K.YELIDNTNFVAYNK.K	NP_971594.1	oligopeptide/dipeptide ABC transporter periplasmic peptide-binding protein [Treponema denticola ATCC 35405]	K.YELIDNTNFVAYNK.K	28.6799	1
310125473	1	1	655.3253	1962.9541	3	1962.9548	-0.0007	86	102	1	80.85	0	13	8.20E-09	K	KGGTLHLNESQFAENYR	F			9	2118: Scan 4726 (rt=19.9868) [E:\Data\EOT16-3300_Kumar_r_45918_1.raw]	14430791	6097	1		0	-0.4	-0.4	K.KGGTLHLNESQFAENYR.F	NP_971594.1	oligopeptide/dipeptide ABC transporter periplasmic peptide-binding protein [Treponema denticola ATCC 35405]	K.KGGTLHLNESQFAENYR.F	19.9868	1
310125471	1	1	633.0136	1896.019	3	1896.0179	0.0011	476	492	0	77.57	0	13	2.20E-08	K	AGVEIVLNLMEQGWIPK	V			12	7649: Scan 12086 (rt=46.789) [E:\Data\EOT16-3300_Kumar_r_45918_1.raw]	14430791	5893	1		0	0.6	0.6	K.AGVEIVLNLMEQGWIPK.V	NP_971594.1	oligopeptide/dipeptide ABC transporter periplasmic peptide-binding protein [Treponema denticola ATCC 35405]	K.AGVEIVLNLMEQGWIPK.V	46.789	1
310125474	1	1	675.711	2024.1113	3	2024.1128	-0.0015	475	492	1	76.45	0	13	2.30E-08	K	KAGVEIVLNLMEQGWIPK	V			16	6891: Scan 11016 (rt=42.6679) [E:\Data\EOT16-3300_Kumar_r_45918_1.raw]	14430791	6256	1		0	-0.7	-0.7	K.KAGVEIVLNLMEQGWIPK.V	NP_971594.1	oligopeptide/dipeptide ABC transporter periplasmic peptide-binding protein [Treponema denticola ATCC 35405]	K.KAGVEIVLNLMEQGWIPK.V	42.6679	1
310125450	1	1	560.804	1119.5934	2	1119.5924	0.0009	314	323	0	76.32	0	15	3.90E-08	K	GELDLFGLTR	A			16	5339: Scan 8918 (rt=34.7938) [E:\Data\EOT16-3300_Kumar_r_45918_1.raw]	14430791	2956	1		0	0.8	0.8	K.GELDLFGLTR.A	NP_971594.1	oligopeptide/dipeptide ABC transporter periplasmic peptide-binding protein [Treponema denticola ATCC 35405]	K.GELDLFGLTR.A	34.7938	1
310125480	1	1	1241.5815	2481.1484	2	2481.1461	0.0023	396	416	0	68.26	0	13	1.50E-07	R	YHNIGIGQEWAGYNFNDNTIR	K			19	4318: Scan 7599 (rt=30.0775) [E:\Data\EOT16-3300_Kumar_r_45918_1.raw]	14430791	7390	1		0	0.9	0.9	R.YHNIGIGQEWAGYNFNDNTIR.K	NP_971594.1	oligopeptide/dipeptide ABC transporter periplasmic peptide-binding protein [Treponema denticola ATCC 35405]	R.YHNIGIGQEWAGYNFNDNTIR.K	30.0775	1
310125477	1	1	1121.5656	2241.1166	2	2241.1106	0.0061	565	582	0	66.82	0	15	3.60E-07	R	LVHEEALVIPNYYTDFYR	T			11	5121: Scan 8641 (rt=33.8211) [E:\Data\EOT16-3300_Kumar_r_45918_1.raw]	14430791	6721	1		0	2.7	2.7	R.LVHEEALVIPNYYTDFYR.T	NP_971594.1	oligopeptide/dipeptide ABC transporter periplasmic peptide-binding protein [Treponema denticola ATCC 35405]	R.LVHEEALVIPNYYTDFYR.T	33.8211	1
310125455	1	1	620.8128	1239.611	2	1239.6109	0.0001	103	113	0	65.84	0	13	2.60E-07	R	FIGPQGNHSQR	D			8	252: Scan 2015 (rt=9.62296) [E:\Data\EOT16-3300_Kumar_r_45918_1.raw]	14430791	3528	1		0	0.1	0.1	R.FIGPQGNHSQR.D	NP_971594.1	oligopeptide/dipeptide ABC transporter periplasmic peptide-binding protein [Treponema denticola ATCC 35405]	R.FIGPQGNHSQR.D	9.62296	1
310125476	1	1	748.0441	2241.1106	3	2241.1106	0	565	582	0	65.25	0	15	5.50E-07	R	LVHEEALVIPNYYTDFYR	T			9	5107: Scan 8625 (rt=33.7648) [E:\Data\EOT16-3300_Kumar_r_45918_1.raw]	14430791	6720	1		0	0	0	R.LVHEEALVIPNYYTDFYR.T	NP_971594.1	oligopeptide/dipeptide ABC transporter periplasmic peptide-binding protein [Treponema denticola ATCC 35405]	R.LVHEEALVIPNYYTDFYR.T	33.7648	1
310125452	1	1	601.8061	1201.5976	2	1201.5979	-0.0002	36	45	0	65.02	0	13	3.10E-07	R	YEHLIAEEAK	K			8	963: Scan 3202 (rt=14.6715) [E:\Data\EOT16-3300_Kumar_r_45918_1.raw]	14430791	3323	1		0	-0.2	-0.2	R.YEHLIAEEAK.K	NP_971594.1	oligopeptide/dipeptide ABC transporter periplasmic peptide-binding protein [Treponema denticola ATCC 35405]	R.YEHLIAEEAK.K	14.6715	1
310125454	1	1	618.8086	1235.6026	2	1235.6033	-0.0008	425	436	0	64.67	0	13	3.40E-07	K	AGELLAEAGYDK	L			13	2414: Sum of 2 scans in range 5136 (rt=21.4212) to 5191 (rt=21.6002) [E:\Data\EOT16-3300_Kumar_r_45918_1.raw]	14430791	3482	1		0	-0.6	-0.6	K.AGELLAEAGYDK.L	NP_971594.1	oligopeptide/dipeptide ABC transporter periplasmic peptide-binding protein [Treponema denticola ATCC 35405]	K.AGELLAEAGYDK.L	21.5107	1
310125469	1	1	612.627	1834.8591	3	1834.8598	-0.0007	87	102	0	63.39	0	13	4.60E-07	K	GGTLHLNESQFAENYR	F			12	2585: Scan 5358 (rt=22.1776) [E:\Data\EOT16-3300_Kumar_r_45918_1.raw]	14430791	5707	1		0	-0.4	-0.4	K.GGTLHLNESQFAENYR.F	NP_971594.1	oligopeptide/dipeptide ABC transporter periplasmic peptide-binding protein [Treponema denticola ATCC 35405]	K.GGTLHLNESQFAENYR.F	22.1776	1
310125478	1	1	759.7011	2276.0814	3	2276.0821	-0.0008	324	343	1	62.63	0	13	6.30E-07	R	AKEWNDAATQPNITNGYIDR	W			18	2643: Scan 5428 (rt=22.4414) [E:\Data\EOT16-3300_Kumar_r_45918_1.raw]	14430791	6820	1		0	-0.4	-0.4	R.AKEWNDAATQPNITNGYIDR.W	NP_971594.1	oligopeptide/dipeptide ABC transporter periplasmic peptide-binding protein [Treponema denticola ATCC 35405]	R.AKEWNDAATQPNITNGYIDR.W	22.4414	1
310125463	1	1	849.4198	1696.8251	2	1696.8308	-0.0056	250	263	1	57.59	0	14	0.0000023	K	YSPTTRPYVLDEEK	T			10	1933: Scan 4461 (rt=19.1042) [E:\Data\EOT16-3300_Kumar_r_45918_1.raw]	14430791	5485	1		0	-3.3	-3.3	K.YSPTTRPYVLDEEK.T	NP_971594.1	oligopeptide/dipeptide ABC transporter periplasmic peptide-binding protein [Treponema denticola ATCC 35405]	K.YSPTTRPYVLDEEK.T	19.1042	1
310125458	1	1	679.3278	1356.641	2	1356.6384	0.0026	288	298	0	55.2	0	13	0.000003	K	NMANFDYIEIK	T			14	4364: Scan 7653 (rt=30.2667) [E:\Data\EOT16-3300_Kumar_r_45918_1.raw]	14430791	4077	1		0	1.9	1.9	K.NMANFDYIEIK.T	NP_971594.1	oligopeptide/dipeptide ABC transporter periplasmic peptide-binding protein [Treponema denticola ATCC 35405]	K.NMANFDYIEIK.T	30.2667	1
310125482	1	1	1292.6098	2583.205	2	2583.2025	0.0025	373	394	0	53.9	0	13	0.0000041	R	TAMYYAFDIQGMIDNILQGEYK	R			8	7872: Scan 12403 (rt=47.9649) [E:\Data\EOT16-3300_Kumar_r_45918_1.raw]	14430791	7808	1		0	1	1	R.TAMYYAFDIQGMIDNILQGEYK.R	NP_971594.1	oligopeptide/dipeptide ABC transporter periplasmic peptide-binding protein [Treponema denticola ATCC 35405]	R.TAMYYAFDIQGMIDNILQGEYK.R	47.9649	1
310125453	1	1	401.5406	1201.5999	3	1201.5979	0.002	36	45	0	53.89	0	13	0.0000041	R	YEHLIAEEAK	K			7	975: Scan 3218 (rt=14.7258) [E:\Data\EOT16-3300_Kumar_r_45918_1.raw]	14430791	3324	1		0	1.7	1.7	R.YEHLIAEEAK.K	NP_971594.1	oligopeptide/dipeptide ABC transporter periplasmic peptide-binding protein [Treponema denticola ATCC 35405]	R.YEHLIAEEAK.K	14.7258	1
310125441	1	1	473.2557	944.4969	2	944.4967	0.0002	417	424	1	51.09	0	13	0.0000078	R	KPDFDPVK	A			7	980: Scan 3223 (rt=14.7423) [E:\Data\EOT16-3300_Kumar_r_45918_1.raw]	14430791	1920	1		0	0.2	0.2	R.KPDFDPVK.A	NP_971594.1	oligopeptide/dipeptide ABC transporter periplasmic peptide-binding protein [Treponema denticola ATCC 35405]	R.KPDFDPVK.A	14.7423	1
310125447	1	1	557.2592	1112.5039	2	1112.5039	0	505	512	0	47.56	0	13	0.000018	R	WSYNYQPR	Q			6	2063: Scan 4645 (rt=19.7196) [E:\Data\EOT16-3300_Kumar_r_45918_1.raw]	14430791	2925	1		0	0	0	R.WSYNYQPR.Q	NP_971594.1	oligopeptide/dipeptide ABC transporter periplasmic peptide-binding protein [Treponema denticola ATCC 35405]	R.WSYNYQPR.Q	19.7196	1
310125451	1	1	565.7851	1129.5557	2	1129.5556	0.0001	232	240	0	46.37	0	13	0.000023	K	FFNNGQLYK	N			12	2652: Scan 5440 (rt=22.4855) [E:\Data\EOT16-3300_Kumar_r_45918_1.raw]	14430791	3008	1		0	0.1	0.1	K.FFNNGQLYK.N	NP_971594.1	oligopeptide/dipeptide ABC transporter periplasmic peptide-binding protein [Treponema denticola ATCC 35405]	K.FFNNGQLYK.N	22.4855	1
310125461	1	1	820.9076	1639.8007	2	1639.8035	-0.0028	275	287	1	45.91	0	13	0.000026	R	VKDWWGDSLPYFK	N			10	5434: Scan 9040 (rt=35.2424) [E:\Data\EOT16-3300_Kumar_r_45918_1.raw]	14430791	5370	1		0	-1.7	-1.7	R.VKDWWGDSLPYFK.N	NP_971594.1	oligopeptide/dipeptide ABC transporter periplasmic peptide-binding protein [Treponema denticola ATCC 35405]	R.VKDWWGDSLPYFK.N	35.2424	1
310125442	1	1	945.5124	944.5052	1	944.4967	0.0084	417	424	1	45.35	0	13	0.000029	R	KPDFDPVK	A			5	1025: Scan 3286 (rt=14.9602) [E:\Data\EOT16-3300_Kumar_r_45918_1.raw]	14430791	1922	1		0	8.9	8.9	R.KPDFDPVK.A	NP_971594.1	oligopeptide/dipeptide ABC transporter periplasmic peptide-binding protein [Treponema denticola ATCC 35405]	R.KPDFDPVK.A	14.9602	1
310125449	1	1	560.3054	1118.5963	2	1118.5972	-0.0008	208	216	1	45.27	0	14	0.000039	K	WLESDKLTK	Y			7	1739: Scan 4219 (rt=18.259) [E:\Data\EOT16-3300_Kumar_r_45918_1.raw]	14430791	2948	1		0	-0.7	-0.7	K.WLESDKLTK.Y	NP_971594.1	oligopeptide/dipeptide ABC transporter periplasmic peptide-binding protein [Treponema denticola ATCC 35405]	K.WLESDKLTK.Y	18.259	1
310125446	1	1	507.7322	1013.4498	2	1013.4488	0.001	497	504	0	43.06	0	13	0.000049	K	DYDMVSLR	W	Oxidation (M)	0.00010000.0	10	2227: Scan 4886 (rt=20.5339) [E:\Data\EOT16-3300_Kumar_r_45918_1.raw]	14430791	2363	1		0	1	1	K.DYDMVSLR.W + Oxidation (M)	NP_971594.1	oligopeptide/dipeptide ABC transporter periplasmic peptide-binding protein [Treponema denticola ATCC 35405]	K.DYDMVSLR.W + Oxidation (M)	20.5339	1
310125462	1	1	547.6076	1639.801	3	1639.8035	-0.0024	275	287	1	43.02	0	13	0.00005	R	VKDWWGDSLPYFK	N			13	5424: Scan 9028 (rt=35.1987) [E:\Data\EOT16-3300_Kumar_r_45918_1.raw]	14430791	5371	1		0	-1.5	-1.5	R.VKDWWGDSLPYFK.N	NP_971594.1	oligopeptide/dipeptide ABC transporter periplasmic peptide-binding protein [Treponema denticola ATCC 35405]	R.VKDWWGDSLPYFK.N	35.1987	1
310125486	1	1	937.106	2808.2961	3	2808.3007	-0.0046	344	367	0	40.5	0	13	0.000089	R	WIGNFTPTQGTQGWFMNVTSDFFK	D			8	7759: Scan 12249 (rt=47.4166) [E:\Data\EOT16-3300_Kumar_r_45918_1.raw]	14430791	8493	1		0	-1.6	-1.6	R.WIGNFTPTQGTQGWFMNVTSDFFK.D	NP_971594.1	oligopeptide/dipeptide ABC transporter periplasmic peptide-binding protein [Treponema denticola ATCC 35405]	R.WIGNFTPTQGTQGWFMNVTSDFFK.D	47.4166	1
310125468	1	1	611.3129	1830.917	3	1830.9152	0.0018	217	231	1	39.74	0	14	0.00014	K	YELIDNTNFVAYNKK	F			13	3421: Scan 6447 (rt=25.954) [E:\Data\EOT16-3300_Kumar_r_45918_1.raw]	14430791	5704	1		0	1	1	K.YELIDNTNFVAYNKK.F	NP_971594.1	oligopeptide/dipeptide ABC transporter periplasmic peptide-binding protein [Treponema denticola ATCC 35405]	K.YELIDNTNFVAYNKK.F	25.954	1
310125485	1	1	908.7621	2723.2645	3	2723.2643	0.0002	602	624	1	38.91	0	13	0.00013	K	GLIGEEFYSYAWFDADVKEEVEK	A			9	6356: Scan 10278 (rt=39.8568) [E:\Data\EOT16-3300_Kumar_r_45918_1.raw]	14430791	8346	1		0	0.1	0.1	K.GLIGEEFYSYAWFDADVKEEVEK.A	NP_971594.1	oligopeptide/dipeptide ABC transporter periplasmic peptide-binding protein [Treponema denticola ATCC 35405]	K.GLIGEEFYSYAWFDADVKEEVEK.A	39.8568	1
310125437	1	1	403.2452	804.4758	2	804.4745	0.0013	267	273	0	38.44	0	13	0.00014	K	GELLVFK	R			5	3729: Scan 6847 (rt=27.3748) [E:\Data\EOT16-3300_Kumar_r_45918_1.raw]	14430791	1019	1		0	1.6	1.6	K.GELLVFK.R	NP_971594.1	oligopeptide/dipeptide ABC transporter periplasmic peptide-binding protein [Treponema denticola ATCC 35405]	K.GELLVFK.R	27.3748	1
310125457	1	1	623.2943	1244.574	2	1244.5727	0.0013	241	249	0	34.46	0	13	0.00036	K	NWHVDFNWK	Y			5	4186: Sum of 2 scans in range 7422 (rt=29.4385) to 7497 (rt=29.7084) [E:\Data\EOT16-3300_Kumar_r_45918_1.raw]	14430791	3542	1		0	1	1	K.NWHVDFNWK.Y	NP_971594.1	oligopeptide/dipeptide ABC transporter periplasmic peptide-binding protein [Treponema denticola ATCC 35405]	K.NWHVDFNWK.Y	29.57345	1
310125436	1	1	805.4814	804.4741	1	804.4745	-0.0005	267	273	0	33.18	0	13	0.00048	K	GELLVFK	R			4	3718: Scan 6831 (rt=27.3175) [E:\Data\EOT16-3300_Kumar_r_45918_1.raw]	14430791	1018	1		0	-0.6	-0.6	K.GELLVFK.R	NP_971594.1	oligopeptide/dipeptide ABC transporter periplasmic peptide-binding protein [Treponema denticola ATCC 35405]	K.GELLVFK.R	27.3175	1
310125484	1	1	887.4352	2659.2838	3	2659.284	-0.0001	62	85	0	29.53	0	13	0.0011	K	VEGLPEEVVWLTANMPDFGSPQTK	K	Oxidation (M)	0.000000000000001000000000.0	14	6185: Scan 10037 (rt=38.9405) [E:\Data\EOT16-3300_Kumar_r_45918_1.raw]	14430791	8180	1		0	0	0	K.VEGLPEEVVWLTANMPDFGSPQTK.K + Oxidation (M)	NP_971594.1	oligopeptide/dipeptide ABC transporter periplasmic peptide-binding protein [Treponema denticola ATCC 35405]	K.VEGLPEEVVWLTANMPDFGSPQTK.K + Oxidation (M)	38.9405	1
310125464	1	1	566.6174	1696.8305	3	1696.8308	-0.0003	250	263	1	29.46	0	13	0.0012	K	YSPTTRPYVLDEEK	T			8	1926: Scan 4453 (rt=19.0729) [E:\Data\EOT16-3300_Kumar_r_45918_1.raw]	14430791	5486	1		0	-0.2	-0.2	K.YSPTTRPYVLDEEK.T	NP_971594.1	oligopeptide/dipeptide ABC transporter periplasmic peptide-binding protein [Treponema denticola ATCC 35405]	K.YSPTTRPYVLDEEK.T	19.0729	1
310125444	1	1	501.7377	1001.4608	2	1001.4607	0.0002	513	519	0	29.08	0	13	0.0012	R	QWQYYSK	E			6	1574: Scan 4014 (rt=17.5365) [E:\Data\EOT16-3300_Kumar_r_45918_1.raw]	14430791	2299	1		0	0.2	0.2	R.QWQYYSK.E	NP_971594.1	oligopeptide/dipeptide ABC transporter periplasmic peptide-binding protein [Treponema denticola ATCC 35405]	R.QWQYYSK.E	17.5365	1
310125440	1	1	467.274	932.5334	2	932.5331	0.0003	46	53	1	25.94	0	15	0.005	K	KLPDFSVK	V			6	2190: Scan 4831 (rt=20.3374) [E:\Data\EOT16-3300_Kumar_r_45918_1.raw]	14430791	1869	1		0	0.3	0.3	K.KLPDFSVK.V	NP_971594.1	oligopeptide/dipeptide ABC transporter periplasmic peptide-binding protein [Treponema denticola ATCC 35405]	K.KLPDFSVK.V	20.3374	1
310125487	1	1	1166.8673	3497.5801	3	3497.582	-0.0019	525	555	0	25.65	0	13	0.0027	K	ADTNNIWGYWSDEMEALLAIESDDSVPISEK	A			11	7857: Scan 12382 (rt=47.8882) [E:\Data\EOT16-3300_Kumar_r_45918_1.raw]	14430791	9025	1		0	-0.5	-0.5	K.ADTNNIWGYWSDEMEALLAIESDDSVPISEK.A	NP_971594.1	oligopeptide/dipeptide ABC transporter periplasmic peptide-binding protein [Treponema denticola ATCC 35405]	K.ADTNNIWGYWSDEMEALLAIESDDSVPISEK.A	47.8882	1
310125443	1	1	497.7312	993.4478	2	993.4491	-0.0013	591	598	0	24.88	0	13	0.0033	K	FPAWGNMR	F	Oxidation (M)	0.00000010.0	6	3051: Scan 5955 (rt=24.2215) [E:\Data\EOT16-3300_Kumar_r_45918_1.raw]	14430791	2217	1		0	-1.3	-1.3	K.FPAWGNMR.F + Oxidation (M)	NP_971594.1	oligopeptide/dipeptide ABC transporter periplasmic peptide-binding protein [Treponema denticola ATCC 35405]	K.FPAWGNMR.F + Oxidation (M)	24.2215	1
310125433	1	1	375.1788	748.3431	2	748.3432	0	309	313	0	23.48	0	13	0.0045	K	EYFYK	G			4	1311: Scan 3670 (rt=16.3172) [E:\Data\EOT16-3300_Kumar_r_45918_1.raw]	14430791	727	1		0	0	0	K.EYFYK.G	NP_971594.1	oligopeptide/dipeptide ABC transporter periplasmic peptide-binding protein [Treponema denticola ATCC 35405]	K.EYFYK.G	16.3172	1
310125434	1	1	749.3516	748.3444	1	748.3432	0.0012	309	313	0	22.48	0	13	0.0056	K	EYFYK	G			3	1305: Scan 3664 (rt=16.297) [E:\Data\EOT16-3300_Kumar_r_45918_1.raw]	14430791	728	1		0	1.6	1.6	K.EYFYK.G	NP_971594.1	oligopeptide/dipeptide ABC transporter periplasmic peptide-binding protein [Treponema denticola ATCC 35405]	K.EYFYK.G	16.297	1
310125448	1	1	373.8722	1118.5948	3	1118.5972	-0.0024	208	216	1	21.89	0	14	0.0084	K	WLESDKLTK	Y			9	1745: Scan 4226 (rt=18.2859) [E:\Data\EOT16-3300_Kumar_r_45918_1.raw]	14430791	2947	1		0	-2.1	-2.1	K.WLESDKLTK.Y	NP_971594.1	oligopeptide/dipeptide ABC transporter periplasmic peptide-binding protein [Treponema denticola ATCC 35405]	K.WLESDKLTK.Y	18.2859	1
310125435	4	1	394.2377	786.4608	2	786.4599	0.0009	153	158	1	21.04	0	16	0.018	K	LREEIK	W			4	204: Scan 1953 (rt=9.39462) [E:\Data\EOT16-3300_Kumar_r_45918_1.raw]	14430791	941	1		0	1.1	1.1	K.LREEIK.W	NP_971594.1	oligopeptide/dipeptide ABC transporter periplasmic peptide-binding protein [Treponema denticola ATCC 35405]	K.LREEIK.W	9.39462	1
310125460	1	1	687.3213	1372.628	2	1372.6333	-0.0052	288	298	0	20.09	0	13	0.0098	K	NMANFDYIEIK	T	Oxidation (M)	0.01000000000.0	9	4048: Scan 7254 (rt=28.8238) [E:\Data\EOT16-3300_Kumar_r_45918_1.raw]	14430791	4186	1		0	-3.8	-3.8	K.NMANFDYIEIK.T + Oxidation (M)	NP_971594.1	oligopeptide/dipeptide ABC transporter periplasmic peptide-binding protein [Treponema denticola ATCC 35405]	K.NMANFDYIEIK.T + Oxidation (M)	28.8238	1
310125438	1	1	817.4131	816.4058	1	816.4018	0.004	418	424	0	16.87	0	13	0.021	K	PDFDPVK	A			4	1001: Scan 3253 (rt=14.846) [E:\Data\EOT16-3300_Kumar_r_45918_1.raw]	14430791	1097	1		0	4.9	4.9	K.PDFDPVK.A	NP_971594.1	oligopeptide/dipeptide ABC transporter periplasmic peptide-binding protein [Treponema denticola ATCC 35405]	K.PDFDPVK.A	14.846	1
310125456	1	1	414.2112	1239.6117	3	1239.6109	0.0008	103	113	0	14.12	0	13	0.039	R	FIGPQGNHSQR	D			4	258: Scan 2022 (rt=9.65067) [E:\Data\EOT16-3300_Kumar_r_45918_1.raw]	14430791	3529	1		0	0.6	0.6	R.FIGPQGNHSQR.D	NP_971594.1	oligopeptide/dipeptide ABC transporter periplasmic peptide-binding protein [Treponema denticola ATCC 35405]	R.FIGPQGNHSQR.D	9.65067	1
310125439	1	1	887.5117	886.5044	1	886.5025	0.0019	636	642	1	11.61	0	15	0.12	K	IWKPSTR	Y			5	691: Scan 2869 (rt=13.5064) [E:\Data\EOT16-3300_Kumar_r_45918_1.raw]	14430791	1523	1		0	2.1	2.1	K.IWKPSTR.Y	NP_971594.1	oligopeptide/dipeptide ABC transporter periplasmic peptide-binding protein [Treponema denticola ATCC 35405]	K.IWKPSTR.Y	13.5064	1
310125445	1	1	1002.4699	1001.4626	1	1001.4607	0.002	513	519	0	9.62	0	13	0.11	R	QWQYYSK	E			4	1579: Scan 4021 (rt=17.5601) [E:\Data\EOT16-3300_Kumar_r_45918_1.raw]	14430791	2300	1		0	2	2	R.QWQYYSK.E	NP_971594.1	oligopeptide/dipeptide ABC transporter periplasmic peptide-binding protein [Treponema denticola ATCC 35405]	R.QWQYYSK.E	17.5601	1
310125432	1	1	674.3794	673.3721	1	673.3759	-0.0037	444	449	1	8.84	0	17	0.39	R	VNKEGK	R			2	1910: Scan 4434 (rt=19.0073) [E:\Data\EOT16-3300_Kumar_r_45918_1.raw]	14430791	313	1		0	-5.5	-5.5	R.VNKEGK.R	NP_971594.1	oligopeptide/dipeptide ABC transporter periplasmic peptide-binding protein [Treponema denticola ATCC 35405]	R.VNKEGK.R	19.0073	1
310125459	2	1	456.902	1367.6841	3	1367.6809	0.0032	591	601	1	4.18	0	13	0.38	K	FPAWGNMRFVK	G	Oxidation (M)	0.00000010000.0	3	3359: Scan 6369 (rt=25.6768) [E:\Data\EOT16-3300_Kumar_r_45918_1.raw]	14430791	4170	1		0	2.3	2.3	K.FPAWGNMRFVK.G + Oxidation (M)	NP_971594.1	oligopeptide/dipeptide ABC transporter periplasmic peptide-binding protein [Treponema denticola ATCC 35405]	K.FPAWGNMRFVK.G + Oxidation (M)	25.6768	1
310126253	1	1	745.3794	1488.7443	2	1488.742	0.0023	587	599	1	16.09	0	13	0.027	K	NEEVSGELRSEIK	T			7	896: Scan 3118 (rt=14.3985) [E:\Data\EOT16-3300_Kumar_r_45918_1.raw]	14430937	4943	1		0	1.5	1.5	K.NEEVSGELRSEIK.T	NP_971621.1	tex protein [Treponema denticola ATCC 35405]	K.NEEVSGELRSEIK.T	14.3985	1
310126254	1	0	497.2557	1488.7453	3	1488.742	0.0033	587	599	1	10.86	0	13	0.09	K	NEEVSGELRSEIK	T			4	889: Scan 3110 (rt=14.3686) [E:\Data\EOT16-3300_Kumar_r_45918_1.raw]	14430937	4944	1		0	2.2	2.2	K.NEEVSGELRSEIK.T	NP_971621.1	tex protein [Treponema denticola ATCC 35405]	K.NEEVSGELRSEIK.T	14.3686	1
310126252	1	1	413.2104	1236.6094	3	1236.6072	0.0023	780	790	2	0.16	0	14	1.5	R	GERSPAHRGDR	K			2	247: Scan 2007 (rt=9.58987) [E:\Data\EOT16-3300_Kumar_r_45918_1.raw]	14430937	3487	1		0	1.9	1.9	R.GERSPAHRGDR.K	NP_971621.1	tex protein [Treponema denticola ATCC 35405]	R.GERSPAHRGDR.K	9.58987	1
310125916	1	1	931.5055	1860.9965	2	1860.9945	0.002	29	46	0	113.25	0	15	7.60E-12	R	STAGELGQTIALLDAVFR	S			12	7839: Scan 12358 (rt=47.8016) [E:\Data\EOT16-3300_Kumar_r_45918_1.raw]	14430820	5818	1		0	1.1	1.1	R.STAGELGQTIALLDAVFR.S	NP_971626.1	hypothetical protein TDE1018 [Treponema denticola ATCC 35405]	R.STAGELGQTIALLDAVFR.S	47.8016	1
310125915	1	1	621.3392	1860.9957	3	1860.9945	0.0012	29	46	0	59.92	0	14	0.0000016	R	STAGELGQTIALLDAVFR	S			7	7845: Scan 12369 (rt=47.8401) [E:\Data\EOT16-3300_Kumar_r_45918_1.raw]	14430820	5817	1		0	0.6	0.6	R.STAGELGQTIALLDAVFR.S	NP_971626.1	hypothetical protein TDE1018 [Treponema denticola ATCC 35405]	R.STAGELGQTIALLDAVFR.S	47.8401	1
310126114	3	0	397.2262	792.4379	2	792.4381	-0.0002	89	95	0	19.99	0	15	0.016	K	GAEYIIK	E			3	1651: Scan 4110 (rt=17.8761) [E:\Data\EOT16-3300_Kumar_r_45918_1.raw]	14430891	977	1		0	-0.3	-0.3	K.GAEYIIK.E	NP_971637.1	Hsp20/alpha crystallin [Treponema denticola ATCC 35405]	K.GAEYIIK.E	17.8761	1
310126113	3	0	793.4428	792.4355	1	792.4381	-0.0026	89	95	0	12.21	0	15	0.11	K	GAEYIIK	E			4	1654: Scan 4113 (rt=17.8863) [E:\Data\EOT16-3300_Kumar_r_45918_1.raw]	14430891	976	1		0	-3.3	-3.3	K.GAEYIIK.E	NP_971637.1	Hsp20/alpha crystallin [Treponema denticola ATCC 35405]	K.GAEYIIK.E	17.8863	1
310126104	1	1	866.4265	865.4192	1	865.4181	0.0011	571	577	0	20.29	0	14	0.013	R	VSEQFEK	I			4	961: Scan 3200 (rt=14.665) [E:\Data\EOT16-3300_Kumar_r_45918_1.raw]	14430889	1361	1		0	1.3	1.3	R.VSEQFEK.I	NP_971662.1	methyl-accepting chemotaxis protein [Treponema denticola ATCC 35405]	R.VSEQFEK.I	14.665	1
310126106	1	1	1047.4912	1046.4839	1	1046.488	-0.0041	539	548	0	6.77	0	13	0.21	K	LAEESGEQGK	N			3	4422: Scan 7727 (rt=30.526) [E:\Data\EOT16-3300_Kumar_r_45918_1.raw]	14430889	2552	1		0	-3.9	-3.9	K.LAEESGEQGK.N	NP_971662.1	methyl-accepting chemotaxis protein [Treponema denticola ATCC 35405]	K.LAEESGEQGK.N	30.526	1
310126108	1	1	802.902	1603.7894	2	1603.7941	-0.0046	211	225	0	6.62	0	13	0.26	K	DDDVIISSNSELIGK	K			3	3818: Scan 6967 (rt=27.8037) [E:\Data\EOT16-3300_Kumar_r_45918_1.raw]	14430889	5273	1		0	-2.9	-2.9	K.DDDVIISSNSELIGK.K	NP_971662.1	methyl-accepting chemotaxis protein [Treponema denticola ATCC 35405]	K.DDDVIISSNSELIGK.K	27.8037	1
310126107	2	0	588.2997	1174.5848	2	1174.5829	0.0019	538	548	1	4.77	0	13	0.42	R	KLAEESGEQGK	N			3	739: Scan 2927 (rt=13.7154) [E:\Data\EOT16-3300_Kumar_r_45918_1.raw]	14430889	3216	1		0	1.6	1.6	R.KLAEESGEQGK.N	NP_971662.1	methyl-accepting chemotaxis protein [Treponema denticola ATCC 35405]	R.KLAEESGEQGK.N	13.7154	1
310126105	2	1	901.4833	900.4761	1	900.4777	-0.0017	454	461	1	1.37	0	13	0.73	R	GRAQDNLK	A			2	1176: Sum of 2 scans in range 3491 (rt=15.6837) to 3593 (rt=16.0449) [E:\Data\EOT16-3300_Kumar_r_45918_1.raw]	14430889	1617	1		0	-1.9	-1.9	R.GRAQDNLK.A	NP_971662.1	methyl-accepting chemotaxis protein [Treponema denticola ATCC 35405]	R.GRAQDNLK.A	15.8643	1
310126030	1	1	795.4255	794.4182	1	794.4174	0.0008	448	454	0	33.7	0	13	0.00043	K	LSGLYDK	V			4	3644: Scan 6742 (rt=27.013) [E:\Data\EOT16-3300_Kumar_r_45918_1.raw]	14430859	987	1		0	1	1	K.LSGLYDK.V	NP_971669.1	ABC transporter ATP-binding protein/peptidase [Treponema denticola ATCC 35405]	K.LSGLYDK.V	27.013	1
310125576	1	1	916.4531	1830.8917	2	1830.8887	0.003	357	372	1	133.85	0	13	4.10E-14	K	FESTLTSYDILDKDGK	F			13	3681: Scan 6785 (rt=27.1495) [E:\Data\EOT16-3300_Kumar_r_45918_1.raw]	14430793	5702	1		0	1.6	1.6	K.FESTLTSYDILDKDGK.F	NP_971679.1	peptide ABC transporter peptide-binding protein OppA [Treponema denticola ATCC 35405]	K.FESTLTSYDILDKDGK.F	27.1495	1
310125558	1	1	651.351	1300.6874	2	1300.6874	-0.0001	74	85	0	105.62	0	13	2.70E-11	K	GQVEDSLLIAEK	K			10	3082: Scan 5998 (rt=24.3796) [E:\Data\EOT16-3300_Kumar_r_45918_1.raw]	14430793	3773	1		0	-0.1	-0.1	K.GQVEDSLLIAEK.K	NP_971679.1	peptide ABC transporter peptide-binding protein OppA [Treponema denticola ATCC 35405]	K.GQVEDSLLIAEK.K	24.3796	1
310125588	1	1	1123.2103	3366.6091	3	3366.6103	-0.0012	127	158	0	98.99	0	13	1.30E-10	K	ALGDTGGSSTINDYVESIEIDEAANTVTFHLK	K			23	6178: Sum of 2 scans in range 10029 (rt=38.915) to 10112 (rt=39.2289) [E:\Data\EOT16-3300_Kumar_r_45918_1.raw]	14430793	8986	1		0	-0.4	-0.4	K.ALGDTGGSSTINDYVESIEIDEAANTVTFHLK.K	NP_971679.1	peptide ABC transporter peptide-binding protein OppA [Treponema denticola ATCC 35405]	K.ALGDTGGSSTINDYVESIEIDEAANTVTFHLK.K	39.07195	1
310125568	1	1	761.8904	1521.7663	2	1521.765	0.0013	61	73	0	91.02	0	13	9.50E-10	K	LIWAFGLMNENSK	G			11	6202: Scan 10061 (rt=39.0359) [E:\Data\EOT16-3300_Kumar_r_45918_1.raw]	14430793	5052	1		0	0.9	0.9	K.LIWAFGLMNENSK.G	NP_971679.1	peptide ABC transporter peptide-binding protein OppA [Treponema denticola ATCC 35405]	K.LIWAFGLMNENSK.G	39.0359	1
310125572	1	1	778.8545	1555.6944	2	1555.6903	0.0041	48	60	1	85.14	0	13	3.10E-09	R	GWTNSSYDDDIRK	L			10	1483: Scan 3901 (rt=17.1323) [E:\Data\EOT16-3300_Kumar_r_45918_1.raw]	14430793	5141	1		0	2.6	2.6	R.GWTNSSYDDDIRK.L	NP_971679.1	peptide ABC transporter peptide-binding protein OppA [Treponema denticola ATCC 35405]	R.GWTNSSYDDDIRK.L	17.1323	1
310125555	1	1	639.8186	1277.6227	2	1277.6252	-0.0024	370	381	1	84.75	0	13	3.70E-09	K	DGKFDEAANIAK	A			9	1291: Scan 3646 (rt=16.2338) [E:\Data\EOT16-3300_Kumar_r_45918_1.raw]	14430793	3690	1		0	-1.9	-1.9	K.DGKFDEAANIAK.A	NP_971679.1	peptide ABC transporter peptide-binding protein OppA [Treponema denticola ATCC 35405]	K.DGKFDEAANIAK.A	16.2338	1
310125577	1	1	723.0283	2166.0631	3	2166.064	-0.001	285	305	0	83.56	0	14	5.70E-09	R	HGGGTIALHCNFGPTSLTEVR	Q			24	3628: Scan 6722 (rt=26.9465) [E:\Data\EOT16-3300_Kumar_r_45918_1.raw]	14430793	6627	1		0	-0.5	-0.5	R.HGGGTIALHCNFGPTSLTEVR.Q	NP_971679.1	peptide ABC transporter peptide-binding protein OppA [Treponema denticola ATCC 35405]	R.HGGGTIALHCNFGPTSLTEVR.Q	26.9465	1
310125586	1	1	982.1544	2943.4413	3	2943.4383	0.003	241	267	0	81.88	0	14	9.10E-09	K	VVPSETELDQLLQGEVDMLTSQGQAEK	I			24	7276: Scan 11565 (rt=44.7906) [E:\Data\EOT16-3300_Kumar_r_45918_1.raw]	14430793	8603	1		0	1	1	K.VVPSETELDQLLQGEVDMLTSQGQAEK.I	NP_971679.1	peptide ABC transporter peptide-binding protein OppA [Treponema denticola ATCC 35405]	K.VVPSETELDQLLQGEVDMLTSQGQAEK.I	44.7906	1
310125584	1	1	931.127	2790.3593	3	2790.3599	-0.0007	357	381	2	78.92	0	14	1.70E-08	K	FESTLTSYDILDKDGKFDEAANIAK	A			21	4289: Scan 7565 (rt=29.9522) [E:\Data\EOT16-3300_Kumar_r_45918_1.raw]	14430793	8467	1		0	-0.3	-0.3	K.FESTLTSYDILDKDGKFDEAANIAK.A	NP_971679.1	peptide ABC transporter peptide-binding protein OppA [Treponema denticola ATCC 35405]	K.FESTLTSYDILDKDGKFDEAANIAK.A	29.9522	1
310125570	1	1	775.4157	1548.8168	2	1548.8148	0.002	183	196	1	78.89	0	14	1.90E-08	K	GAKEEGITVQQYVK	K			19	1921: Scan 4446 (rt=19.0505) [E:\Data\EOT16-3300_Kumar_r_45918_1.raw]	14430793	5126	1		0	1.3	1.3	K.GAKEEGITVQQYVK.K	NP_971679.1	peptide ABC transporter peptide-binding protein OppA [Treponema denticola ATCC 35405]	K.GAKEEGITVQQYVK.K	19.0505	1
310125566	1	1	760.4122	1518.8099	2	1518.8082	0.0017	406	418	1	78.48	0	13	1.40E-08	K	SGYLWEGKPLEIK	I			10	3876: Scan 7039 (rt=28.0636) [E:\Data\EOT16-3300_Kumar_r_45918_1.raw]	14430793	5037	1		0	1.1	1.1	K.SGYLWEGKPLEIK.I	NP_971679.1	peptide ABC transporter peptide-binding protein OppA [Treponema denticola ATCC 35405]	K.SGYLWEGKPLEIK.I	28.0636	1
310125564	1	1	755.8511	1509.6877	2	1509.6888	-0.0011	273	284	1	76.2	0	13	2.40E-08	K	DKPGFSYTNYYR	H			8	2334: Scan 5032 (rt=21.0578) [E:\Data\EOT16-3300_Kumar_r_45918_1.raw]	14430793	5013	1		0	-0.7	-0.7	K.DKPGFSYTNYYR.H	NP_971679.1	peptide ABC transporter peptide-binding protein OppA [Treponema denticola ATCC 35405]	K.DKPGFSYTNYYR.H	21.0578	1
310125578	1	1	731.0194	2190.0364	3	2190.0382	-0.0018	29	47	1	71.09	0	13	7.80E-08	K	TNEKPFVVASAEFNGDFYR	G			13	4311: Scan 7591 (rt=30.0455) [E:\Data\EOT16-3300_Kumar_r_45918_1.raw]	14430793	6647	1		0	-0.8	-0.8	K.TNEKPFVVASAEFNGDFYR.G	NP_971679.1	peptide ABC transporter peptide-binding protein OppA [Treponema denticola ATCC 35405]	K.TNEKPFVVASAEFNGDFYR.G	30.0455	1
310125557	1	1	647.338	1292.6614	2	1292.6612	0.0001	186	196	0	67.87	0	15	2.80E-07	K	EEGITVQQYVK	K			8	2426: Scan 5152 (rt=21.4739) [E:\Data\EOT16-3300_Kumar_r_45918_1.raw]	14430793	3746	1		0	0.1	0.1	K.EEGITVQQYVK.K	NP_971679.1	peptide ABC transporter peptide-binding protein OppA [Treponema denticola ATCC 35405]	K.EEGITVQQYVK.K	21.4739	1
310125574	1	1	586.962	1757.8643	3	1757.8638	0.0005	569	582	0	66.76	0	13	2.10E-07	K	LENFHTTALWNWAR	A			15	4889: Scan 8355 (rt=32.7993) [E:\Data\EOT16-3300_Kumar_r_45918_1.raw]	14430793	5544	1		0	0.3	0.3	K.LENFHTTALWNWAR.A	NP_971679.1	peptide ABC transporter peptide-binding protein OppA [Treponema denticola ATCC 35405]	K.LENFHTTALWNWAR.A	32.7993	1
310125581	1	1	1168.036	2334.0574	2	2334.0652	-0.0077	336	356	0	59.31	0	13	0.0000012	K	NDWTLWDDDEESLIGTAAVGK	F			13	6019: Scan 9797 (rt=38.0313) [E:\Data\EOT16-3300_Kumar_r_45918_1.raw]	14430793	7018	1		0	-3.3	-3.3	K.NDWTLWDDDEESLIGTAAVGK.F	NP_971679.1	peptide ABC transporter peptide-binding protein OppA [Treponema denticola ATCC 35405]	K.NDWTLWDDDEESLIGTAAVGK.F	38.0313	1
310125575	1	1	611.3033	1830.888	3	1830.8887	-0.0007	357	372	1	58.58	0	13	0.0000014	K	FESTLTSYDILDKDGK	F			17	3692: Scan 6798 (rt=27.1943) [E:\Data\EOT16-3300_Kumar_r_45918_1.raw]	14430793	5701	1		0	-0.4	-0.4	K.FESTLTSYDILDKDGK.F	NP_971679.1	peptide ABC transporter peptide-binding protein OppA [Treponema denticola ATCC 35405]	K.FESTLTSYDILDKDGK.F	27.1943	1
310125590	1	1	1160.8182	4639.2437	4	4639.2442	-0.0005	492	533	1	57	0	13	0.000002	K	LIKPWGQPSINNVMFSGGSSYTPAEWDQLLDDIENAHPVTGR	N			27	6934: Sum of 3 scans in range 11071 (rt=42.8758) to 11142 (rt=43.1482) [E:\Data\EOT16-3300_Kumar_r_45918_1.raw]	14430793	9248	1		0	-0.1	-0.1	K.LIKPWGQPSINNVMFSGGSSYTPAEWDQLLDDIENAHPVTGR.N	NP_971679.1	peptide ABC transporter peptide-binding protein OppA [Treponema denticola ATCC 35405]	K.LIKPWGQPSINNVMFSGGSSYTPAEWDQLLDDIENAHPVTGR.N	43.012	1
310125573	1	1	520.268	1557.7822	3	1557.7828	-0.0006	468	481	0	54.91	0	16	0.0000071	R	TYHAFVGGTTYTLK	A			7	2623: Scan 5407 (rt=22.3627) [E:\Data\EOT16-3300_Kumar_r_45918_1.raw]	14430793	5142	1		0	-0.4	-0.4	R.TYHAFVGGTTYTLK.A	NP_971679.1	peptide ABC transporter peptide-binding protein OppA [Treponema denticola ATCC 35405]	R.TYHAFVGGTTYTLK.A	22.3627	1
310125567	1	1	507.2773	1518.81	3	1518.8082	0.0018	406	418	1	53.76	0	13	0.0000042	K	SGYLWEGKPLEIK	I			14	3874: Scan 7037 (rt=28.0576) [E:\Data\EOT16-3300_Kumar_r_45918_1.raw]	14430793	5038	1		0	1.2	1.2	K.SGYLWEGKPLEIK.I	NP_971679.1	peptide ABC transporter peptide-binding protein OppA [Treponema denticola ATCC 35405]	K.SGYLWEGKPLEIK.I	28.0576	1
310125550	1	1	482.7962	963.5779	2	963.5753	0.0026	542	549	1	53.48	0	13	0.0000045	R	KFITTINK	E			10	1051: Scan 3322 (rt=15.088) [E:\Data\EOT16-3300_Kumar_r_45918_1.raw]	14430793	2020	1		0	2.7	2.7	R.KFITTINK.E	NP_971679.1	peptide ABC transporter peptide-binding protein OppA [Treponema denticola ATCC 35405]	R.KFITTINK.E	15.088	1
310125560	1	1	668.8661	1335.7177	2	1335.7187	-0.0009	198	209	1	53.46	0	13	0.0000045	K	NISKPIGYGPYK	M			7	1496: Scan 3918 (rt=17.1919) [E:\Data\EOT16-3300_Kumar_r_45918_1.raw]	14430793	3920	1		0	-0.7	-0.7	K.NISKPIGYGPYK.M	NP_971679.1	peptide ABC transporter peptide-binding protein OppA [Treponema denticola ATCC 35405]	K.NISKPIGYGPYK.M	17.1919	1
310125545	1	1	418.7477	835.4808	2	835.4803	0.0005	543	549	0	52.34	0	13	0.0000058	K	FITTINK	E			6	1514: Scan 3939 (rt=17.2662) [E:\Data\EOT16-3300_Kumar_r_45918_1.raw]	14430793	1191	1		0	0.6	0.6	K.FITTINK.E	NP_971679.1	peptide ABC transporter peptide-binding protein OppA [Treponema denticola ATCC 35405]	K.FITTINK.E	17.2662	1
310125580	1	1	769.7091	2306.1055	3	2306.1042	0.0013	445	464	0	51.51	0	13	0.0000071	K	ISLTGLDWPVMYSHWTGDTK	E			8	6182: Scan 10033 (rt=38.9258) [E:\Data\EOT16-3300_Kumar_r_45918_1.raw]	14430793	6898	1		0	0.6	0.6	K.ISLTGLDWPVMYSHWTGDTK.E	NP_971679.1	peptide ABC transporter peptide-binding protein OppA [Treponema denticola ATCC 35405]	K.ISLTGLDWPVMYSHWTGDTK.E	38.9258	1
310125582	1	1	779.0272	2334.0599	3	2334.0652	-0.0053	336	356	0	50.91	0	13	0.0000081	K	NDWTLWDDDEESLIGTAAVGK	F			17	5950: Sum of 2 scans in range 9704 (rt=37.6734) to 9803 (rt=38.0539) [E:\Data\EOT16-3300_Kumar_r_45918_1.raw]	14430793	7019	1		0	-2.3	-2.3	K.NDWTLWDDDEESLIGTAAVGK.F	NP_971679.1	peptide ABC transporter peptide-binding protein OppA [Treponema denticola ATCC 35405]	K.NDWTLWDDDEESLIGTAAVGK.F	37.86365	1
310125553	1	1	544.2786	1086.5426	2	1086.5458	-0.0032	104	113	0	49.84	0	13	0.00001	K	FHNGEALTAK	D			7	290: Scan 2068 (rt=9.83182) [E:\Data\EOT16-3300_Kumar_r_45918_1.raw]	14430793	2777	1		0	-2.9	-2.9	K.FHNGEALTAK.D	NP_971679.1	peptide ABC transporter peptide-binding protein OppA [Treponema denticola ATCC 35405]	K.FHNGEALTAK.D	9.83182	1
310125587	1	1	987.4864	2959.4374	3	2959.4332	0.0042	241	267	0	48.82	0	14	0.000017	K	VVPSETELDQLLQGEVDMLTSQGQAEK	I	Oxidation (M)	0.000000000000000001000000000.0	11	7058: Sum of 4 scans in range 11248 (rt=43.5556) to 11461 (rt=44.3877) [E:\Data\EOT16-3300_Kumar_r_45918_1.raw]	14430793	8627	1		0	1.4	1.4	K.VVPSETELDQLLQGEVDMLTSQGQAEK.I + Oxidation (M)	NP_971679.1	peptide ABC transporter peptide-binding protein OppA [Treponema denticola ATCC 35405]	K.VVPSETELDQLLQGEVDMLTSQGQAEK.I + Oxidation (M)	43.97165	1
310125551	1	1	489.7488	977.4831	2	977.4818	0.0013	373	381	0	47.63	0	14	0.000027	K	FDEAANIAK	A			7	1012: Scan 3268 (rt=14.8989) [E:\Data\EOT16-3300_Kumar_r_45918_1.raw]	14430793	2121	1		0	1.3	1.3	K.FDEAANIAK.A	NP_971679.1	peptide ABC transporter peptide-binding protein OppA [Treponema denticola ATCC 35405]	K.FDEAANIAK.A	14.8989	1
310125583	1	1	892.0956	2673.2649	3	2673.2639	0.001	419	440	0	45.26	0	13	0.000033	K	ITYTPFWSDTYNLVFNDTYVSK	L			14	7144: Scan 11374 (rt=44.0475) [E:\Data\EOT16-3300_Kumar_r_45918_1.raw]	14430793	8224	1		0	0.4	0.4	K.ITYTPFWSDTYNLVFNDTYVSK.L	NP_971679.1	peptide ABC transporter peptide-binding protein OppA [Treponema denticola ATCC 35405]	K.ITYTPFWSDTYNLVFNDTYVSK.L	44.0475	1
310125562	1	1	688.8243	1375.634	2	1375.6329	0.0011	210	220	1	44.79	0	13	0.000033	K	MTEYKEGEYVK	L			8	701: Scan 2882 (rt=13.5535) [E:\Data\EOT16-3300_Kumar_r_45918_1.raw]	14430793	4196	1		0	0.8	0.8	K.MTEYKEGEYVK.L	NP_971679.1	peptide ABC transporter peptide-binding protein OppA [Treponema denticola ATCC 35405]	K.MTEYKEGEYVK.L	13.5535	1
310125559	1	1	665.7853	1329.556	2	1329.5587	-0.0027	117	126	0	43.97	0	13	0.00004	K	FTYDFYMDTK	A			8	4153: Scan 7381 (rt=29.2882) [E:\Data\EOT16-3300_Kumar_r_45918_1.raw]	14430793	3896	1		0	-2	-2	K.FTYDFYMDTK.A	NP_971679.1	peptide ABC transporter peptide-binding protein OppA [Treponema denticola ATCC 35405]	K.FTYDFYMDTK.A	29.2882	1
310125549	1	1	964.5838	963.5765	1	963.5753	0.0012	542	549	1	42.85	0	13	0.000052	R	KFITTINK	E			9	1061: Scan 3336 (rt=15.1373) [E:\Data\EOT16-3300_Kumar_r_45918_1.raw]	14430793	2019	1		0	1.2	1.2	R.KFITTINK.E	NP_971679.1	peptide ABC transporter peptide-binding protein OppA [Treponema denticola ATCC 35405]	R.KFITTINK.E	15.1373	1
310125556	1	1	426.8822	1277.6247	3	1277.6252	-0.0004	370	381	1	40.88	0	13	0.00009	K	DGKFDEAANIAK	A			13	1299: Scan 3655 (rt=16.2631) [E:\Data\EOT16-3300_Kumar_r_45918_1.raw]	14430793	3691	1		0	-0.3	-0.3	K.DGKFDEAANIAK.A	NP_971679.1	peptide ABC transporter peptide-binding protein OppA [Treponema denticola ATCC 35405]	K.DGKFDEAANIAK.A	16.2631	1
310125552	1	1	978.4904	977.4832	1	977.4818	0.0014	373	381	0	40.62	0	14	0.00013	K	FDEAANIAK	A			7	1011: Sum of 2 scans in range 3266 (rt=14.8923) to 3278 (rt=14.9344) [E:\Data\EOT16-3300_Kumar_r_45918_1.raw]	14430793	2122	1		0	1.4	1.4	K.FDEAANIAK.A	NP_971679.1	peptide ABC transporter peptide-binding protein OppA [Treponema denticola ATCC 35405]	K.FDEAANIAK.A	14.91335	1
310125554	1	1	363.1894	1086.5463	3	1086.5458	0.0006	104	113	0	35.58	0	13	0.00028	K	FHNGEALTAK	D			5	296: Scan 2080 (rt=9.88287) [E:\Data\EOT16-3300_Kumar_r_45918_1.raw]	14430793	2778	1		0	0.6	0.6	K.FHNGEALTAK.D	NP_971679.1	peptide ABC transporter peptide-binding protein OppA [Treponema denticola ATCC 35405]	K.FHNGEALTAK.D	9.88287	1
310125579	1	1	1145.5666	2289.1186	2	2289.1205	-0.0019	550	568	0	34.21	0	13	0.00038	K	ELPVIPVYSNNYYDLFTDK	L			9	6372: Scan 10304 (rt=39.9562) [E:\Data\EOT16-3300_Kumar_r_45918_1.raw]	14430793	6862	1		0	-0.8	-0.8	K.ELPVIPVYSNNYYDLFTDK.L	NP_971679.1	peptide ABC transporter peptide-binding protein OppA [Treponema denticola ATCC 35405]	K.ELPVIPVYSNNYYDLFTDK.L	39.9562	1
310125565	1	1	504.2372	1509.6898	3	1509.6888	0.001	273	284	1	32.37	0	13	0.00058	K	DKPGFSYTNYYR	H			10	2339: Scan 5038 (rt=21.0823) [E:\Data\EOT16-3300_Kumar_r_45918_1.raw]	14430793	5014	1		0	0.7	0.7	K.DKPGFSYTNYYR.H	NP_971679.1	peptide ABC transporter peptide-binding protein OppA [Treponema denticola ATCC 35405]	K.DKPGFSYTNYYR.H	21.0823	1
310125585	1	1	698.5978	2790.3621	4	2790.3599	0.0022	357	381	2	28.91	0	14	0.0017	K	FESTLTSYDILDKDGKFDEAANIAK	A			18	4280: Scan 7554 (rt=29.9117) [E:\Data\EOT16-3300_Kumar_r_45918_1.raw]	14430793	8468	1		0	0.8	0.8	K.FESTLTSYDILDKDGKFDEAANIAK.A	NP_971679.1	peptide ABC transporter peptide-binding protein OppA [Treponema denticola ATCC 35405]	K.FESTLTSYDILDKDGKFDEAANIAK.A	29.9117	1
310125569	1	1	517.2785	1548.8136	3	1548.8148	-0.0012	183	196	1	28.84	0	14	0.0017	K	GAKEEGITVQQYVK	K			11	1907: Scan 4431 (rt=18.9973) [E:\Data\EOT16-3300_Kumar_r_45918_1.raw]	14430793	5125	1		0	-0.8	-0.8	K.GAKEEGITVQQYVK.K	NP_971679.1	peptide ABC transporter peptide-binding protein OppA [Treponema denticola ATCC 35405]	K.GAKEEGITVQQYVK.K	18.9973	1
310125548	1	1	928.4931	927.4858	1	927.4814	0.0044	583	590	0	28.36	0	13	0.0015	R	ALPEANWK	K			5	2094: Scan 4690 (rt=19.8711) [E:\Data\EOT16-3300_Kumar_r_45918_1.raw]	14430793	1820	1		0	4.7	4.7	R.ALPEANWK.K	NP_971679.1	peptide ABC transporter peptide-binding protein OppA [Treponema denticola ATCC 35405]	R.ALPEANWK.K	19.8711	1
310125544	1	1	836.4861	835.4788	1	835.4803	-0.0016	543	549	0	27.32	0	13	0.0019	K	FITTINK	E			10	1518: Scan 3944 (rt=17.2831) [E:\Data\EOT16-3300_Kumar_r_45918_1.raw]	14430793	1189	1		0	-1.9	-1.9	K.FITTINK.E	NP_971679.1	peptide ABC transporter peptide-binding protein OppA [Treponema denticola ATCC 35405]	K.FITTINK.E	17.2831	1
310125543	1	1	341.6813	681.3481	2	681.3486	-0.0005	93	97	0	26.59	0	13	0.0023	K	TWTFK	L			4	2393: Scan 5106 (rt=21.3174) [E:\Data\EOT16-3300_Kumar_r_45918_1.raw]	14430793	373	1		0	-0.7	-0.7	K.TWTFK.L	NP_971679.1	peptide ABC transporter peptide-binding protein OppA [Treponema denticola ATCC 35405]	K.TWTFK.L	21.3174	1
310125547	1	0	894.4725	893.4652	1	893.4647	0.0006	202	209	0	26.23	0	14	0.0033	K	PIGYGPYK	M			4	1500: Scan 3923 (rt=17.2098) [E:\Data\EOT16-3300_Kumar_r_45918_1.raw]	14430793	1563	1		0	0.7	0.7	K.PIGYGPYK.M	NP_971679.1	peptide ABC transporter peptide-binding protein OppA [Treponema denticola ATCC 35405]	K.PIGYGPYK.M	17.2098	1
310125561	1	1	446.2471	1335.7194	3	1335.7187	0.0007	198	209	1	26.14	0	13	0.0024	K	NISKPIGYGPYK	M			10	1497: Scan 3920 (rt=17.1989) [E:\Data\EOT16-3300_Kumar_r_45918_1.raw]	14430793	3921	1		0	0.5	0.5	K.NISKPIGYGPYK.M	NP_971679.1	peptide ABC transporter peptide-binding protein OppA [Treponema denticola ATCC 35405]	K.NISKPIGYGPYK.M	17.1989	1
310125546	1	0	447.7394	893.4643	2	893.4647	-0.0004	202	209	0	19.4	0	14	0.016	K	PIGYGPYK	M			6	1542: Scan 3973 (rt=17.388) [E:\Data\EOT16-3300_Kumar_r_45918_1.raw]	14430793	1562	1		0	-0.4	-0.4	K.PIGYGPYK.M	NP_971679.1	peptide ABC transporter peptide-binding protein OppA [Treponema denticola ATCC 35405]	K.PIGYGPYK.M	17.388	1
310125571	1	1	519.5702	1555.6887	3	1555.6903	-0.0015	48	60	1	15.31	0	13	0.029	R	GWTNSSYDDDIRK	L			5	1473: Scan 3889 (rt=17.0884) [E:\Data\EOT16-3300_Kumar_r_45918_1.raw]	14430793	5140	1		0	-1	-1	R.GWTNSSYDDDIRK.L	NP_971679.1	peptide ABC transporter peptide-binding protein OppA [Treponema denticola ATCC 35405]	R.GWTNSSYDDDIRK.L	17.0884	1
310125589	1	1	1008.2513	4028.9761	4	4028.9737	0.0024	550	582	1	9.22	0	13	0.12	K	ELPVIPVYSNNYYDLFTDKLENFHTTALWNWAR	A			15	7347: Scan 11678 (rt=45.2288) [E:\Data\EOT16-3300_Kumar_r_45918_1.raw]	14430793	9080	1		0	0.6	0.6	K.ELPVIPVYSNNYYDLFTDKLENFHTTALWNWAR.A	NP_971679.1	peptide ABC transporter peptide-binding protein OppA [Treponema denticola ATCC 35405]	K.ELPVIPVYSNNYYDLFTDKLENFHTTALWNWAR.A	45.2288	1
310125563	1	1	696.8223	1391.63	2	1391.6279	0.0022	210	220	1	4.13	0	13	0.39	K	MTEYKEGEYVK	L	Oxidation (M)	0.10000000000.0	6	598: Scan 2746 (rt=13.0676) [E:\Data\EOT16-3300_Kumar_r_45918_1.raw]	14430793	4303	1		0	1.6	1.6	K.MTEYKEGEYVK.L + Oxidation (M)	NP_971679.1	peptide ABC transporter peptide-binding protein OppA [Treponema denticola ATCC 35405]	K.MTEYKEGEYVK.L + Oxidation (M)	13.0676	1
310125542	3	1	607.3448	606.3376	1	606.3377	-0.0001	221	225	0	0.07	0	15	1.6	K	LEAFK	D			3	2688: Scan 5480 (rt=22.6273) [E:\Data\EOT16-3300_Kumar_r_45918_1.raw]	14430793	14	1		0	-0.2	-0.2	K.LEAFK.D	NP_971679.1	peptide ABC transporter peptide-binding protein OppA [Treponema denticola ATCC 35405]	K.LEAFK.D	22.6273	1
310125525	1	1	820.4258	1638.8371	2	1638.8366	0.0005	360	373	0	119.46	0	14	1.60E-12	R	VYVVSQNDLYVANR	G			11	3018: Scan 5918 (rt=24.0865) [E:\Data\EOT16-3300_Kumar_r_45918_1.raw]	14430792	5368	1		0	0.3	0.3	R.VYVVSQNDLYVANR.G	NP_971680.1	lipoprotein [Treponema denticola ATCC 35405]	R.VYVVSQNDLYVANR.G	24.0865	1
310125527	1	1	844.4379	1686.8612	2	1686.8577	0.0035	516	532	0	116.18	0	13	2.80E-12	K	WVPAESGQSVATVATGK	L			13	2593: Scan 5366 (rt=22.2072) [E:\Data\EOT16-3300_Kumar_r_45918_1.raw]	14430792	5479	1		0	2.1	2.1	K.WVPAESGQSVATVATGK.L	NP_971680.1	lipoprotein [Treponema denticola ATCC 35405]	K.WVPAESGQSVATVATGK.L	22.2072	1
310125524	1	1	802.9343	1603.8541	2	1603.8457	0.0084	733	747	0	111.88	0	13	8.10E-12	K	IDPVTSSVVLANFDK	Y			19	4769: Scan 8200 (rt=32.2363) [E:\Data\EOT16-3300_Kumar_r_45918_1.raw]	14430792	5275	1		0	5.2	5.2	K.IDPVTSSVVLANFDK.Y	NP_971680.1	lipoprotein [Treponema denticola ATCC 35405]	K.IDPVTSSVVLANFDK.Y	32.2363	1
310125509	1	1	580.829	1159.6435	2	1159.6449	-0.0014	611	622	0	109.12	0	13	1.50E-11	R	DTAITVGGLSVK	A			10	3298: Scan 6281 (rt=25.3672) [E:\Data\EOT16-3300_Kumar_r_45918_1.raw]	14430792	3161	1		0	-1.2	-1.2	R.DTAITVGGLSVK.A	NP_971680.1	lipoprotein [Treponema denticola ATCC 35405]	R.DTAITVGGLSVK.A	25.3672	1
310125521	1	1	768.3723	1534.73	2	1534.7337	-0.0037	114	127	0	95.78	0	13	2.90E-10	K	TEAGEEMFNPVAIK	E			20	3877: Scan 7040 (rt=28.0672) [E:\Data\EOT16-3300_Kumar_r_45918_1.raw]	14430792	5095	1		0	-2.4	-2.4	K.TEAGEEMFNPVAIK.E	NP_971680.1	lipoprotein [Treponema denticola ATCC 35405]	K.TEAGEEMFNPVAIK.E	28.0672	1
310125533	1	1	969.972	1937.9294	2	1937.9272	0.0022	594	610	0	90.39	0	13	9.10E-10	K	DGSITTYSNYFHAPIPR	D			11	4126: Scan 7344 (rt=29.1523) [E:\Data\EOT16-3300_Kumar_r_45918_1.raw]	14430792	6046	1		0	1.1	1.1	K.DGSITTYSNYFHAPIPR.D	NP_971680.1	lipoprotein [Treponema denticola ATCC 35405]	K.DGSITTYSNYFHAPIPR.D	29.1523	1
310125522	1	1	771.3828	1540.7511	2	1540.7443	0.0068	462	475	0	88.33	0	13	1.60E-09	R	LEFAMSTVDVANTK	F	Oxidation (M)	0.00001000000000.0	11	3252: Scan 6218 (rt=25.1452) [E:\Data\EOT16-3300_Kumar_r_45918_1.raw]	14430792	5108	1		0	4.4	4.4	R.LEFAMSTVDVANTK.F + Oxidation (M)	NP_971680.1	lipoprotein [Treponema denticola ATCC 35405]	R.LEFAMSTVDVANTK.F + Oxidation (M)	25.1452	1
310125520	1	1	763.3819	1524.7493	2	1524.7494	-0.0001	462	475	0	86.8	0	13	2.10E-09	R	LEFAMSTVDVANTK	F			10	3894: Scan 7059 (rt=28.1369) [E:\Data\EOT16-3300_Kumar_r_45918_1.raw]	14430792	5057	1		0	-0.1	-0.1	R.LEFAMSTVDVANTK.F	NP_971680.1	lipoprotein [Treponema denticola ATCC 35405]	R.LEFAMSTVDVANTK.F	28.1369	1
310125530	1	1	966.0096	1930.0046	2	1930.0048	-0.0001	771	789	1	79.5	0	15	2.10E-08	K	APVAPSADKDAVFEVTVSK	Y			11	2936: Scan 5794 (rt=23.6493) [E:\Data\EOT16-3300_Kumar_r_45918_1.raw]	14430792	6029	1		0	-0.1	-0.1	K.APVAPSADKDAVFEVTVSK.Y	NP_971680.1	lipoprotein [Treponema denticola ATCC 35405]	K.APVAPSADKDAVFEVTVSK.Y	23.6493	1
310125514	1	1	612.7907	1223.5667	2	1223.567	-0.0003	175	185	0	79.18	0	13	1.20E-08	K	FGITETGDEQK	A			15	1434: Scan 3837 (rt=16.9038) [E:\Data\EOT16-3300_Kumar_r_45918_1.raw]	14430792	3428	1		0	-0.2	-0.2	K.FGITETGDEQK.A	NP_971680.1	lipoprotein [Treponema denticola ATCC 35405]	K.FGITETGDEQK.A	16.9038	1
310125534	1	1	758.3796	2272.117	3	2272.1198	-0.0028	630	649	0	76.54	0	14	2.90E-08	R	TNVPWEIYEALAEMVVHGSK	S			19	7799: Scan 12304 (rt=47.6168) [E:\Data\EOT16-3300_Kumar_r_45918_1.raw]	14430792	6805	1		0	-1.2	-1.2	R.TNVPWEIYEALAEMVVHGSK.S	NP_971680.1	lipoprotein [Treponema denticola ATCC 35405]	R.TNVPWEIYEALAEMVVHGSK.S	47.6168	1
310125513	1	1	605.3193	1208.6239	2	1208.6289	-0.0049	761	770	0	75.08	0	14	4.00E-08	K	TDLTEIQYVK	A			7	2800: Scan 5619 (rt=23.0888) [E:\Data\EOT16-3300_Kumar_r_45918_1.raw]	14430792	3351	1		0	-4.1	-4.1	K.TDLTEIQYVK.A	NP_971680.1	lipoprotein [Treponema denticola ATCC 35405]	K.TDLTEIQYVK.A	23.0888	1
310125531	1	1	644.3433	1930.0079	3	1930.0048	0.0032	771	789	1	71.47	0	15	1.40E-07	K	APVAPSADKDAVFEVTVSK	Y			15	2937: Scan 5795 (rt=23.6531) [E:\Data\EOT16-3300_Kumar_r_45918_1.raw]	14430792	6030	1		0	1.7	1.7	K.APVAPSADKDAVFEVTVSK.Y	NP_971680.1	lipoprotein [Treponema denticola ATCC 35405]	K.APVAPSADKDAVFEVTVSK.Y	23.6531	1
310125511	1	1	598.8142	1195.6138	2	1195.6138	0	131	139	0	69.69	0	14	1.40E-07	R	YAFNWLINR	K			7	5403: Scan 9005 (rt=35.1132) [E:\Data\EOT16-3300_Kumar_r_45918_1.raw]	14430792	3296	1		0	0	0	R.YAFNWLINR.K	NP_971680.1	lipoprotein [Treponema denticola ATCC 35405]	R.YAFNWLINR.K	35.1132	1
310125494	1	1	439.7539	877.4933	2	877.4909	0.0024	710	717	0	64.19	0	13	3.80E-07	K	ASIAFIEK	Y			7	2684: Scan 5476 (rt=22.6136) [E:\Data\EOT16-3300_Kumar_r_45918_1.raw]	14430792	1431	1		0	2.7	2.7	K.ASIAFIEK.Y	NP_971680.1	lipoprotein [Treponema denticola ATCC 35405]	K.ASIAFIEK.Y	22.6136	1
310125536	1	1	762.0296	2283.0669	3	2283.0709	-0.004	533	551	0	64.05	0	13	4.10E-07	K	LVDGYYWHHGEPVDLNDVR	Y			19	3397: Scan 6418 (rt=25.851) [E:\Data\EOT16-3300_Kumar_r_45918_1.raw]	14430792	6835	1		0	-1.8	-1.8	K.LVDGYYWHHGEPVDLNDVR.Y	NP_971680.1	lipoprotein [Treponema denticola ATCC 35405]	K.LVDGYYWHHGEPVDLNDVR.Y	25.851	1
310125519	1	1	704.8249	1407.6353	2	1407.634	0.0013	395	407	1	63.25	0	13	4.70E-07	R	CADVKPDTDGPYK	G			17	709: Scan 2893 (rt=13.5938) [E:\Data\EOT16-3300_Kumar_r_45918_1.raw]	14430792	4425	1		0	0.9	0.9	R.CADVKPDTDGPYK.G	NP_971680.1	lipoprotein [Treponema denticola ATCC 35405]	R.CADVKPDTDGPYK.G	13.5938	1
310125528	1	1	852.9185	1703.8225	2	1703.8229	-0.0004	718	732	0	57.99	0	13	0.0000016	K	YGNAYITTGPLMFEK	I			8	4784: Scan 8218 (rt=32.3004) [E:\Data\EOT16-3300_Kumar_r_45918_1.raw]	14430792	5490	1		0	-0.2	-0.2	K.YGNAYITTGPLMFEK.I	NP_971680.1	lipoprotein [Treponema denticola ATCC 35405]	K.YGNAYITTGPLMFEK.I	32.3004	1
310125529	1	1	860.9148	1719.815	2	1719.8178	-0.0027	718	732	0	57.15	0	13	0.0000019	K	YGNAYITTGPLMFEK	I	Oxidation (M)	0.000000000001000.0	15	4350: Scan 7638 (rt=30.2143) [E:\Data\EOT16-3300_Kumar_r_45918_1.raw]	14430792	5507	1		0	-1.6	-1.6	K.YGNAYITTGPLMFEK.I + Oxidation (M)	NP_971680.1	lipoprotein [Treponema denticola ATCC 35405]	K.YGNAYITTGPLMFEK.I + Oxidation (M)	30.2143	1
310125523	1	1	781.4279	1560.8413	2	1560.8399	0.0013	829	843	0	52.11	0	13	0.0000077	K	FTITVPASDLAGLEK	G			9	4965: Scan 8448 (rt=33.1336) [E:\Data\EOT16-3300_Kumar_r_45918_1.raw]	14430792	5150	1		0	0.8	0.8	K.FTITVPASDLAGLEK.G	NP_971680.1	lipoprotein [Treponema denticola ATCC 35405]	K.FTITVPASDLAGLEK.G	33.1336	1
310125506	1	1	517.259	1032.5034	2	1032.4989	0.0046	452	461	0	52.01	0	13	0.0000063	R	ASFDNPAVGR	L			8	1171: Scan 3486 (rt=15.6673) [E:\Data\EOT16-3300_Kumar_r_45918_1.raw]	14430792	2487	1		0	4.5	4.5	R.ASFDNPAVGR.L	NP_971680.1	lipoprotein [Treponema denticola ATCC 35405]	R.ASFDNPAVGR.L	15.6673	1
310125532	1	1	646.9831	1937.9275	3	1937.9272	0.0004	594	610	0	50.3	0	13	0.0000093	K	DGSITTYSNYFHAPIPR	D			9	4125: Scan 7343 (rt=29.1491) [E:\Data\EOT16-3300_Kumar_r_45918_1.raw]	14430792	6045	1		0	0.2	0.2	K.DGSITTYSNYFHAPIPR.D	NP_971680.1	lipoprotein [Treponema denticola ATCC 35405]	K.DGSITTYSNYFHAPIPR.D	29.1491	1
310125499	1	1	493.7514	985.4881	2	985.4869	0.0013	650	658	0	47.11	0	13	0.000019	K	SGTVYNFAK	D			6	1689: Scan 4158 (rt=18.0465) [E:\Data\EOT16-3300_Kumar_r_45918_1.raw]	14430792	2181	1		0	1.3	1.3	K.SGTVYNFAK.D	NP_971680.1	lipoprotein [Treponema denticola ATCC 35405]	K.SGTVYNFAK.D	18.0465	1
310125496	1	1	454.7403	907.466	2	907.4651	0.0009	682	689	0	46.09	0	13	0.000025	K	LEDFVASK	H			7	1625: Scan 4078 (rt=17.7638) [E:\Data\EOT16-3300_Kumar_r_45918_1.raw]	14430792	1684	1		0	1	1	K.LEDFVASK.H	NP_971680.1	lipoprotein [Treponema denticola ATCC 35405]	K.LEDFVASK.H	17.7638	1
310125518	1	1	692.3519	1382.6892	2	1382.683	0.0062	697	707	1	45.56	0	13	0.000028	K	DFINEDYAIKR	Y			7	2628: Scan 5412 (rt=22.3806) [E:\Data\EOT16-3300_Kumar_r_45918_1.raw]	14430792	4253	1		0	4.5	4.5	K.DFINEDYAIKR.Y	NP_971680.1	lipoprotein [Treponema denticola ATCC 35405]	K.DFINEDYAIKR.Y	22.3806	1
310125503	1	1	501.2742	1000.5339	2	1000.5341	-0.0003	241	248	0	45.53	0	13	0.000028	R	YIHAQIEK	A			7	500: Scan 2622 (rt=12.62) [E:\Data\EOT16-3300_Kumar_r_45918_1.raw]	14430792	2290	1		0	-0.3	-0.3	R.YIHAQIEK.A	NP_971680.1	lipoprotein [Treponema denticola ATCC 35405]	R.YIHAQIEK.A	12.62	1
310125492	1	1	397.2511	792.4876	2	792.4858	0.0018	690	696	0	44.74	0	13	0.000034	K	HIPVSLK	D			5	1080: Scan 3359 (rt=15.2228) [E:\Data\EOT16-3300_Kumar_r_45918_1.raw]	14430792	979	1		0	2.3	2.3	K.HIPVSLK.D	NP_971680.1	lipoprotein [Treponema denticola ATCC 35405]	K.HIPVSLK.D	15.2228	1
310125508	1	1	554.306	1106.5974	2	1106.5972	0.0003	680	689	1	43.57	0	15	0.00007	K	AKLEDFVASK	H			7	1859: Scan 4369 (rt=18.7748) [E:\Data\EOT16-3300_Kumar_r_45918_1.raw]	14430792	2878	1		0	0.3	0.3	K.AKLEDFVASK.H	NP_971680.1	lipoprotein [Treponema denticola ATCC 35405]	K.AKLEDFVASK.H	18.7748	1
310125498	1	1	928.5098	927.5026	1	927.5025	0	809	817	0	42.53	0	13	0.000056	R	LQLPSGGEK	T			9	1304: Scan 3663 (rt=16.2938) [E:\Data\EOT16-3300_Kumar_r_45918_1.raw]	14430792	1822	1		0	0	0	R.LQLPSGGEK.T	NP_971680.1	lipoprotein [Treponema denticola ATCC 35405]	R.LQLPSGGEK.T	16.2938	1
310125510	1	1	1160.6546	1159.6473	1	1159.6449	0.0025	611	622	0	42.17	0	14	0.000082	R	DTAITVGGLSVK	A			7	3305: Scan 6289 (rt=25.3963) [E:\Data\EOT16-3300_Kumar_r_45918_1.raw]	14430792	3162	1		0	2.2	2.2	R.DTAITVGGLSVK.A	NP_971680.1	lipoprotein [Treponema denticola ATCC 35405]	R.DTAITVGGLSVK.A	25.3963	1
310125504	1	1	513.7474	1025.4803	2	1025.4818	-0.0015	790	797	0	42.14	0	13	0.000061	K	YAYPEVER	V			9	1448: Scan 3857 (rt=16.974) [E:\Data\EOT16-3300_Kumar_r_45918_1.raw]	14430792	2433	1		0	-1.5	-1.5	K.YAYPEVER.V	NP_971680.1	lipoprotein [Treponema denticola ATCC 35405]	K.YAYPEVER.V	16.974	1
310125502	1	1	334.5185	1000.5337	3	1000.5341	-0.0004	241	248	0	42.12	0	13	0.000061	R	YIHAQIEK	A			6	501: Scan 2624 (rt=12.6266) [E:\Data\EOT16-3300_Kumar_r_45918_1.raw]	14430792	2289	1		0	-0.4	-0.4	R.YIHAQIEK.A	NP_971680.1	lipoprotein [Treponema denticola ATCC 35405]	R.YIHAQIEK.A	12.6266	1
310125489	1	1	322.7026	643.3906	2	643.3905	0.0002	324	329	0	40.4	0	13	0.0001	K	LDVLGK	K			4	1641: Scan 4096 (rt=17.8259) [E:\Data\EOT16-3300_Kumar_r_45918_1.raw]	14430792	200	1		0	0.3	0.3	K.LDVLGK.K	NP_971680.1	lipoprotein [Treponema denticola ATCC 35405]	K.LDVLGK.K	17.8259	1
310125539	1	1	1217.1456	2432.2766	2	2432.278	-0.0014	87	107	0	38.3	0	13	0.00015	K	IDVYPVPTGYWSLLFNPIPNK	A			9	7685: Scan 12135 (rt=46.9818) [E:\Data\EOT16-3300_Kumar_r_45918_1.raw]	14430792	7353	1		0	-0.6	-0.6	K.IDVYPVPTGYWSLLFNPIPNK.A	NP_971680.1	lipoprotein [Treponema denticola ATCC 35405]	K.IDVYPVPTGYWSLLFNPIPNK.A	46.9818	1
310125515	1	1	614.2968	1226.5791	2	1226.5819	-0.0028	697	706	0	37.11	0	13	0.00019	K	DFINEDYAIK	R			6	3422: Scan 6448 (rt=25.9578) [E:\Data\EOT16-3300_Kumar_r_45918_1.raw]	14430792	3437	1		0	-2.3	-2.3	K.DFINEDYAIK.R	NP_971680.1	lipoprotein [Treponema denticola ATCC 35405]	K.DFINEDYAIK.R	25.9578	1
310125497	1	1	464.7579	927.5013	2	927.5025	-0.0012	809	817	0	36.29	0	13	0.00023	R	LQLPSGGEK	T			6	1287: Scan 3640 (rt=16.2106) [E:\Data\EOT16-3300_Kumar_r_45918_1.raw]	14430792	1821	1		0	-1.3	-1.3	R.LQLPSGGEK.T	NP_971680.1	lipoprotein [Treponema denticola ATCC 35405]	R.LQLPSGGEK.T	16.2106	1
310125516	1	1	626.3053	1250.596	2	1250.5999	-0.0038	186	196	0	35.22	0	13	0.0003	K	AISMIENAMQK	A	Oxidation (M)	0.00010000000.0	8	2256: Scan 4921 (rt=20.6583) [E:\Data\EOT16-3300_Kumar_r_45918_1.raw]	14430792	3563	1		0	-3	-3	K.AISMIENAMQK.A + Oxidation (M)	NP_971680.1	lipoprotein [Treponema denticola ATCC 35405]	K.AISMIENAMQK.A + Oxidation (M)	20.6583	1
310125495	1	1	892.4016	891.3943	1	891.3974	-0.0031	400	407	0	31.7	0	13	0.00068	K	PDTDGPYK	G			4	433: Scan 2541 (rt=12.3261) [E:\Data\EOT16-3300_Kumar_r_45918_1.raw]	14430792	1552	1		0	-3.5	-3.5	K.PDTDGPYK.G	NP_971680.1	lipoprotein [Treponema denticola ATCC 35405]	K.PDTDGPYK.G	12.3261	1
310125538	1	1	1145.5883	2289.162	2	2289.1563	0.0058	64	84	0	31.38	0	13	0.0008	K	VDLMFTSVPPVLLSGLSDEDR	D			11	7202: Scan 11460 (rt=44.3839) [E:\Data\EOT16-3300_Kumar_r_45918_1.raw]	14430792	6865	1		0	2.5	2.5	K.VDLMFTSVPPVLLSGLSDEDR.D	NP_971680.1	lipoprotein [Treponema denticola ATCC 35405]	K.VDLMFTSVPPVLLSGLSDEDR.D	44.3839	1
310125507	1	1	1078.5545	1077.5472	1	1077.5455	0.0018	249	258	0	31.06	0	14	0.0011	K	AGLTVEGFER	D			6	2959: Scan 5833 (rt=23.7861) [E:\Data\EOT16-3300_Kumar_r_45918_1.raw]	14430792	2730	1		0	1.7	1.7	K.AGLTVEGFER.D	NP_971680.1	lipoprotein [Treponema denticola ATCC 35405]	K.AGLTVEGFER.D	23.7861	1
310125535	1	1	571.7739	2283.0664	4	2283.0709	-0.0045	533	551	0	29.8	0	13	0.0011	K	LVDGYYWHHGEPVDLNDVR	Y			6	3406: Scan 6427 (rt=25.8835) [E:\Data\EOT16-3300_Kumar_r_45918_1.raw]	14430792	6834	1		0	-2	-2	K.LVDGYYWHHGEPVDLNDVR.Y	NP_971680.1	lipoprotein [Treponema denticola ATCC 35405]	K.LVDGYYWHHGEPVDLNDVR.Y	25.8835	1
310125488	1	1	644.3977	643.3905	1	643.3905	0	324	329	0	29.5	0	13	0.0013	K	LDVLGK	K			6	1642: Sum of 2 scans in range 4097 (rt=17.8291) to 4107 (rt=17.8632) [E:\Data\EOT16-3300_Kumar_r_45918_1.raw]	14430792	199	1		0	0	0	K.LDVLGK.K	NP_971680.1	lipoprotein [Treponema denticola ATCC 35405]	K.LDVLGK.K	17.84615	1
310125493	1	1	878.4926	877.4853	1	877.4909	-0.0055	710	717	0	28.89	0	13	0.0015	K	ASIAFIEK	Y			9	2683: Sum of 2 scans in range 5475 (rt=22.6103) to 5559 (rt=22.8801) [E:\Data\EOT16-3300_Kumar_r_45918_1.raw]	14430792	1430	1		0	-6.3	-6.3	K.ASIAFIEK.Y	NP_971680.1	lipoprotein [Treponema denticola ATCC 35405]	K.ASIAFIEK.Y	22.7452	1
310125501	1	1	494.7408	987.467	2	987.4695	-0.0025	671	679	0	25.59	0	13	0.0028	K	NPDCLADIK	A			7	2620: Scan 5403 (rt=22.3466) [E:\Data\EOT16-3300_Kumar_r_45918_1.raw]	14430792	2186	1		0	-2.5	-2.5	K.NPDCLADIK.A	NP_971680.1	lipoprotein [Treponema denticola ATCC 35405]	K.NPDCLADIK.A	22.3466	1
310125500	1	1	986.4957	985.4884	1	985.4869	0.0015	650	658	0	23.53	0	13	0.0044	K	SGTVYNFAK	D			5	1701: Scan 4170 (rt=18.0873) [E:\Data\EOT16-3300_Kumar_r_45918_1.raw]	14430792	2182	1		0	1.5	1.5	K.SGTVYNFAK.D	NP_971680.1	lipoprotein [Treponema denticola ATCC 35405]	K.SGTVYNFAK.D	18.0873	1
310125540	1	1	892.8099	2675.4078	3	2675.3999	0.0079	85	107	1	23.17	0	13	0.0051	R	DKIDVYPVPTGYWSLLFNPIPNK	A			10	7187: Scan 11438 (rt=44.2977) [E:\Data\EOT16-3300_Kumar_r_45918_1.raw]	14430792	8238	1		0	3	3	R.DKIDVYPVPTGYWSLLFNPIPNK.A	NP_971680.1	lipoprotein [Treponema denticola ATCC 35405]	R.DKIDVYPVPTGYWSLLFNPIPNK.A	44.2977	1
310125505	1	1	1026.4894	1025.4821	1	1025.4818	0.0003	790	797	0	20.59	0	13	0.0087	K	YAYPEVER	V			5	1477: Scan 3893 (rt=17.1023) [E:\Data\EOT16-3300_Kumar_r_45918_1.raw]	14430792	2434	1		0	0.3	0.3	K.YAYPEVER.V	NP_971680.1	lipoprotein [Treponema denticola ATCC 35405]	K.YAYPEVER.V	17.1023	1
310125490	1	1	339.2024	676.3903	2	676.3908	-0.0005	588	593	0	16.24	0	13	0.024	K	GIVFNK	D			4	1414: Scan 3807 (rt=16.7977) [E:\Data\EOT16-3300_Kumar_r_45918_1.raw]	14430792	332	1		0	-0.7	-0.7	K.GIVFNK.D	NP_971680.1	lipoprotein [Treponema denticola ATCC 35405]	K.GIVFNK.D	16.7977	1
310125526	1	1	563.2934	1686.8583	3	1686.8577	0.0006	516	532	0	15.41	0	13	0.032	K	WVPAESGQSVATVATGK	L			7	2618: Scan 5401 (rt=22.3396) [E:\Data\EOT16-3300_Kumar_r_45918_1.raw]	14430792	5478	1		0	0.4	0.4	K.WVPAESGQSVATVATGK.L	NP_971680.1	lipoprotein [Treponema denticola ATCC 35405]	K.WVPAESGQSVATVATGK.L	22.3396	1
310125517	1	1	631.8168	1261.619	2	1261.6085	0.0105	225	235	1	6.66	0	13	0.22	K	SIMRVDDPTGR	L	Oxidation (M)	0.00100000000.0	9	2184: Scan 4818 (rt=20.2885) [E:\Data\EOT16-3300_Kumar_r_45918_1.raw]	14430792	3631	1		0	8.3	8.3	K.SIMRVDDPTGR.L + Oxidation (M)	NP_971680.1	lipoprotein [Treponema denticola ATCC 35405]	K.SIMRVDDPTGR.L + Oxidation (M)	20.2885	1
310125541	1	1	814.8971	3255.5594	4	3255.591	-0.0316	630	658	1	3.63	0	13	0.43	R	TNVPWEIYEALAEMVVHGSKSGTVYNFAK	D	Oxidation (M)	0.00000000000001000000000000000.0	7	4870: Scan 8333 (rt=32.7187) [E:\Data\EOT16-3300_Kumar_r_45918_1.raw]	14430792	8824	1		0	-9.7	-9.7	R.TNVPWEIYEALAEMVVHGSKSGTVYNFAK.D + Oxidation (M)	NP_971680.1	lipoprotein [Treponema denticola ATCC 35405]	R.TNVPWEIYEALAEMVVHGSKSGTVYNFAK.D + Oxidation (M)	32.7187	1
310125537	1	1	763.7166	2288.1281	3	2288.1147	0.0134	630	649	0	1.72	0	13	0.84	R	TNVPWEIYEALAEMVVHGSK	S	Oxidation (M)	0.00000000000001000000.0	3	7003: Scan 11171 (rt=43.2625) [E:\Data\EOT16-3300_Kumar_r_45918_1.raw]	14430792	6859	1		0	5.9	5.9	R.TNVPWEIYEALAEMVVHGSK.S + Oxidation (M)	NP_971680.1	lipoprotein [Treponema denticola ATCC 35405]	R.TNVPWEIYEALAEMVVHGSK.S + Oxidation (M)	43.2625	1
310125491	8	1	716.3988	715.3915	1	715.3864	0.0051	664	670	0	0.48	0	16	2	R	GVEANVK	N			2	1023: Scan 3284 (rt=14.9536) [E:\Data\EOT16-3300_Kumar_r_45918_1.raw]	14430792	521	1		0	7.1	7.1	R.GVEANVK.N	NP_971680.1	lipoprotein [Treponema denticola ATCC 35405]	R.GVEANVK.N	14.9536	1
310125512	1	1	603.332	1204.6495	2	1204.6604	-0.011	476	486	1	0.07	0	14	1.5	K	FAPKFVPTGNK	T			2	614: Scan 2766 (rt=13.1412) [E:\Data\EOT16-3300_Kumar_r_45918_1.raw]	14430792	3336	1		0	-9.1	-9.1	K.FAPKFVPTGNK.T	NP_971680.1	lipoprotein [Treponema denticola ATCC 35405]	K.FAPKFVPTGNK.T	13.1412	1
310126373	1	1	580.3175	1158.6204	2	1158.6132	0.0073	152	161	1	13.07	0	13	0.062	K	KIDDGEILEK	E			6	4911: Scan 8379 (rt=32.8863) [E:\Data\EOT16-3300_Kumar_r_45918_1.raw]	14430977	3158	1		0	6.3	6.3	K.KIDDGEILEK.E	NP_971707.1	acetyltransferase [Treponema denticola ATCC 35405]	K.KIDDGEILEK.E	32.8863	1
310125889	1	1	658.9961	1973.9665	3	1973.9636	0.0029	79	94	0	70.08	0	14	1.50E-07	R	NFHHLEETVQEIFGFK	H			18	6234: Scan 10113 (rt=39.2327) [E:\Data\EOT16-3300_Kumar_r_45918_1.raw]	14430814	6114	1		0	1.5	1.5	R.NFHHLEETVQEIFGFK.H	NP_971726.1	tyrosine phenol-lyase [Treponema denticola ATCC 35405]	R.NFHHLEETVQEIFGFK.H	39.2327	1
310125885	1	1	430.2357	858.4569	2	858.4559	0.001	104	111	0	60.96	0	13	8.00E-07	R	GAENLLSR	I			6	1507: Scan 3930 (rt=17.2335) [E:\Data\EOT16-3300_Kumar_r_45918_1.raw]	14430814	1314	1		0	1.2	1.2	R.GAENLLSR.I	NP_971726.1	tyrosine phenol-lyase [Treponema denticola ATCC 35405]	R.GAENLLSR.I	17.2335	1
310125891	1	1	758.426	2272.2562	3	2272.258	-0.0017	332	353	0	53.63	0	13	0.0000043	K	LLEAGVPIIEPVGGHAVFLDAR	R			20	5544: Scan 9171 (rt=35.7053) [E:\Data\EOT16-3300_Kumar_r_45918_1.raw]	14430814	6806	1		0	-0.7	-0.7	K.LLEAGVPIIEPVGGHAVFLDAR.R	NP_971726.1	tyrosine phenol-lyase [Treponema denticola ATCC 35405]	K.LLEAGVPIIEPVGGHAVFLDAR.R	35.7053	1
310125888	1	1	717.8552	1433.6959	2	1433.6939	0.002	311	321	0	47.83	0	13	0.000016	K	EALQFEYIEHR	I			7	3089: Scan 6006 (rt=24.4047) [E:\Data\EOT16-3300_Kumar_r_45918_1.raw]	14430814	4581	1		0	1.4	1.4	K.EALQFEYIEHR.I	NP_971726.1	tyrosine phenol-lyase [Treponema denticola ATCC 35405]	K.EALQFEYIEHR.I	24.4047	1
310125892	1	1	1099.5129	3295.5169	3	3295.5078	0.0091	33	62	0	32.66	0	13	0.00054	K	EAGYNTFLINSEDVYIDLLTDSGTNAMSDK	Q			11	7410: Scan 11764 (rt=45.5436) [E:\Data\EOT16-3300_Kumar_r_45918_1.raw]	14430814	8931	1		0	2.8	2.8	K.EAGYNTFLINSEDVYIDLLTDSGTNAMSDK.Q	NP_971726.1	tyrosine phenol-lyase [Treponema denticola ATCC 35405]	K.EAGYNTFLINSEDVYIDLLTDSGTNAMSDK.Q	45.5436	1
310125881	1	1	391.7081	781.4017	2	781.401	0.0006	442	447	0	29.01	0	13	0.0013	K	FVYEPK	Q			4	1181: Scan 3496 (rt=15.7001) [E:\Data\EOT16-3300_Kumar_r_45918_1.raw]	14430814	927	1		0	0.8	0.8	K.FVYEPK.Q	NP_971726.1	tyrosine phenol-lyase [Treponema denticola ATCC 35405]	K.FVYEPK.Q	15.7001	1
310125886	1	1	436.218	870.4214	2	870.4236	-0.0022	214	220	0	26.54	0	13	0.0022	K	VFYDATR	C			5	1206: Scan 3528 (rt=15.8136) [E:\Data\EOT16-3300_Kumar_r_45918_1.raw]	14430814	1388	1		0	-2.5	-2.5	K.VFYDATR.C	NP_971726.1	tyrosine phenol-lyase [Treponema denticola ATCC 35405]	K.VFYDATR.C	15.8136	1
310125882	1	1	782.4096	781.4024	1	781.401	0.0013	442	447	0	19.5	0	13	0.011	K	FVYEPK	Q			4	1172: Scan 3487 (rt=15.6707) [E:\Data\EOT16-3300_Kumar_r_45918_1.raw]	14430814	928	1		0	1.7	1.7	K.FVYEPK.Q	NP_971726.1	tyrosine phenol-lyase [Treponema denticola ATCC 35405]	K.FVYEPK.Q	15.6707	1
310125883	1	1	415.2322	828.4499	2	828.4494	0.0006	413	418	1	10.12	0	13	0.11	R	RVYTYK	H			4	194: Scan 1941 (rt=9.35) [E:\Data\EOT16-3300_Kumar_r_45918_1.raw]	14430814	1144	1		0	0.7	0.7	R.RVYTYK.H	NP_971726.1	tyrosine phenol-lyase [Treponema denticola ATCC 35405]	R.RVYTYK.H	9.35	1
310125884	2	1	859.4631	858.4558	1	858.4559	-0.0001	104	111	0	9.56	0	13	0.11	R	GAENLLSR	I			4	1517: Scan 3942 (rt=17.2765) [E:\Data\EOT16-3300_Kumar_r_45918_1.raw]	14430814	1313	1		0	-0.1	-0.1	R.GAENLLSR.I	NP_971726.1	tyrosine phenol-lyase [Treponema denticola ATCC 35405]	R.GAENLLSR.I	17.2765	1
310125890	1	1	1019.5403	2037.066	2	2037.0717	-0.0057	413	429	2	5.33	0	13	0.37	R	RVYTYKHMDIVADAVIK	L	Oxidation (M)	0.00000001000000000.0	6	7757: Sum of 2 scans in range 12247 (rt=47.4092) to 12273 (rt=47.5068) [E:\Data\EOT16-3300_Kumar_r_45918_1.raw]	14430814	6288	1		0	-2.8	-2.8	R.RVYTYKHMDIVADAVIK.L + Oxidation (M)	NP_971726.1	tyrosine phenol-lyase [Treponema denticola ATCC 35405]	R.RVYTYKHMDIVADAVIK.L + Oxidation (M)	47.458	1
310125887	2	1	500.2784	998.5422	2	998.5509	-0.0087	385	394	1	1.99	0	13	0.63	R	GIVSAGRDPK	T			2	833: Scan 3038 (rt=14.1124) [E:\Data\EOT16-3300_Kumar_r_45918_1.raw]	14430814	2269	1		0	-8.7	-8.7	R.GIVSAGRDPK.T	NP_971726.1	tyrosine phenol-lyase [Treponema denticola ATCC 35405]	R.GIVSAGRDPK.T	14.1124	1
310126091	1	1	1000.6115	2998.8127	3	2998.8086	0.0041	3	28	0	22.38	0	13	0.0058	K	EINTLDVYALITLSILNILLLLFLIR	I			6	8407: Scan 13221 (rt=51.0684) [E:\Data\EOT16-3300_Kumar_r_45918_1.raw]	14430881	8648	1		0	1.4	1.4	K.EINTLDVYALITLSILNILLLLFLIR.I	NP_971731.1	sigma factor regulatory protein [Treponema denticola ATCC 35405]	K.EINTLDVYALITLSILNILLLLFLIR.I	51.0684	1
310126090	1	1	805.3817	2413.1234	3	2413.1042	0.0192	440	460	0	1.52	0	13	0.7	K	TNTIEFIGAGNQAMMIWNNEK	N	2 Oxidation (M)	0.000000000000011000000.0	3	2732: Scan 5536 (rt=22.8024) [E:\Data\EOT16-3300_Kumar_r_45918_1.raw]	14430881	7331	1		0	8	8	K.TNTIEFIGAGNQAMMIWNNEK.N + 2 Oxidation (M)	NP_971731.1	sigma factor regulatory protein [Treponema denticola ATCC 35405]	K.TNTIEFIGAGNQAMMIWNNEK.N + 2 Oxidation (M)	22.8024	1
310126298	1	0	700.3779	699.3707	1	699.3704	0.0003	382	386	1	15	0	13	0.032	K	KYYAR	G			2	229: Scan 1983 (rt=9.505) [E:\Data\EOT16-3300_Kumar_r_45918_1.raw]	14430952	460	1		0	0.4	0.4	K.KYYAR.G	NP_971735.1	TPR [Treponema denticola ATCC 35405]	K.KYYAR.G	9.505	1
310126299	1	0	959.5344	958.5271	1	958.5195	0.0076	183	190	2	8.73	0	13	0.17	R	KAKAEQER	K			5	2714: Scan 5513 (rt=22.7302) [E:\Data\EOT16-3300_Kumar_r_45918_1.raw]	14430952	1982	1		0	7.9	7.9	R.KAKAEQER.K	NP_971735.1	TPR [Treponema denticola ATCC 35405]	R.KAKAEQER.K	22.7302	1
310126297	3	0	350.6922	699.3699	2	699.3704	-0.0005	382	386	1	7.14	0	13	0.19	K	KYYAR	G			3	226: Scan 1980 (rt=9.49444) [E:\Data\EOT16-3300_Kumar_r_45918_1.raw]	14430952	459	1		0	-0.7	-0.7	K.KYYAR.G	NP_971735.1	TPR [Treponema denticola ATCC 35405]	K.KYYAR.G	9.49444	1
310126296	6	0	689.3614	688.3542	1	688.3504	0.0038	162	167	1	2.83	0	14	0.78	K	AEADRK	A			3	1964: Scan 4501 (rt=19.2395) [E:\Data\EOT16-3300_Kumar_r_45918_1.raw]	14430952	410	1		0	5.5	5.5	K.AEADRK.A	NP_971735.1	TPR [Treponema denticola ATCC 35405]	K.AEADRK.A	19.2395	1
310126295	5	1	345.184	688.3535	2	688.3504	0.0031	162	167	1	2.34	0	14	0.88	K	AEADRK	A			3	1802: Scan 4297 (rt=18.5329) [E:\Data\EOT16-3300_Kumar_r_45918_1.raw]	14430952	408	1		0	4.5	4.5	K.AEADRK.A	NP_971735.1	TPR [Treponema denticola ATCC 35405]	K.AEADRK.A	18.5329	1
310126300	1	1	859.4075	2575.2008	3	2575.186	0.0148	296	319	2	0.74	0	13	0.84	K	KYLDMASALNDYASAREGTGDAEK	A			10	7083: Scan 11283 (rt=43.6929) [E:\Data\EOT16-3300_Kumar_r_45918_1.raw]	14430952	7767	1		0	5.7	5.7	K.KYLDMASALNDYASAREGTGDAEK.A	NP_971735.1	TPR [Treponema denticola ATCC 35405]	K.KYLDMASALNDYASAREGTGDAEK.A	43.6929	1
310126301	1	1	864.7428	2591.2064	3	2591.1809	0.0255	296	319	2	0.17	0	13	0.96	K	KYLDMASALNDYASAREGTGDAEK	A	Oxidation (M)	0.000010000000000000000000.0	5	6196: Scan 10052 (rt=38.9993) [E:\Data\EOT16-3300_Kumar_r_45918_1.raw]	14430952	7827	1		0	9.8	9.8	K.KYLDMASALNDYASAREGTGDAEK.A + Oxidation (M)	NP_971735.1	TPR [Treponema denticola ATCC 35405]	K.KYLDMASALNDYASAREGTGDAEK.A + Oxidation (M)	38.9993	1
310126356	1	1	475.9215	1424.7426	3	1424.7333	0.0093	120	131	1	13.35	0	13	0.049	R	MYKAVVTESEIR	G			5	1558: Scan 3993 (rt=17.4591) [E:\Data\EOT16-3300_Kumar_r_45918_1.raw]	14430970	4526	1		0	6.5	6.5	R.MYKAVVTESEIR.G	NP_971747.1	hypothetical protein TDE1139 [Treponema denticola ATCC 35405]	R.MYKAVVTESEIR.G	17.4591	1
310126357	1	1	721.3687	1440.7228	2	1440.7282	-0.0055	120	131	1	1.79	0	13	0.83	R	MYKAVVTESEIR	G	Oxidation (M)	0.100000000000.0	3	4242: Scan 7507 (rt=29.743) [E:\Data\EOT16-3300_Kumar_r_45918_1.raw]	14430970	4643	1		0	-3.8	-3.8	R.MYKAVVTESEIR.G + Oxidation (M)	NP_971747.1	hypothetical protein TDE1139 [Treponema denticola ATCC 35405]	R.MYKAVVTESEIR.G + Oxidation (M)	29.743	1
310126134	2	0	341.6813	681.3481	2	681.3486	-0.0005	199	203	0	17.78	0	13	0.018	R	TWFTK	L			2	2393: Scan 5106 (rt=21.3174) [E:\Data\EOT16-3300_Kumar_r_45918_1.raw]	14430897	373	1		0	-0.7	-0.7	R.TWFTK.L	NP_971750.1	phage minor structural protein [Treponema denticola ATCC 35405]	R.TWFTK.L	21.3174	1
310126138	2	0	500.8117	999.6088	2	999.6077	0.0012	255	264	2	15.4	0	14	0.037	K	KAGVKADLAK	K			3	199: Scan 1948 (rt=9.37749) [E:\Data\EOT16-3300_Kumar_r_45918_1.raw]	14430897	2287	1		0	1.2	1.2	K.KAGVKADLAK.K	NP_971750.1	phage minor structural protein [Treponema denticola ATCC 35405]	K.KAGVKADLAK.K	9.37749	1
310126135	1	1	372.7163	743.4181	2	743.4177	0.0003	869	875	0	9.83	0	13	0.1	K	QALEGVK	N			4	2048: Scan 4626 (rt=19.6635) [E:\Data\EOT16-3300_Kumar_r_45918_1.raw]	14430897	700	1		0	0.4	0.4	K.QALEGVK.N	NP_971750.1	phage minor structural protein [Treponema denticola ATCC 35405]	K.QALEGVK.N	19.6635	1
310126133	2	1	666.3466	665.3393	1	665.3384	0.0009	2632	2637	0	6.22	0	15	0.42	K	FIDGSK	A			4	1633: Scan 4087 (rt=17.7938) [E:\Data\EOT16-3300_Kumar_r_45918_1.raw]	14430897	284	1		0	1.4	1.4	K.FIDGSK.A	NP_971750.1	phage minor structural protein [Treponema denticola ATCC 35405]	K.FIDGSK.A	17.7938	1
310126142	1	1	703.8608	1405.7071	2	1405.7136	-0.0065	1858	1869	2	4.75	0	13	0.33	R	MAGNKKGWETLR	N	Oxidation (M)	0.100000000000.0	7	8668: Scan 13696 (rt=52.8612) [E:\Data\EOT16-3300_Kumar_r_45918_1.raw]	14430897	4386	1		0	-4.6	-4.6	R.MAGNKKGWETLR.N + Oxidation (M)	NP_971750.1	phage minor structural protein [Treponema denticola ATCC 35405]	R.MAGNKKGWETLR.N + Oxidation (M)	52.8612	1
310126137	1	1	924.4283	923.421	1	923.4283	-0.0073	1621	1628	0	2.68	0	13	0.54	K	SQMANAFR	G			2	1302: Scan 3658 (rt=16.2733) [E:\Data\EOT16-3300_Kumar_r_45918_1.raw]	14430897	1793	1		0	-7.9	-7.9	K.SQMANAFR.G	NP_971750.1	phage minor structural protein [Treponema denticola ATCC 35405]	K.SQMANAFR.G	16.2733	1
310126136	4	0	866.4265	865.4192	1	865.4181	0.0011	1040	1046	0	2.35	0	14	0.79	K	INEAYEK	A			3	961: Scan 3200 (rt=14.665) [E:\Data\EOT16-3300_Kumar_r_45918_1.raw]	14430897	1361	1		0	1.3	1.3	K.INEAYEK.A	NP_971750.1	phage minor structural protein [Treponema denticola ATCC 35405]	K.INEAYEK.A	14.665	1
310126141	2	0	605.3193	1208.6239	2	1208.6149	0.009	443	452	2	2.14	0	14	0.79	K	ESRESFQKAK	I			4	2800: Scan 5619 (rt=23.0888) [E:\Data\EOT16-3300_Kumar_r_45918_1.raw]	14430897	3351	1		0	7.4	7.4	K.ESRESFQKAK.I	NP_971750.1	phage minor structural protein [Treponema denticola ATCC 35405]	K.ESRESFQKAK.I	23.0888	1
310126139	2	1	523.2864	1044.5582	2	1044.5604	-0.0022	2504	2512	0	1.21	0	13	0.76	R	AEELAPLFR	E			3	898: Scan 3120 (rt=14.4048) [E:\Data\EOT16-3300_Kumar_r_45918_1.raw]	14430897	2545	1		0	-2.1	-2.1	R.AEELAPLFR.E	NP_971750.1	phage minor structural protein [Treponema denticola ATCC 35405]	R.AEELAPLFR.E	14.4048	1
310126140	1	1	579.3013	1156.5881	2	1156.5836	0.0045	2577	2585	2	1.16	0	13	0.77	K	DEPEDKIRR	G			3	2101: Scan 4698 (rt=19.8981) [E:\Data\EOT16-3300_Kumar_r_45918_1.raw]	14430897	3149	1		0	3.9	3.9	K.DEPEDKIRR.G	NP_971750.1	phage minor structural protein [Treponema denticola ATCC 35405]	K.DEPEDKIRR.G	19.8981	1
310126183	2	0	716.3988	715.3915	1	715.3864	0.0051	99	105	0	18.59	0	16	0.031	K	NLAEAAK	E			3	1023: Scan 3284 (rt=14.9536) [E:\Data\EOT16-3300_Kumar_r_45918_1.raw]	14430909	521	1		0	7.1	7.1	K.NLAEAAK.E	NP_971767.1	hypothetical protein TDE1159 [Treponema denticola ATCC 35405]	K.NLAEAAK.E	14.9536	1
310126185	1	1	1056.5182	1055.5109	1	1055.5143	-0.0034	119	126	1	10.91	0	13	0.081	K	KMFACEIK	K	Oxidation (M); Propionamide (C)	0.01002000.0	3	2964: Scan 5843 (rt=23.8223) [E:\Data\EOT16-3300_Kumar_r_45918_1.raw]	14430909	2616	1		0	-3.2	-3.2	K.KMFACEIK.K + Oxidation (M); Propionamide (C)	NP_971767.1	hypothetical protein TDE1159 [Treponema denticola ATCC 35405]	K.KMFACEIK.K + Oxidation (M); Propionamide (C)	23.8223	1
310126184	1	1	387.2349	772.4553	2	772.4555	-0.0002	73	79	2	9.06	0	13	0.13	K	AKEAAKR	L			4	307: Scan 2098 (rt=9.96477) [E:\Data\EOT16-3300_Kumar_r_45918_1.raw]	14430909	876	1		0	-0.3	-0.3	K.AKEAAKR.L	NP_971767.1	hypothetical protein TDE1159 [Treponema denticola ATCC 35405]	K.AKEAAKR.L	9.96477	1
310126060	1	1	561.8357	1121.6569	2	1121.6557	0.0013	116	125	2	28.44	0	13	0.0014	R	LKGPDSHIKK	I			9	190: Scan 1937 (rt=9.33585) [E:\Data\EOT16-3300_Kumar_r_45918_1.raw]	14430869	2967	1		0	1.2	1.2	R.LKGPDSHIKK.I	NP_971776.1	hypothetical protein TDE1168 [Treponema denticola ATCC 35405]	R.LKGPDSHIKK.I	9.33585	1
310126059	1	1	497.7884	993.5623	2	993.5607	0.0016	116	124	1	11.64	0	13	0.069	R	LKGPDSHIK	K			4	448: Scan 2560 (rt=12.3988) [E:\Data\EOT16-3300_Kumar_r_45918_1.raw]	14430869	2225	1		0	1.6	1.6	R.LKGPDSHIK.K	NP_971776.1	hypothetical protein TDE1168 [Treponema denticola ATCC 35405]	R.LKGPDSHIK.K	12.3988	1
310126061	2	0	623.2943	1244.574	2	1244.5673	0.0067	143	152	1	3.13	0	13	0.49	K	YSDDLDAKYR	G			5	4186: Sum of 2 scans in range 7422 (rt=29.4385) to 7497 (rt=29.7084) [E:\Data\EOT16-3300_Kumar_r_45918_1.raw]	14430869	3542	1		0	5.4	5.4	K.YSDDLDAKYR.G	NP_971776.1	hypothetical protein TDE1168 [Treponema denticola ATCC 35405]	K.YSDDLDAKYR.G	29.57345	1
310126058	2	1	332.1945	993.5618	3	993.5607	0.0011	116	124	1	3.13	0	13	0.49	R	LKGPDSHIK	K			3	462: Scan 2577 (rt=12.4611) [E:\Data\EOT16-3300_Kumar_r_45918_1.raw]	14430869	2224	1		0	1.1	1.1	R.LKGPDSHIK.K	NP_971776.1	hypothetical protein TDE1168 [Treponema denticola ATCC 35405]	R.LKGPDSHIK.K	12.4611	1
310125990	1	1	835.4416	1668.8687	2	1668.8682	0.0004	423	437	0	61.94	0	13	7.00E-07	R	HANTTESITDINILK	D			17	3552: Scan 6618 (rt=26.5663) [E:\Data\EOT16-3300_Kumar_r_45918_1.raw]	14430844	5454	1		0	0.2	0.2	R.HANTTESITDINILK.D	NP_971838.1	hypothetical protein TDE1231 [Treponema denticola ATCC 35405]	R.HANTTESITDINILK.D	26.5663	1
310125776	1	1	647.8217	1293.6288	2	1293.6288	0	266	278	0	91.32	0	13	8.90E-10	R	AVWGGALGFGMGR	A	Oxidation (M)	0.0000000000100.0	10	4285: Scan 7560 (rt=29.9317) [E:\Data\EOT16-3300_Kumar_r_45918_1.raw]	14430804	3752	1		0	0	0	R.AVWGGALGFGMGR.A + Oxidation (M)	NP_971866.1	amino acid carrier [Treponema denticola ATCC 35405]	R.AVWGGALGFGMGR.A + Oxidation (M)	29.9317	1
310125779	1	1	1123.6981	2245.3816	2	2245.3854	-0.0037	406	425	0	87.86	0	13	1.60E-09	K	GLIPYQLLVIIFIFVGSLLK	I			25	8290: Scan 13040 (rt=50.3774) [E:\Data\EOT16-3300_Kumar_r_45918_1.raw]	14430804	6749	1		0	-1.6	-1.6	K.GLIPYQLLVIIFIFVGSLLK.I	NP_971866.1	amino acid carrier [Treponema denticola ATCC 35405]	K.GLIPYQLLVIIFIFVGSLLK.I	50.3774	1
310125774	1	1	425.2452	848.4758	2	848.4756	0.0002	40	47	0	80.26	0	13	9.40E-09	R	LGGVQFTK	F			7	1705: Scan 4176 (rt=18.1101) [E:\Data\EOT16-3300_Kumar_r_45918_1.raw]	14430804	1254	1		0	0.2	0.2	R.LGGVQFTK.F	NP_971866.1	amino acid carrier [Treponema denticola ATCC 35405]	R.LGGVQFTK.F	18.1101	1
310125777	1	1	732.6874	2195.0404	3	2195.043	-0.0025	287	308	0	61.58	0	13	7.00E-07	R	GLFSNEAGMGSTPHAHAVADVK	H			11	2342: Scan 5041 (rt=21.0929) [E:\Data\EOT16-3300_Kumar_r_45918_1.raw]	14430804	6653	1		0	-1.1	-1.1	R.GLFSNEAGMGSTPHAHAVADVK.H	NP_971866.1	amino acid carrier [Treponema denticola ATCC 35405]	R.GLFSNEAGMGSTPHAHAVADVK.H	21.0929	1
310125780	1	1	749.4687	2245.3843	3	2245.3854	-0.0011	406	425	0	54.18	0	13	0.0000038	K	GLIPYQLLVIIFIFVGSLLK	I			10	8287: Scan 13037 (rt=50.3674) [E:\Data\EOT16-3300_Kumar_r_45918_1.raw]	14430804	6750	1		0	-0.5	-0.5	K.GLIPYQLLVIIFIFVGSLLK.I	NP_971866.1	amino acid carrier [Treponema denticola ATCC 35405]	K.GLIPYQLLVIIFIFVGSLLK.I	50.3674	1
310125775	1	1	535.2878	1068.5611	2	1068.5604	0.0007	55	64	0	53.09	0	13	0.0000049	R	LFGNFSLSGK	E			8	4197: Scan 7439 (rt=29.5003) [E:\Data\EOT16-3300_Kumar_r_45918_1.raw]	14430804	2690	1		0	0.7	0.7	R.LFGNFSLSGK.E	NP_971866.1	amino acid carrier [Treponema denticola ATCC 35405]	R.LFGNFSLSGK.E	29.5003	1
310125782	1	1	891.4968	3561.9583	4	3561.9561	0.0022	426	457	0	38.3	0	13	0.00015	K	IDLVWELTDFFNGIMVIPNLIALLFLSGTVAK	V			19	8331: Scan 13098 (rt=50.599) [E:\Data\EOT16-3300_Kumar_r_45918_1.raw]	14430804	9031	1		0	0.6	0.6	K.IDLVWELTDFFNGIMVIPNLIALLFLSGTVAK.V	NP_971866.1	amino acid carrier [Treponema denticola ATCC 35405]	K.IDLVWELTDFFNGIMVIPNLIALLFLSGTVAK.V	50.599	1
310125778	1	1	549.768	2195.0428	4	2195.043	-0.0002	287	308	0	33.98	0	13	0.0004	R	GLFSNEAGMGSTPHAHAVADVK	H			10	2348: Scan 5048 (rt=21.1174) [E:\Data\EOT16-3300_Kumar_r_45918_1.raw]	14430804	6654	1		0	-0.1	-0.1	R.GLFSNEAGMGSTPHAHAVADVK.H	NP_971866.1	amino acid carrier [Treponema denticola ATCC 35405]	R.GLFSNEAGMGSTPHAHAVADVK.H	21.1174	1
310125772	1	1	364.7024	727.3902	2	727.3905	-0.0002	400	405	0	33.24	0	13	0.00047	R	YLFGTK	G			4	2286: Scan 4961 (rt=20.8032) [E:\Data\EOT16-3300_Kumar_r_45918_1.raw]	14430804	604	1		0	-0.3	-0.3	R.YLFGTK.G	NP_971866.1	amino acid carrier [Treponema denticola ATCC 35405]	R.YLFGTK.G	20.8032	1
310125771	1	1	333.1742	664.3339	2	664.3333	0.0006	48	53	0	26.43	0	13	0.0023	K	FGAGWK	R			3	1555: Scan 3989 (rt=17.4454) [E:\Data\EOT16-3300_Kumar_r_45918_1.raw]	14430804	281	1		0	0.9	0.9	K.FGAGWK.R	NP_971866.1	amino acid carrier [Treponema denticola ATCC 35405]	K.FGAGWK.R	17.4454	1
310125781	1	1	1188.3266	3561.958	3	3561.9561	0.0019	426	457	0	21.93	0	13	0.0064	K	IDLVWELTDFFNGIMVIPNLIALLFLSGTVAK	V			10	8315: Scan 13075 (rt=50.5129) [E:\Data\EOT16-3300_Kumar_r_45918_1.raw]	14430804	9030	1		0	0.5	0.5	K.IDLVWELTDFFNGIMVIPNLIALLFLSGTVAK.V	NP_971866.1	amino acid carrier [Treponema denticola ATCC 35405]	K.IDLVWELTDFFNGIMVIPNLIALLFLSGTVAK.V	50.5129	1
310125773	1	1	728.3982	727.3909	1	727.3905	0.0004	400	405	0	19.74	0	13	0.011	R	YLFGTK	G			8	2287: Scan 4962 (rt=20.8064) [E:\Data\EOT16-3300_Kumar_r_45918_1.raw]	14430804	605	1		0	0.5	0.5	R.YLFGTK.G	NP_971866.1	amino acid carrier [Treponema denticola ATCC 35405]	R.YLFGTK.G	20.8064	1
310125733	1	1	790.9834	1579.9522	2	1579.9548	-0.0027	391	405	0	110.34	0	13	9.20E-12	R	LAALIIQDLEAIGLK	V			23	7493: Scan 11888 (rt=46.0223) [E:\Data\EOT16-3300_Kumar_r_45918_1.raw]	14430801	5196	1		0	-1.7	-1.7	R.LAALIIQDLEAIGLK.V	NP_971880.1	oligopeptide/dipeptide ABC transporter peptide-binding protein [Treponema denticola ATCC 35405]	R.LAALIIQDLEAIGLK.V	46.0223	1
310125731	1	1	746.4081	1490.8017	2	1490.8014	0.0003	251	264	0	96.13	0	15	4.50E-10	R	VVDTTSLLANLMSK	D			11	5978: Scan 9738 (rt=37.805) [E:\Data\EOT16-3300_Kumar_r_45918_1.raw]	14430801	4948	1		0	0.2	0.2	R.VVDTTSLLANLMSK.D	NP_971880.1	oligopeptide/dipeptide ABC transporter peptide-binding protein [Treponema denticola ATCC 35405]	R.VVDTTSLLANLMSK.D	37.805	1
310125729	1	1	596.2964	1190.5782	2	1190.5779	0.0003	144	155	0	83.01	0	13	5.00E-09	K	GVDSSGVQISDK	S			8	835: Scan 3040 (rt=14.1192) [E:\Data\EOT16-3300_Kumar_r_45918_1.raw]	14430801	3275	1		0	0.3	0.3	K.GVDSSGVQISDK.S	NP_971880.1	oligopeptide/dipeptide ABC transporter peptide-binding protein [Treponema denticola ATCC 35405]	K.GVDSSGVQISDK.S	14.1192	1
310125734	1	1	910.4645	1818.9144	2	1818.9152	-0.0008	510	524	0	60.43	0	13	9.10E-07	K	LDNVIIEDFSNLNWK	I			10	6473: Scan 10436 (rt=40.4602) [E:\Data\EOT16-3300_Kumar_r_45918_1.raw]	14430801	5651	1		0	-0.4	-0.4	K.LDNVIIEDFSNLNWK.I	NP_971880.1	oligopeptide/dipeptide ABC transporter peptide-binding protein [Treponema denticola ATCC 35405]	K.LDNVIIEDFSNLNWK.I	40.4602	1
310125732	1	1	748.8905	1495.7665	2	1495.7671	-0.0005	199	211	0	58.48	0	14	0.0000018	K	TPQEINAPELWAK	A			13	3724: Scan 6837 (rt=27.3374) [E:\Data\EOT16-3300_Kumar_r_45918_1.raw]	14430801	4976	1		0	-0.3	-0.3	K.TPQEINAPELWAK.A	NP_971880.1	oligopeptide/dipeptide ABC transporter peptide-binding protein [Treponema denticola ATCC 35405]	K.TPQEINAPELWAK.A	27.3374	1
310125737	1	1	800.0765	2397.2078	3	2397.2064	0.0015	265	286	0	57.01	0	13	0.000002	K	DIDINVLGSIPLQDWSAAVEDK	N			20	7179: Scan 11426 (rt=44.2505) [E:\Data\EOT16-3300_Kumar_r_45918_1.raw]	14430801	7303	1		0	0.6	0.6	K.DIDINVLGSIPLQDWSAAVEDK.N	NP_971880.1	oligopeptide/dipeptide ABC transporter peptide-binding protein [Treponema denticola ATCC 35405]	K.DIDINVLGSIPLQDWSAAVEDK.N	44.2505	1
310125730	1	1	609.7922	1217.5698	2	1217.5717	-0.0018	63	71	0	46.97	0	13	0.00002	R	FVYDQIYDR	L			6	3047: Scan 5950 (rt=24.2036) [E:\Data\EOT16-3300_Kumar_r_45918_1.raw]	14430801	3394	1		0	-1.5	-1.5	R.FVYDQIYDR.L	NP_971880.1	oligopeptide/dipeptide ABC transporter peptide-binding protein [Treponema denticola ATCC 35405]	R.FVYDQIYDR.L	24.2036	1
310125736	1	1	788.3976	2362.171	3	2362.1741	-0.0031	173	192	1	43.46	0	13	0.00005	K	KPMYFGSFMNDLDTVFIIPK	H			10	7273: Scan 11561 (rt=44.7727) [E:\Data\EOT16-3300_Kumar_r_45918_1.raw]	14430801	7169	1		0	-1.3	-1.3	K.KPMYFGSFMNDLDTVFIIPK.H	NP_971880.1	oligopeptide/dipeptide ABC transporter peptide-binding protein [Treponema denticola ATCC 35405]	K.KPMYFGSFMNDLDTVFIIPK.H	44.7727	1
310125735	1	1	664.9885	1991.9436	3	1991.9436	0.0001	461	477	1	28.5	0	13	0.0014	R	LSDLIDEGNDKLDFNER	K			12	3542: Scan 6608 (rt=26.5287) [E:\Data\EOT16-3300_Kumar_r_45918_1.raw]	14430801	6155	1		0	0.1	0.1	R.LSDLIDEGNDKLDFNER.K	NP_971880.1	oligopeptide/dipeptide ABC transporter peptide-binding protein [Treponema denticola ATCC 35405]	R.LSDLIDEGNDKLDFNER.K	26.5287	1
310125728	1	1	730.3887	729.3814	1	729.381	0.0004	193	198	0	27.25	0	13	0.0019	K	HIFEGK	T			7	293: Scan 2074 (rt=9.85952) [E:\Data\EOT16-3300_Kumar_r_45918_1.raw]	14430801	616	1		0	0.5	0.5	K.HIFEGK.T	NP_971880.1	oligopeptide/dipeptide ABC transporter peptide-binding protein [Treponema denticola ATCC 35405]	K.HIFEGK.T	9.85952	1
310125727	1	1	365.697	729.3794	2	729.381	-0.0016	193	198	0	25	0	13	0.0032	K	HIFEGK	T			5	285: Scan 2057 (rt=9.7845) [E:\Data\EOT16-3300_Kumar_r_45918_1.raw]	14430801	615	1		0	-2.2	-2.2	K.HIFEGK.T	NP_971880.1	oligopeptide/dipeptide ABC transporter peptide-binding protein [Treponema denticola ATCC 35405]	K.HIFEGK.T	9.7845	1
310125726	4	1	313.1731	624.3317	2	624.3305	0.0012	72	76	0	6.69	0	13	0.21	R	LFMSK	A			2	1128: Scan 3429 (rt=15.4645) [E:\Data\EOT16-3300_Kumar_r_45918_1.raw]	14430801	126	1		0	1.9	1.9	R.LFMSK.A	NP_971880.1	oligopeptide/dipeptide ABC transporter peptide-binding protein [Treponema denticola ATCC 35405]	R.LFMSK.A	15.4645	1
310125979	1	1	568.2894	1134.5642	2	1134.5669	-0.0028	262	272	0	59.84	0	13	0.000001	K	LGENFQGSGVK	G			8	1194: Scan 3515 (rt=15.767) [E:\Data\EOT16-3300_Kumar_r_45918_1.raw]	14430837	3030	1		0	-2.5	-2.5	K.LGENFQGSGVK.G	NP_971916.1	modulator of DNA gyrase [Treponema denticola ATCC 35405]	K.LGENFQGSGVK.G	15.767	1
310125980	1	1	571.7994	1141.5843	2	1141.588	-0.0036	411	420	0	30.48	0	13	0.0009	R	VQHSNYLGPK	S			6	354: Scan 2423 (rt=11.8375) [E:\Data\EOT16-3300_Kumar_r_45918_1.raw]	14430837	3096	1		0	-3.2	-3.2	R.VQHSNYLGPK.S	NP_971916.1	modulator of DNA gyrase [Treponema denticola ATCC 35405]	R.VQHSNYLGPK.S	11.8375	1
310125978	3	1	469.7438	937.4731	2	937.4691	0.004	27	34	0	0.22	0	14	1.5	R	SGEMFLVR	D			4	192: Scan 1939 (rt=9.34299) [E:\Data\EOT16-3300_Kumar_r_45918_1.raw]	14430837	1894	1		0	4.3	4.3	R.SGEMFLVR.D	NP_971916.1	modulator of DNA gyrase [Treponema denticola ATCC 35405]	R.SGEMFLVR.D	9.34299	1
310125933	1	1	961.5068	1920.9991	2	1920.9945	0.0045	97	114	0	61.1	0	14	0.0000012	K	FSFLVPIGNDSLTIDAGR	Y			13	6458: Scan 10418 (rt=40.3936) [E:\Data\EOT16-3300_Kumar_r_45918_1.raw]	14430824	5992	1		0	2.3	2.3	K.FSFLVPIGNDSLTIDAGR.Y	NP_971933.1	hypothetical protein TDE1327 [Treponema denticola ATCC 35405]	K.FSFLVPIGNDSLTIDAGR.Y	40.3936	1
310125932	1	1	513.6136	1537.8189	3	1537.8174	0.0015	84	96	0	54.62	0	13	0.0000035	K	LDLDHIVNLDMLK	F			10	5837: Scan 9553 (rt=37.107) [E:\Data\EOT16-3300_Kumar_r_45918_1.raw]	14430824	5104	1		0	1	1	K.LDLDHIVNLDMLK.F	NP_971933.1	hypothetical protein TDE1327 [Treponema denticola ATCC 35405]	K.LDLDHIVNLDMLK.F	37.107	1
310125934	1	1	1004.4875	2006.9604	2	2006.9738	-0.0133	59	75	0	34.82	0	13	0.00033	K	EGNYNFAIQSSYLFNLK	K			8	5965: Scan 9722 (rt=37.7435) [E:\Data\EOT16-3300_Kumar_r_45918_1.raw]	14430824	6185	1		0	-6.6	-6.6	K.EGNYNFAIQSSYLFNLK.K	NP_971933.1	hypothetical protein TDE1327 [Treponema denticola ATCC 35405]	K.EGNYNFAIQSSYLFNLK.K	37.7435	1
310125930	1	1	533.308	1064.6015	2	1064.6019	-0.0003	249	257	1	29.91	0	13	0.001	R	KPQTGFFLK	G			9	2433: Scan 5162 (rt=21.5083) [E:\Data\EOT16-3300_Kumar_r_45918_1.raw]	14430824	2671	1		0	-0.3	-0.3	R.KPQTGFFLK.G	NP_971933.1	hypothetical protein TDE1327 [Treponema denticola ATCC 35405]	R.KPQTGFFLK.G	21.5083	1
310125931	1	1	386.2352	1155.6839	3	1155.6863	-0.0024	307	317	1	18.4	0	13	0.014	K	ISLDGSIKPVK	N			5	2043: Scan 4617 (rt=19.6368) [E:\Data\EOT16-3300_Kumar_r_45918_1.raw]	14430824	3146	1		0	-2.1	-2.1	K.ISLDGSIKPVK.N	NP_971933.1	hypothetical protein TDE1327 [Treponema denticola ATCC 35405]	K.ISLDGSIKPVK.N	19.6368	1
310126074	1	1	330.6949	659.3752	2	659.3788	-0.0037	11	16	0	24.22	0	13	0.004	K	MLGALR	T			3	683: Scan 2859 (rt=13.4704) [E:\Data\EOT16-3300_Kumar_r_45918_1.raw]	14430875	270	1		0	-5.6	-5.6	K.MLGALR.T	NP_971938.1	hflK protein [Treponema denticola ATCC 35405]	K.MLGALR.T	13.4704	1
310126075	6	0	716.3988	715.3915	1	715.3977	-0.0062	257	263	1	3.83	0	16	0.93	K	AKGDVAR	F			3	1023: Scan 3284 (rt=14.9536) [E:\Data\EOT16-3300_Kumar_r_45918_1.raw]	14430875	521	1		0	-8.7	-8.7	K.AKGDVAR.F	NP_971938.1	hflK protein [Treponema denticola ATCC 35405]	K.AKGDVAR.F	14.9536	1
310126076	4	1	812.3948	811.3875	1	811.3898	-0.0023	176	181	1	2.13	0	13	0.61	K	MNEKYK	Q			3	1721: Scan 4195 (rt=18.1753) [E:\Data\EOT16-3300_Kumar_r_45918_1.raw]	14430875	1083	1		0	-2.8	-2.8	K.MNEKYK.Q	NP_971938.1	hflK protein [Treponema denticola ATCC 35405]	K.MNEKYK.Q	18.1753	1
310125954	1	1	481.2586	960.5026	2	960.5029	-0.0003	288	296	0	57.43	0	13	0.0000018	K	TANNPGIFK	I			8	1519: Scan 3946 (rt=17.2894) [E:\Data\EOT16-3300_Kumar_r_45918_1.raw]	14430829	1989	1		0	-0.3	-0.3	K.TANNPGIFK.I	NP_971962.1	lipoprotein [Treponema denticola ATCC 35405]	K.TANNPGIFK.I	17.2894	1
310125956	1	1	668.2925	2001.8556	3	2001.8552	0.0004	125	141	1	43.53	0	13	0.000044	R	TEDAAQYKDEDGYDLNR	L			17	1185: Scan 3504 (rt=15.73) [E:\Data\EOT16-3300_Kumar_r_45918_1.raw]	14430829	6176	1		0	0.2	0.2	R.TEDAAQYKDEDGYDLNR.L	NP_971962.1	lipoprotein [Treponema denticola ATCC 35405]	R.TEDAAQYKDEDGYDLNR.L	15.73	1
310125955	1	1	1001.9321	2001.8496	2	2001.8552	-0.0055	125	141	1	35.26	0	13	0.0003	R	TEDAAQYKDEDGYDLNR	L			8	1204: Scan 3526 (rt=15.8067) [E:\Data\EOT16-3300_Kumar_r_45918_1.raw]	14430829	6175	1		0	-2.7	-2.7	R.TEDAAQYKDEDGYDLNR.L	NP_971962.1	lipoprotein [Treponema denticola ATCC 35405]	R.TEDAAQYKDEDGYDLNR.L	15.8067	1
310125957	1	1	1017.5328	3049.5766	3	3049.5761	0.0005	96	124	0	21.43	0	13	0.0072	R	NPAIVPVVTNSGPSGTLEDALYYSFIAVR	T			12	7627: Scan 12051 (rt=46.6506) [E:\Data\EOT16-3300_Kumar_r_45918_1.raw]	14430829	8679	1		0	0.2	0.2	R.NPAIVPVVTNSGPSGTLEDALYYSFIAVR.T	NP_971962.1	lipoprotein [Treponema denticola ATCC 35405]	R.NPAIVPVVTNSGPSGTLEDALYYSFIAVR.T	46.6506	1
310126220	1	1	882.1792	2643.5159	3	2643.5055	0.0103	414	434	2	16.61	0	13	0.022	K	EIPVVTWILFVIFMLRFFVKF	-			7	8242: Scan 12957 (rt=50.0605) [E:\Data\EOT16-3300_Kumar_r_45918_1.raw]	14430922	8106	1		0	3.9	3.9	K.EIPVVTWILFVIFMLRFFVKF.-	NP_971966.1	xanthine/uracil permease [Treponema denticola ATCC 35405]	K.EIPVVTWILFVIFMLRFFVKF.-	50.0605	1
310126219	1	1	988.5768	1975.1391	2	1975.1369	0.0022	414	429	0	13.69	0	13	0.043	K	EIPVVTWILFVIFMLR	F			9	8193: Scan 12875 (rt=49.7419) [E:\Data\EOT16-3300_Kumar_r_45918_1.raw]	14430922	6116	1		0	1.1	1.1	K.EIPVVTWILFVIFMLR.F	NP_971966.1	xanthine/uracil permease [Treponema denticola ATCC 35405]	K.EIPVVTWILFVIFMLR.F	49.7419	1
310126085	1	0	394.2377	786.4608	2	786.4599	0.0009	641	646	1	22.95	0	16	0.011	K	KIEELR	A			5	204: Scan 1953 (rt=9.39462) [E:\Data\EOT16-3300_Kumar_r_45918_1.raw]	14430879	941	1		0	1.1	1.1	K.KIEELR.A	NP_972009.1	ABC transporter ATP-binding protein [Treponema denticola ATCC 35405]	K.KIEELR.A	9.39462	1
310126086	2	0	416.7477	831.4808	2	831.4854	-0.0046	2	8	0	6.27	0	14	0.32	M	PFIQLSK	I			2	366: Scan 2443 (rt=11.9267) [E:\Data\EOT16-3300_Kumar_r_45918_1.raw]	14430879	1175	1		0	-5.5	-5.5	M.PFIQLSK.I	NP_972009.1	ABC transporter ATP-binding protein [Treponema denticola ATCC 35405]	M.PFIQLSK.I	11.9267	1
310126084	3	0	330.6951	659.3756	2	659.3714	0.0041	591	595	1	6.02	0	13	0.26	R	LRSER	R			2	394: Scan 2491 (rt=12.1278) [E:\Data\EOT16-3300_Kumar_r_45918_1.raw]	14430879	271	1		0	6.2	6.2	R.LRSER.R	NP_972009.1	ABC transporter ATP-binding protein [Treponema denticola ATCC 35405]	R.LRSER.R	12.1278	1
310126081	1	1	415.2435	828.4724	2	828.4705	0.0019	57	63	0	23.18	0	13	0.0048	K	QVVENIK	G			4	754: Scan 2944 (rt=13.776) [E:\Data\EOT16-3300_Kumar_r_45918_1.raw]	14430878	1145	1		0	2.3	2.3	K.QVVENIK.G	NP_972019.1	cytidylyltransferase/phosphoenolpyruvate phosphomutase [Treponema denticola ATCC 35405]	K.QVVENIK.G	13.776	1
310126082	2	0	671.8406	1341.6666	2	1341.6711	-0.0045	329	341	1	10.03	0	13	0.099	K	AGADGVMIHSKEK	H			5	2861: Scan 5693 (rt=23.3276) [E:\Data\EOT16-3300_Kumar_r_45918_1.raw]	14430878	3983	1		0	-3.4	-3.4	K.AGADGVMIHSKEK.H	NP_972019.1	cytidylyltransferase/phosphoenolpyruvate phosphomutase [Treponema denticola ATCC 35405]	K.AGADGVMIHSKEK.H	23.3276	1
310126083	2	0	1342.6739	1341.6666	1	1341.6711	-0.0044	329	341	1	7.25	0	13	0.19	K	AGADGVMIHSKEK	H			4	2865: Scan 5697 (rt=23.3364) [E:\Data\EOT16-3300_Kumar_r_45918_1.raw]	14430878	3984	1		0	-3.3	-3.3	K.AGADGVMIHSKEK.H	NP_972019.1	cytidylyltransferase/phosphoenolpyruvate phosphomutase [Treponema denticola ATCC 35405]	K.AGADGVMIHSKEK.H	23.3364	1
310126045	1	1	440.7635	879.5125	2	879.5178	-0.0052	43	50	0	30.96	0	13	0.0008	K	LLAHGIEK	I			7	569: Scan 2711 (rt=12.9418) [E:\Data\EOT16-3300_Kumar_r_45918_1.raw]	14430865	1444	1		0	-5.9	-5.9	K.LLAHGIEK.I	NP_972021.1	nucleotidyl transferase/aminotransferase, class V [Treponema denticola ATCC 35405]	K.LLAHGIEK.I	12.9418	1
310126044	4	0	716.3988	715.3915	1	715.3977	-0.0061	154	159	1	8.78	0	16	0.3	K	NRDALK	N			2	1023: Scan 3284 (rt=14.9536) [E:\Data\EOT16-3300_Kumar_r_45918_1.raw]	14430865	521	1		0	-8.5	-8.5	K.NRDALK.N	NP_972021.1	nucleotidyl transferase/aminotransferase, class V [Treponema denticola ATCC 35405]	K.NRDALK.N	14.9536	1
310126046	3	0	454.7403	907.466	2	907.4651	0.0009	371	378	0	6.81	0	13	0.21	K	LEAEFATK	K			3	1625: Scan 4078 (rt=17.7638) [E:\Data\EOT16-3300_Kumar_r_45918_1.raw]	14430865	1684	1		0	1	1	K.LEAEFATK.K	NP_972021.1	nucleotidyl transferase/aminotransferase, class V [Treponema denticola ATCC 35405]	K.LEAEFATK.K	17.7638	1
310126020	2	0	425.2452	848.4758	2	848.479	-0.0032	124	130	1	37.07	0	13	0.0002	K	INVKTMK	S	Oxidation (M)	0.0000010.0	5	1705: Scan 4176 (rt=18.1101) [E:\Data\EOT16-3300_Kumar_r_45918_1.raw]	14430856	1254	1		0	-3.8	-3.8	K.INVKTMK.S + Oxidation (M)	NP_972062.1	diguanylate cyclase [Treponema denticola ATCC 35405]	K.INVKTMK.S + Oxidation (M)	18.1101	1
310126021	5	1	440.7467	879.4789	2	879.4701	0.0088	401	407	1	16.37	0	15	0.039	K	KAEEIYK	G			3	721: Sum of 2 scans in range 2905 (rt=13.6347) to 2921 (rt=13.6918) [E:\Data\EOT16-3300_Kumar_r_45918_1.raw]	14430856	1442	1		0	10	10	K.KAEEIYK.G	NP_972062.1	diguanylate cyclase [Treponema denticola ATCC 35405]	K.KAEEIYK.G	13.66325	1
310126229	1	0	632.372	631.3648	1	631.3653	-0.0005	30	35	0	16.98	0	16	0.043	K	LSSGLR	I			4	1895: Scan 4413 (rt=18.9343) [E:\Data\EOT16-3300_Kumar_r_45918_1.raw]	14430927	147	0		0	-0.8	-0.8	K.LSSGLR.I	NP_972083.1	flagellar filament core protein [Treponema denticola ATCC 35405]	K.LSSGLR.I	18.9343	1
310126230	1	1	559.3089	1116.6032	2	1116.6139	-0.0107	26	35	1	8.02	0	13	0.18	K	DIEKLSSGLR	I			3	2310: Scan 4999 (rt=20.9402) [E:\Data\EOT16-3300_Kumar_r_45918_1.raw]	14430927	2937	1		0	-9.6	-9.6	K.DIEKLSSGLR.I	NP_972083.1	flagellar filament core protein [Treponema denticola ATCC 35405]	K.DIEKLSSGLR.I	20.9402	1
310126019	1	1	592.8164	1183.6182	2	1183.6197	-0.0015	311	321	0	40.35	0	13	0.000092	K	ATLQNNLPGEK	R			8	1203: Scan 3525 (rt=15.8032) [E:\Data\EOT16-3300_Kumar_r_45918_1.raw]	14430855	3263	1		0	-1.3	-1.3	K.ATLQNNLPGEK.R	NP_972094.1	glyceraldehyde-3-phosphate dehydrogenase [Treponema denticola ATCC 35405]	K.ATLQNNLPGEK.R	15.8032	1
310126018	3	0	492.2986	982.5827	2	982.5811	0.0016	131	139	2	10.05	0	13	0.099	K	SKDPAKPIK	T			4	2431: Scan 5160 (rt=21.5011) [E:\Data\EOT16-3300_Kumar_r_45918_1.raw]	14430855	2165	1		0	1.6	1.6	K.SKDPAKPIK.T	NP_972094.1	glyceraldehyde-3-phosphate dehydrogenase [Treponema denticola ATCC 35405]	K.SKDPAKPIK.T	21.5011	1
310126017	1	1	811.4123	810.4051	1	810.4058	-0.0007	240	246	0	9.81	0	13	0.1	K	LTGMSFR	V			4	7518: Scan 11920 (rt=46.148) [E:\Data\EOT16-3300_Kumar_r_45918_1.raw]	14430855	1078	1		0	-0.9	-0.9	K.LTGMSFR.V	NP_972094.1	glyceraldehyde-3-phosphate dehydrogenase [Treponema denticola ATCC 35405]	K.LTGMSFR.V	46.148	1
310125878	1	1	831.8718	1661.729	2	1661.7321	-0.0032	2593	2607	0	80.27	0	13	9.40E-09	R	YGAGTNPETASFEYR	S			11	2314: Scan 5003 (rt=20.9542) [E:\Data\EOT16-3300_Kumar_r_45918_1.raw]	14430813	5442	0		0	-1.9	-1.9	R.YGAGTNPETASFEYR.S	NP_972164.1	YD repeat-containing protein [Treponema denticola ATCC 35405]	R.YGAGTNPETASFEYR.S	20.9542	1
310125869	1	1	572.7905	1143.5664	2	1143.5672	-0.0008	2657	2665	0	54.47	0	13	0.0000036	K	ILYDEHAQR	V			7	538: Scan 2672 (rt=12.7996) [E:\Data\EOT16-3300_Kumar_r_45918_1.raw]	14430813	3103	0		0	-0.7	-0.7	K.ILYDEHAQR.V	NP_972164.1	YD repeat-containing protein [Treponema denticola ATCC 35405]	K.ILYDEHAQR.V	12.7996	1
310125872	1	1	641.7944	1281.5743	2	1281.5758	-0.0016	2290	2301	0	46.46	0	13	0.000023	K	ISTEAEDSGVMK	T	Oxidation (M)	0.000000000010.0	9	422: Scan 2529 (rt=12.2796) [E:\Data\EOT16-3300_Kumar_r_45918_1.raw]	14430813	3713	1		0	-1.2	-1.2	K.ISTEAEDSGVMK.T + Oxidation (M)	NP_972164.1	YD repeat-containing protein [Treponema denticola ATCC 35405]	K.ISTEAEDSGVMK.T + Oxidation (M)	12.2796	1
310125873	1	1	644.3019	1286.5893	2	1286.5891	0.0002	2046	2056	0	42.37	0	13	0.000058	K	EYEVDTAPHAR	I			8	451: Scan 2564 (rt=12.4128) [E:\Data\EOT16-3300_Kumar_r_45918_1.raw]	14430813	3732	1		0	0.2	0.2	K.EYEVDTAPHAR.I	NP_972164.1	YD repeat-containing protein [Treponema denticola ATCC 35405]	K.EYEVDTAPHAR.I	12.4128	1
310125870	1	1	594.2508	1186.487	2	1186.4924	-0.0055	213	224	0	41.21	0	13	0.000076	K	GGSEGSASFNMK	L	Oxidation (M)	0.000000000010.0	7	375: Scan 2462 (rt=12.0023) [E:\Data\EOT16-3300_Kumar_r_45918_1.raw]	14430813	3268	1		0	-4.6	-4.6	K.GGSEGSASFNMK.L + Oxidation (M)	NP_972164.1	YD repeat-containing protein [Treponema denticola ATCC 35405]	K.GGSEGSASFNMK.L + Oxidation (M)	12.0023	1
310125879	1	1	913.4039	1824.7933	2	1824.8054	-0.0121	2073	2087	1	30.01	0	13	0.001	K	TESEYEYDKYGNVTK	L			15	1218: Scan 3545 (rt=15.8738) [E:\Data\EOT16-3300_Kumar_r_45918_1.raw]	14430813	5685	1		0	-6.6	-6.6	K.TESEYEYDKYGNVTK.L	NP_972164.1	YD repeat-containing protein [Treponema denticola ATCC 35405]	K.TESEYEYDKYGNVTK.L	15.8738	1
310125863	1	1	416.7477	831.4808	2	831.4814	-0.0006	2491	2497	1	21.43	0	14	0.0097	R	RISLESK	D			4	366: Scan 2443 (rt=11.9267) [E:\Data\EOT16-3300_Kumar_r_45918_1.raw]	14430813	1175	0		0	-0.7	-0.7	R.RISLESK.D	NP_972164.1	YD repeat-containing protein [Treponema denticola ATCC 35405]	R.RISLESK.D	11.9267	1
310125862	4	1	698.4206	697.4133	1	697.4123	0.001	1807	1813	0	9.7	0	13	0.11	K	NIPGLGK	Y			4	1860: Scan 4370 (rt=18.7782) [E:\Data\EOT16-3300_Kumar_r_45918_1.raw]	14430813	449	1		0	1.4	1.4	K.NIPGLGK.Y	NP_972164.1	YD repeat-containing protein [Treponema denticola ATCC 35405]	K.NIPGLGK.Y	18.7782	1
310125861	2	1	692.3636	691.3563	1	691.3501	0.0062	502	508	0	9.44	0	13	0.13	R	VTSGNSK	G			2	2458: Scan 5199 (rt=21.6275) [E:\Data\EOT16-3300_Kumar_r_45918_1.raw]	14430813	424	1		0	9	9	R.VTSGNSK.G	NP_972164.1	YD repeat-containing protein [Treponema denticola ATCC 35405]	R.VTSGNSK.G	21.6275	1
310125866	1	1	1022.5171	1021.5098	1	1021.5192	-0.0094	2037	2045	0	9.15	0	14	0.16	K	NGNQVYSIK	E			3	942: Scan 3174 (rt=14.5821) [E:\Data\EOT16-3300_Kumar_r_45918_1.raw]	14430813	2415	1		0	-9.2	-9.2	K.NGNQVYSIK.E	NP_972164.1	YD repeat-containing protein [Treponema denticola ATCC 35405]	K.NGNQVYSIK.E	14.5821	1
310125859	6	1	338.686	675.3574	2	675.3625	-0.0051	116	120	0	8.62	0	15	0.25	K	ECIIK	M	Propionamide (C)	0.02000.0	3	2850: Scan 5680 (rt=23.2804) [E:\Data\EOT16-3300_Kumar_r_45918_1.raw]	14430813	328	1		0	-7.6	-7.6	K.ECIIK.M + Propionamide (C)	NP_972164.1	YD repeat-containing protein [Treponema denticola ATCC 35405]	K.ECIIK.M + Propionamide (C)	23.2804	1
310125867	1	1	1023.4762	1022.4689	1	1022.4781	-0.0092	96	105	0	8.1	0	13	0.15	K	NVTAGEGGYR	F			2	1316: Scan 3677 (rt=16.3436) [E:\Data\EOT16-3300_Kumar_r_45918_1.raw]	14430813	2422	1		0	-9	-9	K.NVTAGEGGYR.F	NP_972164.1	YD repeat-containing protein [Treponema denticola ATCC 35405]	K.NVTAGEGGYR.F	16.3436	1
310125876	2	0	455.5894	1363.7464	3	1363.7459	0.0004	323	334	2	8.04	0	13	0.16	R	EKDGSVKIYGLR	N			6	2112: Scan 4718 (rt=19.9701) [E:\Data\EOT16-3300_Kumar_r_45918_1.raw]	14430813	4133	1		0	0.3	0.3	R.EKDGSVKIYGLR.N	NP_972164.1	YD repeat-containing protein [Treponema denticola ATCC 35405]	R.EKDGSVKIYGLR.N	19.9701	1
310125864	1	1	832.4886	831.4813	1	831.4814	-0.0001	2491	2497	1	7.27	0	14	0.25	R	RISLESK	D			2	1886: Scan 4402 (rt=18.8927) [E:\Data\EOT16-3300_Kumar_r_45918_1.raw]	14430813	1176	0		0	-0.1	-0.1	R.RISLESK.D	NP_972164.1	YD repeat-containing protein [Treponema denticola ATCC 35405]	R.RISLESK.D	18.8927	1
310125871	1	1	1195.5821	1194.5748	1	1194.5768	-0.002	668	677	0	7.09	0	13	0.2	R	TEFENIDSLK	I			5	4925: Scan 8398 (rt=32.9526) [E:\Data\EOT16-3300_Kumar_r_45918_1.raw]	14430813	3291	1		0	-1.7	-1.7	R.TEFENIDSLK.I	NP_972164.1	YD repeat-containing protein [Treponema denticola ATCC 35405]	R.TEFENIDSLK.I	32.9526	1
310125880	1	1	996.5003	1990.9861	2	1990.9888	-0.0027	2205	2222	0	6.01	0	14	0.35	K	GEAPYISEIEWDSVLGVK	L			4	6197: Scan 10053 (rt=39.0031) [E:\Data\EOT16-3300_Kumar_r_45918_1.raw]	14430813	6154	1		0	-1.4	-1.4	K.GEAPYISEIEWDSVLGVK.L	NP_972164.1	YD repeat-containing protein [Treponema denticola ATCC 35405]	K.GEAPYISEIEWDSVLGVK.L	39.0031	1
310125877	2	0	682.8822	1363.7499	2	1363.7459	0.004	323	334	2	4.39	0	13	0.36	R	EKDGSVKIYGLR	N			3	3506: Scan 6561 (rt=26.3596) [E:\Data\EOT16-3300_Kumar_r_45918_1.raw]	14430813	4140	1		0	2.9	2.9	R.EKDGSVKIYGLR.N	NP_972164.1	YD repeat-containing protein [Treponema denticola ATCC 35405]	R.EKDGSVKIYGLR.N	26.3596	1
310125874	1	1	679.3593	1356.704	2	1356.6997	0.0042	1211	1222	1	3.61	0	13	0.44	K	LKDDEQNIGLGR	Y			4	1279: Scan 3630 (rt=16.1766) [E:\Data\EOT16-3300_Kumar_r_45918_1.raw]	14430813	4081	1		0	3.1	3.1	K.LKDDEQNIGLGR.Y	NP_972164.1	YD repeat-containing protein [Treponema denticola ATCC 35405]	K.LKDDEQNIGLGR.Y	16.1766	1
310125865	1	1	491.7179	981.4213	2	981.4304	-0.0091	2885	2891	0	3.22	0	13	0.48	R	NYTWNER	N			3	1313: Scan 3673 (rt=16.327) [E:\Data\EOT16-3300_Kumar_r_45918_1.raw]	14430813	2152	0		0	-9.3	-9.3	R.NYTWNER.N	NP_972164.1	YD repeat-containing protein [Treponema denticola ATCC 35405]	R.NYTWNER.N	16.327	1
310125868	2	1	1091.5745	1090.5672	1	1090.5659	0.0014	1936	1945	0	2.91	0	14	0.74	K	LPQGGSYELK	Y			2	4034: Scan 7238 (rt=28.764) [E:\Data\EOT16-3300_Kumar_r_45918_1.raw]	14430813	2804	1		0	1.3	1.3	K.LPQGGSYELK.Y	NP_972164.1	YD repeat-containing protein [Treponema denticola ATCC 35405]	K.LPQGGSYELK.Y	28.764	1
310125860	7	0	344.2055	686.3964	2	686.3963	0.0001	1561	1566	0	1.44	0	15	1.1	K	ADIIQK	E			4	1369: Scan 3748 (rt=16.5897) [E:\Data\EOT16-3300_Kumar_r_45918_1.raw]	14430813	400	1		0	0.1	0.1	K.ADIIQK.E	NP_972164.1	YD repeat-containing protein [Treponema denticola ATCC 35405]	K.ADIIQK.E	16.5897	1
310125875	1	1	453.2428	1356.7066	3	1356.6997	0.0069	1211	1222	1	0.45	0	13	0.99	K	LKDDEQNIGLGR	Y			3	1286: Scan 3638 (rt=16.2035) [E:\Data\EOT16-3300_Kumar_r_45918_1.raw]	14430813	4082	1		0	5.1	5.1	K.LKDDEQNIGLGR.Y	NP_972164.1	YD repeat-containing protein [Treponema denticola ATCC 35405]	K.LKDDEQNIGLGR.Y	16.2035	1
310125943	2	1	404.2032	806.3918	2	806.3923	-0.0004	934	940	0	1.87	0	13	0.65	K	YVDPTGR	T			6	1339: Scan 3704 (rt=16.4351) [E:\Data\EOT16-3300_Kumar_r_45918_1.raw]	14430827	1026	1		0	-0.5	-0.5	K.YVDPTGR.T	NP_972166.1	YD repeat-containing protein [Treponema denticola ATCC 35405]	K.YVDPTGR.T	16.4351	1
310126126	1	1	1226.5696	1225.5623	1	1225.5649	-0.0025	681	691	0	19.49	0	13	0.011	K	EIDTFMSAANK	A			7	3645: Scan 6743 (rt=27.0162) [E:\Data\EOT16-3300_Kumar_r_45918_1.raw]	14430895	3432	1		0	-2	-2	K.EIDTFMSAANK.A	NP_972186.1	hypothetical protein TDE1580 [Treponema denticola ATCC 35405]	K.EIDTFMSAANK.A	27.0162	1
310126125	2	0	600.3532	1198.6917	2	1198.7033	-0.0116	651	660	2	4.52	0	13	0.35	K	ELARQVEKVK	A			3	3694: Scan 6801 (rt=27.2045) [E:\Data\EOT16-3300_Kumar_r_45918_1.raw]	14430895	3308	1		0	-9.7	-9.7	K.ELARQVEKVK.A	NP_972186.1	hypothetical protein TDE1580 [Treponema denticola ATCC 35405]	K.ELARQVEKVK.A	27.2045	1
310126123	2	0	588.3078	1174.6011	2	1174.5942	0.0069	2	11	1	2.21	0	13	0.6	M	TNKNNESLQK	D			4	3454: Scan 6491 (rt=26.1124) [E:\Data\EOT16-3300_Kumar_r_45918_1.raw]	14430895	3222	1		0	5.9	5.9	M.TNKNNESLQK.D	NP_972186.1	hypothetical protein TDE1580 [Treponema denticola ATCC 35405]	M.TNKNNESLQK.D	26.1124	1
310126127	1	1	1242.5631	1241.5558	1	1241.5598	-0.004	681	691	0	1.37	0	13	0.73	K	EIDTFMSAANK	A	Oxidation (M)	0.00000100000.0	3	3736: Scan 6856 (rt=27.4054) [E:\Data\EOT16-3300_Kumar_r_45918_1.raw]	14430895	3532	1		0	-3.2	-3.2	K.EIDTFMSAANK.A + Oxidation (M)	NP_972186.1	hypothetical protein TDE1580 [Treponema denticola ATCC 35405]	K.EIDTFMSAANK.A + Oxidation (M)	27.4054	1
310126124	2	0	392.5412	1174.6018	3	1174.5942	0.0076	2	11	1	0.36	0	13	0.92	M	TNKNNESLQK	D			2	2693: Scan 5488 (rt=22.656) [E:\Data\EOT16-3300_Kumar_r_45918_1.raw]	14430895	3225	1		0	6.5	6.5	M.TNKNNESLQK.D	NP_972186.1	hypothetical protein TDE1580 [Treponema denticola ATCC 35405]	M.TNKNNESLQK.D	22.656	1
310125635	1	1	1063.5353	2125.056	2	2125.0579	-0.0019	128	145	0	108.08	0	14	2.30E-11	K	IEDYEVFLTELLNTGVDR	I			21	7585: Scan 11997 (rt=46.4461) [E:\Data\EOT16-3300_Kumar_r_45918_1.raw]	14430795	6565	1		0	-0.9	-0.9	K.IEDYEVFLTELLNTGVDR.I	NP_972190.1	lipoprotein [Treponema denticola ATCC 35405]	K.IEDYEVFLTELLNTGVDR.I	46.4461	1
310125633	1	1	804.4082	1606.8018	2	1606.8025	-0.0007	194	207	0	84.13	0	14	5.60E-09	K	IISISEEPTGMFQR	N			11	4083: Scan 7294 (rt=28.971) [E:\Data\EOT16-3300_Kumar_r_45918_1.raw]	14430795	5279	1		0	-0.4	-0.4	K.IISISEEPTGMFQR.N	NP_972190.1	lipoprotein [Treponema denticola ATCC 35405]	K.IISISEEPTGMFQR.N	28.971	1
310125637	1	1	834.7388	2501.1945	3	2501.1962	-0.0017	106	127	0	82.57	0	13	6.10E-09	R	DNGDEYFDGYEVVQNIAVLITK	I			20	7847: Scan 12371 (rt=47.8464) [E:\Data\EOT16-3300_Kumar_r_45918_1.raw]	14430795	7412	1		0	-0.7	-0.7	R.DNGDEYFDGYEVVQNIAVLITK.I	NP_972190.1	lipoprotein [Treponema denticola ATCC 35405]	R.DNGDEYFDGYEVVQNIAVLITK.I	47.8464	1
310125634	1	1	812.4048	1622.795	2	1622.7974	-0.0023	194	207	0	81.17	0	13	9.50E-09	K	IISISEEPTGMFQR	N	Oxidation (M)	0.00000000001000.0	11	3399: Scan 6420 (rt=25.8579) [E:\Data\EOT16-3300_Kumar_r_45918_1.raw]	14430795	5324	1		0	-1.4	-1.4	K.IISISEEPTGMFQR.N + Oxidation (M)	NP_972190.1	lipoprotein [Treponema denticola ATCC 35405]	K.IISISEEPTGMFQR.N + Oxidation (M)	25.8579	1
310125636	1	1	709.3608	2125.0605	3	2125.0579	0.0026	128	145	0	77.75	0	15	2.80E-08	K	IEDYEVFLTELLNTGVDR	I			15	7586: Scan 11998 (rt=46.4497) [E:\Data\EOT16-3300_Kumar_r_45918_1.raw]	14430795	6566	1		0	1.2	1.2	K.IEDYEVFLTELLNTGVDR.I	NP_972190.1	lipoprotein [Treponema denticola ATCC 35405]	K.IEDYEVFLTELLNTGVDR.I	46.4497	1
310125630	1	1	622.3546	1242.6946	2	1242.6932	0.0015	181	193	1	74.48	0	13	3.60E-08	K	AATNSGKPLSLGK	I			9	664: Scan 2829 (rt=13.3685) [E:\Data\EOT16-3300_Kumar_r_45918_1.raw]	14430795	3535	1		0	1.2	1.2	K.AATNSGKPLSLGK.I	NP_972190.1	lipoprotein [Treponema denticola ATCC 35405]	K.AATNSGKPLSLGK.I	13.3685	1
310125632	1	1	698.3011	1394.5876	2	1394.5925	-0.0048	208	218	0	66.57	0	13	2.20E-07	R	NYYNYAAQNMK	E	Oxidation (M)	0.00000000010.0	16	1342: Sum of 2 scans in range 3707 (rt=16.4454) to 3784 (rt=16.7146) [E:\Data\EOT16-3300_Kumar_r_45918_1.raw]	14430795	4317	1		0	-3.4	-3.4	R.NYYNYAAQNMK.E + Oxidation (M)	NP_972190.1	lipoprotein [Treponema denticola ATCC 35405]	R.NYYNYAAQNMK.E + Oxidation (M)	16.58	1
310125639	1	1	941.126	2820.3563	3	2820.3606	-0.0044	104	127	1	65.13	0	14	4.30E-07	R	YRDNGDEYFDGYEVVQNIAVLITK	I			8	7416: Scan 11774 (rt=45.5823) [E:\Data\EOT16-3300_Kumar_r_45918_1.raw]	14430795	8504	1		0	-1.6	-1.6	R.YRDNGDEYFDGYEVVQNIAVLITK.I	NP_972190.1	lipoprotein [Treponema denticola ATCC 35405]	R.YRDNGDEYFDGYEVVQNIAVLITK.I	45.5823	1
310125628	1	1	500.8117	999.6088	2	999.6076	0.0012	68	76	2	65.07	0	14	4.00E-07	K	KKNDAAILK	L			8	199: Scan 1948 (rt=9.37749) [E:\Data\EOT16-3300_Kumar_r_45918_1.raw]	14430795	2287	1		0	1.2	1.2	K.KKNDAAILK.L	NP_972190.1	lipoprotein [Treponema denticola ATCC 35405]	K.KKNDAAILK.L	9.37749	1
310125631	1	1	690.3056	1378.5966	2	1378.5975	-0.0009	208	218	0	60.45	0	13	9.00E-07	R	NYYNYAAQNMK	E			9	1872: Sum of 2 scans in range 4385 (rt=18.8303) to 4422 (rt=18.9642) [E:\Data\EOT16-3300_Kumar_r_45918_1.raw]	14430795	4212	1		0	-0.7	-0.7	R.NYYNYAAQNMK.E	NP_972190.1	lipoprotein [Treponema denticola ATCC 35405]	R.NYYNYAAQNMK.E	18.89725	1
310125626	1	1	453.7686	905.5227	2	905.5222	0.0006	77	83	1	51.28	0	13	0.0000074	K	LKELFEK	Y			6	1640: Scan 4095 (rt=17.8226) [E:\Data\EOT16-3300_Kumar_r_45918_1.raw]	14430795	1644	1		0	0.7	0.7	K.LKELFEK.Y	NP_972190.1	lipoprotein [Treponema denticola ATCC 35405]	K.LKELFEK.Y	17.8226	1
310125624	1	1	383.2165	764.4184	2	764.4181	0.0003	34	40	0	49.58	0	13	0.000013	R	FVSVTGR	S			5	967: Scan 3208 (rt=14.6908) [E:\Data\EOT16-3300_Kumar_r_45918_1.raw]	14430795	833	1		0	0.4	0.4	R.FVSVTGR.S	NP_972190.1	lipoprotein [Treponema denticola ATCC 35405]	R.FVSVTGR.S	14.6908	1
310125627	1	1	461.2682	920.5218	2	920.5192	0.0026	33	40	1	45.95	0	13	0.000025	K	RFVSVTGR	S			7	724: Scan 2910 (rt=13.6548) [E:\Data\EOT16-3300_Kumar_r_45918_1.raw]	14430795	1774	1		0	2.8	2.8	K.RFVSVTGR.S	NP_972190.1	lipoprotein [Treponema denticola ATCC 35405]	K.RFVSVTGR.S	13.6548	1
310125629	1	1	334.2103	999.6091	3	999.6076	0.0015	68	76	2	39.54	0	14	0.00016	K	KKNDAAILK	L			6	201: Scan 1950 (rt=9.38413) [E:\Data\EOT16-3300_Kumar_r_45918_1.raw]	14430795	2288	1		0	1.5	1.5	K.KKNDAAILK.L	NP_972190.1	lipoprotein [Treponema denticola ATCC 35405]	K.KKNDAAILK.L	9.38413	1
310125638	1	1	1251.6076	2501.2006	2	2501.1962	0.0044	106	127	0	38.96	0	13	0.00013	R	DNGDEYFDGYEVVQNIAVLITK	I			10	7855: Scan 12379 (rt=47.8754) [E:\Data\EOT16-3300_Kumar_r_45918_1.raw]	14430795	7413	1		0	1.8	1.8	R.DNGDEYFDGYEVVQNIAVLITK.I	NP_972190.1	lipoprotein [Treponema denticola ATCC 35405]	R.DNGDEYFDGYEVVQNIAVLITK.I	47.8754	1
310125625	1	1	302.8481	905.5225	3	905.5222	0.0003	77	83	1	36.8	0	13	0.00021	K	LKELFEK	Y			5	1638: Scan 4093 (rt=17.8169) [E:\Data\EOT16-3300_Kumar_r_45918_1.raw]	14430795	1643	1		0	0.3	0.3	K.LKELFEK.Y	NP_972190.1	lipoprotein [Treponema denticola ATCC 35405]	K.LKELFEK.Y	17.8169	1
310125623	1	1	765.4257	764.4184	1	764.4181	0.0003	34	40	0	24.72	0	13	0.0039	R	FVSVTGR	S			8	960: Scan 3199 (rt=14.6624) [E:\Data\EOT16-3300_Kumar_r_45918_1.raw]	14430795	832	1		0	0.4	0.4	R.FVSVTGR.S	NP_972190.1	lipoprotein [Treponema denticola ATCC 35405]	R.FVSVTGR.S	14.6624	1
310125622	1	1	665.3492	664.3419	1	664.3432	-0.0013	79	83	0	24.22	0	13	0.0038	K	ELFEK	Y			6	1649: Scan 4106 (rt=17.8601) [E:\Data\EOT16-3300_Kumar_r_45918_1.raw]	14430795	282	0		0	-2	-2	K.ELFEK.Y	NP_972190.1	lipoprotein [Treponema denticola ATCC 35405]	K.ELFEK.Y	17.8601	1
310126309	2	0	580.829	1159.6435	2	1159.6495	-0.006	113	122	1	14.9	0	13	0.039	K	RMLLSASINR	K			3	3298: Scan 6281 (rt=25.3672) [E:\Data\EOT16-3300_Kumar_r_45918_1.raw]	14430955	3161	1		0	-5.2	-5.2	K.RMLLSASINR.K	NP_972197.1	inorganic polyphosphate/ATP-NAD kinase [Treponema denticola ATCC 35405]	K.RMLLSASINR.K	25.3672	1
310126310	2	0	1160.6546	1159.6473	1	1159.6495	-0.0022	113	122	1	10.56	0	14	0.12	K	RMLLSASINR	K			3	3305: Scan 6289 (rt=25.3963) [E:\Data\EOT16-3300_Kumar_r_45918_1.raw]	14430955	3162	1		0	-1.9	-1.9	K.RMLLSASINR.K	NP_972197.1	inorganic polyphosphate/ATP-NAD kinase [Treponema denticola ATCC 35405]	K.RMLLSASINR.K	25.3963	1
310126308	1	1	1020.5522	1019.5449	1	1019.5433	0.0016	114	122	0	1.97	0	14	0.98	R	MLLSASINR	K	Oxidation (M)	0.100000000.0	3	8844: Scan 14010 (rt=54.0758) [E:\Data\EOT16-3300_Kumar_r_45918_1.raw]	14430955	2405	1		0	1.6	1.6	R.MLLSASINR.K + Oxidation (M)	NP_972197.1	inorganic polyphosphate/ATP-NAD kinase [Treponema denticola ATCC 35405]	R.MLLSASINR.K + Oxidation (M)	54.0758	1
310125942	1	1	1014.2585	3039.7537	3	3039.7487	0.005	144	170	0	53.59	0	13	0.0000044	K	FVSTINNIMTVVLILAIIFYIVFGVPK	V	Oxidation (M)	0.000000001000000000000000000.0	14	8347: Scan 13125 (rt=50.7017) [E:\Data\EOT16-3300_Kumar_r_45918_1.raw]	14430826	8674	1		0	1.6	1.6	K.FVSTINNIMTVVLILAIIFYIVFGVPK.V + Oxidation (M)	NP_972273.1	amino acid permease [Treponema denticola ATCC 35405]	K.FVSTINNIMTVVLILAIIFYIVFGVPK.V + Oxidation (M)	50.7017	1
310125941	1	1	1008.9246	3023.752	3	3023.7538	-0.0018	144	170	0	42.89	0	13	0.000051	K	FVSTINNIMTVVLILAIIFYIVFGVPK	V			17	8445: Scan 13293 (rt=51.3459) [E:\Data\EOT16-3300_Kumar_r_45918_1.raw]	14430826	8664	1		0	-0.6	-0.6	K.FVSTINNIMTVVLILAIIFYIVFGVPK.V	NP_972273.1	amino acid permease [Treponema denticola ATCC 35405]	K.FVSTINNIMTVVLILAIIFYIVFGVPK.V	51.3459	1
310125939	1	1	428.2283	854.4421	2	854.4433	-0.0011	376	382	0	40.33	0	13	0.000093	K	SVLHMPR	I	Oxidation (M)	0.0000100.0	6	370: Scan 2454 (rt=11.9721) [E:\Data\EOT16-3300_Kumar_r_45918_1.raw]	14430826	1295	1		0	-1.3	-1.3	K.SVLHMPR.I + Oxidation (M)	NP_972273.1	amino acid permease [Treponema denticola ATCC 35405]	K.SVLHMPR.I + Oxidation (M)	11.9721	1
310125940	1	1	483.2222	964.4299	2	964.429	0.0009	368	374	0	18.95	0	13	0.013	R	DYPEQWK	K			4	1694: Scan 4163 (rt=18.0633) [E:\Data\EOT16-3300_Kumar_r_45918_1.raw]	14430826	2023	1		0	0.9	0.9	R.DYPEQWK.K	NP_972273.1	amino acid permease [Treponema denticola ATCC 35405]	R.DYPEQWK.K	18.0633	1
310126151	1	0	618.3176	617.3104	1	617.3133	-0.0029	162	166	1	16.71	0	13	0.027	K	DKNNK	A			5	33: Scan 589 (rt=2.8418) [E:\Data\EOT16-3300_Kumar_r_45918_1.raw]	14430899	83	0		0	-4.7	-4.7	K.DKNNK.A	NP_972274.1	hemolysin [Treponema denticola ATCC 35405]	K.DKNNK.A	2.8418	1
310126152	1	0	309.6635	617.3124	2	617.3133	-0.0009	162	166	1	16.35	0	14	0.03	K	DKNNK	A			5	32: Scan 577 (rt=2.78245) [E:\Data\EOT16-3300_Kumar_r_45918_1.raw]	14430899	84	0		0	-1.5	-1.5	K.DKNNK.A	NP_972274.1	hemolysin [Treponema denticola ATCC 35405]	K.DKNNK.A	2.78245	1
310126153	2	1	334.538	1000.5923	3	1000.5917	0.0006	183	190	2	12.26	0	13	0.065	K	KDELQKIK	D			4	277: Scan 2045 (rt=9.74051) [E:\Data\EOT16-3300_Kumar_r_45918_1.raw]	14430899	2294	1		0	0.6	0.6	K.KDELQKIK.D	NP_972274.1	hemolysin [Treponema denticola ATCC 35405]	K.KDELQKIK.D	9.74051	1
310125910	1	1	948.4867	1894.9588	2	1894.9532	0.0055	231	247	0	122.5	0	14	7.30E-13	K	NVLVLLTDMTNFADAMK	E			26	7860: Scan 12386 (rt=47.9008) [E:\Data\EOT16-3300_Kumar_r_45918_1.raw]	14430818	5890	1		0	2.9	2.9	K.NVLVLLTDMTNFADAMK.E	NP_972286.1	V-type ATP synthase subunit B [Treponema denticola ATCC 35405]	K.NVLVLLTDMTNFADAMK.E	47.9008	1
310125912	1	1	860.4248	2578.2527	3	2578.2447	0.008	384	406	0	71.84	0	13	6.50E-08	K	FESGMMDLSVNIPLEDALNLGWK	I			21	7663: Scan 12105 (rt=46.8642) [E:\Data\EOT16-3300_Kumar_r_45918_1.raw]	14430818	7780	1		0	3.1	3.1	K.FESGMMDLSVNIPLEDALNLGWK.I	NP_972286.1	V-type ATP synthase subunit B [Treponema denticola ATCC 35405]	K.FESGMMDLSVNIPLEDALNLGWK.I	46.8642	1
310125911	1	1	980.4736	1958.9325	2	1958.9304	0.0022	364	379	2	7.2	0	13	0.19	K	KSMGFMMSEWDEKLLK	Y			5	6890: Scan 11015 (rt=42.6646) [E:\Data\EOT16-3300_Kumar_r_45918_1.raw]	14430818	6082	1		0	1.1	1.1	K.KSMGFMMSEWDEKLLK.Y	NP_972286.1	V-type ATP synthase subunit B [Treponema denticola ATCC 35405]	K.KSMGFMMSEWDEKLLK.Y	42.6646	1
310125856	1	1	956.5021	1910.9897	2	1910.9877	0.002	470	486	0	95.23	0	13	3.00E-10	K	VVGEEGTSIEDFIIYLK	G			11	6787: Scan 10879 (rt=42.1516) [E:\Data\EOT16-3300_Kumar_r_45918_1.raw]	14430812	5958	1		0	1	1	K.VVGEEGTSIEDFIIYLK.G	NP_972287.1	V-type ATP synthase subunit A [Treponema denticola ATCC 35405]	K.VVGEEGTSIEDFIIYLK.G	42.1516	1
310125855	1	1	809.9269	1617.8393	2	1617.8396	-0.0003	326	340	0	92.17	0	13	7.60E-10	R	QMGLDVLLLADSTSR	W			12	5983: Scan 9746 (rt=37.8357) [E:\Data\EOT16-3300_Kumar_r_45918_1.raw]	14430812	5316	1		0	-0.2	-0.2	R.QMGLDVLLLADSTSR.W	NP_972287.1	V-type ATP synthase subunit A [Treponema denticola ATCC 35405]	R.QMGLDVLLLADSTSR.W	37.8357	1
310125857	1	1	932.7926	2795.3559	3	2795.3614	-0.0055	487	511	1	54.77	0	13	0.0000035	K	GDLLDAVYLQQNSFDKVDDAVSVER	Q			19	5439: Scan 9046 (rt=35.2636) [E:\Data\EOT16-3300_Kumar_r_45918_1.raw]	14430812	8472	1		0	-2	-2	K.GDLLDAVYLQQNSFDKVDDAVSVER.Q	NP_972287.1	V-type ATP synthase subunit A [Treponema denticola ATCC 35405]	K.GDLLDAVYLQQNSFDKVDDAVSVER.Q	35.2636	1
310125852	1	1	506.7809	1011.5473	2	1011.5461	0.0011	246	254	0	48.44	0	13	0.000014	K	TVLQHATSR	N			6	203: Scan 1952 (rt=9.3912) [E:\Data\EOT16-3300_Kumar_r_45918_1.raw]	14430812	2362	1		0	1.1	1.1	K.TVLQHATSR.N	NP_972287.1	V-type ATP synthase subunit A [Treponema denticola ATCC 35405]	K.TVLQHATSR.N	9.3912	1
310125858	1	1	1208.6241	4830.4673	4	4830.4644	0.0029	64	108	0	20.24	0	13	0.0095	K	VGDIVEFTGDLLSVELGPGLLGQVYDGLQNPLPELAEQAGYFLER	G			18	7946: Sum of 2 scans in range 12499 (rt=48.3024) to 12520 (rt=48.3831) [E:\Data\EOT16-3300_Kumar_r_45918_1.raw]	14430812	9284	1		0	0.6	0.6	K.VGDIVEFTGDLLSVELGPGLLGQVYDGLQNPLPELAEQAGYFLER.G	NP_972287.1	V-type ATP synthase subunit A [Treponema denticola ATCC 35405]	K.VGDIVEFTGDLLSVELGPGLLGQVYDGLQNPLPELAEQAGYFLER.G	48.34275	1
310125850	1	1	606.3103	605.303	1	605.302	0.001	381	386	0	10.97	0	13	0.084	R	LSDGSK	G			2	7469: Scan 11850 (rt=45.8751) [E:\Data\EOT16-3300_Kumar_r_45918_1.raw]	14430812	13	1		0	1.7	1.7	R.LSDGSK.G	NP_972287.1	V-type ATP synthase subunit A [Treponema denticola ATCC 35405]	R.LSDGSK.G	45.8751	1
310125851	1	1	487.2483	972.482	2	972.4818	0.0003	121	128	0	10.12	0	13	0.097	K	WHFTPSAK	E			5	1596: Scan 4043 (rt=17.6377) [E:\Data\EOT16-3300_Kumar_r_45918_1.raw]	14430812	2083	1		0	0.3	0.3	K.WHFTPSAK.E	NP_972287.1	V-type ATP synthase subunit A [Treponema denticola ATCC 35405]	K.WHFTPSAK.E	17.6377	1
310125853	3	0	692.3519	1382.6892	2	1382.679	0.0102	569	580	1	0.36	0	13	0.92	K	HIAEKADSLDER	A			2	2628: Scan 5412 (rt=22.3806) [E:\Data\EOT16-3300_Kumar_r_45918_1.raw]	14430812	4253	1		0	7.4	7.4	K.HIAEKADSLDER.A	NP_972287.1	V-type ATP synthase subunit A [Treponema denticola ATCC 35405]	K.HIAEKADSLDER.A	22.3806	1
310125854	3	1	796.9117	1591.8089	2	1591.8062	0.0027	296	310	0	0.35	0	16	1.9	R	TIIICNTSSMPVAAR	E	Oxidation (M)	0.000000000100000.0	4	6068: Scan 9872 (rt=38.3177) [E:\Data\EOT16-3300_Kumar_r_45918_1.raw]	14430812	5229	1		0	1.7	1.7	R.TIIICNTSSMPVAAR.E + Oxidation (M)	NP_972287.1	V-type ATP synthase subunit A [Treponema denticola ATCC 35405]	R.TIIICNTSSMPVAAR.E + Oxidation (M)	38.3177	1
310126014	1	1	365.2061	728.3976	2	728.397	0.0007	64	70	0	36.51	0	13	0.00022	K	HFAGLGK	N			10	678: Scan 2852 (rt=13.4474) [E:\Data\EOT16-3300_Kumar_r_45918_1.raw]	14430854	607	1		0	1	1	K.HFAGLGK.N	NP_972297.1	hypothetical protein TDE1693 [Treponema denticola ATCC 35405]	K.HFAGLGK.N	13.4474	1
310126016	1	1	635.7993	1269.5841	2	1269.5911	-0.007	162	173	0	23.24	0	13	0.0047	K	APSTTGMPTYTK	Q	Oxidation (M)	0.000000100000.0	7	380: Scan 2471 (rt=12.0425) [E:\Data\EOT16-3300_Kumar_r_45918_1.raw]	14430854	3660	1		0	-5.5	-5.5	K.APSTTGMPTYTK.Q + Oxidation (M)	NP_972297.1	hypothetical protein TDE1693 [Treponema denticola ATCC 35405]	K.APSTTGMPTYTK.Q + Oxidation (M)	12.0425	1
310126015	1	1	438.2531	874.4916	2	874.4913	0.0004	215	222	0	11.4	0	13	0.072	K	GSPQLFVK	G			5	2254: Scan 4919 (rt=20.6513) [E:\Data\EOT16-3300_Kumar_r_45918_1.raw]	14430854	1418	1		0	0.5	0.5	K.GSPQLFVK.G	NP_972297.1	hypothetical protein TDE1693 [Treponema denticola ATCC 35405]	K.GSPQLFVK.G	20.6513	1
310126218	2	0	507.7954	1013.5762	2	1013.5757	0.0005	333	341	1	17.34	0	13	0.018	K	EALKDLPTK	V			3	2667: Scan 5457 (rt=22.5449) [E:\Data\EOT16-3300_Kumar_r_45918_1.raw]	14430921	2368	1		0	0.5	0.5	K.EALKDLPTK.V	NP_972300.1	hypothetical protein TDE1696 [Treponema denticola ATCC 35405]	K.EALKDLPTK.V	22.5449	1
310126217	2	1	658.3679	657.3607	1	657.3632	-0.0026	381	386	0	8.01	0	13	0.16	K	IPCAVR	V			3	5608: Scan 9250 (rt=35.9878) [E:\Data\EOT16-3300_Kumar_r_45918_1.raw]	14430921	264	1		0	-4	-4	K.IPCAVR.V	NP_972300.1	hypothetical protein TDE1696 [Treponema denticola ATCC 35405]	K.IPCAVR.V	35.9878	1
310126161	1	1	1116.6144	1115.6071	1	1115.6074	-0.0003	143	152	0	19.2	0	14	0.019	K	SELPLTESLK	D			5	3091: Scan 6008 (rt=24.4119) [E:\Data\EOT16-3300_Kumar_r_45918_1.raw]	14430902	2934	1		0	-0.3	-0.3	K.SELPLTESLK.D	NP_972301.1	phosphoglyceromutase [Treponema denticola ATCC 35405]	K.SELPLTESLK.D	24.4119	1
310125986	1	1	594.3196	1186.6246	2	1186.6194	0.0053	80	91	0	62.25	0	13	6.00E-07	K	LENAGPLSGTTK	D			7	1124: Scan 3423 (rt=15.4451) [E:\Data\EOT16-3300_Kumar_r_45918_1.raw]	14430842	3271	1		0	4.5	4.5	K.LENAGPLSGTTK.D	NP_972321.1	hypothetical protein TDE1717 [Treponema denticola ATCC 35405]	K.LENAGPLSGTTK.D	15.4451	1
310126285	1	1	775.9119	1549.8093	2	1549.8174	-0.008	16	28	1	15.13	0	14	0.045	K	SCKALAQLFEELK	P	Propionamide (C)	0.0200000000000.0	9	228: Scan 1982 (rt=9.50141) [E:\Data\EOT16-3300_Kumar_r_45918_1.raw]	14430949	5128	1		0	-5.2	-5.2	K.SCKALAQLFEELK.P + Propionamide (C)	NP_972337.1	methionine aminopeptidase [Treponema denticola ATCC 35405]	K.SCKALAQLFEELK.P + Propionamide (C)	9.50141	1
310126120	2	0	430.2357	858.4569	2	858.4559	0.001	15	21	1	19.84	0	13	0.01	R	ENKLNNK	K			5	1507: Scan 3930 (rt=17.2335) [E:\Data\EOT16-3300_Kumar_r_45918_1.raw]	14430893	1314	1		0	1.2	1.2	R.ENKLNNK.K	NP_972374.1	hypothetical protein TDE1770 [Treponema denticola ATCC 35405]	R.ENKLNNK.K	17.2335	1
310126119	1	0	859.4631	858.4558	1	858.4559	0	15	21	1	9.77	0	13	0.11	R	ENKLNNK	K			4	1517: Scan 3942 (rt=17.2765) [E:\Data\EOT16-3300_Kumar_r_45918_1.raw]	14430893	1313	1		0	0	0	R.ENKLNNK.K	NP_972374.1	hypothetical protein TDE1770 [Treponema denticola ATCC 35405]	R.ENKLNNK.K	17.2765	1
310126322	1	0	664.3325	663.3252	1	663.3261	-0.0009	1	5	1	14.61	0	14	0.045	-	MEEKK	H			3	930: Sum of 2 scans in range 3159 (rt=14.538) to 3225 (rt=14.7488) [E:\Data\EOT16-3300_Kumar_r_45918_1.raw]	14430958	280	1		0	-1.4	-1.4	-.MEEKK.H	NP_972383.1	hypothetical protein TDE1779 [Treponema denticola ATCC 35405]	-.MEEKK.H	14.6434	1
310126320	2	0	650.3521	649.3449	1	649.3469	-0.002	352	356	1	14.56	0	16	0.077	K	DMKLK	N	Oxidation (M)	0.01000.0	2	934: Scan 3166 (rt=14.5615) [E:\Data\EOT16-3300_Kumar_r_45918_1.raw]	14430958	227	1		0	-3.1	-3.1	K.DMKLK.N + Oxidation (M)	NP_972383.1	hypothetical protein TDE1779 [Treponema denticola ATCC 35405]	K.DMKLK.N + Oxidation (M)	14.5615	1
310126323	7	0	729.4506	728.4433	1	728.4432	0.0001	44	49	0	13.61	0	14	0.057	K	LQEVLK	L			3	2476: Scan 5222 (rt=21.7041) [E:\Data\EOT16-3300_Kumar_r_45918_1.raw]	14430958	608	1		0	0.1	0.1	K.LQEVLK.L	NP_972383.1	hypothetical protein TDE1779 [Treponema denticola ATCC 35405]	K.LQEVLK.L	21.7041	1
310126321	5	0	325.6798	649.3451	2	649.3469	-0.0017	352	356	1	10.59	0	16	0.19	K	DMKLK	N	Oxidation (M)	0.01000.0	3	936: Scan 3168 (rt=14.5658) [E:\Data\EOT16-3300_Kumar_r_45918_1.raw]	14430958	228	1		0	-2.6	-2.6	K.DMKLK.N + Oxidation (M)	NP_972383.1	hypothetical protein TDE1779 [Treponema denticola ATCC 35405]	K.DMKLK.N + Oxidation (M)	14.5658	1
310126324	1	0	920.4862	919.479	1	919.4797	-0.0007	206	213	1	1.11	0	14	1	K	NIISDCKK	L			2	3866: Scan 7026 (rt=28.0151) [E:\Data\EOT16-3300_Kumar_r_45918_1.raw]	14430958	1770	1		0	-0.8	-0.8	K.NIISDCKK.L	NP_972383.1	hypothetical protein TDE1779 [Treponema denticola ATCC 35405]	K.NIISDCKK.L	28.0151	1
310126197	3	0	440.7467	879.4789	2	879.4702	0.0087	24	30	1	17.82	0	15	0.028	K	KFTEDIK	E			3	721: Sum of 2 scans in range 2905 (rt=13.6347) to 2921 (rt=13.6918) [E:\Data\EOT16-3300_Kumar_r_45918_1.raw]	14430913	1442	1		0	9.9	9.9	K.KFTEDIK.E	NP_972387.1	hypothetical protein TDE1783 [Treponema denticola ATCC 35405]	K.KFTEDIK.E	13.66325	1
310126243	3	0	362.1922	722.3699	2	722.3633	0.0067	30	36	0	16.36	0	14	0.03	K	MISSASK	R			3	1429: Scan 3829 (rt=16.8738) [E:\Data\EOT16-3300_Kumar_r_45918_1.raw]	14430934	587	1		0	9.3	9.3	K.MISSASK.R	NP_972421.1	hypothetical protein TDE1817 [Treponema denticola ATCC 35405]	K.MISSASK.R	16.8738	1
310126371	1	1	678.8508	1355.687	2	1355.6907	-0.0038	174	184	0	13.23	0	13	0.052	K	MAINFFVEITR	D	Oxidation (M)	0.10000000000.0	4	5645: Scan 9299 (rt=36.1576) [E:\Data\EOT16-3300_Kumar_r_45918_1.raw]	14430975	4075	1		0	-2.8	-2.8	K.MAINFFVEITR.D + Oxidation (M)	NP_972429.1	hypothetical protein TDE1825 [Treponema denticola ATCC 35405]	K.MAINFFVEITR.D + Oxidation (M)	36.1576	1
310126370	1	1	616.3295	615.3222	1	615.3228	-0.0006	88	93	0	8.69	0	13	0.14	R	VTPDGK	P			4	2116: Scan 4723 (rt=19.9795) [E:\Data\EOT16-3300_Kumar_r_45918_1.raw]	14430975	79	1		0	-1	-1	R.VTPDGK.P	NP_972429.1	hypothetical protein TDE1825 [Treponema denticola ATCC 35405]	R.VTPDGK.P	19.9795	1
310126096	2	0	440.7467	879.4789	2	879.4814	-0.0025	95	101	1	21.06	0	15	0.013	K	QYIKSNK	I			3	721: Sum of 2 scans in range 2905 (rt=13.6347) to 2921 (rt=13.6918) [E:\Data\EOT16-3300_Kumar_r_45918_1.raw]	14430884	1442	1		0	-2.8	-2.8	K.QYIKSNK.I	NP_972440.1	hypothetical protein TDE1836 [Treponema denticola ATCC 35405]	K.QYIKSNK.I	13.66325	1
310126236	6	0	729.4506	728.4433	1	728.4432	0.0001	28	33	0	16.66	0	14	0.028	K	DLLQIK	D			4	2476: Scan 5222 (rt=21.7041) [E:\Data\EOT16-3300_Kumar_r_45918_1.raw]	14430930	608	1		0	0.1	0.1	K.DLLQIK.D	NP_972447.1	hypothetical protein TDE1843 [Treponema denticola ATCC 35405]	K.DLLQIK.D	21.7041	1
310126237	2	0	570.7713	1139.5281	2	1139.5393	-0.0112	202	211	1	11.3	0	13	0.074	K	SRCVNSFAEK	I			6	167: Scan 1910 (rt=9.23635) [E:\Data\EOT16-3300_Kumar_r_45918_1.raw]	14430930	3083	1		0	-9.8	-9.8	K.SRCVNSFAEK.I	NP_972447.1	hypothetical protein TDE1843 [Treponema denticola ATCC 35405]	K.SRCVNSFAEK.I	9.23635	1
310126235	2	1	634.3597	633.3525	1	633.352	0.0005	215	219	0	9.17	0	15	0.22	K	NMLIK	N	Oxidation (M)	0.01000.0	3	1826: Scan 4324 (rt=18.6169) [E:\Data\EOT16-3300_Kumar_r_45918_1.raw]	14430930	156	1		0	0.8	0.8	K.NMLIK.N + Oxidation (M)	NP_972447.1	hypothetical protein TDE1843 [Treponema denticola ATCC 35405]	K.NMLIK.N + Oxidation (M)	18.6169	1
310125961	1	1	566.2983	1130.5821	2	1130.5801	0.002	131	139	0	56.5	0	14	0.0000034	K	FLFGFPFEK	S			12	6604: Scan 10624 (rt=41.1772) [E:\Data\EOT16-3300_Kumar_r_45918_1.raw]	14430830	3012	1		0	1.8	1.8	K.FLFGFPFEK.S	NP_972452.1	hypothetical protein TDE1848 [Treponema denticola ATCC 35405]	K.FLFGFPFEK.S	41.1772	1
310125959	1	1	411.2649	820.5152	2	820.5171	-0.0019	233	239	0	39.99	0	13	0.0001	R	THIIIPK	T			5	1197: Scan 3519 (rt=15.7835) [E:\Data\EOT16-3300_Kumar_r_45918_1.raw]	14430830	1118	1		0	-2.3	-2.3	R.THIIIPK.T	NP_972452.1	hypothetical protein TDE1848 [Treponema denticola ATCC 35405]	R.THIIIPK.T	15.7835	1
310125960	1	1	564.2691	1126.5236	2	1126.5255	-0.0019	216	225	0	35.25	0	13	0.0003	R	IDPQDPTADR	E			8	540: Scan 2674 (rt=12.8069) [E:\Data\EOT16-3300_Kumar_r_45918_1.raw]	14430830	3002	1		0	-1.7	-1.7	R.IDPQDPTADR.E	NP_972452.1	hypothetical protein TDE1848 [Treponema denticola ATCC 35405]	R.IDPQDPTADR.E	12.8069	1
310125958	1	1	731.4054	730.3982	1	730.3973	0.0008	226	232	0	13.11	0	15	0.088	R	EGGISLR	T			4	1528: Scan 3958 (rt=17.3343) [E:\Data\EOT16-3300_Kumar_r_45918_1.raw]	14430830	619	1		0	1.1	1.1	R.EGGISLR.T	NP_972452.1	hypothetical protein TDE1848 [Treponema denticola ATCC 35405]	R.EGGISLR.T	17.3343	1
310126143	4	0	665.3492	664.3419	1	664.3432	-0.0013	234	238	0	19.63	0	13	0.011	K	FLEEK	F			5	1649: Scan 4106 (rt=17.8601) [E:\Data\EOT16-3300_Kumar_r_45918_1.raw]	14430898	282	1		0	-2	-2	K.FLEEK.F	NP_972469.1	M16 family peptidase [Treponema denticola ATCC 35405]	K.FLEEK.F	17.8601	1
310126149	1	1	706.8261	1411.6377	2	1411.6442	-0.0064	416	428	0	9.59	0	13	0.11	R	AMAGWTYGVSPEK	T	Oxidation (M)	0.0100000000000.0	3	632: Sum of 3 scans in range 2787 (rt=13.2158) to 2886 (rt=13.5667) [E:\Data\EOT16-3300_Kumar_r_45918_1.raw]	14430898	4435	1		0	-4.5	-4.5	R.AMAGWTYGVSPEK.T + Oxidation (M)	NP_972469.1	M16 family peptidase [Treponema denticola ATCC 35405]	R.AMAGWTYGVSPEK.T + Oxidation (M)	13.39125	1
310126144	2	1	694.3424	693.3351	1	693.3333	0.0018	243	248	0	9.12	0	13	0.12	K	FEAAEK	P			4	949: Scan 3183 (rt=14.612) [E:\Data\EOT16-3300_Kumar_r_45918_1.raw]	14430898	432	1		0	2.6	2.6	K.FEAAEK.P	NP_972469.1	M16 family peptidase [Treponema denticola ATCC 35405]	K.FEAAEK.P	14.612	1
310126148	1	1	591.775	1181.5354	2	1181.5386	-0.0032	505	513	1	3.56	0	13	0.44	K	EQEKMNEFK	Q			4	805: Scan 3008 (rt=14.0015) [E:\Data\EOT16-3300_Kumar_r_45918_1.raw]	14430898	3250	1		0	-2.7	-2.7	K.EQEKMNEFK.Q	NP_972469.1	M16 family peptidase [Treponema denticola ATCC 35405]	K.EQEKMNEFK.Q	14.0015	1
310126150	3	1	497.2557	1488.7453	3	1488.7547	-0.0094	857	868	1	2.06	0	13	0.68	K	WLSSGPMWEKIR	S			4	889: Scan 3110 (rt=14.3686) [E:\Data\EOT16-3300_Kumar_r_45918_1.raw]	14430898	4944	1		0	-6.3	-6.3	K.WLSSGPMWEKIR.S	NP_972469.1	M16 family peptidase [Treponema denticola ATCC 35405]	K.WLSSGPMWEKIR.S	14.3686	1
310126145	2	1	920.4862	919.479	1	919.4837	-0.0048	80	87	0	1.06	0	14	1.1	K	DPFMVLAK	Q			3	3866: Scan 7026 (rt=28.0151) [E:\Data\EOT16-3300_Kumar_r_45918_1.raw]	14430898	1770	1		0	-5.2	-5.2	K.DPFMVLAK.Q	NP_972469.1	M16 family peptidase [Treponema denticola ATCC 35405]	K.DPFMVLAK.Q	28.0151	1
310126146	4	0	497.2743	992.5341	2	992.5331	0.001	806	813	0	0.92	0	13	1	K	IVFENPFK	F			4	6016: Scan 9794 (rt=38.0203) [E:\Data\EOT16-3300_Kumar_r_45918_1.raw]	14430898	2215	1		0	1	1	K.IVFENPFK.F	NP_972469.1	M16 family peptidase [Treponema denticola ATCC 35405]	K.IVFENPFK.F	38.0203	1
310126147	1	1	377.8879	1130.6418	3	1130.6481	-0.0064	847	856	1	0.79	0	13	1	K	KQASQLILCK	W			2	259: Scan 2023 (rt=9.65426) [E:\Data\EOT16-3300_Kumar_r_45918_1.raw]	14430898	3018	1		0	-5.7	-5.7	K.KQASQLILCK.W	NP_972469.1	M16 family peptidase [Treponema denticola ATCC 35405]	K.KQASQLILCK.W	9.65426	1
310126374	2	0	456.282	910.5495	2	910.5487	0.0007	150	157	0	13.01	0	13	0.05	K	ILPAQELK	A			3	1936: Scan 4465 (rt=19.1149) [E:\Data\EOT16-3300_Kumar_r_45918_1.raw]	14430978	1717	1		0	0.8	0.8	K.ILPAQELK.A	NP_972481.1	16S ribosomal RNA methyltransferase RsmE [Treponema denticola ATCC 35405]	K.ILPAQELK.A	19.1149	1
310126199	1	1	488.2775	974.5405	2	974.5396	0.0008	158	166	0	16.7	0	14	0.03	K	TGEISLSLR	K			3	679: Scan 2854 (rt=13.4538) [E:\Data\EOT16-3300_Kumar_r_45918_1.raw]	14430914	2089	1		0	0.8	0.8	K.TGEISLSLR.K	NP_972499.1	phosphoribosylaminoimidazolecarboxamide formyltransferase/IMP cyclohydrolase [Treponema denticola ATCC 35405]	K.TGEISLSLR.K	13.4538	1
310126200	1	1	975.5484	974.5411	1	974.5396	0.0015	158	166	0	15.05	0	14	0.047	K	TGEISLSLR	K			3	693: Scan 2871 (rt=13.5128) [E:\Data\EOT16-3300_Kumar_r_45918_1.raw]	14430914	2090	1		0	1.5	1.5	K.TGEISLSLR.K	NP_972499.1	phosphoribosylaminoimidazolecarboxamide formyltransferase/IMP cyclohydrolase [Treponema denticola ATCC 35405]	K.TGEISLSLR.K	13.5128	1
310126198	2	0	616.3413	615.334	1	615.334	0	463	467	0	12.78	0	15	0.084	R	QAIER	A			5	770: Scan 2964 (rt=13.8451) [E:\Data\EOT16-3300_Kumar_r_45918_1.raw]	14430914	81	1		0	0	0	R.QAIER.A	NP_972499.1	phosphoribosylaminoimidazolecarboxamide formyltransferase/IMP cyclohydrolase [Treponema denticola ATCC 35405]	R.QAIER.A	13.8451	1
310126201	1	1	561.2899	1120.5653	2	1120.5553	0.01	224	232	0	6.13	0	15	0.41	K	AWLYTNEPK	A			3	222: Scan 1975 (rt=9.4738) [E:\Data\EOT16-3300_Kumar_r_45918_1.raw]	14430914	2961	1		0	8.9	8.9	K.AWLYTNEPK.A	NP_972499.1	phosphoribosylaminoimidazolecarboxamide formyltransferase/IMP cyclohydrolase [Treponema denticola ATCC 35405]	K.AWLYTNEPK.A	9.4738	1
310126202	1	1	538.6219	1612.8439	3	1612.833	0.0109	519	532	1	5.16	0	15	0.49	K	HGMAMLITGVRHFK	H	Oxidation (M)	0.00001000000000.0	8	3820: Scan 6969 (rt=27.8112) [E:\Data\EOT16-3300_Kumar_r_45918_1.raw]	14430914	5288	1		0	6.8	6.8	K.HGMAMLITGVRHFK.H + Oxidation (M)	NP_972499.1	phosphoribosylaminoimidazolecarboxamide formyltransferase/IMP cyclohydrolase [Treponema denticola ATCC 35405]	K.HGMAMLITGVRHFK.H + Oxidation (M)	27.8112	1
310126069	1	1	438.7631	875.5116	2	875.5116	0	125	131	1	22.18	0	13	0.0061	K	KIPYEVK	E			4	3052: Scan 5956 (rt=24.2249) [E:\Data\EOT16-3300_Kumar_r_45918_1.raw]	14430873	1422	1		0	0	0	K.KIPYEVK.E	NP_972549.1	hypothetical protein TDE1946 [Treponema denticola ATCC 35405]	K.KIPYEVK.E	24.2249	1
310126070	1	1	700.372	1398.7295	2	1398.7256	0.0039	35	47	0	16.19	0	13	0.024	K	VLGIEGIWENGGR	F			3	5490: Scan 9109 (rt=35.4909) [E:\Data\EOT16-3300_Kumar_r_45918_1.raw]	14430873	4350	1		0	2.8	2.8	K.VLGIEGIWENGGR.F	NP_972549.1	hypothetical protein TDE1946 [Treponema denticola ATCC 35405]	K.VLGIEGIWENGGR.F	35.4909	1
310125653	1	1	960.0388	1918.0629	2	1918.0636	-0.0007	227	247	0	135.19	0	13	3.00E-14	R	GVTVIHAAAGGVGVGVINEAK	T			15	3160: Scan 6100 (rt=24.7161) [E:\Data\EOT16-3300_Kumar_r_45918_1.raw]	14430796	5979	1		0	-0.4	-0.4	R.GVTVIHAAAGGVGVGVINEAK.T	NP_972553.1	membrane lipoprotein TmpC [Treponema denticola ATCC 35405]	R.GVTVIHAAAGGVGVGVINEAK.T	24.7161	1
310125651	1	1	883.4532	1764.8919	2	1764.8869	0.005	161	177	0	114.89	0	14	4.90E-12	K	TGNFGFIGGMEIPAVQK	F			11	5366: Sum of 2 scans in range 8953 (rt=34.9141) to 8957 (rt=34.9316) [E:\Data\EOT16-3300_Kumar_r_45918_1.raw]	14430796	5553	1		0	2.8	2.8	K.TGNFGFIGGMEIPAVQK.F	NP_972553.1	membrane lipoprotein TmpC [Treponema denticola ATCC 35405]	K.TGNFGFIGGMEIPAVQK.F	34.92285	1
310125650	1	1	826.8975	1651.7803	2	1651.7797	0.0006	29	44	0	75.46	0	13	2.80E-08	K	ALMVGMVTDAGTIDDK	S	Oxidation (M)	0.0010000000000000.0	16	3287: Scan 6265 (rt=25.3139) [E:\Data\EOT16-3300_Kumar_r_45918_1.raw]	14430796	5417	1		0	0.4	0.4	K.ALMVGMVTDAGTIDDK.S + Oxidation (M)	NP_972553.1	membrane lipoprotein TmpC [Treponema denticola ATCC 35405]	K.ALMVGMVTDAGTIDDK.S + Oxidation (M)	25.3139	1
310125648	1	1	799.4273	1596.84	2	1596.8399	0.0001	67	80	1	72.36	0	14	8.70E-08	K	YLKPVGTTEADYIK	E			15	2179: Scan 4813 (rt=20.2727) [E:\Data\EOT16-3300_Kumar_r_45918_1.raw]	14430796	5237	1		0	0.1	0.1	K.YLKPVGTTEADYIK.E	NP_972553.1	membrane lipoprotein TmpC [Treponema denticola ATCC 35405]	K.YLKPVGTTEADYIK.E	20.2727	1
310125654	1	1	640.3621	1918.0644	3	1918.0636	0.0008	227	247	0	60.96	0	13	8.00E-07	R	GVTVIHAAAGGVGVGVINEAK	T			22	3172: Scan 6114 (rt=24.7668) [E:\Data\EOT16-3300_Kumar_r_45918_1.raw]	14430796	5980	1		0	0.4	0.4	R.GVTVIHAAAGGVGVGVINEAK.T	NP_972553.1	membrane lipoprotein TmpC [Treponema denticola ATCC 35405]	R.GVTVIHAAAGGVGVGVINEAK.T	24.7668	1
310125643	1	1	575.7792	1149.5438	2	1149.5414	0.0023	296	306	0	58.74	0	13	0.0000013	K	EELNGTFAGGR	S			9	1418: Scan 3813 (rt=16.8178) [E:\Data\EOT16-3300_Kumar_r_45918_1.raw]	14430796	3126	1		0	2	2	K.EELNGTFAGGR.S	NP_972553.1	membrane lipoprotein TmpC [Treponema denticola ATCC 35405]	K.EELNGTFAGGR.S	16.8178	1
310125644	1	1	629.309	1256.6035	2	1256.5997	0.0038	323	333	0	57.72	0	13	0.0000017	K	NPNLSDDVQQK	V			13	627: Scan 2781 (rt=13.1953) [E:\Data\EOT16-3300_Kumar_r_45918_1.raw]	14430796	3617	1		0	3	3	K.NPNLSDDVQQK.V	NP_972553.1	membrane lipoprotein TmpC [Treponema denticola ATCC 35405]	K.NPNLSDDVQQK.V	13.1953	1
310125642	1	1	421.2269	840.4393	2	840.4382	0.0012	100	106	0	48.39	0	13	0.000014	K	FETAVFK	A			6	2425: Scan 5151 (rt=21.4711) [E:\Data\EOT16-3300_Kumar_r_45918_1.raw]	14430796	1214	1		0	1.4	1.4	K.FETAVFK.A	NP_972553.1	membrane lipoprotein TmpC [Treponema denticola ATCC 35405]	K.FETAVFK.A	21.4711	1
310125646	1	1	633.8081	1265.6017	2	1265.604	-0.0023	45	55	0	46.89	0	13	0.00002	K	SFNQGTWEGIK	K			6	2907: Scan 5758 (rt=23.5228) [E:\Data\EOT16-3300_Kumar_r_45918_1.raw]	14430796	3644	1		0	-1.8	-1.8	K.SFNQGTWEGIK.K	NP_972553.1	membrane lipoprotein TmpC [Treponema denticola ATCC 35405]	K.SFNQGTWEGIK.K	23.5228	1
310125659	1	1	1161.335	4641.3109	4	4641.3139	-0.003	116	160	0	45.23	0	13	0.00003	K	FIIIDGNAHPADAYDAQNGPNTIGISFLENEAGFLAGVAAALQQK	T			17	7856: Scan 12381 (rt=47.8856) [E:\Data\EOT16-3300_Kumar_r_45918_1.raw]	14430796	9250	1		0	-0.6	-0.6	K.FIIIDGNAHPADAYDAQNGPNTIGISFLENEAGFLAGVAAALQQK.T	NP_972553.1	membrane lipoprotein TmpC [Treponema denticola ATCC 35405]	K.FIIIDGNAHPADAYDAQNGPNTIGISFLENEAGFLAGVAAALQQK.T	47.8856	1
310125658	1	1	1090.2647	4357.0297	4	4357.0273	0.0024	188	226	0	42.47	0	13	0.000057	K	YANENLGTQIEIYPENFIYQGGFSDIAAGQQIAASMYDR	G			22	7132: Scan 11358 (rt=43.9864) [E:\Data\EOT16-3300_Kumar_r_45918_1.raw]	14430796	9200	1		0	0.6	0.6	K.YANENLGTQIEIYPENFIYQGGFSDIAAGQQIAASMYDR.G	NP_972553.1	membrane lipoprotein TmpC [Treponema denticola ATCC 35405]	K.YANENLGTQIEIYPENFIYQGGFSDIAAGQQIAASMYDR.G	43.9864	1
310125647	1	1	644.8065	1287.5984	2	1287.5983	0.0001	81	91	0	40.25	0	13	0.000094	K	EISNLYDSGYK	F			8	2149: Scan 4767 (rt=20.1129) [E:\Data\EOT16-3300_Kumar_r_45918_1.raw]	14430796	3735	1		0	0.1	0.1	K.EISNLYDSGYK.F	NP_972553.1	membrane lipoprotein TmpC [Treponema denticola ATCC 35405]	K.EISNLYDSGYK.F	20.1129	1
310125649	1	1	533.2876	1596.8409	3	1596.8399	0.001	67	80	1	37.6	0	14	0.00024	K	YLKPVGTTEADYIK	E			9	2172: Scan 4803 (rt=20.2358) [E:\Data\EOT16-3300_Kumar_r_45918_1.raw]	14430796	5238	1		0	0.6	0.6	K.YLKPVGTTEADYIK.E	NP_972553.1	membrane lipoprotein TmpC [Treponema denticola ATCC 35405]	K.YLKPVGTTEADYIK.E	20.2358	1
310125656	1	1	979.9694	1957.9242	2	1957.9203	0.0039	289	306	1	37.55	0	13	0.00018	K	ASYDMIKEELNGTFAGGR	S			9	4168: Scan 7399 (rt=29.3541) [E:\Data\EOT16-3300_Kumar_r_45918_1.raw]	14430796	6078	1		0	2	2	K.ASYDMIKEELNGTFAGGR.S	NP_972553.1	membrane lipoprotein TmpC [Treponema denticola ATCC 35405]	K.ASYDMIKEELNGTFAGGR.S	29.3541	1
310125652	1	1	891.4469	1780.8792	2	1780.8818	-0.0026	161	177	0	35.21	0	13	0.00033	K	TGNFGFIGGMEIPAVQK	F	Oxidation (M)	0.00000000010000000.0	13	4277: Scan 7551 (rt=29.9023) [E:\Data\EOT16-3300_Kumar_r_45918_1.raw]	14430796	5569	1		0	-1.5	-1.5	K.TGNFGFIGGMEIPAVQK.F + Oxidation (M)	NP_972553.1	membrane lipoprotein TmpC [Treponema denticola ATCC 35405]	K.TGNFGFIGGMEIPAVQK.F + Oxidation (M)	29.9023	1
310125645	1	1	632.318	1262.6214	2	1262.6196	0.0018	178	187	0	33.12	0	13	0.00049	K	FNWGWQQGIK	Y			5	4467: Scan 7786 (rt=30.733) [E:\Data\EOT16-3300_Kumar_r_45918_1.raw]	14430796	3632	1		0	1.4	1.4	K.FNWGWQQGIK.Y	NP_972553.1	membrane lipoprotein TmpC [Treponema denticola ATCC 35405]	K.FNWGWQQGIK.Y	30.733	1
310125640	1	1	397.2448	792.4749	2	792.4745	0.0004	307	313	0	30.49	0	13	0.00089	R	SLLFSVK	E			4	3779: Scan 6916 (rt=27.617) [E:\Data\EOT16-3300_Kumar_r_45918_1.raw]	14430796	978	1		0	0.5	0.5	R.SLLFSVK.E	NP_972553.1	membrane lipoprotein TmpC [Treponema denticola ATCC 35405]	R.SLLFSVK.E	27.617	1
310125641	1	1	841.4457	840.4385	1	840.4382	0.0003	100	106	0	28.01	0	13	0.0016	K	FETAVFK	A			4	2421: Scan 5145 (rt=21.4502) [E:\Data\EOT16-3300_Kumar_r_45918_1.raw]	14430796	1213	1		0	0.4	0.4	K.FETAVFK.A	NP_972553.1	membrane lipoprotein TmpC [Treponema denticola ATCC 35405]	K.FETAVFK.A	21.4502	1
310125657	1	1	708.3642	2122.0707	3	2122.0654	0.0053	314	333	1	24.32	0	14	0.0055	K	ENGVGIPAKNPNLSDDVQQK	V			12	1735: Scan 4213 (rt=18.2387) [E:\Data\EOT16-3300_Kumar_r_45918_1.raw]	14430796	6564	1		0	2.5	2.5	K.ENGVGIPAKNPNLSDDVQQK.V	NP_972553.1	membrane lipoprotein TmpC [Treponema denticola ATCC 35405]	K.ENGVGIPAKNPNLSDDVQQK.V	18.2387	1
310125655	1	1	653.6481	1957.9225	3	1957.9203	0.0022	289	306	1	15.36	0	13	0.029	K	ASYDMIKEELNGTFAGGR	S			8	4170: Scan 7402 (rt=29.3655) [E:\Data\EOT16-3300_Kumar_r_45918_1.raw]	14430796	6077	1		0	1.1	1.1	K.ASYDMIKEELNGTFAGGR.S	NP_972553.1	membrane lipoprotein TmpC [Treponema denticola ATCC 35405]	K.ASYDMIKEELNGTFAGGR.S	29.3655	1
310126233	5	0	729.4506	728.4433	1	728.4432	0.0001	14	19	0	16.74	0	14	0.028	R	LIQDIK	Q			4	2476: Scan 5222 (rt=21.7041) [E:\Data\EOT16-3300_Kumar_r_45918_1.raw]	14430929	608	1		0	0.1	0.1	R.LIQDIK.Q	NP_972574.1	DNA polymerase III [Treponema denticola ATCC 35405]	R.LIQDIK.Q	21.7041	1
310126234	1	1	784.7256	2351.1551	3	2351.1613	-0.0063	169	188	2	0.32	0	13	0.93	K	AAKLQDECMYDTIPINQVRK	A	Oxidation (M)	0.00000000100000000000.0	4	3009: Scan 5902 (rt=24.0317) [E:\Data\EOT16-3300_Kumar_r_45918_1.raw]	14430929	7115	1		0	-2.7	-2.7	K.AAKLQDECMYDTIPINQVRK.A + Oxidation (M)	NP_972574.1	DNA polymerase III [Treponema denticola ATCC 35405]	K.AAKLQDECMYDTIPINQVRK.A + Oxidation (M)	24.0317	1
310126089	1	1	682.8319	1363.6492	2	1363.6475	0.0017	193	204	0	21.48	0	13	0.0071	R	NMLAQESPIMAK	A	2 Oxidation (M)	0.010000000100.0	6	2934: Scan 5790 (rt=23.6369) [E:\Data\EOT16-3300_Kumar_r_45918_1.raw]	14430880	4112	1		0	1.2	1.2	R.NMLAQESPIMAK.A + 2 Oxidation (M)	NP_972579.1	hypothetical protein TDE1976 [Treponema denticola ATCC 35405]	R.NMLAQESPIMAK.A + 2 Oxidation (M)	23.6369	1
310126088	5	0	500.8117	999.6088	2	999.6077	0.0012	62	70	1	11.05	0	14	0.1	K	TGVLDVKLR	L			4	199: Scan 1948 (rt=9.37749) [E:\Data\EOT16-3300_Kumar_r_45918_1.raw]	14430880	2287	1		0	1.2	1.2	K.TGVLDVKLR.L	NP_972579.1	hypothetical protein TDE1976 [Treponema denticola ATCC 35405]	K.TGVLDVKLR.L	9.37749	1
310126087	1	1	462.2249	922.4352	2	922.4396	-0.0044	18	25	0	5.63	0	13	0.27	K	VFGTEENK	D			3	276: Scan 2044 (rt=9.73705) [E:\Data\EOT16-3300_Kumar_r_45918_1.raw]	14430880	1779	1		0	-4.8	-4.8	K.VFGTEENK.D	NP_972579.1	hypothetical protein TDE1976 [Treponema denticola ATCC 35405]	K.VFGTEENK.D	9.73705	1
310126331	1	1	936.4471	935.4398	1	935.4382	0.0016	128	136	0	14.6	0	13	0.035	R	TGSPTQAMK	A	Oxidation (M)	0.000000010.0	3	1569: Scan 4006 (rt=17.5063) [E:\Data\EOT16-3300_Kumar_r_45918_1.raw]	14430961	1885	1		0	1.7	1.7	R.TGSPTQAMK.A + Oxidation (M)	NP_972592.1	acyltransferase [Treponema denticola ATCC 35405]	R.TGSPTQAMK.A + Oxidation (M)	17.5063	1
310126330	1	0	382.7249	763.4352	2	763.4341	0.0012	208	214	1	7.73	0	14	0.23	K	GGAYRIK	L			2	682: Scan 2858 (rt=13.467) [E:\Data\EOT16-3300_Kumar_r_45918_1.raw]	14430961	830	1		0	1.6	1.6	K.GGAYRIK.L	NP_972592.1	acyltransferase [Treponema denticola ATCC 35405]	K.GGAYRIK.L	13.467	1
310126332	2	1	1022.5712	1021.5639	1	1021.559	0.0049	196	204	1	1.27	0	13	0.75	K	ISSLTRMAK	N	Oxidation (M)	0.000000100.0	2	1977: Sum of 2 scans in range 4518 (rt=19.2971) to 4583 (rt=19.5237) [E:\Data\EOT16-3300_Kumar_r_45918_1.raw]	14430961	2416	1		0	4.8	4.8	K.ISSLTRMAK.N + Oxidation (M)	NP_972592.1	acyltransferase [Treponema denticola ATCC 35405]	K.ISSLTRMAK.N + Oxidation (M)	19.4104	1
310126365	1	1	852.4077	851.4005	1	851.4025	-0.002	266	273	0	13.25	0	13	0.047	K	GADDSFLK	K			5	3426: Scan 6453 (rt=25.9755) [E:\Data\EOT16-3300_Kumar_r_45918_1.raw]	14430974	1275	1		0	-2.3	-2.3	K.GADDSFLK.K	NP_972631.1	OmpA protein [Treponema denticola ATCC 35405]	K.GADDSFLK.K	25.9755	1
310126366	1	1	432.8943	1295.6612	3	1295.6503	0.0108	1302	1314	1	4.37	0	13	0.38	K	SSRLSSIGMGSSK	P			4	586: Scan 2731 (rt=13.0138) [E:\Data\EOT16-3300_Kumar_r_45918_1.raw]	14430974	3756	1		0	8.3	8.3	K.SSRLSSIGMGSSK.P	NP_972631.1	OmpA protein [Treponema denticola ATCC 35405]	K.SSRLSSIGMGSSK.P	13.0138	1
310126364	2	1	741.4253	740.4181	1	740.4181	0	824	830	1	4.13	0	13	0.39	K	GNTPPKK	I			3	210: Scan 1960 (rt=9.41857) [E:\Data\EOT16-3300_Kumar_r_45918_1.raw]	14430974	690	1		0	0	0	K.GNTPPKK.I	NP_972631.1	OmpA protein [Treponema denticola ATCC 35405]	K.GNTPPKK.I	9.41857	1
310126369	1	1	767.7287	2300.1643	3	2300.1551	0.0091	130	150	0	3.72	0	14	0.59	K	DWGLGLDIGALYMFGDLGFLK	N			3	4747: Scan 8165 (rt=32.112) [E:\Data\EOT16-3300_Kumar_r_45918_1.raw]	14430974	6891	1		0	4	4	K.DWGLGLDIGALYMFGDLGFLK.N	NP_972631.1	OmpA protein [Treponema denticola ATCC 35405]	K.DWGLGLDIGALYMFGDLGFLK.N	32.112	1
310126368	1	1	710.3958	1418.777	2	1418.7769	0.0001	234	246	0	3.66	0	13	0.43	K	TGFVINTLEAINK	K			7	4978: Scan 8463 (rt=33.1841) [E:\Data\EOT16-3300_Kumar_r_45918_1.raw]	14430974	4495	1		0	0.1	0.1	K.TGFVINTLEAINK.K	NP_972631.1	OmpA protein [Treponema denticola ATCC 35405]	K.TGFVINTLEAINK.K	33.1841	1
310126363	1	1	619.3422	618.335	1	618.3337	0.0013	1153	1158	1	1.07	0	16	1.6	K	TGGKEK	I			2	4281: Sum of 2 scans in range 7556 (rt=29.9178) to 7620 (rt=30.15) [E:\Data\EOT16-3300_Kumar_r_45918_1.raw]	14430974	89	1		0	2.1	2.1	K.TGGKEK.I	NP_972631.1	OmpA protein [Treponema denticola ATCC 35405]	K.TGGKEK.I	30.0339	1
310126367	2	1	688.8798	1375.745	2	1375.736	0.0089	634	645	1	0.47	0	14	1.2	K	AFISARYINGHK	P			3	3396: Scan 6415 (rt=25.8415) [E:\Data\EOT16-3300_Kumar_r_45918_1.raw]	14430974	4198	1		0	6.5	6.5	K.AFISARYINGHK.P	NP_972631.1	OmpA protein [Treponema denticola ATCC 35405]	K.AFISARYINGHK.P	25.8415	1
310126056	2	0	325.6803	649.3461	2	649.3469	-0.0008	130	134	1	21.88	0	16	0.014	R	MDLKK	F	Oxidation (M)	0.10000.0	3	1166: Scan 3478 (rt=15.6367) [E:\Data\EOT16-3300_Kumar_r_45918_1.raw]	14430868	229	1		0	-1.2	-1.2	R.MDLKK.F + Oxidation (M)	NP_972638.1	glucose-1-phosphate adenylyltransferase [Treponema denticola ATCC 35405]	R.MDLKK.F + Oxidation (M)	15.6367	1
310126055	6	0	650.3521	649.3449	1	649.3469	-0.002	130	134	1	9.02	0	16	0.28	R	MDLKK	F	Oxidation (M)	0.10000.0	3	934: Scan 3166 (rt=14.5615) [E:\Data\EOT16-3300_Kumar_r_45918_1.raw]	14430868	227	1		0	-3.1	-3.1	R.MDLKK.F + Oxidation (M)	NP_972638.1	glucose-1-phosphate adenylyltransferase [Treponema denticola ATCC 35405]	R.MDLKK.F + Oxidation (M)	14.5615	1
310126057	3	1	476.267	950.5195	2	950.5199	-0.0003	106	112	1	0.08	0	13	1	R	KNLHHFR	H			4	1680: Scan 4145 (rt=17.999) [E:\Data\EOT16-3300_Kumar_r_45918_1.raw]	14430868	1952	1		0	-0.3	-0.3	R.KNLHHFR.H	NP_972638.1	glucose-1-phosphate adenylyltransferase [Treponema denticola ATCC 35405]	R.KNLHHFR.H	17.999	1
310126358	2	1	659.4084	658.4012	1	658.4014	-0.0002	125	131	0	13.26	0	13	0.059	K	GLASALK	I			4	2821: Scan 5645 (rt=23.1647) [E:\Data\EOT16-3300_Kumar_r_45918_1.raw]	14430971	268	1		0	-0.3	-0.3	K.GLASALK.I	NP_972644.1	lipoprotein releasing system, permease [Treponema denticola ATCC 35405]	K.GLASALK.I	23.1647	1
310126102	2	0	375.2502	748.4858	2	748.4847	0.0011	221	226	1	20.45	0	13	0.009	K	KIFTLK	L			6	1141: Scan 3446 (rt=15.5246) [E:\Data\EOT16-3300_Kumar_r_45918_1.raw]	14430888	737	1		0	1.5	1.5	K.KIFTLK.L	NP_972650.1	hypothetical protein TDE2048 [Treponema denticola ATCC 35405]	K.KIFTLK.L	15.5246	1
310126103	2	0	533.308	1064.6015	2	1064.5978	0.0037	286	295	0	2.09	0	13	0.62	R	VLSNSAPHLK	A			3	2433: Scan 5162 (rt=21.5083) [E:\Data\EOT16-3300_Kumar_r_45918_1.raw]	14430888	2671	1		0	3.5	3.5	R.VLSNSAPHLK.A	NP_972650.1	hypothetical protein TDE2048 [Treponema denticola ATCC 35405]	R.VLSNSAPHLK.A	21.5083	1
310125906	1	1	509.2823	1016.5501	2	1016.5502	-0.0001	175	185	0	96.14	0	14	3.60E-10	R	TGGSGIDALVK	A			9	2360: Scan 5063 (rt=21.1726) [E:\Data\EOT16-3300_Kumar_r_45918_1.raw]	14430817	2383	1		0	-0.1	-0.1	R.TGGSGIDALVK.A	NP_972657.1	hemin-binding protein B [Treponema denticola ATCC 35405]	R.TGGSGIDALVK.A	21.1726	1
310125907	1	1	573.7935	1145.5725	2	1145.5717	0.0009	57	66	0	50.2	0	13	0.0000095	K	NDPSLNPVYK	E			10	1658: Scan 4119 (rt=17.9062) [E:\Data\EOT16-3300_Kumar_r_45918_1.raw]	14430817	3107	1		0	0.8	0.8	K.NDPSLNPVYK.E	NP_972657.1	hemin-binding protein B [Treponema denticola ATCC 35405]	K.NDPSLNPVYK.E	17.9062	1
310125904	1	1	469.7349	937.4552	2	937.4545	0.0007	222	229	0	44.25	0	13	0.000038	K	SPFEPYAK	E			7	1718: Scan 4192 (rt=18.1654) [E:\Data\EOT16-3300_Kumar_r_45918_1.raw]	14430817	1892	1		0	0.7	0.7	K.SPFEPYAK.E	NP_972657.1	hemin-binding protein B [Treponema denticola ATCC 35405]	K.SPFEPYAK.E	18.1654	1
310125909	1	1	1068.5142	2135.0138	2	2135.0252	-0.0113	127	144	0	42.38	0	13	0.000058	K	VPVIGYDGYYWETFEAVK	N			12	6102: Scan 9912 (rt=38.4699) [E:\Data\EOT16-3300_Kumar_r_45918_1.raw]	14430817	6574	1		0	-5.3	-5.3	K.VPVIGYDGYYWETFEAVK.N	NP_972657.1	hemin-binding protein B [Treponema denticola ATCC 35405]	K.VPVIGYDGYYWETFEAVK.N	38.4699	1
310125905	1	1	938.4677	937.4604	1	937.4545	0.0059	222	229	0	13.63	0	13	0.05	K	SPFEPYAK	E			9	1730: Scan 4207 (rt=18.2181) [E:\Data\EOT16-3300_Kumar_r_45918_1.raw]	14430817	1893	1		0	6.3	6.3	K.SPFEPYAK.E	NP_972657.1	hemin-binding protein B [Treponema denticola ATCC 35405]	K.SPFEPYAK.E	18.2181	1
310125908	1	1	611.8098	1221.6051	2	1221.6064	-0.0013	210	221	0	10.83	0	13	0.083	K	DTIGAVAGMFPK	S	Oxidation (M)	0.000000001000.0	6	3212: Scan 6167 (rt=24.9594) [E:\Data\EOT16-3300_Kumar_r_45918_1.raw]	14430817	3418	1		0	-1.1	-1.1	K.DTIGAVAGMFPK.S + Oxidation (M)	NP_972657.1	hemin-binding protein B [Treponema denticola ATCC 35405]	K.DTIGAVAGMFPK.S + Oxidation (M)	24.9594	1
310125903	2	0	720.3554	719.3482	1	719.345	0.0032	318	324	0	8.35	0	13	0.18	R	TAENASK	P			4	7061: Sum of 2 scans in range 11252 (rt=43.5708) to 11270 (rt=43.6409) [E:\Data\EOT16-3300_Kumar_r_45918_1.raw]	14430817	547	1		0	4.4	4.4	R.TAENASK.P	NP_972657.1	hemin-binding protein B [Treponema denticola ATCC 35405]	R.TAENASK.P	43.60585	1
310125830	1	1	967.4816	1932.9487	2	1932.9469	0.0017	96	112	1	85.94	0	13	2.80E-09	K	FDGTNTVLFTYLDKDGK	E			10	4746: Scan 8164 (rt=32.1082) [E:\Data\EOT16-3300_Kumar_r_45918_1.raw]	14430809	6032	1		0	0.9	0.9	K.FDGTNTVLFTYLDKDGK.E	NP_972658.1	outer membrane hemin-binding protein A [Treponema denticola ATCC 35405]	K.FDGTNTVLFTYLDKDGK.E	32.1082	1
310125827	1	1	769.8935	1537.7725	2	1537.7776	-0.0051	230	242	0	75.39	0	13	3.00E-08	K	WINSLSIFENTSK	E			10	5413: Scan 9016 (rt=35.1533) [E:\Data\EOT16-3300_Kumar_r_45918_1.raw]	14430809	5103	1		0	-3.3	-3.3	K.WINSLSIFENTSK.E	NP_972658.1	outer membrane hemin-binding protein A [Treponema denticola ATCC 35405]	K.WINSLSIFENTSK.E	35.1533	1
310125828	1	1	909.9355	1817.8565	2	1817.8546	0.002	73	88	0	73.41	0	13	4.60E-08	R	FYTPEGLEAAALDMYK	T			14	6082: Sum of 2 scans in range 9888 (rt=38.3778) to 9904 (rt=38.4399) [E:\Data\EOT16-3300_Kumar_r_45918_1.raw]	14430809	5647	1		0	1.1	1.1	R.FYTPEGLEAAALDMYK.T	NP_972658.1	outer membrane hemin-binding protein A [Treponema denticola ATCC 35405]	R.FYTPEGLEAAALDMYK.T	38.40885	1
310125822	1	1	507.7954	1013.5762	2	1013.5757	0.0005	268	276	0	70.1	0	13	9.80E-08	K	AEIIAELQK	G			7	2667: Scan 5457 (rt=22.5449) [E:\Data\EOT16-3300_Kumar_r_45918_1.raw]	14430809	2368	1		0	0.5	0.5	K.AEIIAELQK.G	NP_972658.1	outer membrane hemin-binding protein A [Treponema denticola ATCC 35405]	K.AEIIAELQK.G	22.5449	1
310125829	1	1	929.4488	1856.883	2	1856.8832	-0.0002	188	203	0	69.04	0	13	1.20E-07	R	WPTYYSSSTPEAELVK	M			18	3995: Scan 7191 (rt=28.6058) [E:\Data\EOT16-3300_Kumar_r_45918_1.raw]	14430809	5804	1		0	-0.1	-0.1	R.WPTYYSSSTPEAELVK.M	NP_972658.1	outer membrane hemin-binding protein A [Treponema denticola ATCC 35405]	R.WPTYYSSSTPEAELVK.M	28.6058	1
310125832	1	1	1007.7725	3020.2957	3	3020.3022	-0.0065	127	152	1	55.09	0	13	0.0000031	K	ADGEYPDSMWETFEAVEDKLDNANFK	Y			18	6936: Sum of 2 scans in range 11073 (rt=42.8832) to 11109 (rt=43.0204) [E:\Data\EOT16-3300_Kumar_r_45918_1.raw]	14430809	8660	1		0	-2.2	-2.2	K.ADGEYPDSMWETFEAVEDKLDNANFK.Y	NP_972658.1	outer membrane hemin-binding protein A [Treponema denticola ATCC 35405]	K.ADGEYPDSMWETFEAVEDKLDNANFK.Y	42.9518	1
310125831	1	1	645.3238	1932.9497	3	1932.9469	0.0028	96	112	1	44.58	0	13	0.000038	K	FDGTNTVLFTYLDKDGK	E			15	4749: Scan 8167 (rt=32.1195) [E:\Data\EOT16-3300_Kumar_r_45918_1.raw]	14430809	6033	1		0	1.4	1.4	K.FDGTNTVLFTYLDKDGK.E	NP_972658.1	outer membrane hemin-binding protein A [Treponema denticola ATCC 35405]	K.FDGTNTVLFTYLDKDGK.E	32.1195	1
310125826	1	1	698.8267	1395.6389	2	1395.6459	-0.007	215	226	0	7.57	0	13	0.17	K	WNPASPFESYAK	Y			10	4122: Scan 7339 (rt=29.1333) [E:\Data\EOT16-3300_Kumar_r_45918_1.raw]	14430809	4325	1		0	-5	-5	K.WNPASPFESYAK.Y	NP_972658.1	outer membrane hemin-binding protein A [Treponema denticola ATCC 35405]	K.WNPASPFESYAK.Y	29.1333	1
310125824	2	0	1270.6193	1269.612	1	1269.6209	-0.0089	322	331	2	1.79	0	13	0.66	K	PYMTMKAERK	D	Oxidation (M)	0.0000100000.0	3	3533: Scan 6596 (rt=26.4826) [E:\Data\EOT16-3300_Kumar_r_45918_1.raw]	14430809	3672	1		0	-7	-7	K.PYMTMKAERK.D + Oxidation (M)	NP_972658.1	outer membrane hemin-binding protein A [Treponema denticola ATCC 35405]	K.PYMTMKAERK.D + Oxidation (M)	26.4826	1
310125825	1	1	640.8028	1279.5911	2	1279.5941	-0.0029	204	214	0	1.45	0	13	0.72	K	MFESSIPNMPK	W			3	1738: Scan 4217 (rt=18.2523) [E:\Data\EOT16-3300_Kumar_r_45918_1.raw]	14430809	3694	1		0	-2.3	-2.3	K.MFESSIPNMPK.W	NP_972658.1	outer membrane hemin-binding protein A [Treponema denticola ATCC 35405]	K.MFESSIPNMPK.W	18.2523	1
310125823	1	1	1237.6548	1236.6475	1	1236.6462	0.0013	310	321	1	1.28	0	13	0.74	R	SSYVRVGASPSK	P			4	5140: Scan 8664 (rt=33.9007) [E:\Data\EOT16-3300_Kumar_r_45918_1.raw]	14430809	3490	1		0	1.1	1.1	R.SSYVRVGASPSK.P	NP_972658.1	outer membrane hemin-binding protein A [Treponema denticola ATCC 35405]	R.SSYVRVGASPSK.P	33.9007	1
310126221	1	1	432.7039	863.3932	2	863.3985	-0.0053	22	30	0	17.28	0	13	0.019	R	SVSEGNSGK	Y			4	1106: Scan 3395 (rt=15.3465) [E:\Data\EOT16-3300_Kumar_r_45918_1.raw]	14430923	1343	1		0	-6.1	-6.1	R.SVSEGNSGK.Y	NP_972677.1	hypothetical protein TDE2076 [Treponema denticola ATCC 35405]	R.SVSEGNSGK.Y	15.3465	1
310126222	1	1	864.4022	863.3949	1	863.3985	-0.0035	22	30	0	4.42	0	13	0.36	R	SVSEGNSGK	Y			3	1663: Scan 4125 (rt=17.9298) [E:\Data\EOT16-3300_Kumar_r_45918_1.raw]	14430923	1344	1		0	-4.1	-4.1	R.SVSEGNSGK.Y	NP_972677.1	hypothetical protein TDE2076 [Treponema denticola ATCC 35405]	R.SVSEGNSGK.Y	17.9298	1
310126306	4	0	362.1922	722.3699	2	722.3711	-0.0012	407	412	0	14.98	0	14	0.041	K	LSFNSR	S			2	1429: Scan 3829 (rt=16.8738) [E:\Data\EOT16-3300_Kumar_r_45918_1.raw]	14430954	587	1		0	-1.7	-1.7	K.LSFNSR.S	NP_972681.1	cytidylate kinase [Treponema denticola ATCC 35405]	K.LSFNSR.S	16.8738	1
310126304	2	1	664.3325	663.3252	1	663.3261	-0.0009	235	240	0	10.43	0	14	0.12	K	GLSMEK	M			2	930: Sum of 2 scans in range 3159 (rt=14.538) to 3225 (rt=14.7488) [E:\Data\EOT16-3300_Kumar_r_45918_1.raw]	14430954	280	1		0	-1.4	-1.4	K.GLSMEK.M	NP_972681.1	cytidylate kinase [Treponema denticola ATCC 35405]	K.GLSMEK.M	14.6434	1
310126305	3	0	723.3772	722.3699	1	722.3711	-0.0013	407	412	0	4.13	0	14	0.5	K	LSFNSR	S			2	1425: Scan 3823 (rt=16.8542) [E:\Data\EOT16-3300_Kumar_r_45918_1.raw]	14430954	586	1		0	-1.8	-1.8	K.LSFNSR.S	NP_972681.1	cytidylate kinase [Treponema denticola ATCC 35405]	K.LSFNSR.S	16.8542	1
310126307	1	1	1069.6234	1068.6161	1	1068.6179	-0.0018	566	574	1	0.79	0	13	0.83	K	INKPEDILK	P			2	3470: Scan 6514 (rt=26.1934) [E:\Data\EOT16-3300_Kumar_r_45918_1.raw]	14430954	2691	1		0	-1.7	-1.7	K.INKPEDILK.P	NP_972681.1	cytidylate kinase [Treponema denticola ATCC 35405]	K.INKPEDILK.P	26.1934	1
310125923	1	1	856.4557	2566.3454	3	2566.3431	0.0023	96	119	0	82.27	0	13	5.90E-09	K	VILISDLAEWAGYAEHIVTAGPNK	V			20	7801: Scan 12306 (rt=47.6226) [E:\Data\EOT16-3300_Kumar_r_45918_1.raw]	14430821	7750	1		0	0.9	0.9	K.VILISDLAEWAGYAEHIVTAGPNK.V	NP_972705.1	hypothetical protein TDE2104 [Treponema denticola ATCC 35405]	K.VILISDLAEWAGYAEHIVTAGPNK.V	47.6226	1
310125921	1	1	533.2889	1064.5633	2	1064.5614	0.0018	307	315	1	42.16	0	13	0.000073	R	LKFESQASR	N			6	511: Scan 2638 (rt=12.6774) [E:\Data\EOT16-3300_Kumar_r_45918_1.raw]	14430821	2670	1		0	1.7	1.7	R.LKFESQASR.N	NP_972705.1	hypothetical protein TDE2104 [Treponema denticola ATCC 35405]	R.LKFESQASR.N	12.6774	1
310125917	1	1	424.2367	846.4589	2	846.4599	-0.001	741	747	0	39.94	0	14	0.00013	K	HSSILYK	I			4	537: Scan 2671 (rt=12.7963) [E:\Data\EOT16-3300_Kumar_r_45918_1.raw]	14430821	1239	1		0	-1.2	-1.2	K.HSSILYK.I	NP_972705.1	hypothetical protein TDE2104 [Treponema denticola ATCC 35405]	K.HSSILYK.I	12.7963	1
310125922	1	1	643.8136	1285.6126	2	1285.619	-0.0064	536	546	1	25.51	0	13	0.0028	R	FALKEDGSYEK	S			8	1275: Scan 3625 (rt=16.1568) [E:\Data\EOT16-3300_Kumar_r_45918_1.raw]	14430821	3731	1		0	-5	-5	R.FALKEDGSYEK.S	NP_972705.1	hypothetical protein TDE2104 [Treponema denticola ATCC 35405]	R.FALKEDGSYEK.S	16.1568	1
310125918	1	1	847.4681	846.4608	1	846.4599	0.0009	741	747	0	17.87	0	13	0.019	K	HSSILYK	I			7	552: Scan 2690 (rt=12.8655) [E:\Data\EOT16-3300_Kumar_r_45918_1.raw]	14430821	1240	1		0	1.1	1.1	K.HSSILYK.I	NP_972705.1	hypothetical protein TDE2104 [Treponema denticola ATCC 35405]	K.HSSILYK.I	12.8655	1
310125919	2	0	501.7377	1001.4608	2	1001.4641	-0.0032	239	246	0	4.77	0	13	0.33	K	QNTVYCFK	E			4	1574: Scan 4014 (rt=17.5365) [E:\Data\EOT16-3300_Kumar_r_45918_1.raw]	14430821	2299	1		0	-3.2	-3.2	K.QNTVYCFK.E	NP_972705.1	hypothetical protein TDE2104 [Treponema denticola ATCC 35405]	K.QNTVYCFK.E	17.5365	1
310125920	2	0	1002.4699	1001.4626	1	1001.4641	-0.0014	239	246	0	1.59	0	13	0.69	K	QNTVYCFK	E			3	1579: Scan 4021 (rt=17.5601) [E:\Data\EOT16-3300_Kumar_r_45918_1.raw]	14430821	2300	1		0	-1.4	-1.4	K.QNTVYCFK.E	NP_972705.1	hypothetical protein TDE2104 [Treponema denticola ATCC 35405]	K.QNTVYCFK.E	17.5601	1
310126227	3	0	424.7656	847.5167	2	847.5167	0	534	540	0	15.88	0	13	0.026	R	ILTNFIK	D			5	2019: Scan 4580 (rt=19.5139) [E:\Data\EOT16-3300_Kumar_r_45918_1.raw]	14430926	1251	1		0	0	0	R.ILTNFIK.D	NP_972717.1	hypothetical protein TDE2116 [Treponema denticola ATCC 35405]	R.ILTNFIK.D	19.5139	1
310126226	1	1	410.7498	819.485	2	819.4854	-0.0004	117	123	1	14.21	0	13	0.038	R	AFLDKVK	I			4	2846: Scan 5673 (rt=23.2539) [E:\Data\EOT16-3300_Kumar_r_45918_1.raw]	14430926	1114	1		0	-0.5	-0.5	R.AFLDKVK.I	NP_972717.1	hypothetical protein TDE2116 [Treponema denticola ATCC 35405]	R.AFLDKVK.I	23.2539	1
310126228	2	0	497.2743	992.5341	2	992.5291	0.005	663	670	1	9.64	0	13	0.14	K	DVRAYLEK	A			3	6016: Scan 9794 (rt=38.0203) [E:\Data\EOT16-3300_Kumar_r_45918_1.raw]	14430926	2215	1		0	5	5	K.DVRAYLEK.A	NP_972717.1	hypothetical protein TDE2116 [Treponema denticola ATCC 35405]	K.DVRAYLEK.A	38.0203	1
310126225	1	1	820.4916	819.4843	1	819.4854	-0.0011	117	123	1	4.51	0	13	0.35	R	AFLDKVK	I			2	2826: Scan 5650 (rt=23.1794) [E:\Data\EOT16-3300_Kumar_r_45918_1.raw]	14430926	1113	1		0	-1.3	-1.3	R.AFLDKVK.I	NP_972717.1	hypothetical protein TDE2116 [Treponema denticola ATCC 35405]	R.AFLDKVK.I	23.1794	1
310126224	1	0	788.4522	787.4449	1	787.444	0.001	123	129	0	17.14	0	16	0.039	K	SDNVLLK	G			3	1175: Scan 3490 (rt=15.6805) [E:\Data\EOT16-3300_Kumar_r_45918_1.raw]	14430925	944	1		0	1.3	1.3	K.SDNVLLK.G	NP_972732.1	cobalt transporter CbiM [Treponema denticola ATCC 35405]	K.SDNVLLK.G	15.6805	1
310126232	1	1	486.7456	971.4766	2	971.4825	-0.0059	21	28	0	16.96	0	13	0.02	K	NINAHFEK	G			8	568: Scan 2710 (rt=12.9384) [E:\Data\EOT16-3300_Kumar_r_45918_1.raw]	14430928	2071	1		0	-6.1	-6.1	K.NINAHFEK.G	NP_972733.1	cobalt ABC transporter ATP-binding protein [Treponema denticola ATCC 35405]	K.NINAHFEK.G	12.9384	1
310126231	2	0	731.4054	730.3982	1	730.4047	-0.0066	233	239	0	9.28	0	15	0.21	R	AGIVMPK	L	Oxidation (M)	0.0000100.0	6	1528: Scan 3958 (rt=17.3343) [E:\Data\EOT16-3300_Kumar_r_45918_1.raw]	14430928	619	1		0	-9	-9	R.AGIVMPK.L + Oxidation (M)	NP_972733.1	cobalt ABC transporter ATP-binding protein [Treponema denticola ATCC 35405]	R.AGIVMPK.L + Oxidation (M)	17.3343	1
310126223	1	1	615.8195	1229.6245	2	1229.6325	-0.0081	332	342	1	17.24	0	13	0.02	K	ICSSKPIPEEK	T			6	1075: Sum of 2 scans in range 3352 (rt=15.1958) to 3445 (rt=15.5211) [E:\Data\EOT16-3300_Kumar_r_45918_1.raw]	14430924	3457	1		0	-6.6	-6.6	K.ICSSKPIPEEK.T	NP_972768.1	pyridine nucleotide-disulfide oxidoreductase [Treponema denticola ATCC 35405]	K.ICSSKPIPEEK.T	15.35845	1
310125962	1	1	644.342	1286.6695	2	1286.6718	-0.0023	62	73	0	104.5	0	13	3.50E-11	R	LGNPTTTVVEEK	L			10	1295: Scan 3650 (rt=16.247) [E:\Data\EOT16-3300_Kumar_r_45918_1.raw]	14430831	3734	1		0	-1.8	-1.8	R.LGNPTTTVVEEK.L	NP_972801.1	methionine gamma-lyase [Treponema denticola ATCC 35405]	R.LGNPTTTVVEEK.L	16.247	1
310125981	1	1	577.7702	1153.5258	2	1153.5251	0.0007	269	279	0	76.93	0	13	2.00E-08	K	GITAEDSYGNK	I			9	507: Scan 2632 (rt=12.6536) [E:\Data\EOT16-3300_Kumar_r_45918_1.raw]	14430838	3138	1		0	0.6	0.6	K.GITAEDSYGNK.I	NP_972817.1	galactose/glucose-binding lipoprotein [Treponema denticola ATCC 35405]	K.GITAEDSYGNK.I	12.6536	1
310126003	1	1	477.7309	953.4472	2	953.4454	0.0017	65	72	0	40.87	0	13	0.000082	R	EDGYTITR	E			6	784: Scan 2980 (rt=13.9017) [E:\Data\EOT16-3300_Kumar_r_45918_1.raw]	14430849	1961	1		0	1.8	1.8	R.EDGYTITR.E	NP_972842.1	hypothetical protein TDE2242 [Treponema denticola ATCC 35405]	R.EDGYTITR.E	13.9017	1
310126004	1	1	713.8431	1425.6716	2	1425.6736	-0.002	276	288	0	25.55	0	13	0.0028	K	NLDGSHPSETEIK	D			8	531: Scan 2663 (rt=12.7651) [E:\Data\EOT16-3300_Kumar_r_45918_1.raw]	14430849	4528	1		0	-1.4	-1.4	K.NLDGSHPSETEIK.D	NP_972842.1	hypothetical protein TDE2242 [Treponema denticola ATCC 35405]	K.NLDGSHPSETEIK.D	12.7651	1
310126002	1	1	463.2109	924.4072	2	924.413	-0.0058	431	436	0	10.68	0	13	0.086	K	WYNEWK	E			6	1767: Scan 4256 (rt=18.393) [E:\Data\EOT16-3300_Kumar_r_45918_1.raw]	14430849	1806	1		0	-6.3	-6.3	K.WYNEWK.E	NP_972842.1	hypothetical protein TDE2242 [Treponema denticola ATCC 35405]	K.WYNEWK.E	18.393	1
310126005	1	1	778.0514	2331.1323	3	2331.1284	0.0038	783	802	0	6.15	0	13	0.24	K	VFVFDIGNWAHPDETVTQTR	I			11	5803: Scan 9511 (rt=36.9462) [E:\Data\EOT16-3300_Kumar_r_45918_1.raw]	14430849	7016	1		0	1.6	1.6	K.VFVFDIGNWAHPDETVTQTR.I	NP_972842.1	hypothetical protein TDE2242 [Treponema denticola ATCC 35405]	K.VFVFDIGNWAHPDETVTQTR.I	36.9462	1
310125935	1	1	567.7917	1133.5688	2	1133.5676	0.0012	497	507	0	80.76	0	13	1.00E-08	K	ATNSAESVSIR	D			9	726: Scan 2912 (rt=13.6616) [E:\Data\EOT16-3300_Kumar_r_45918_1.raw]	14430825	3026	1		0	1.1	1.1	K.ATNSAESVSIR.D	NP_972857.1	5'-nucleotidase [Treponema denticola ATCC 35405]	K.ATNSAESVSIR.D	13.6616	1
310125938	1	1	907.4489	2719.3249	3	2719.3163	0.0086	335	358	1	74.75	0	14	4.40E-08	K	YDTELKPIMGEVIGVAEGEFTHER	S			11	6219: Scan 10087 (rt=39.1311) [E:\Data\EOT16-3300_Kumar_r_45918_1.raw]	14430825	8317	1		0	3.2	3.2	K.YDTELKPIMGEVIGVAEGEFTHER.S	NP_972857.1	5'-nucleotidase [Treponema denticola ATCC 35405]	K.YDTELKPIMGEVIGVAEGEFTHER.S	39.1311	1
310125936	2	0	796.9117	1591.8089	2	1591.795	0.0139	463	476	1	1.38	0	16	1.5	K	ITLMDGTPLDMNKK	Y	Oxidation (M)	0.00000000001000.0	4	6068: Scan 9872 (rt=38.3177) [E:\Data\EOT16-3300_Kumar_r_45918_1.raw]	14430825	5229	1		0	8.7	8.7	K.ITLMDGTPLDMNKK.Y + Oxidation (M)	NP_972857.1	5'-nucleotidase [Treponema denticola ATCC 35405]	K.ITLMDGTPLDMNKK.Y + Oxidation (M)	38.3177	1
310125937	2	1	960.0167	1918.0188	2	1918.0267	-0.0079	460	476	2	1.33	0	14	1.1	R	ITKITLMDGTPLDMNKK	Y			2	5514: Sum of 2 scans in range 9137 (rt=35.5904) to 9243 (rt=35.9651) [E:\Data\EOT16-3300_Kumar_r_45918_1.raw]	14430825	5978	1		0	-4.1	-4.1	R.ITKITLMDGTPLDMNKK.Y	NP_972857.1	5'-nucleotidase [Treponema denticola ATCC 35405]	R.ITKITLMDGTPLDMNKK.Y	35.77775	1
310126001	1	1	830.8875	1659.7605	2	1659.7588	0.0017	40	56	0	55.21	0	13	0.000003	K	SGGGESSEVTPNTPVDK	T			9	643: Scan 2804 (rt=13.2761) [E:\Data\EOT16-3300_Kumar_r_45918_1.raw]	14430848	5440	1		0	1	1	K.SGGGESSEVTPNTPVDK.T	NP_972869.1	hypothetical protein TDE2269 [Treponema denticola ATCC 35405]	K.SGGGESSEVTPNTPVDK.T	13.2761	1
310126362	1	1	830.4747	829.4675	1	829.4731	-0.0057	51	57	0	13.32	0	13	0.051	K	VLMPINK	L	Oxidation (M)	0.0010000.0	3	1949: Sum of 2 scans in range 4482 (rt=19.1761) to 4568 (rt=19.4721) [E:\Data\EOT16-3300_Kumar_r_45918_1.raw]	14430973	1149	1		0	-6.9	-6.9	K.VLMPINK.L + Oxidation (M)	NP_972878.1	hypothetical protein TDE2278 [Treponema denticola ATCC 35405]	K.VLMPINK.L + Oxidation (M)	19.3241	1
310125998	1	1	706.8495	1411.6845	2	1411.6831	0.0015	193	205	0	57.93	0	13	0.0000017	K	QILAEGYSETSSK	L			9	1515: Scan 3940 (rt=17.2695) [E:\Data\EOT16-3300_Kumar_r_45918_1.raw]	14430846	4439	1		0	1.1	1.1	K.QILAEGYSETSSK.L	NP_972885.1	hypothetical protein TDE2285 [Treponema denticola ATCC 35405]	K.QILAEGYSETSSK.L	17.2695	1
310125996	2	1	452.2568	902.4991	2	902.5073	-0.0081	154	161	1	7.64	0	16	0.34	K	SVKELAEK	K			3	695: Scan 2873 (rt=13.5195) [E:\Data\EOT16-3300_Kumar_r_45918_1.raw]	14430846	1623	1		0	-9	-9	K.SVKELAEK.K	NP_972885.1	hypothetical protein TDE2285 [Treponema denticola ATCC 35405]	K.SVKELAEK.K	13.5195	1
310125997	1	1	684.8491	1367.6835	2	1367.6795	0.004	233	244	0	1.65	0	13	0.68	R	LFFESCGLDIPK	K			8	3279: Scan 6254 (rt=25.2771) [E:\Data\EOT16-3300_Kumar_r_45918_1.raw]	14430846	4169	1		0	2.9	2.9	R.LFFESCGLDIPK.K	NP_972885.1	hypothetical protein TDE2285 [Treponema denticola ATCC 35405]	R.LFFESCGLDIPK.K	25.2771	1
310125848	1	1	1046.5424	2091.0702	2	2091.067	0.0032	128	146	0	110.93	0	13	9.30E-12	R	IQLGDITGNVESIDFMAIR	V			14	6470: Sum of 2 scans in range 10433 (rt=40.4489) to 10445 (rt=40.4971) [E:\Data\EOT16-3300_Kumar_r_45918_1.raw]	14430811	6509	1		0	1.5	1.5	R.IQLGDITGNVESIDFMAIR.V	NP_972895.1	mechanosensitive ion channel [Treponema denticola ATCC 35405]	R.IQLGDITGNVESIDFMAIR.V	40.473	1
310125845	1	1	489.2693	976.524	2	976.5229	0.001	235	242	0	57.16	0	13	0.0000019	K	NEDFLVIK	N			11	3710: Scan 6821 (rt=27.2793) [E:\Data\EOT16-3300_Kumar_r_45918_1.raw]	14430811	2118	1		0	1	1	K.NEDFLVIK.N	NP_972895.1	mechanosensitive ion channel [Treponema denticola ATCC 35405]	K.NEDFLVIK.N	27.2793	1
310125847	1	1	673.8729	1345.7313	2	1345.7354	-0.004	165	176	0	53.06	0	13	0.0000049	K	GNLINYSSLPIR	R			6	4187: Scan 7423 (rt=29.442) [E:\Data\EOT16-3300_Kumar_r_45918_1.raw]	14430811	4020	1		0	-3	-3	K.GNLINYSSLPIR.R	NP_972895.1	mechanosensitive ion channel [Treponema denticola ATCC 35405]	K.GNLINYSSLPIR.R	29.442	1
310125843	1	1	456.282	910.5495	2	910.5488	0.0007	157	164	0	49.44	0	13	0.000011	R	IPNEVVIK	G			6	1936: Scan 4465 (rt=19.1149) [E:\Data\EOT16-3300_Kumar_r_45918_1.raw]	14430811	1717	1		0	0.8	0.8	R.IPNEVVIK.G	NP_972895.1	mechanosensitive ion channel [Treponema denticola ATCC 35405]	R.IPNEVVIK.G	19.1149	1
310125844	1	1	977.5309	976.5236	1	976.5229	0.0007	235	242	0	40.71	0	13	0.000085	K	NEDFLVIK	N			5	3723: Scan 6836 (rt=27.3341) [E:\Data\EOT16-3300_Kumar_r_45918_1.raw]	14430811	2117	1		0	0.7	0.7	K.NEDFLVIK.N	NP_972895.1	mechanosensitive ion channel [Treponema denticola ATCC 35405]	K.NEDFLVIK.N	27.3341	1
310125846	1	1	608.2807	1214.5467	2	1214.5489	-0.0021	182	192	0	37.56	0	13	0.00018	K	ISVAYGSDMEK	V	Oxidation (M)	0.00000000100.0	5	1243: Sum of 2 scans in range 3578 (rt=15.9922) to 3659 (rt=16.2766) [E:\Data\EOT16-3300_Kumar_r_45918_1.raw]	14430811	3377	1		0	-1.7	-1.7	K.ISVAYGSDMEK.V + Oxidation (M)	NP_972895.1	mechanosensitive ion channel [Treponema denticola ATCC 35405]	K.ISVAYGSDMEK.V + Oxidation (M)	16.1344	1
310125849	1	1	1008.2387	3021.6943	3	3021.6871	0.0072	14	39	0	37.17	0	13	0.00019	K	ENFTLPSFISILSFLGIVLITYIFFK	I			9	8393: Sum of 2 scans in range 13197 (rt=50.979) to 13254 (rt=51.1949) [E:\Data\EOT16-3300_Kumar_r_45918_1.raw]	14430811	8662	1		0	2.4	2.4	K.ENFTLPSFISILSFLGIVLITYIFFK.I	NP_972895.1	mechanosensitive ion channel [Treponema denticola ATCC 35405]	K.ENFTLPSFISILSFLGIVLITYIFFK.I	51.08695	1
310125666	1	1	756.8514	1511.6882	2	1511.6926	-0.0044	112	125	0	107.22	0	13	1.90E-11	R	EYEAEGMGSGVIVR	K	Oxidation (M)	0.00000010000000.0	11	1485: Scan 3905 (rt=17.1451) [E:\Data\EOT16-3300_Kumar_r_45918_1.raw]	14430797	5018	1		0	-2.9	-2.9	R.EYEAEGMGSGVIVR.K + Oxidation (M)	NP_972900.1	trypsin domain/PDZ [Treponema denticola ATCC 35405]	R.EYEAEGMGSGVIVR.K + Oxidation (M)	17.1451	1
310125667	1	1	824.4421	1646.8697	2	1646.8668	0.0029	296	309	0	96.08	0	13	3.00E-10	K	YGWLGVQLLEINDK	F			10	6480: Scan 10446 (rt=40.5009) [E:\Data\EOT16-3300_Kumar_r_45918_1.raw]	14430797	5408	1		0	1.8	1.8	K.YGWLGVQLLEINDK.F	NP_972900.1	trypsin domain/PDZ [Treponema denticola ATCC 35405]	K.YGWLGVQLLEINDK.F	40.5009	1
310125662	1	1	654.8381	1307.6617	2	1307.6609	0.0008	284	295	0	88.35	0	13	1.60E-09	K	AIDDFITSGEIK	Y			16	3989: Scan 7185 (rt=28.5862) [E:\Data\EOT16-3300_Kumar_r_45918_1.raw]	14430797	3809	1		0	0.6	0.6	K.AIDDFITSGEIK.Y	NP_972900.1	trypsin domain/PDZ [Treponema denticola ATCC 35405]	K.AIDDFITSGEIK.Y	28.5862	1
310125671	1	1	839.9363	1677.858	2	1677.8574	0.0007	336	351	1	87.37	0	13	1.90E-09	K	GGIKPGDYITEVNSTK	V			21	2329: Scan 5026 (rt=21.0365) [E:\Data\EOT16-3300_Kumar_r_45918_1.raw]	14430797	5470	1		0	0.4	0.4	K.GGIKPGDYITEVNSTK.V	NP_972900.1	trypsin domain/PDZ [Treponema denticola ATCC 35405]	K.GGIKPGDYITEVNSTK.V	21.0365	1
310125665	1	1	750.8682	1499.7219	2	1499.7144	0.0076	460	472	0	79.81	0	13	1.10E-08	K	DVLSFYDELSNAK	G			17	5573: Scan 9205 (rt=35.8247) [E:\Data\EOT16-3300_Kumar_r_45918_1.raw]	14430797	4987	1		0	5.1	5.1	K.DVLSFYDELSNAK.G	NP_972900.1	trypsin domain/PDZ [Treponema denticola ATCC 35405]	K.DVLSFYDELSNAK.G	35.8247	1
310125668	1	1	828.4131	1654.8117	2	1654.8203	-0.0085	168	181	1	77.15	0	13	1.90E-08	K	DVALVSFDYDKDLR	V			8	4238: Sum of 2 scans in range 7503 (rt=29.7314) to 7541 (rt=29.8655) [E:\Data\EOT16-3300_Kumar_r_45918_1.raw]	14430797	5433	1		0	-5.1	-5.1	K.DVALVSFDYDKDLR.V	NP_972900.1	trypsin domain/PDZ [Treponema denticola ATCC 35405]	K.DVALVSFDYDKDLR.V	29.79845	1
310125664	1	1	739.4003	1476.7861	2	1476.7824	0.0037	361	374	1	68.34	0	13	1.50E-07	R	VIADLKPGESSSFK	I			21	1881: Scan 4397 (rt=18.8753) [E:\Data\EOT16-3300_Kumar_r_45918_1.raw]	14430797	4888	1		0	2.5	2.5	R.VIADLKPGESSSFK.I	NP_972900.1	trypsin domain/PDZ [Treponema denticola ATCC 35405]	R.VIADLKPGESSSFK.I	18.8753	1
310125673	1	1	595.3122	1782.9147	3	1782.9152	-0.0005	167	181	2	66.06	0	14	3.50E-07	R	KDVALVSFDYDKDLR	V			21	3374: Scan 6389 (rt=25.7447) [E:\Data\EOT16-3300_Kumar_r_45918_1.raw]	14430797	5574	1		0	-0.3	-0.3	R.KDVALVSFDYDKDLR.V	NP_972900.1	trypsin domain/PDZ [Treponema denticola ATCC 35405]	R.KDVALVSFDYDKDLR.V	25.7447	1
310125674	1	1	913.5092	1825.0038	2	1825.0026	0.0012	402	417	0	58.39	0	13	0.0000014	K	LWPGFVPSPLTEEIIK	Q			8	6755: Scan 10832 (rt=41.9705) [E:\Data\EOT16-3300_Kumar_r_45918_1.raw]	14430797	5686	1		0	0.7	0.7	K.LWPGFVPSPLTEEIIK.Q	NP_972900.1	trypsin domain/PDZ [Treponema denticola ATCC 35405]	K.LWPGFVPSPLTEEIIK.Q	41.9705	1
310125672	1	1	892.4616	1782.9086	2	1782.9152	-0.0066	167	181	2	51.42	0	14	0.000011	R	KDVALVSFDYDKDLR	V			10	3377: Scan 6392 (rt=25.7556) [E:\Data\EOT16-3300_Kumar_r_45918_1.raw]	14430797	5573	1		0	-3.7	-3.7	R.KDVALVSFDYDKDLR.V	NP_972900.1	trypsin domain/PDZ [Treponema denticola ATCC 35405]	R.KDVALVSFDYDKDLR.V	25.7556	1
310125663	1	1	493.2688	1476.7844	3	1476.7824	0.002	361	374	1	48.38	0	13	0.000016	R	VIADLKPGESSSFK	I			6	1882: Scan 4398 (rt=18.8789) [E:\Data\EOT16-3300_Kumar_r_45918_1.raw]	14430797	4887	1		0	1.4	1.4	R.VIADLKPGESSSFK.I	NP_972900.1	trypsin domain/PDZ [Treponema denticola ATCC 35405]	R.VIADLKPGESSSFK.I	18.8789	1
310125661	1	1	409.2237	816.4329	2	816.4341	-0.0012	354	360	0	47.95	0	13	0.000019	K	SVDDILR	V			6	2264: Scan 4932 (rt=20.6992) [E:\Data\EOT16-3300_Kumar_r_45918_1.raw]	14430797	1098	1		0	-1.5	-1.5	K.SVDDILR.V	NP_972900.1	trypsin domain/PDZ [Treponema denticola ATCC 35405]	K.SVDDILR.V	20.6992	1
310125670	1	1	560.2927	1677.8562	3	1677.8574	-0.0012	336	351	1	44.98	0	13	0.000037	K	GGIKPGDYITEVNSTK	V			11	2341: Scan 5040 (rt=21.0892) [E:\Data\EOT16-3300_Kumar_r_45918_1.raw]	14430797	5468	1		0	-0.7	-0.7	K.GGIKPGDYITEVNSTK.V	NP_972900.1	trypsin domain/PDZ [Treponema denticola ATCC 35405]	K.GGIKPGDYITEVNSTK.V	21.0892	1
310125669	1	1	552.6141	1654.8205	3	1654.8203	0.0002	168	181	1	38.82	0	13	0.00013	K	DVALVSFDYDKDLR	V			7	4243: Scan 7508 (rt=29.7466) [E:\Data\EOT16-3300_Kumar_r_45918_1.raw]	14430797	5435	1		0	0.1	0.1	K.DVALVSFDYDKDLR.V	NP_972900.1	trypsin domain/PDZ [Treponema denticola ATCC 35405]	K.DVALVSFDYDKDLR.V	29.7466	1
310125660	1	1	720.3538	719.3465	1	719.345	0.0016	395	401	0	27.34	0	13	0.0022	K	NVADSSK	L			6	6884: Scan 11009 (rt=42.6455) [E:\Data\EOT16-3300_Kumar_r_45918_1.raw]	14430797	541	1		0	2.2	2.2	K.NVADSSK.L	NP_972900.1	trypsin domain/PDZ [Treponema denticola ATCC 35405]	K.NVADSSK.L	42.6455	1
310125970	1	1	757.9331	1513.8517	2	1513.8504	0.0013	61	75	0	100.1	0	13	9.80E-11	K	SLGGVNIGISYPLPK	N			10	4742: Scan 8159 (rt=32.0907) [E:\Data\EOT16-3300_Kumar_r_45918_1.raw]	14430834	5030	1		0	0.9	0.9	K.SLGGVNIGISYPLPK.N	NP_972908.1	hypothetical protein TDE2308 [Treponema denticola ATCC 35405]	K.SLGGVNIGISYPLPK.N	32.0907	1
310125969	1	1	643.3536	642.3463	1	642.3449	0.0014	169	174	0	14.11	0	13	0.039	K	PLSGNR	E			4	542: Scan 2678 (rt=12.8206) [E:\Data\EOT16-3300_Kumar_r_45918_1.raw]	14430834	191	1		0	2.2	2.2	K.PLSGNR.E	NP_972908.1	hypothetical protein TDE2308 [Treponema denticola ATCC 35405]	K.PLSGNR.E	12.8206	1
310126173	1	1	554.7442	1107.4738	2	1107.4792	-0.0054	17	28	0	17.06	0	13	0.02	K	ESGGSTAGEASR	R			7	891: Scan 3112 (rt=14.3758) [E:\Data\EOT16-3300_Kumar_r_45918_1.raw]	14430907	2882	1		0	-4.9	-4.9	K.ESGGSTAGEASR.R	NP_972910.1	hypothetical protein TDE2310 [Treponema denticola ATCC 35405]	K.ESGGSTAGEASR.R	14.3758	1
310126172	1	1	721.3519	720.3446	1	720.3402	0.0044	30	36	0	11.73	0	13	0.067	R	TASEASR	R			2	1486: Scan 3906 (rt=17.1486) [E:\Data\EOT16-3300_Kumar_r_45918_1.raw]	14430907	575	1		0	6.1	6.1	R.TASEASR.R	NP_972910.1	hypothetical protein TDE2310 [Treponema denticola ATCC 35405]	R.TASEASR.R	17.1486	1
310126212	4	0	440.7467	879.4789	2	879.4701	0.0088	218	224	1	17.53	0	15	0.03	K	LKEYAEK	N			3	721: Sum of 2 scans in range 2905 (rt=13.6347) to 2921 (rt=13.6918) [E:\Data\EOT16-3300_Kumar_r_45918_1.raw]	14430918	1442	1		0	10	10	K.LKEYAEK.N	NP_972986.1	4-alpha-glucanotransferase [Treponema denticola ATCC 35405]	K.LKEYAEK.N	13.66325	1
310126248	2	0	977.5309	976.5236	1	976.5263	-0.0026	200	207	1	16.31	0	13	0.023	K	MEDLIKTK	Y			4	3723: Scan 6836 (rt=27.3341) [E:\Data\EOT16-3300_Kumar_r_45918_1.raw]	14430935	2117	1		0	-2.7	-2.7	K.MEDLIKTK.Y	NP_972990.1	peptidyl-prolyl cis-trans isomerase [Treponema denticola ATCC 35405]	K.MEDLIKTK.Y	27.3341	1
310126245	4	0	687.3992	686.3919	1	686.3963	-0.0044	6	11	0	9.66	0	15	0.18	K	NIEALK	E			3	1292: Sum of 2 scans in range 3647 (rt=16.2373) to 3727 (rt=16.5195) [E:\Data\EOT16-3300_Kumar_r_45918_1.raw]	14430935	399	1		0	-6.4	-6.4	K.NIEALK.E	NP_972990.1	peptidyl-prolyl cis-trans isomerase [Treponema denticola ATCC 35405]	K.NIEALK.E	16.3784	1
310126244	1	1	678.3455	677.3383	1	677.3418	-0.0035	281	286	0	8.33	0	13	0.15	K	MTLGEK	R			4	2323: Scan 5016 (rt=21.0018) [E:\Data\EOT16-3300_Kumar_r_45918_1.raw]	14430935	342	1		0	-5.2	-5.2	K.MTLGEK.R	NP_972990.1	peptidyl-prolyl cis-trans isomerase [Treponema denticola ATCC 35405]	K.MTLGEK.R	21.0018	1
310126246	3	0	694.3424	693.3351	1	693.3367	-0.0016	281	286	0	4.81	0	13	0.33	K	MTLGEK	R	Oxidation (M)	0.100000.0	2	949: Scan 3183 (rt=14.612) [E:\Data\EOT16-3300_Kumar_r_45918_1.raw]	14430935	432	1		0	-2.3	-2.3	K.MTLGEK.R + Oxidation (M)	NP_972990.1	peptidyl-prolyl cis-trans isomerase [Treponema denticola ATCC 35405]	K.MTLGEK.R + Oxidation (M)	14.612	1
310126249	3	0	489.2693	976.524	2	976.5263	-0.0023	200	207	1	3.02	0	13	0.5	K	MEDLIKTK	Y			3	3710: Scan 6821 (rt=27.2793) [E:\Data\EOT16-3300_Kumar_r_45918_1.raw]	14430935	2118	1		0	-2.4	-2.4	K.MEDLIKTK.Y	NP_972990.1	peptidyl-prolyl cis-trans isomerase [Treponema denticola ATCC 35405]	K.MEDLIKTK.Y	27.2793	1
310126247	1	1	830.4394	829.4321	1	829.4294	0.0027	225	232	1	1.08	0	13	0.78	K	QGKGDTPK	Q			2	1143: Scan 3450 (rt=15.5379) [E:\Data\EOT16-3300_Kumar_r_45918_1.raw]	14430935	1148	1		0	3.3	3.3	K.QGKGDTPK.Q	NP_972990.1	peptidyl-prolyl cis-trans isomerase [Treponema denticola ATCC 35405]	K.QGKGDTPK.Q	15.5379	1
310126250	2	1	599.2991	1196.5836	2	1196.5924	-0.0088	181	190	1	0.59	0	13	0.87	K	YLAETKESEK	R			3	2748: Scan 5554 (rt=22.8638) [E:\Data\EOT16-3300_Kumar_r_45918_1.raw]	14430935	3299	1		0	-7.4	-7.4	K.YLAETKESEK.R	NP_972990.1	peptidyl-prolyl cis-trans isomerase [Treponema denticola ATCC 35405]	K.YLAETKESEK.R	22.8638	1
310126277	1	0	310.6655	619.3165	2	619.3177	-0.0012	250	255	0	15.2	0	14	0.045	R	SITDGK	T			3	65: Scan 1180 (rt=5.73177) [E:\Data\EOT16-3300_Kumar_r_45918_1.raw]	14430946	96	1		0	-1.9	-1.9	R.SITDGK.T	NP_972995.1	inner membrane protein translocase component YidC [Treponema denticola ATCC 35405]	R.SITDGK.T	5.73177	1
310126278	7	0	620.3243	619.3171	1	619.3177	-0.0006	250	255	0	3.17	0	14	0.72	R	SITDGK	T			2	78: Scan 1378 (rt=6.69282) [E:\Data\EOT16-3300_Kumar_r_45918_1.raw]	14430946	99	1		0	-1	-1	R.SITDGK.T	NP_972995.1	inner membrane protein translocase component YidC [Treponema denticola ATCC 35405]	R.SITDGK.T	6.69282	1
310126279	2	0	730.7092	2189.1058	3	2189.1262	-0.0204	408	424	2	1.52	0	14	0.95	K	RMQELQPQINELQQKYK	N	Oxidation (M)	0.01000000000000000.0	4	4794: Scan 8239 (rt=32.3785) [E:\Data\EOT16-3300_Kumar_r_45918_1.raw]	14430946	6645	1		0	-9.3	-9.3	K.RMQELQPQINELQQKYK.N + Oxidation (M)	NP_972995.1	inner membrane protein translocase component YidC [Treponema denticola ATCC 35405]	K.RMQELQPQINELQQKYK.N + Oxidation (M)	32.3785	1
310126339	1	1	507.7827	1013.5509	2	1013.5546	-0.0037	199	207	1	14.49	0	13	0.036	K	KGAYTSFIK	K			3	1898: Scan 4417 (rt=18.9475) [E:\Data\EOT16-3300_Kumar_r_45918_1.raw]	14430963	2367	1		0	-3.7	-3.7	K.KGAYTSFIK.K	NP_973000.1	hypothetical protein TDE2401 [Treponema denticola ATCC 35405]	K.KGAYTSFIK.K	18.9475	1
310126336	1	1	886.4692	885.462	1	885.4596	0.0024	200	207	0	7.03	0	13	0.2	K	GAYTSFIK	K			4	756: Scan 2946 (rt=13.7825) [E:\Data\EOT16-3300_Kumar_r_45918_1.raw]	14430963	1506	1		0	2.7	2.7	K.GAYTSFIK.K	NP_973000.1	hypothetical protein TDE2401 [Treponema denticola ATCC 35405]	K.GAYTSFIK.K	13.7825	1
310126335	1	1	631.377	630.3697	1	630.3701	-0.0003	345	350	1	6.07	0	18	0.85	K	SAKPTK	T			2	1783: Scan 4274 (rt=18.455) [E:\Data\EOT16-3300_Kumar_r_45918_1.raw]	14430963	146	1		0	-0.5	-0.5	K.SAKPTK.T	NP_973000.1	hypothetical protein TDE2401 [Treponema denticola ATCC 35405]	K.SAKPTK.T	18.455	1
310126337	2	0	446.2557	890.4969	2	890.4895	0.0074	61	67	1	1.18	0	13	0.95	K	KTLEVCK	K	Propionamide (C)	0.0000020.0	4	471: Scan 2589 (rt=12.5039) [E:\Data\EOT16-3300_Kumar_r_45918_1.raw]	14430963	1550	1		0	8.3	8.3	K.KTLEVCK.K + Propionamide (C)	NP_973000.1	hypothetical protein TDE2401 [Treponema denticola ATCC 35405]	K.KTLEVCK.K + Propionamide (C)	12.5039	1
310126338	2	1	1014.5572	1013.5499	1	1013.5546	-0.0046	199	207	1	0.71	0	13	0.85	K	KGAYTSFIK	K			3	1917: Scan 4441 (rt=19.0318) [E:\Data\EOT16-3300_Kumar_r_45918_1.raw]	14430963	2366	1		0	-4.5	-4.5	K.KGAYTSFIK.K	NP_973000.1	hypothetical protein TDE2401 [Treponema denticola ATCC 35405]	K.KGAYTSFIK.K	19.0318	1
310125704	1	1	800.9304	1599.8462	2	1599.8468	-0.0006	330	345	0	123.19	0	14	7.40E-13	R	SIVIGTGNLNEADAVK	E			11	3113: Scan 6038 (rt=24.5064) [E:\Data\EOT16-3300_Kumar_r_45918_1.raw]	14430799	5265	1		0	-0.4	-0.4	R.SIVIGTGNLNEADAVK.E	NP_973004.1	hypothetical protein TDE2405 [Treponema denticola ATCC 35405]	R.SIVIGTGNLNEADAVK.E	24.5064	1
310125705	1	1	817.8654	1633.7162	2	1633.726	-0.0097	184	197	0	110.42	0	13	9.10E-12	K	SLYSGTEWSDAQYK	L			11	2988: Scan 5874 (rt=23.9362) [E:\Data\EOT16-3300_Kumar_r_45918_1.raw]	14430799	5349	1		0	-5.9	-5.9	K.SLYSGTEWSDAQYK.L	NP_973004.1	hypothetical protein TDE2405 [Treponema denticola ATCC 35405]	K.SLYSGTEWSDAQYK.L	23.9362	1
310125707	1	1	965.9734	1929.9322	2	1929.932	0.0003	103	120	0	76.51	0	13	2.20E-08	K	YQSIPEASQTSSAIYTGK	L			10	2350: Scan 5050 (rt=21.1243) [E:\Data\EOT16-3300_Kumar_r_45918_1.raw]	14430799	6028	1		0	0.2	0.2	K.YQSIPEASQTSSAIYTGK.L	NP_973004.1	hypothetical protein TDE2405 [Treponema denticola ATCC 35405]	K.YQSIPEASQTSSAIYTGK.L	21.1243	1
310125697	1	1	553.2668	1104.5191	2	1104.5233	-0.0042	83	92	0	70.29	0	13	9.40E-08	R	MAAEALQEAR	D	Oxidation (M)	0.1000000000.0	9	565: Scan 2707 (rt=12.9281) [E:\Data\EOT16-3300_Kumar_r_45918_1.raw]	14430799	2868	1		0	-3.8	-3.8	R.MAAEALQEAR.D + Oxidation (M)	NP_973004.1	hypothetical protein TDE2405 [Treponema denticola ATCC 35405]	R.MAAEALQEAR.D + Oxidation (M)	12.9281	1
310125700	1	1	600.3532	1198.6917	2	1198.6921	-0.0004	426	438	0	66.45	0	13	2.30E-07	R	STGGASLPGILVK	D			8	3694: Scan 6801 (rt=27.2045) [E:\Data\EOT16-3300_Kumar_r_45918_1.raw]	14430799	3308	1		0	-0.3	-0.3	R.STGGASLPGILVK.D	NP_973004.1	hypothetical protein TDE2405 [Treponema denticola ATCC 35405]	R.STGGASLPGILVK.D	27.2045	1
310125699	1	1	593.7963	1185.5781	2	1185.5778	0.0003	415	425	0	60.47	0	13	9.00E-07	R	IFANTGTYGSR	S			8	1353: Scan 3730 (rt=16.5293) [E:\Data\EOT16-3300_Kumar_r_45918_1.raw]	14430799	3267	1		0	0.3	0.3	R.IFANTGTYGSR.S	NP_973004.1	hypothetical protein TDE2405 [Treponema denticola ATCC 35405]	R.IFANTGTYGSR.S	16.5293	1
310125702	1	1	625.3691	1248.7236	2	1248.719	0.0046	205	215	1	58.92	0	13	0.0000013	R	KGLEVLHTPQK	K			11	1024: Scan 3285 (rt=14.9568) [E:\Data\EOT16-3300_Kumar_r_45918_1.raw]	14430799	3560	1		0	3.7	3.7	R.KGLEVLHTPQK.K	NP_973004.1	hypothetical protein TDE2405 [Treponema denticola ATCC 35405]	R.KGLEVLHTPQK.K	14.9568	1
310125694	1	1	484.2581	966.5016	2	966.5022	-0.0006	26	34	0	51.16	0	13	0.0000077	K	ISISFSGEK	S			6	2699: Scan 5494 (rt=22.6775) [E:\Data\EOT16-3300_Kumar_r_45918_1.raw]	14430799	2034	1		0	-0.6	-0.6	K.ISISFSGEK.S	NP_973004.1	hypothetical protein TDE2405 [Treponema denticola ATCC 35405]	K.ISISFSGEK.S	22.6775	1
310125698	1	1	582.7694	1163.5242	2	1163.5241	0.0002	319	329	0	49.65	0	13	0.000011	K	SNGAPLSESMR	S	Oxidation (M)	0.00000000010.0	7	424: Sum of 2 scans in range 2531 (rt=12.2864) to 2558 (rt=12.392) [E:\Data\EOT16-3300_Kumar_r_45918_1.raw]	14430799	3174	1		0	0.2	0.2	K.SNGAPLSESMR.S + Oxidation (M)	NP_973004.1	hypothetical protein TDE2405 [Treponema denticola ATCC 35405]	K.SNGAPLSESMR.S + Oxidation (M)	12.3392	1
310125696	1	1	548.8345	1095.6544	2	1095.6539	0.0004	127	136	0	49.08	0	13	0.000012	K	IPETILSPVK	D			6	3283: Scan 6261 (rt=25.2995) [E:\Data\EOT16-3300_Kumar_r_45918_1.raw]	14430799	2825	1		0	0.4	0.4	K.IPETILSPVK.D	NP_973004.1	hypothetical protein TDE2405 [Treponema denticola ATCC 35405]	K.IPETILSPVK.D	25.2995	1
310125706	1	1	598.0195	1791.0366	3	1791.0393	-0.0027	121	136	1	39.74	0	13	0.00011	K	LLPEDKIPETILSPVK	D			15	4392: Scan 7687 (rt=30.3878) [E:\Data\EOT16-3300_Kumar_r_45918_1.raw]	14430799	5588	1		0	-1.5	-1.5	K.LLPEDKIPETILSPVK.D	NP_973004.1	hypothetical protein TDE2405 [Treponema denticola ATCC 35405]	K.LLPEDKIPETILSPVK.D	30.3878	1
310125691	1	1	351.7234	701.4322	2	701.4323	-0.0001	294	299	0	37.39	0	13	0.00018	K	LSIIEK	G			5	1602: Scan 4051 (rt=17.6669) [E:\Data\EOT16-3300_Kumar_r_45918_1.raw]	14430799	463	1		0	-0.1	-0.1	K.LSIIEK.G	NP_973004.1	hypothetical protein TDE2405 [Treponema denticola ATCC 35405]	K.LSIIEK.G	17.6669	1
310125703	1	1	700.3485	1398.6824	2	1398.6813	0.0011	247	259	0	36.17	0	13	0.00024	R	SMQQGSSAYLALK	E	Oxidation (M)	0.0100000000000.0	10	2275: Sum of 2 scans in range 4948 (rt=20.7574) to 5017 (rt=21.0049) [E:\Data\EOT16-3300_Kumar_r_45918_1.raw]	14430799	4347	1		0	0.8	0.8	R.SMQQGSSAYLALK.E + Oxidation (M)	NP_973004.1	hypothetical protein TDE2405 [Treponema denticola ATCC 35405]	R.SMQQGSSAYLALK.E + Oxidation (M)	20.88115	1
310125701	1	1	417.2484	1248.7234	3	1248.719	0.0044	205	215	1	30.02	0	13	0.001	R	KGLEVLHTPQK	K			11	1034: Scan 3301 (rt=15.0137) [E:\Data\EOT16-3300_Kumar_r_45918_1.raw]	14430799	3559	1		0	3.5	3.5	R.KGLEVLHTPQK.K	NP_973004.1	hypothetical protein TDE2405 [Treponema denticola ATCC 35405]	R.KGLEVLHTPQK.K	15.0137	1
310125692	1	1	702.4401	701.4328	1	701.4323	0.0005	294	299	0	27.52	0	13	0.0018	K	LSIIEK	G			7	1614: Scan 4065 (rt=17.717) [E:\Data\EOT16-3300_Kumar_r_45918_1.raw]	14430799	464	1		0	0.7	0.7	K.LSIIEK.G	NP_973004.1	hypothetical protein TDE2405 [Treponema denticola ATCC 35405]	K.LSIIEK.G	17.717	1
310125695	3	0	501.2747	1000.5348	2	1000.5375	-0.0027	385	393	0	2.95	0	13	0.51	K	IVAPIADMR	W	Oxidation (M)	0.000000010.0	5	612: Scan 2762 (rt=13.1247) [E:\Data\EOT16-3300_Kumar_r_45918_1.raw]	14430799	2291	1		0	-2.7	-2.7	K.IVAPIADMR.W + Oxidation (M)	NP_973004.1	hypothetical protein TDE2405 [Treponema denticola ATCC 35405]	K.IVAPIADMR.W + Oxidation (M)	13.1247	1
310125693	1	1	401.7455	801.4765	2	801.4708	0.0056	304	310	0	2.21	0	15	1.1	K	NTLVSLR	T			2	7486: Scan 11875 (rt=45.9714) [E:\Data\EOT16-3300_Kumar_r_45918_1.raw]	14430799	1007	1		0	7	7	K.NTLVSLR.T	NP_973004.1	hypothetical protein TDE2405 [Treponema denticola ATCC 35405]	K.NTLVSLR.T	45.9714	1
310125690	8	1	616.3413	615.334	1	615.334	0	200	204	0	0.81	0	15	1.3	K	IEQAR	K			2	770: Scan 2964 (rt=13.8451) [E:\Data\EOT16-3300_Kumar_r_45918_1.raw]	14430799	81	1		0	0	0	K.IEQAR.K	NP_973004.1	hypothetical protein TDE2405 [Treponema denticola ATCC 35405]	K.IEQAR.K	13.8451	1
310125818	1	1	798.7368	2393.1886	3	2393.1784	0.0102	366	387	0	85.29	0	13	3.70E-09	R	MANLNLEPGTSSFDQIISSIEK	G			17	6603: Scan 10623 (rt=41.1733) [E:\Data\EOT16-3300_Kumar_r_45918_1.raw]	14430808	7288	1		0	4.3	4.3	R.MANLNLEPGTSSFDQIISSIEK.G	NP_973005.1	TldD/PmbA [Treponema denticola ATCC 35405]	R.MANLNLEPGTSSFDQIISSIEK.G	41.1733	1
310125815	1	1	761.3722	1520.7298	2	1520.73	-0.0002	198	210	0	82.92	0	13	5.10E-09	R	TFQGGYEFLNFAK	S			11	5216: Scan 8769 (rt=34.2843) [E:\Data\EOT16-3300_Kumar_r_45918_1.raw]	14430808	5047	1		0	-0.1	-0.1	R.TFQGGYEFLNFAK.S	NP_973005.1	TldD/PmbA [Treponema denticola ATCC 35405]	R.TFQGGYEFLNFAK.S	34.2843	1
310125817	1	1	930.974	1859.9334	2	1859.9379	-0.0044	122	136	0	65.78	0	13	2.60E-07	K	TEIFDYLFEICNILK	V			10	7934: Scan 12484 (rt=48.2467) [E:\Data\EOT16-3300_Kumar_r_45918_1.raw]	14430808	5809	1		0	-2.4	-2.4	K.TEIFDYLFEICNILK.V	NP_973005.1	TldD/PmbA [Treponema denticola ATCC 35405]	K.TEIFDYLFEICNILK.V	48.2467	1
310125821	1	1	982.1627	2943.4662	3	2943.4713	-0.0051	137	164	0	65.06	0	14	4.50E-07	K	VSDEVIDTHAYVNLGEEVIELLSSGGAK	I			20	7810: Scan 12317 (rt=47.6614) [E:\Data\EOT16-3300_Kumar_r_45918_1.raw]	14430808	8604	1		0	-1.7	-1.7	K.VSDEVIDTHAYVNLGEEVIELLSSGGAK.I	NP_973005.1	TldD/PmbA [Treponema denticola ATCC 35405]	K.VSDEVIDTHAYVNLGEEVIELLSSGGAK.I	47.6614	1
310125816	1	1	908.9669	1815.9193	2	1815.9155	0.0038	165	181	0	52.38	0	14	0.0000078	K	ILQDFYTIGSSFGAAAR	R			10	5387: Scan 8982 (rt=35.0237) [E:\Data\EOT16-3300_Kumar_r_45918_1.raw]	14430808	5645	1		0	2.1	2.1	K.ILQDFYTIGSSFGAAAR.R	NP_973005.1	TldD/PmbA [Treponema denticola ATCC 35405]	K.ILQDFYTIGSSFGAAAR.R	35.0237	1
310125811	1	1	454.2382	906.4618	2	906.4593	0.0026	388	395	0	47.7	0	13	0.000017	K	GIIMTSNR	S	Oxidation (M)	0.00010000.0	6	658: Scan 2822 (rt=13.3409) [E:\Data\EOT16-3300_Kumar_r_45918_1.raw]	14430808	1665	1		0	2.9	2.9	K.GIIMTSNR.S + Oxidation (M)	NP_973005.1	TldD/PmbA [Treponema denticola ATCC 35405]	K.GIIMTSNR.S + Oxidation (M)	13.3409	1
310125810	1	1	429.2514	856.4883	2	856.4879	0.0004	182	188	1	44.85	0	13	0.000033	R	RGDIIQR	R			6	230: Scan 1984 (rt=9.50822) [E:\Data\EOT16-3300_Kumar_r_45918_1.raw]	14430808	1305	1		0	0.5	0.5	R.RGDIIQR.R	NP_973005.1	TldD/PmbA [Treponema denticola ATCC 35405]	R.RGDIIQR.R	9.50822	1
310125814	1	1	728.3737	1454.7329	2	1454.7326	0.0003	1	13	0	38.45	0	13	0.00017	-	MIYTSESLLEAAK	N			9	3886: Scan 7050 (rt=28.1025) [E:\Data\EOT16-3300_Kumar_r_45918_1.raw]	14430808	4737	1		0	0.2	0.2	-.MIYTSESLLEAAK.N	NP_973005.1	TldD/PmbA [Treponema denticola ATCC 35405]	-.MIYTSESLLEAAK.N	28.1025	1
310125809	1	1	375.2502	748.4858	2	748.4847	0.0011	316	321	1	32.6	0	13	0.00055	K	KTFIIK	D			4	1141: Scan 3446 (rt=15.5246) [E:\Data\EOT16-3300_Kumar_r_45918_1.raw]	14430808	737	1		0	1.5	1.5	K.KTFIIK.D	NP_973005.1	TldD/PmbA [Treponema denticola ATCC 35405]	K.KTFIIK.D	15.5246	1
310125812	1	1	521.2359	1040.4573	2	1040.4563	0.001	396	403	0	30.45	0	13	0.0009	R	SWSIDDYR	N			5	3069: Scan 5979 (rt=24.3094) [E:\Data\EOT16-3300_Kumar_r_45918_1.raw]	14430808	2521	1		0	1	1	R.SWSIDDYR.N	NP_973005.1	TldD/PmbA [Treponema denticola ATCC 35405]	R.SWSIDDYR.N	24.3094	1
310125819	1	1	721.8822	2883.4997	4	2883.4987	0.001	237	261	0	15.95	0	14	0.038	R	TLVLMPDQMLLQIHESVGHPLEIDR	I			8	6349: Scan 10270 (rt=39.8271) [E:\Data\EOT16-3300_Kumar_r_45918_1.raw]	14430808	8556	1		0	0.3	0.3	R.TLVLMPDQMLLQIHESVGHPLEIDR.I	NP_973005.1	TldD/PmbA [Treponema denticola ATCC 35405]	R.TLVLMPDQMLLQIHESVGHPLEIDR.I	39.8271	1
310125820	1	1	962.1768	2883.5086	3	2883.4987	0.01	237	261	0	14.18	0	14	0.055	R	TLVLMPDQMLLQIHESVGHPLEIDR	I			8	6354: Scan 10276 (rt=39.8493) [E:\Data\EOT16-3300_Kumar_r_45918_1.raw]	14430808	8557	1		0	3.5	3.5	R.TLVLMPDQMLLQIHESVGHPLEIDR.I	NP_973005.1	TldD/PmbA [Treponema denticola ATCC 35405]	R.TLVLMPDQMLLQIHESVGHPLEIDR.I	39.8493	1
310125813	1	1	656.8413	1311.6681	2	1311.6684	-0.0003	355	365	1	9.05	0	13	0.14	R	ATSWNRPPIDR	M			4	1408: Scan 3798 (rt=16.7653) [E:\Data\EOT16-3300_Kumar_r_45918_1.raw]	14430808	3815	1		0	-0.2	-0.2	R.ATSWNRPPIDR.M	NP_973005.1	TldD/PmbA [Treponema denticola ATCC 35405]	R.ATSWNRPPIDR.M	16.7653	1
310126325	1	1	389.7262	777.4378	2	777.4385	-0.0007	37	42	1	14.6	0	13	0.038	K	FLNKEK	K			7	610: Scan 2760 (rt=13.1182) [E:\Data\EOT16-3300_Kumar_r_45918_1.raw]	14430960	902	1		0	-0.9	-0.9	K.FLNKEK.K	NP_973020.1	DNA-directed RNA polymerase subunit beta [Treponema denticola ATCC 35405]	K.FLNKEK.K	13.1182	1
310126327	1	1	540.7822	1079.5499	2	1079.5499	0.0001	597	606	0	10.23	0	13	0.095	K	LGDYTSISPK	D			3	3624: Scan 6718 (rt=26.9358) [E:\Data\EOT16-3300_Kumar_r_45918_1.raw]	14430960	2736	1		0	0.1	0.1	K.LGDYTSISPK.D	NP_973020.1	DNA-directed RNA polymerase subunit beta [Treponema denticola ATCC 35405]	K.LGDYTSISPK.D	26.9358	1
310126329	1	1	553.7643	1105.514	2	1105.5186	-0.0046	587	595	0	9.37	0	13	0.12	K	INTDQVSCR	K	Propionamide (C)	0.000000020.0	4	954: Scan 3189 (rt=14.6303) [E:\Data\EOT16-3300_Kumar_r_45918_1.raw]	14430960	2874	1		0	-4.2	-4.2	K.INTDQVSCR.K + Propionamide (C)	NP_973020.1	DNA-directed RNA polymerase subunit beta [Treponema denticola ATCC 35405]	K.INTDQVSCR.K + Propionamide (C)	14.6303	1
310126326	2	0	527.8035	1053.5924	2	1053.5931	-0.0007	488	498	0	5.81	0	13	0.26	R	LNALGPGGLSR	D			3	1263: Scan 3608 (rt=16.0982) [E:\Data\EOT16-3300_Kumar_r_45918_1.raw]	14430960	2610	1		0	-0.7	-0.7	R.LNALGPGGLSR.D	NP_973020.1	DNA-directed RNA polymerase subunit beta [Treponema denticola ATCC 35405]	R.LNALGPGGLSR.D	16.0982	1
310126328	1	1	1080.5589	1079.5516	1	1079.5499	0.0017	597	606	0	1.52	0	13	0.88	K	LGDYTSISPK	D			2	3632: Scan 6726 (rt=26.9597) [E:\Data\EOT16-3300_Kumar_r_45918_1.raw]	14430960	2737	1		0	1.6	1.6	K.LGDYTSISPK.D	NP_973020.1	DNA-directed RNA polymerase subunit beta [Treponema denticola ATCC 35405]	K.LGDYTSISPK.D	26.9597	1
310126024	1	0	338.686	675.3574	2	675.3625	-0.0051	23	28	0	22.95	0	15	0.0091	K	MEVGIK	E			4	2850: Scan 5680 (rt=23.2804) [E:\Data\EOT16-3300_Kumar_r_45918_1.raw]	14430858	328	1		0	-7.6	-7.6	K.MEVGIK.E	NP_973028.1	hypothetical protein TDE2429 [Treponema denticola ATCC 35405]	K.MEVGIK.E	23.2804	1
310126026	1	1	346.684	691.3535	2	691.3575	-0.004	23	28	0	18.48	0	13	0.015	K	MEVGIK	E	Oxidation (M)	0.100000.0	8	2460: Scan 5201 (rt=21.6341) [E:\Data\EOT16-3300_Kumar_r_45918_1.raw]	14430858	422	1		0	-5.8	-5.8	K.MEVGIK.E + Oxidation (M)	NP_973028.1	hypothetical protein TDE2429 [Treponema denticola ATCC 35405]	K.MEVGIK.E + Oxidation (M)	21.6341	1
310126029	1	1	468.2508	934.487	2	934.4793	0.0077	180	188	0	13.66	0	13	0.043	K	MISAIGSEK	I			7	694: Scan 2872 (rt=13.5161) [E:\Data\EOT16-3300_Kumar_r_45918_1.raw]	14430858	1879	1		0	8.2	8.2	K.MISAIGSEK.I	NP_973028.1	hypothetical protein TDE2429 [Treponema denticola ATCC 35405]	K.MISAIGSEK.I	13.5161	1
310126025	1	1	692.3599	691.3526	1	691.3575	-0.0048	23	28	0	10.47	0	13	0.094	K	MEVGIK	E	Oxidation (M)	0.100000.0	4	2587: Scan 5360 (rt=22.1848) [E:\Data\EOT16-3300_Kumar_r_45918_1.raw]	14430858	421	1		0	-6.9	-6.9	K.MEVGIK.E + Oxidation (M)	NP_973028.1	hypothetical protein TDE2429 [Treponema denticola ATCC 35405]	K.MEVGIK.E + Oxidation (M)	22.1848	1
310126027	2	1	386.6785	771.3424	2	771.3439	-0.0015	123	128	0	8.12	0	13	0.15	K	PDYSYK	F			3	1747: Scan 4228 (rt=18.2927) [E:\Data\EOT16-3300_Kumar_r_45918_1.raw]	14430858	864	1		0	-1.9	-1.9	K.PDYSYK.F	NP_973028.1	hypothetical protein TDE2429 [Treponema denticola ATCC 35405]	K.PDYSYK.F	18.2927	1
310126028	1	1	928.4581	927.4509	1	927.445	0.0059	450	456	0	4.15	0	13	0.4	K	INYYAER	F			3	2733: Scan 5537 (rt=22.8062) [E:\Data\EOT16-3300_Kumar_r_45918_1.raw]	14430858	1819	1		0	6.4	6.4	K.INYYAER.F	NP_973028.1	hypothetical protein TDE2429 [Treponema denticola ATCC 35405]	K.INYYAER.F	22.8062	1
310126257	3	0	453.7686	905.5227	2	905.5222	0.0006	166	172	1	15.81	0	13	0.026	K	ELKEFLK	Y			5	1640: Scan 4095 (rt=17.8226) [E:\Data\EOT16-3300_Kumar_r_45918_1.raw]	14430939	1644	1		0	0.7	0.7	K.ELKEFLK.Y	NP_973035.1	hypothetical protein TDE2436 [Treponema denticola ATCC 35405]	K.ELKEFLK.Y	17.8226	1
310126359	3	0	706.3825	705.3753	1	705.381	-0.0057	194	200	0	13.33	0	13	0.051	K	AGNGFLK	S			3	1147: Scan 3456 (rt=15.5607) [E:\Data\EOT16-3300_Kumar_r_45918_1.raw]	14430972	488	1		0	-8.1	-8.1	K.AGNGFLK.S	NP_973038.1	hypothetical protein TDE2439 [Treponema denticola ATCC 35405]	K.AGNGFLK.S	15.5607	1
310126360	2	0	353.6952	705.3758	2	705.381	-0.0052	194	200	0	9.54	0	13	0.12	K	AGNGFLK	S			4	1158: Scan 3469 (rt=15.607) [E:\Data\EOT16-3300_Kumar_r_45918_1.raw]	14430972	489	1		0	-7.4	-7.4	K.AGNGFLK.S	NP_973038.1	hypothetical protein TDE2439 [Treponema denticola ATCC 35405]	K.AGNGFLK.S	15.607	1
310126361	2	1	379.712	757.4093	2	757.4123	-0.0029	55	60	0	0.76	0	13	0.84	K	PWLTNK	G			2	931: Scan 3160 (rt=14.5412) [E:\Data\EOT16-3300_Kumar_r_45918_1.raw]	14430972	776	1		0	-3.8	-3.8	K.PWLTNK.G	NP_973038.1	hypothetical protein TDE2439 [Treponema denticola ATCC 35405]	K.PWLTNK.G	14.5412	1
310125619	1	1	1162.9453	3485.8141	3	3485.8154	-0.0014	285	320	0	119.98	0	13	1.00E-12	R	QLILTGEGNSDSAITVVGLIAGAAFAHNFGLASSGK	G			28	7812: Sum of 2 scans in range 12319 (rt=47.6666) to 12359 (rt=47.8052) [E:\Data\EOT16-3300_Kumar_r_45918_1.raw]	14430794	9022	1		0	-0.4	-0.4	R.QLILTGEGNSDSAITVVGLIAGAAFAHNFGLASSGK.G	NP_973065.1	hypothetical protein TDE2467 [Treponema denticola ATCC 35405]	R.QLILTGEGNSDSAITVVGLIAGAAFAHNFGLASSGK.G	47.7359	1
310125598	1	1	940.0805	1878.1464	2	1878.1455	0.0009	188	206	0	94.95	0	13	3.20E-10	K	APIFLALAIGLVVGGLAQR	S			11	8002: Scan 12575 (rt=48.5981) [E:\Data\EOT16-3300_Kumar_r_45918_1.raw]	14430794	5842	1		0	0.5	0.5	K.APIFLALAIGLVVGGLAQR.S	NP_973065.1	hypothetical protein TDE2467 [Treponema denticola ATCC 35405]	K.APIFLALAIGLVVGGLAQR.S	48.5981	1
310125609	1	1	1010.2314	3027.6724	3	3027.6719	0.0005	321	349	1	94.51	0	13	3.50E-10	K	GPTSAGMIAVVVGLILTAFVSIYYSLKNK	-	Oxidation (M)	0.00000010000000000000000000000.0	23	8099: Scan 12722 (rt=49.1604) [E:\Data\EOT16-3300_Kumar_r_45918_1.raw]	14430794	8667	1		0	0.2	0.2	K.GPTSAGMIAVVVGLILTAFVSIYYSLKNK.- + Oxidation (M)	NP_973065.1	hypothetical protein TDE2467 [Treponema denticola ATCC 35405]	K.GPTSAGMIAVVVGLILTAFVSIYYSLKNK.- + Oxidation (M)	49.1604	1
310125620	1	1	1180.6648	3538.9726	3	3538.9704	0.0021	113	146	1	86.35	0	13	2.30E-09	R	LGAGDLNAVFGLVGFIAGIVIGIFFLNKNFSLSR	A			21	8311: Sum of 3 scans in range 13069 (rt=50.4912) to 13152 (rt=50.8053) [E:\Data\EOT16-3300_Kumar_r_45918_1.raw]	14430794	9027	1		0	0.6	0.6	R.LGAGDLNAVFGLVGFIAGIVIGIFFLNKNFSLSR.A	NP_973065.1	hypothetical protein TDE2467 [Treponema denticola ATCC 35405]	R.LGAGDLNAVFGLVGFIAGIVIGIFFLNKNFSLSR.A	50.64825	1
310125612	1	1	810.7106	3238.8132	4	3238.812	0.0012	153	181	0	85.47	0	13	2.80E-09	K	QEGVIPIIFMIIFFVLLVAFPSALAFSEK	G			23	8474: Scan 13334 (rt=51.5004) [E:\Data\EOT16-3300_Kumar_r_45918_1.raw]	14430794	8789	1		0	0.4	0.4	K.QEGVIPIIFMIIFFVLLVAFPSALAFSEK.G	NP_973065.1	hypothetical protein TDE2467 [Treponema denticola ATCC 35405]	K.QEGVIPIIFMIIFFVLLVAFPSALAFSEK.G	51.5004	1
310125605	1	1	929.5179	2785.532	3	2785.534	-0.002	321	347	0	83.5	0	13	4.50E-09	K	GPTSAGMIAVVVGLILTAFVSIYYSLK	N	Oxidation (M)	0.000000100000000000000000000.0	22	8205: Sum of 3 scans in range 12893 (rt=49.8146) to 13096 (rt=50.5918) [E:\Data\EOT16-3300_Kumar_r_45918_1.raw]	14430794	8464	1		0	-0.7	-0.7	K.GPTSAGMIAVVVGLILTAFVSIYYSLK.N + Oxidation (M)	NP_973065.1	hypothetical protein TDE2467 [Treponema denticola ATCC 35405]	K.GPTSAGMIAVVVGLILTAFVSIYYSLK.N + Oxidation (M)	50.2032	1
310125602	1	1	860.8437	2579.5092	3	2579.5091	0.0001	223	246	0	83.03	0	13	5.00E-09	K	DFHLLWGSLTILVTVVVGSLILGK	F			19	8259: Scan 12989 (rt=50.1834) [E:\Data\EOT16-3300_Kumar_r_45918_1.raw]	14430794	7788	1		0	0	0	K.DFHLLWGSLTILVTVVVGSLILGK.F	NP_973065.1	hypothetical protein TDE2467 [Treponema denticola ATCC 35405]	K.DFHLLWGSLTILVTVVVGSLILGK.F	50.1834	1
310125607	1	1	1004.8982	3011.6728	3	3011.6769	-0.0042	321	349	1	79.88	0	13	1.00E-08	K	GPTSAGMIAVVVGLILTAFVSIYYSLKNK	-			23	8231: Scan 12941 (rt=49.9985) [E:\Data\EOT16-3300_Kumar_r_45918_1.raw]	14430794	8653	1		0	-1.4	-1.4	K.GPTSAGMIAVVVGLILTAFVSIYYSLKNK.-	NP_973065.1	hypothetical protein TDE2467 [Treponema denticola ATCC 35405]	K.GPTSAGMIAVVVGLILTAFVSIYYSLKNK.-	49.9985	1
310125603	1	1	924.1862	2769.5367	3	2769.5391	-0.0024	321	347	0	73.79	0	13	4.20E-08	K	GPTSAGMIAVVVGLILTAFVSIYYSLK	N			18	8342: Scan 13118 (rt=50.6781) [E:\Data\EOT16-3300_Kumar_r_45918_1.raw]	14430794	8444	1		0	-0.9	-0.9	K.GPTSAGMIAVVVGLILTAFVSIYYSLK.N	NP_973065.1	hypothetical protein TDE2467 [Treponema denticola ATCC 35405]	K.GPTSAGMIAVVVGLILTAFVSIYYSLK.N	50.6781	1
310125600	1	1	812.811	2435.411	3	2435.4086	0.0024	182	206	1	72.07	0	13	6.20E-08	K	GPGSMKAPIFLALAIGLVVGGLAQR	S			21	7930: Scan 12477 (rt=48.22) [E:\Data\EOT16-3300_Kumar_r_45918_1.raw]	14430794	7357	1		0	1	1	K.GPGSMKAPIFLALAIGLVVGGLAQR.S	NP_973065.1	hypothetical protein TDE2467 [Treponema denticola ATCC 35405]	K.GPGSMKAPIFLALAIGLVVGGLAQR.S	48.22	1
310125621	1	1	885.7508	3538.9739	4	3538.9704	0.0035	113	146	1	69.85	0	13	1.00E-07	R	LGAGDLNAVFGLVGFIAGIVIGIFFLNKNFSLSR	A			19	8278: Scan 13023 (rt=50.3132) [E:\Data\EOT16-3300_Kumar_r_45918_1.raw]	14430794	9028	1		0	1	1	R.LGAGDLNAVFGLVGFIAGIVIGIFFLNKNFSLSR.A	NP_973065.1	hypothetical protein TDE2467 [Treponema denticola ATCC 35405]	R.LGAGDLNAVFGLVGFIAGIVIGIFFLNKNFSLSR.A	50.3132	1
310125616	1	1	814.7095	3254.8091	4	3254.8069	0.0022	153	181	0	68.1	0	13	1.50E-07	K	QEGVIPIIFMIIFFVLLVAFPSALAFSEK	G	Oxidation (M)	0.00000000010000000000000000000.0	24	8462: Scan 13318 (rt=51.4392) [E:\Data\EOT16-3300_Kumar_r_45918_1.raw]	14430794	8822	1		0	0.7	0.7	K.QEGVIPIIFMIIFFVLLVAFPSALAFSEK.G + Oxidation (M)	NP_973065.1	hypothetical protein TDE2467 [Treponema denticola ATCC 35405]	K.QEGVIPIIFMIIFFVLLVAFPSALAFSEK.G + Oxidation (M)	51.4392	1
310125599	1	1	627.0564	1878.1473	3	1878.1455	0.0018	188	206	0	66.74	0	13	2.10E-07	K	APIFLALAIGLVVGGLAQR	S			18	8001: Scan 12574 (rt=48.5956) [E:\Data\EOT16-3300_Kumar_r_45918_1.raw]	14430794	5843	1		0	1	1	K.APIFLALAIGLVVGGLAQR.S	NP_973065.1	hypothetical protein TDE2467 [Treponema denticola ATCC 35405]	K.APIFLALAIGLVVGGLAQR.S	48.5956	1
310125615	1	1	1085.9432	3254.8078	3	3254.8069	0.0009	153	181	0	65.5	0	13	2.80E-07	K	QEGVIPIIFMIIFFVLLVAFPSALAFSEK	G	Oxidation (M)	0.00000000010000000000000000000.0	22	8455: Scan 13310 (rt=51.4102) [E:\Data\EOT16-3300_Kumar_r_45918_1.raw]	14430794	8821	1		0	0.3	0.3	K.QEGVIPIIFMIIFFVLLVAFPSALAFSEK.G + Oxidation (M)	NP_973065.1	hypothetical protein TDE2467 [Treponema denticola ATCC 35405]	K.QEGVIPIIFMIIFFVLLVAFPSALAFSEK.G + Oxidation (M)	51.4102	1
310125617	1	1	817.7253	3266.8723	4	3266.8716	0.0006	217	246	1	58.63	0	13	0.0000014	R	DAIMLKDFHLLWGSLTILVTVVVGSLILGK	F	Oxidation (M)	0.000100000000000000000000000000.0	22	8175: Sum of 2 scans in range 12847 (rt=49.6382) to 12900 (rt=49.84) [E:\Data\EOT16-3300_Kumar_r_45918_1.raw]	14430794	8856	1		0	0.2	0.2	R.DAIMLKDFHLLWGSLTILVTVVVGSLILGK.F + Oxidation (M)	NP_973065.1	hypothetical protein TDE2467 [Treponema denticola ATCC 35405]	R.DAIMLKDFHLLWGSLTILVTVVVGSLILGK.F + Oxidation (M)	49.7391	1
310125606	1	1	945.8774	2834.6105	3	2834.6099	0.0006	113	140	0	54.55	0	13	0.0000035	R	LGAGDLNAVFGLVGFIAGIVIGIFFLNK	N			10	8467: Scan 13326 (rt=51.4719) [E:\Data\EOT16-3300_Kumar_r_45918_1.raw]	14430794	8519	1		0	0.2	0.2	R.LGAGDLNAVFGLVGFIAGIVIGIFFLNK.N	NP_973065.1	hypothetical protein TDE2467 [Treponema denticola ATCC 35405]	R.LGAGDLNAVFGLVGFIAGIVIGIFFLNK.N	51.4719	1
310125604	1	1	693.3925	2769.5409	4	2769.5391	0.0018	321	347	0	50.04	0	13	0.0000099	K	GPTSAGMIAVVVGLILTAFVSIYYSLK	N			20	8345: Scan 13123 (rt=50.6941) [E:\Data\EOT16-3300_Kumar_r_45918_1.raw]	14430794	8445	1		0	0.6	0.6	K.GPTSAGMIAVVVGLILTAFVSIYYSLK.N	NP_973065.1	hypothetical protein TDE2467 [Treponema denticola ATCC 35405]	K.GPTSAGMIAVVVGLILTAFVSIYYSLK.N	50.6941	1
310125596	1	1	362.1922	722.3699	2	722.3711	-0.0012	141	146	0	44.73	0	14	0.000044	K	NFSLSR	A			5	1429: Scan 3829 (rt=16.8738) [E:\Data\EOT16-3300_Kumar_r_45918_1.raw]	14430794	587	1		0	-1.7	-1.7	K.NFSLSR.A	NP_973065.1	hypothetical protein TDE2467 [Treponema denticola ATCC 35405]	K.NFSLSR.A	16.8738	1
310125611	1	1	1080.6114	3238.8124	3	3238.812	0.0004	153	181	0	44.45	0	13	0.000036	K	QEGVIPIIFMIIFFVLLVAFPSALAFSEK	G			22	8566: Sum of 5 scans in range 13485 (rt=52.0729) to 13762 (rt=53.1099) [E:\Data\EOT16-3300_Kumar_r_45918_1.raw]	14430794	8788	1		0	0.1	0.1	K.QEGVIPIIFMIIFFVLLVAFPSALAFSEK.G	NP_973065.1	hypothetical protein TDE2467 [Treponema denticola ATCC 35405]	K.QEGVIPIIFMIIFFVLLVAFPSALAFSEK.G	52.5914	1
310125613	1	1	813.7258	3250.8741	4	3250.8767	-0.0026	217	246	1	39.07	0	13	0.00012	R	DAIMLKDFHLLWGSLTILVTVVVGSLILGK	F			12	8264: Scan 13000 (rt=50.2227) [E:\Data\EOT16-3300_Kumar_r_45918_1.raw]	14430794	8805	1		0	-0.8	-0.8	R.DAIMLKDFHLLWGSLTILVTVVVGSLILGK.F	NP_973065.1	hypothetical protein TDE2467 [Treponema denticola ATCC 35405]	R.DAIMLKDFHLLWGSLTILVTVVVGSLILGK.F	50.2227	1
310125593	1	1	706.3825	705.3753	1	705.3731	0.0022	217	222	0	38.59	0	13	0.00015	R	DAIMLK	D	Oxidation (M)	0.000100.0	7	1147: Scan 3456 (rt=15.5607) [E:\Data\EOT16-3300_Kumar_r_45918_1.raw]	14430794	488	1		0	3.1	3.1	R.DAIMLK.D + Oxidation (M)	NP_973065.1	hypothetical protein TDE2467 [Treponema denticola ATCC 35405]	R.DAIMLK.D + Oxidation (M)	15.5607	1
310125608	1	1	753.9269	3011.6786	4	3011.6769	0.0016	321	349	1	35.61	0	13	0.00027	K	GPTSAGMIAVVVGLILTAFVSIYYSLKNK	-			11	8222: Scan 12930 (rt=49.9546) [E:\Data\EOT16-3300_Kumar_r_45918_1.raw]	14430794	8654	1		0	0.5	0.5	K.GPTSAGMIAVVVGLILTAFVSIYYSLKNK.-	NP_973065.1	hypothetical protein TDE2467 [Treponema denticola ATCC 35405]	K.GPTSAGMIAVVVGLILTAFVSIYYSLKNK.-	49.9546	1
310125591	1	1	687.3992	686.3919	1	686.3963	-0.0044	40	46	0	35.06	0	15	0.00053	R	DIAGALK	L			7	1292: Sum of 2 scans in range 3647 (rt=16.2373) to 3727 (rt=16.5195) [E:\Data\EOT16-3300_Kumar_r_45918_1.raw]	14430794	399	1		0	-6.4	-6.4	R.DIAGALK.L	NP_973065.1	hypothetical protein TDE2467 [Treponema denticola ATCC 35405]	R.DIAGALK.L	16.3784	1
310125597	1	1	426.708	851.4014	2	851.3994	0.002	209	216	0	34.24	0	13	0.00038	R	MCTVGGIR	D	Oxidation (M)	0.10000000.0	6	1045: Scan 3316 (rt=15.0678) [E:\Data\EOT16-3300_Kumar_r_45918_1.raw]	14430794	1276	1		0	2.3	2.3	R.MCTVGGIR.D + Oxidation (M)	NP_973065.1	hypothetical protein TDE2467 [Treponema denticola ATCC 35405]	R.MCTVGGIR.D + Oxidation (M)	15.0678	1
310125614	1	1	1084.6329	3250.8769	3	3250.8767	0.0001	217	246	1	34.04	0	13	0.00039	R	DAIMLKDFHLLWGSLTILVTVVVGSLILGK	F			8	8265: Sum of 2 scans in range 13001 (rt=50.2268) to 13027 (rt=50.3282) [E:\Data\EOT16-3300_Kumar_r_45918_1.raw]	14430794	8806	1		0	0	0	R.DAIMLKDFHLLWGSLTILVTVVVGSLILGK.F	NP_973065.1	hypothetical protein TDE2467 [Treponema denticola ATCC 35405]	R.DAIMLKDFHLLWGSLTILVTVVVGSLILGK.F	50.2775	1
310125595	1	1	723.3772	722.3699	1	722.3711	-0.0013	141	146	0	32.88	0	14	0.00067	K	NFSLSR	A			4	1425: Scan 3823 (rt=16.8542) [E:\Data\EOT16-3300_Kumar_r_45918_1.raw]	14430794	586	1		0	-1.8	-1.8	K.NFSLSR.A	NP_973065.1	hypothetical protein TDE2467 [Treponema denticola ATCC 35405]	K.NFSLSR.A	16.8542	1
310125601	1	1	818.1433	2451.4081	3	2451.4036	0.0045	182	206	1	28.51	0	13	0.0014	K	GPGSMKAPIFLALAIGLVVGGLAQR	S	Oxidation (M)	0.0000100000000000000000000.0	7	7913: Scan 12453 (rt=48.1317) [E:\Data\EOT16-3300_Kumar_r_45918_1.raw]	14430794	7369	1		0	1.8	1.8	K.GPGSMKAPIFLALAIGLVVGGLAQR.S + Oxidation (M)	NP_973065.1	hypothetical protein TDE2467 [Treponema denticola ATCC 35405]	K.GPGSMKAPIFLALAIGLVVGGLAQR.S + Oxidation (M)	48.1317	1
310125618	1	1	1089.9662	3266.8768	3	3266.8716	0.0051	217	246	1	24.58	0	13	0.0035	R	DAIMLKDFHLLWGSLTILVTVVVGSLILGK	F	Oxidation (M)	0.000100000000000000000000000000.0	12	8179: Scan 12852 (rt=49.6573) [E:\Data\EOT16-3300_Kumar_r_45918_1.raw]	14430794	8857	1		0	1.6	1.6	R.DAIMLKDFHLLWGSLTILVTVVVGSLILGK.F + Oxidation (M)	NP_973065.1	hypothetical protein TDE2467 [Treponema denticola ATCC 35405]	R.DAIMLKDFHLLWGSLTILVTVVVGSLILGK.F + Oxidation (M)	49.6573	1
310125592	1	1	344.2055	686.3964	2	686.3963	0.0001	40	46	0	23.81	0	15	0.0067	R	DIAGALK	L			3	1369: Scan 3748 (rt=16.5897) [E:\Data\EOT16-3300_Kumar_r_45918_1.raw]	14430794	400	1		0	0.1	0.1	R.DIAGALK.L	NP_973065.1	hypothetical protein TDE2467 [Treponema denticola ATCC 35405]	R.DIAGALK.L	16.5897	1
310125594	1	1	353.6952	705.3758	2	705.3731	0.0027	217	222	0	22.7	0	13	0.0059	R	DAIMLK	D	Oxidation (M)	0.000100.0	4	1158: Scan 3469 (rt=15.607) [E:\Data\EOT16-3300_Kumar_r_45918_1.raw]	14430794	489	1		0	3.8	3.8	R.DAIMLK.D + Oxidation (M)	NP_973065.1	hypothetical protein TDE2467 [Treponema denticola ATCC 35405]	R.DAIMLK.D + Oxidation (M)	15.607	1
310125610	1	1	757.9259	3027.6744	4	3027.6719	0.0026	321	349	1	18.07	0	13	0.016	K	GPTSAGMIAVVVGLILTAFVSIYYSLKNK	-	Oxidation (M)	0.00000010000000000000000000000.0	20	8114: Scan 12746 (rt=49.2476) [E:\Data\EOT16-3300_Kumar_r_45918_1.raw]	14430794	8668	1		0	0.9	0.9	K.GPTSAGMIAVVVGLILTAFVSIYYSLKNK.- + Oxidation (M)	NP_973065.1	hypothetical protein TDE2467 [Treponema denticola ATCC 35405]	K.GPTSAGMIAVVVGLILTAFVSIYYSLKNK.- + Oxidation (M)	49.2476	1
310126170	2	0	330.6949	659.3752	2	659.3714	0.0037	302	306	1	18.82	0	13	0.014	R	SERIR	T			3	683: Scan 2859 (rt=13.4704) [E:\Data\EOT16-3300_Kumar_r_45918_1.raw]	14430906	270	1		0	5.6	5.6	R.SERIR.T	NP_973087.1	peptide chain release factor 1 [Treponema denticola ATCC 35405]	R.SERIR.T	13.4704	1
310126171	2	0	850.4038	2548.1896	3	2548.2115	-0.0219	75	96	2	3.36	0	13	0.46	K	EMAREELHSLEAAFEKSEADLK	M	Oxidation (M)	0.0100000000000000000000.0	10	8510: Sum of 4 scans in range 13396 (rt=51.7384) to 13536 (rt=52.2624) [E:\Data\EOT16-3300_Kumar_r_45918_1.raw]	14430906	7649	1		0	-8.6	-8.6	K.EMAREELHSLEAAFEKSEADLK.M + Oxidation (M)	NP_973087.1	peptide chain release factor 1 [Treponema denticola ATCC 35405]	K.EMAREELHSLEAAFEKSEADLK.M + Oxidation (M)	52.0004	1
310126034	2	0	439.7539	877.4933	2	877.4909	0.0024	160	167	0	31.47	0	13	0.00071	K	GITAFIEK	H			5	2684: Scan 5476 (rt=22.6136) [E:\Data\EOT16-3300_Kumar_r_45918_1.raw]	14430861	1431	1		0	2.7	2.7	K.GITAFIEK.H	NP_973112.1	serine/threonine protein phosphatase [Treponema denticola ATCC 35405]	K.GITAFIEK.H	22.6136	1
310126033	2	0	878.4926	877.4853	1	877.4909	-0.0056	160	167	0	14.48	0	13	0.043	K	GITAFIEK	H			7	2683: Sum of 2 scans in range 5475 (rt=22.6103) to 5559 (rt=22.8801) [E:\Data\EOT16-3300_Kumar_r_45918_1.raw]	14430861	1430	1		0	-6.4	-6.4	K.GITAFIEK.H	NP_973112.1	serine/threonine protein phosphatase [Treponema denticola ATCC 35405]	K.GITAFIEK.H	22.7452	1
310126071	4	0	394.2377	786.4608	2	786.4599	0.0009	53	58	1	21.04	0	16	0.018	K	IREELK	M			4	204: Scan 1953 (rt=9.39462) [E:\Data\EOT16-3300_Kumar_r_45918_1.raw]	14430874	941	1		0	1.1	1.1	K.IREELK.M	NP_973133.1	pyruvate kinase [Treponema denticola ATCC 35405]	K.IREELK.M	9.39462	1
310126072	2	0	492.2986	982.5827	2	982.5811	0.0016	109	117	1	18.49	0	13	0.014	K	NIAAEIKPK	S			5	2431: Scan 5160 (rt=21.5011) [E:\Data\EOT16-3300_Kumar_r_45918_1.raw]	14430874	2165	1		0	1.6	1.6	K.NIAAEIKPK.S	NP_973133.1	pyruvate kinase [Treponema denticola ATCC 35405]	K.NIAAEIKPK.S	21.5011	1
310126073	1	1	787.8379	1573.6611	2	1573.6752	-0.0141	424	437	0	4.03	0	13	0.4	K	STDNMFDVCSQIAK	D	Oxidation (M)	0.00001000000000.0	2	3583: Scan 6662 (rt=26.7258) [E:\Data\EOT16-3300_Kumar_r_45918_1.raw]	14430874	5188	1		0	-9	-9	K.STDNMFDVCSQIAK.D + Oxidation (M)	NP_973133.1	pyruvate kinase [Treponema denticola ATCC 35405]	K.STDNMFDVCSQIAK.D + Oxidation (M)	26.7258	1
310126215	1	1	593.285	1184.5554	2	1184.5462	0.0092	428	436	1	17.49	0	13	0.018	K	EDYSQYKPR	G			4	457: Scan 2571 (rt=12.4372) [E:\Data\EOT16-3300_Kumar_r_45918_1.raw]	14430919	3264	1		0	7.8	7.8	K.EDYSQYKPR.G	NP_973138.1	lipoprotein [Treponema denticola ATCC 35405]	K.EDYSQYKPR.G	12.4372	1
310126214	4	0	341.6813	681.3481	2	681.352	-0.0038	1	5	0	9.31	0	13	0.12	-	MFQLK	K	Oxidation (M)	0.10000.0	3	2393: Scan 5106 (rt=21.3174) [E:\Data\EOT16-3300_Kumar_r_45918_1.raw]	14430919	373	1		0	-5.6	-5.6	-.MFQLK.K + Oxidation (M)	NP_973138.1	lipoprotein [Treponema denticola ATCC 35405]	-.MFQLK.K + Oxidation (M)	21.3174	1
310126213	6	0	338.6873	675.3599	2	675.3625	-0.0026	621	626	0	5	0	15	0.6	K	GLDIMK	A			3	2619: Scan 5402 (rt=22.3434) [E:\Data\EOT16-3300_Kumar_r_45918_1.raw]	14430919	330	1		0	-3.8	-3.8	K.GLDIMK.A	NP_973138.1	lipoprotein [Treponema denticola ATCC 35405]	K.GLDIMK.A	22.3434	1
310126284	2	0	763.3819	1524.7493	2	1524.7606	-0.0113	1	13	1	15.13	0	13	0.031	-	MDSGIFITDNRLK	F	Oxidation (M)	0.1000000000000.0	8	3894: Scan 7059 (rt=28.1369) [E:\Data\EOT16-3300_Kumar_r_45918_1.raw]	14430948	5057	1		0	-7.4	-7.4	-.MDSGIFITDNRLK.F + Oxidation (M)	NP_973143.1	hypothetical protein TDE2545 [Treponema denticola ATCC 35405]	-.MDSGIFITDNRLK.F + Oxidation (M)	28.1369	1
310126283	2	1	743.3507	1484.6869	2	1484.6817	0.0053	29	40	1	1.77	0	13	0.67	K	VCLSSEYKEDNK	E	Propionamide (C)	0.020000000000.0	5	1230: Scan 3560 (rt=15.9284) [E:\Data\EOT16-3300_Kumar_r_45918_1.raw]	14430948	4908	1		0	3.6	3.6	K.VCLSSEYKEDNK.E + Propionamide (C)	NP_973143.1	hypothetical protein TDE2545 [Treponema denticola ATCC 35405]	K.VCLSSEYKEDNK.E + Propionamide (C)	15.9284	1
310126239	1	1	353.1822	704.3499	2	704.3453	0.0046	56	62	1	16.6	0	13	0.022	R	KSGGDNK	A			4	1135: Scan 3438 (rt=15.4979) [E:\Data\EOT16-3300_Kumar_r_45918_1.raw]	14430931	486	1		0	6.5	6.5	R.KSGGDNK.A	NP_973175.1	hypothetical protein TDE2577 [Treponema denticola ATCC 35405]	R.KSGGDNK.A	15.4979	1
310126238	3	1	705.3567	704.3494	1	704.3453	0.0041	56	62	1	6.22	0	13	0.24	R	KSGGDNK	A			2	1777: Scan 4267 (rt=18.4298) [E:\Data\EOT16-3300_Kumar_r_45918_1.raw]	14430931	485	1		0	5.8	5.8	R.KSGGDNK.A	NP_973175.1	hypothetical protein TDE2577 [Treponema denticola ATCC 35405]	R.KSGGDNK.A	18.4298	1
310126317	5	0	424.7656	847.5167	2	847.5167	0	1284	1290	0	14.65	0	13	0.034	K	LVQTFLK	N			4	2019: Scan 4580 (rt=19.5139) [E:\Data\EOT16-3300_Kumar_r_45918_1.raw]	14430957	1251	1		0	0	0	K.LVQTFLK.N	NP_973178.1	diguanylate cyclase [Treponema denticola ATCC 35405]	K.LVQTFLK.N	19.5139	1
310126314	3	1	707.3729	706.3656	1	706.365	0.0007	409	414	0	4.14	0	13	0.39	K	LFNEGK	N			4	4491: Scan 7823 (rt=30.8696) [E:\Data\EOT16-3300_Kumar_r_45918_1.raw]	14430957	490	1		0	1	1	K.LFNEGK.N	NP_973178.1	diguanylate cyclase [Treponema denticola ATCC 35405]	K.LFNEGK.N	30.8696	1
310126319	1	1	890.4474	889.4401	1	889.4327	0.0074	1216	1222	1	2.84	0	13	0.6	K	NTPEKCK	A	Propionamide (C)	0.0000020.0	3	2289: Scan 4966 (rt=20.8196) [E:\Data\EOT16-3300_Kumar_r_45918_1.raw]	14430957	1539	1		0	8.3	8.3	K.NTPEKCK.A + Propionamide (C)	NP_973178.1	diguanylate cyclase [Treponema denticola ATCC 35405]	K.NTPEKCK.A + Propionamide (C)	20.8196	1
310126316	4	1	791.4409	790.4336	1	790.4259	0.0078	610	616	0	1.53	0	14	1.1	K	ILSMSPK	Q	Oxidation (M)	0.0001000.0	2	3490: Scan 6541 (rt=26.2901) [E:\Data\EOT16-3300_Kumar_r_45918_1.raw]	14430957	956	1		0	9.9	9.9	K.ILSMSPK.Q + Oxidation (M)	NP_973178.1	diguanylate cyclase [Treponema denticola ATCC 35405]	K.ILSMSPK.Q + Oxidation (M)	26.2901	1
310126318	3	0	431.725	861.4355	2	861.4378	-0.0023	1	7	0	1.08	0	13	0.82	-	MEIINSR	Y			2	1557: Scan 3992 (rt=17.4557) [E:\Data\EOT16-3300_Kumar_r_45918_1.raw]	14430957	1331	1		0	-2.7	-2.7	-.MEIINSR.Y	NP_973178.1	diguanylate cyclase [Treponema denticola ATCC 35405]	-.MEIINSR.Y	17.4557	1
310126315	4	0	731.4054	730.3982	1	730.3973	0.0008	2	7	0	1.03	0	15	1.4	M	EIINSR	Y			2	1528: Scan 3958 (rt=17.3343) [E:\Data\EOT16-3300_Kumar_r_45918_1.raw]	14430957	619	1		0	1.1	1.1	M.EIINSR.Y	NP_973178.1	diguanylate cyclase [Treponema denticola ATCC 35405]	M.EIINSR.Y	17.3343	1
310126195	1	1	549.2742	1096.5339	2	1096.5256	0.0082	205	213	2	17.88	0	13	0.016	K	KDKSMELCK	L	Oxidation (M)	0.000010000.0	6	541: Sum of 3 scans in range 2677 (rt=12.8173) to 2783 (rt=13.2021) [E:\Data\EOT16-3300_Kumar_r_45918_1.raw]	14430912	2839	1		0	7.5	7.5	K.KDKSMELCK.L + Oxidation (M)	NP_973180.1	diguanylate cyclase [Treponema denticola ATCC 35405]	K.KDKSMELCK.L + Oxidation (M)	13.0097	1
310126196	2	0	607.3017	1212.5889	2	1212.5809	0.0081	507	517	1	8.96	0	13	0.13	K	CGNSKEFTSLK	T			4	4167: Scan 7398 (rt=29.3506) [E:\Data\EOT16-3300_Kumar_r_45918_1.raw]	14430912	3375	1		0	6.7	6.7	K.CGNSKEFTSLK.T	NP_973180.1	diguanylate cyclase [Treponema denticola ATCC 35405]	K.CGNSKEFTSLK.T	29.3506	1
310126192	6	1	701.4555	700.4482	1	700.4483	-0.0001	1161	1167	0	8.43	0	14	0.21	K	TALGVLK	K			3	8108: Scan 12740 (rt=49.2257) [E:\Data\EOT16-3300_Kumar_r_45918_1.raw]	14430912	462	1		0	-0.1	-0.1	K.TALGVLK.K	NP_973180.1	diguanylate cyclase [Treponema denticola ATCC 35405]	K.TALGVLK.K	49.2257	1
310126194	1	1	548.2717	1094.5289	2	1094.5244	0.0046	492	501	1	3.08	0	13	0.49	K	KYAEAADEAK	K			4	998: Scan 3249 (rt=14.8325) [E:\Data\EOT16-3300_Kumar_r_45918_1.raw]	14430912	2818	1		0	4.2	4.2	K.KYAEAADEAK.K	NP_973180.1	diguanylate cyclase [Treponema denticola ATCC 35405]	K.KYAEAADEAK.K	14.8325	1
310126193	2	0	901.4833	900.4761	1	900.4705	0.0055	245	251	0	1.37	0	13	0.73	K	DELHFLK	D			2	1176: Sum of 2 scans in range 3491 (rt=15.6837) to 3593 (rt=16.0449) [E:\Data\EOT16-3300_Kumar_r_45918_1.raw]	14430912	1617	1		0	6.1	6.1	K.DELHFLK.D	NP_973180.1	diguanylate cyclase [Treponema denticola ATCC 35405]	K.DELHFLK.D	15.8643	1
310126350	2	0	745.385	744.3778	1	744.3766	0.0012	396	401	1	13.67	0	13	0.043	R	EESRPK	E			4	777: Scan 2973 (rt=13.8783) [E:\Data\EOT16-3300_Kumar_r_45918_1.raw]	14430967	705	1		0	1.6	1.6	R.EESRPK.E	NP_973184.1	DNA polymerase III subunits gamma and tau [Treponema denticola ATCC 35405]	R.EESRPK.E	13.8783	1
310126351	1	1	514.2556	1026.4967	2	1026.5056	-0.0089	571	579	0	4.44	0	13	0.36	R	TITDVFMGK	I	Oxidation (M)	0.000000100.0	3	5190: Scan 8735 (rt=34.1601) [E:\Data\EOT16-3300_Kumar_r_45918_1.raw]	14430967	2440	1		0	-8.7	-8.7	R.TITDVFMGK.I + Oxidation (M)	NP_973184.1	DNA polymerase III subunits gamma and tau [Treponema denticola ATCC 35405]	R.TITDVFMGK.I + Oxidation (M)	34.1601	1
310126352	1	1	832.9258	3327.6739	4	3327.7027	-0.0287	347	376	2	0.35	0	13	0.97	R	YELELAVSRLSWLGDYVSPADLKTAFDAAK	S			7	7164: Sum of 2 scans in range 11399 (rt=44.1437) to 11410 (rt=44.1876) [E:\Data\EOT16-3300_Kumar_r_45918_1.raw]	14430967	8958	1		0	-8.6	-8.6	R.YELELAVSRLSWLGDYVSPADLKTAFDAAK.S	NP_973184.1	DNA polymerase III subunits gamma and tau [Treponema denticola ATCC 35405]	R.YELELAVSRLSWLGDYVSPADLKTAFDAAK.S	44.16565	1
310125755	1	1	918.4515	1834.8885	2	1834.889	-0.0005	759	774	0	85.53	0	13	2.80E-09	K	SLSINDYYFSFGPGLR	F			10	6014: Scan 9791 (rt=38.0091) [E:\Data\EOT16-3300_Kumar_r_45918_1.raw]	14430802	5709	1		0	-0.3	-0.3	K.SLSINDYYFSFGPGLR.F	NP_973199.1	surface antigen [Treponema denticola ATCC 35405]	K.SLSINDYYFSFGPGLR.F	38.0091	1
310125749	1	1	488.7772	975.5399	2	975.5389	0.0009	574	582	0	63.57	0	13	5.30E-07	R	GELNFGLVK	N			7	3828: Scan 6978 (rt=27.844) [E:\Data\EOT16-3300_Kumar_r_45918_1.raw]	14430802	2109	1		0	0.9	0.9	R.GELNFGLVK.N	NP_973199.1	surface antigen [Treponema denticola ATCC 35405]	R.GELNFGLVK.N	27.844	1
310125756	1	1	1143.5871	2285.1596	2	2285.162	-0.0023	656	674	0	59.22	0	13	0.0000014	K	GEFYITLLDYPVSDIWNLK	F			16	7813: Scan 12320 (rt=47.6693) [E:\Data\EOT16-3300_Kumar_r_45918_1.raw]	14430802	6841	1		0	-1	-1	K.GEFYITLLDYPVSDIWNLK.F	NP_973199.1	surface antigen [Treponema denticola ATCC 35405]	K.GEFYITLLDYPVSDIWNLK.F	47.6693	1
310125752	1	1	552.8144	1103.6143	2	1103.6128	0.0016	775	783	0	57.3	0	13	0.0000019	R	FSIPQFPLR	L			11	5327: Scan 8905 (rt=34.7533) [E:\Data\EOT16-3300_Kumar_r_45918_1.raw]	14430802	2866	1		0	1.4	1.4	R.FSIPQFPLR.L	NP_973199.1	surface antigen [Treponema denticola ATCC 35405]	R.FSIPQFPLR.L	34.7533	1
310125750	1	1	489.7484	977.4822	2	977.4818	0.0004	537	545	0	55.37	0	14	0.0000045	K	NPSLSDAFK	M			7	2444: Scan 5175 (rt=21.5532) [E:\Data\EOT16-3300_Kumar_r_45918_1.raw]	14430802	2120	1		0	0.4	0.4	K.NPSLSDAFK.M	NP_973199.1	surface antigen [Treponema denticola ATCC 35405]	K.NPSLSDAFK.M	21.5532	1
310125741	1	1	430.2307	858.4468	2	858.4447	0.0021	752	758	0	51.66	0	13	0.0000068	K	QDLQDLK	S			6	860: Scan 3072 (rt=14.2333) [E:\Data\EOT16-3300_Kumar_r_45918_1.raw]	14430802	1311	1		0	2.4	2.4	K.QDLQDLK.S	NP_973199.1	surface antigen [Treponema denticola ATCC 35405]	K.QDLQDLK.S	14.2333	1
310125751	1	1	527.8006	1053.5866	2	1053.5859	0.0008	699	707	1	49.02	0	13	0.000013	R	KLYIDGAFK	G			10	2527: Scan 5288 (rt=21.9407) [E:\Data\EOT16-3300_Kumar_r_45918_1.raw]	14430802	2609	1		0	0.8	0.8	R.KLYIDGAFK.G	NP_973199.1	surface antigen [Treponema denticola ATCC 35405]	R.KLYIDGAFK.G	21.9407	1
310125748	1	1	479.7881	957.5616	2	957.5607	0.0009	371	378	1	44.9	0	14	0.000047	K	TKDNVILR	E			6	673: Scan 2841 (rt=13.4084) [E:\Data\EOT16-3300_Kumar_r_45918_1.raw]	14430802	1979	1		0	0.9	0.9	K.TKDNVILR.E	NP_973199.1	surface antigen [Treponema denticola ATCC 35405]	K.TKDNVILR.E	13.4084	1
310125754	1	1	541.9335	1622.7788	3	1622.7788	0	614	627	1	38.33	0	13	0.00015	K	LSVDDRDLTYDPSK	G			13	2248: Scan 4913 (rt=20.6297) [E:\Data\EOT16-3300_Kumar_r_45918_1.raw]	14430802	5323	1		0	0	0	K.LSVDDRDLTYDPSK.G	NP_973199.1	surface antigen [Treponema denticola ATCC 35405]	K.LSVDDRDLTYDPSK.G	20.6297	1
310125753	1	1	582.3276	1162.6406	2	1162.6386	0.0019	809	818	0	37.86	0	13	0.00019	R	FVLSFNIPNL	-			11	7478: Scan 11865 (rt=45.933) [E:\Data\EOT16-3300_Kumar_r_45918_1.raw]	14430802	3171	1		0	1.6	1.6	R.FVLSFNIPNL.-	NP_973199.1	surface antigen [Treponema denticola ATCC 35405]	R.FVLSFNIPNL.-	45.933	1
310125740	1	1	417.2662	832.5178	2	832.5171	0.0008	567	573	0	37.16	0	13	0.00019	K	FAIITLR	G			6	4297: Scan 7575 (rt=29.9863) [E:\Data\EOT16-3300_Kumar_r_45918_1.raw]	14430802	1180	1		0	1	1	K.FAIITLR.G	NP_973199.1	surface antigen [Treponema denticola ATCC 35405]	K.FAIITLR.G	29.9863	1
310125743	1	1	431.725	861.4355	2	861.4345	0.001	692	698	0	35.97	0	13	0.00027	K	QPISFDR	K			4	1557: Scan 3992 (rt=17.4557) [E:\Data\EOT16-3300_Kumar_r_45918_1.raw]	14430802	1331	1		0	1.2	1.2	K.QPISFDR.K	NP_973199.1	surface antigen [Treponema denticola ATCC 35405]	K.QPISFDR.K	17.4557	1
310125742	1	1	859.4556	858.4483	1	858.4447	0.0036	752	758	0	25.7	0	13	0.003	K	QDLQDLK	S			4	877: Scan 3093 (rt=14.3082) [E:\Data\EOT16-3300_Kumar_r_45918_1.raw]	14430802	1312	1		0	4.2	4.2	K.QDLQDLK.S	NP_973199.1	surface antigen [Treponema denticola ATCC 35405]	K.QDLQDLK.S	14.3082	1
310125757	1	1	1101.8441	3302.5105	3	3302.523	-0.0125	510	536	0	25.56	0	13	0.0028	K	NLYTYQDILYPFNNVPDPHTTMEEFNK	N			7	6170: Scan 10015 (rt=38.8595) [E:\Data\EOT16-3300_Kumar_r_45918_1.raw]	14430802	8941	1		0	-3.8	-3.8	K.NLYTYQDILYPFNNVPDPHTTMEEFNK.N	NP_973199.1	surface antigen [Treponema denticola ATCC 35405]	K.NLYTYQDILYPFNNVPDPHTTMEEFNK.N	38.8595	1
310125746	3	1	454.2495	906.4845	2	906.4811	0.0034	191	198	0	10.79	0	16	0.18	K	ILFEGNSK	F			3	760: Scan 2950 (rt=13.796) [E:\Data\EOT16-3300_Kumar_r_45918_1.raw]	14430802	1667	1		0	3.8	3.8	K.ILFEGNSK.F	NP_973199.1	surface antigen [Treponema denticola ATCC 35405]	K.ILFEGNSK.F	13.796	1
310125739	2	1	375.2183	748.422	2	748.4232	-0.0011	393	398	0	8.28	0	15	0.25	K	LINSFR	N			3	2146: Scan 4763 (rt=20.097) [E:\Data\EOT16-3300_Kumar_r_45918_1.raw]	14430802	732	1		0	-1.5	-1.5	K.LINSFR.N	NP_973199.1	surface antigen [Treponema denticola ATCC 35405]	K.LINSFR.N	20.097	1
310125744	1	1	862.4434	861.4361	1	861.4345	0.0017	692	698	0	7.98	0	14	0.21	K	QPISFDR	K			2	1586: Scan 4030 (rt=17.5941) [E:\Data\EOT16-3300_Kumar_r_45918_1.raw]	14430802	1332	1		0	2	2	K.QPISFDR.K	NP_973199.1	surface antigen [Treponema denticola ATCC 35405]	K.QPISFDR.K	17.5941	1
310125738	1	1	700.4109	699.4036	1	699.4027	0.0009	399	404	0	3.36	0	13	0.46	R	NLANLR	Y			3	8004: Scan 12577 (rt=48.6043) [E:\Data\EOT16-3300_Kumar_r_45918_1.raw]	14430802	461	1		0	1.3	1.3	R.NLANLR.Y	NP_973199.1	surface antigen [Treponema denticola ATCC 35405]	R.NLANLR.Y	48.6043	1
310125747	3	1	949.464	948.4568	1	948.4624	-0.0057	337	344	1	1.91	0	13	0.64	K	ENRNTSTK	E			2	1724: Scan 4199 (rt=18.1882) [E:\Data\EOT16-3300_Kumar_r_45918_1.raw]	14430802	1940	1		0	-6	-6	K.ENRNTSTK.E	NP_973199.1	surface antigen [Treponema denticola ATCC 35405]	K.ENRNTSTK.E	18.1882	1
310125745	5	1	907.4916	906.4843	1	906.4811	0.0032	191	198	0	0.16	0	16	2	K	ILFEGNSK	F			3	762: Scan 2953 (rt=13.8055) [E:\Data\EOT16-3300_Kumar_r_45918_1.raw]	14430802	1666	1		0	3.5	3.5	K.ILFEGNSK.F	NP_973199.1	surface antigen [Treponema denticola ATCC 35405]	K.ILFEGNSK.F	13.8055	1
310126040	1	1	588.8186	1175.6226	2	1175.6299	-0.0073	484	493	1	31.59	0	13	0.0008	K	IDNTVYRPAK	Y			5	434: Scan 2542 (rt=12.3294) [E:\Data\EOT16-3300_Kumar_r_45918_1.raw]	14430863	3238	1		0	-6.2	-6.2	K.IDNTVYRPAK.Y	NP_973227.1	peptide ABC transporter periplasmic peptide-binding protein [Treponema denticola ATCC 35405]	K.IDNTVYRPAK.Y	12.3294	1
310126039	1	1	417.2463	832.4781	2	832.484	-0.006	350	356	2	8.21	0	13	0.15	K	ELMKGKK	I			3	690: Scan 2868 (rt=13.5034) [E:\Data\EOT16-3300_Kumar_r_45918_1.raw]	14430863	1178	1		0	-7.2	-7.2	K.ELMKGKK.I	NP_973227.1	peptide ABC transporter periplasmic peptide-binding protein [Treponema denticola ATCC 35405]	K.ELMKGKK.I	13.5034	1
310126042	2	0	615.8518	1229.689	2	1229.688	0.001	289	298	2	3.7	0	13	0.53	K	IPAFRDKEVR	Q			2	2316: Scan 5007 (rt=20.9703) [E:\Data\EOT16-3300_Kumar_r_45918_1.raw]	14430863	3460	1		0	0.8	0.8	K.IPAFRDKEVR.Q	NP_973227.1	peptide ABC transporter periplasmic peptide-binding protein [Treponema denticola ATCC 35405]	K.IPAFRDKEVR.Q	20.9703	1
310126041	3	0	410.9033	1229.6879	3	1229.688	-0.0001	289	298	2	0.8	0	13	1	K	IPAFRDKEVR	Q			4	2317: Scan 5008 (rt=20.9739) [E:\Data\EOT16-3300_Kumar_r_45918_1.raw]	14430863	3459	1		0	-0.1	-0.1	K.IPAFRDKEVR.Q	NP_973227.1	peptide ABC transporter periplasmic peptide-binding protein [Treponema denticola ATCC 35405]	K.IPAFRDKEVR.Q	20.9739	1
310126092	3	1	729.4506	728.4433	1	728.4432	0.0001	144	149	0	21.89	0	14	0.0084	K	LENLLK	K			4	2476: Scan 5222 (rt=21.7041) [E:\Data\EOT16-3300_Kumar_r_45918_1.raw]	14430882	608	1		0	0.1	0.1	K.LENLLK.K	NP_973249.1	ABC transporter ATP-binding protein [Treponema denticola ATCC 35405]	K.LENLLK.K	21.7041	1
310126093	1	1	792.3901	791.3828	1	791.3847	-0.0019	154	160	0	1.35	0	13	0.73	R	EMSLGQK	M			2	1464: Scan 3878 (rt=17.0487) [E:\Data\EOT16-3300_Kumar_r_45918_1.raw]	14430882	958	1		0	-2.4	-2.4	R.EMSLGQK.M	NP_973249.1	ABC transporter ATP-binding protein [Treponema denticola ATCC 35405]	R.EMSLGQK.M	17.0487	1
310126280	3	0	430.2307	858.4468	2	858.4447	0.0022	208	214	0	15.18	0	13	0.03	K	ENIDIQK	L			4	860: Scan 3072 (rt=14.2333) [E:\Data\EOT16-3300_Kumar_r_45918_1.raw]	14430947	1311	1		0	2.6	2.6	K.ENIDIQK.L	NP_973256.1	cobyrinic acid a,c-diamide synthase [Treponema denticola ATCC 35405]	K.ENIDIQK.L	14.2333	1
310126281	2	0	859.4556	858.4483	1	858.4447	0.0036	208	214	0	9.24	0	13	0.13	K	ENIDIQK	L			4	877: Scan 3093 (rt=14.3082) [E:\Data\EOT16-3300_Kumar_r_45918_1.raw]	14430947	1312	1		0	4.2	4.2	K.ENIDIQK.L	NP_973256.1	cobyrinic acid a,c-diamide synthase [Treponema denticola ATCC 35405]	K.ENIDIQK.L	14.3082	1
310126282	6	0	503.7641	1005.5136	2	1005.5164	-0.0029	158	165	1	3.73	0	13	0.47	K	KMIEDNLK	L	Oxidation (M)	0.01000000.0	4	2524: Scan 5285 (rt=21.9302) [E:\Data\EOT16-3300_Kumar_r_45918_1.raw]	14430947	2326	1		0	-2.9	-2.9	K.KMIEDNLK.L + Oxidation (M)	NP_973256.1	cobyrinic acid a,c-diamide synthase [Treponema denticola ATCC 35405]	K.KMIEDNLK.L + Oxidation (M)	21.9302	1
310126190	2	0	533.2889	1064.5633	2	1064.5614	0.0018	334	343	1	18.06	0	13	0.019	K	AVAFREASSK	E			3	511: Scan 2638 (rt=12.6774) [E:\Data\EOT16-3300_Kumar_r_45918_1.raw]	14430911	2670	1		0	1.7	1.7	K.AVAFREASSK.E	NP_973266.1	serine hydroxymethyltransferase [Treponema denticola ATCC 35405]	K.AVAFREASSK.E	12.6774	1
310126191	2	0	987.4864	2959.4374	3	2959.4109	0.0265	177	202	1	0.02	0	14	1.3	K	LMGLDYYSGGHLTHGYVQNVSSKMFR	T			9	7058: Sum of 4 scans in range 11248 (rt=43.5556) to 11461 (rt=44.3877) [E:\Data\EOT16-3300_Kumar_r_45918_1.raw]	14430911	8627	1		0	9	9	K.LMGLDYYSGGHLTHGYVQNVSSKMFR.T	NP_973266.1	serine hydroxymethyltransferase [Treponema denticola ATCC 35405]	K.LMGLDYYSGGHLTHGYVQNVSSKMFR.T	43.97165	1
310125914	1	1	863.9288	1725.8429	2	1725.8421	0.0008	144	159	0	96.51	0	13	2.60E-10	K	ATQTVSIASQDISYDK	L			11	2299: Scan 4983 (rt=20.8795) [E:\Data\EOT16-3300_Kumar_r_45918_1.raw]	14430819	5519	1		0	0.5	0.5	K.ATQTVSIASQDISYDK.L	NP_973271.1	hypothetical protein TDE2673 [Treponema denticola ATCC 35405]	K.ATQTVSIASQDISYDK.L	20.8795	1
310125913	1	1	550.2959	1098.5772	2	1098.5782	-0.001	64	74	0	87.54	0	13	1.80E-09	K	NNAAGVAVDLR	A			9	1904: Scan 4427 (rt=18.9809) [E:\Data\EOT16-3300_Kumar_r_45918_1.raw]	14430819	2847	1		0	-0.9	-0.9	K.NNAAGVAVDLR.A	NP_973271.1	hypothetical protein TDE2673 [Treponema denticola ATCC 35405]	K.NNAAGVAVDLR.A	18.9809	1
310125985	1	1	896.9697	1791.9248	2	1791.9254	-0.0007	162	178	0	64.81	0	14	4.80E-07	R	DLPGNFISSLSDVTSLK	E			10	6532: Scan 10518 (rt=40.7735) [E:\Data\EOT16-3300_Kumar_r_45918_1.raw]	14430841	5589	1		0	-0.4	-0.4	R.DLPGNFISSLSDVTSLK.E	NP_973272.1	hypothetical protein TDE2674 [Treponema denticola ATCC 35405]	R.DLPGNFISSLSDVTSLK.E	40.7735	1
310126291	1	1	914.4551	913.4478	1	913.4514	-0.0035	977	983	1	15.04	0	13	0.031	K	MRTLCFK	N	Oxidation (M)	0.1000000.0	3	3508: Scan 6566 (rt=26.3779) [E:\Data\EOT16-3300_Kumar_r_45918_1.raw]	14430951	1735	1		0	-3.8	-3.8	K.MRTLCFK.N + Oxidation (M)	NP_973276.1	alpha-amylase [Treponema denticola ATCC 35405]	K.MRTLCFK.N + Oxidation (M)	26.3779	1
310126287	3	0	341.6813	681.3481	2	681.352	-0.0038	979	983	0	9.54	0	13	0.12	R	TLCFK	N	Propionamide (C)	0.00200.0	3	2393: Scan 5106 (rt=21.3174) [E:\Data\EOT16-3300_Kumar_r_45918_1.raw]	14430951	373	1		0	-5.6	-5.6	R.TLCFK.N + Propionamide (C)	NP_973276.1	alpha-amylase [Treponema denticola ATCC 35405]	R.TLCFK.N + Propionamide (C)	21.3174	1
310126288	8	0	372.7327	743.4508	2	743.4541	-0.0033	517	522	1	4.17	0	17	1.1	R	EKVIQK	I			3	1273: Scan 3622 (rt=16.1473) [E:\Data\EOT16-3300_Kumar_r_45918_1.raw]	14430951	703	1		0	-4.4	-4.4	R.EKVIQK.I	NP_973276.1	alpha-amylase [Treponema denticola ATCC 35405]	R.EKVIQK.I	16.1473	1
310126292	3	1	566.3274	1130.6402	2	1130.6349	0.0054	576	583	2	3.28	0	15	0.78	R	RIPKEFWR	E			4	256: Scan 2020 (rt=9.64401) [E:\Data\EOT16-3300_Kumar_r_45918_1.raw]	14430951	3016	1		0	4.8	4.8	R.RIPKEFWR.E	NP_973276.1	alpha-amylase [Treponema denticola ATCC 35405]	R.RIPKEFWR.E	9.64401	1
310126293	2	1	645.3543	1288.6941	2	1288.7027	-0.0086	315	325	0	1.14	0	13	0.77	K	STLVWLDQLSK	K			2	4117: Scan 7334 (rt=29.1156) [E:\Data\EOT16-3300_Kumar_r_45918_1.raw]	14430951	3739	1		0	-6.7	-6.7	K.STLVWLDQLSK.K	NP_973276.1	alpha-amylase [Treponema denticola ATCC 35405]	K.STLVWLDQLSK.K	29.1156	1
310126290	1	1	882.4408	881.4335	1	881.4317	0.0018	472	479	0	1.13	0	13	0.77	K	TDCAVVFK	R			2	2751: Scan 5557 (rt=22.8738) [E:\Data\EOT16-3300_Kumar_r_45918_1.raw]	14430951	1468	1		0	2	2	K.TDCAVVFK.R	NP_973276.1	alpha-amylase [Treponema denticola ATCC 35405]	K.TDCAVVFK.R	22.8738	1
310126294	2	0	731.3685	1460.7224	2	1460.7156	0.0068	619	630	1	0.54	0	13	0.88	R	VYNSAFMNMLKK	E	Oxidation (M)	0.000000001000.0	2	5476: Scan 9092 (rt=35.4272) [E:\Data\EOT16-3300_Kumar_r_45918_1.raw]	14430951	4780	1		0	4.7	4.7	R.VYNSAFMNMLKK.E + Oxidation (M)	NP_973276.1	alpha-amylase [Treponema denticola ATCC 35405]	R.VYNSAFMNMLKK.E + Oxidation (M)	35.4272	1
310126289	7	0	832.4886	831.4813	1	831.4749	0.0064	20	25	2	0.13	0	14	1.3	R	KKCNLR	S	Propionamide (C)	0.002000.0	2	1886: Scan 4402 (rt=18.8927) [E:\Data\EOT16-3300_Kumar_r_45918_1.raw]	14430951	1176	1		0	7.7	7.7	R.KKCNLR.S + Propionamide (C)	NP_973276.1	alpha-amylase [Treponema denticola ATCC 35405]	R.KKCNLR.S + Propionamide (C)	18.8927	1
310126270	4	0	424.7656	847.5167	2	847.5167	0	254	260	1	15.38	0	13	0.029	K	VVFKDLK	T			3	2019: Scan 4580 (rt=19.5139) [E:\Data\EOT16-3300_Kumar_r_45918_1.raw]	14430944	1251	1		0	0	0	K.VVFKDLK.T	NP_973296.1	hypothetical protein TDE2698 [Treponema denticola ATCC 35405]	K.VVFKDLK.T	19.5139	1
310126271	1	1	734.4161	1466.8176	2	1466.8133	0.0043	401	412	1	3.4	0	13	0.46	R	YAFQLKTILENK	R			4	7375: Scan 11715 (rt=45.3589) [E:\Data\EOT16-3300_Kumar_r_45918_1.raw]	14430944	4809	1		0	2.9	2.9	R.YAFQLKTILENK.R	NP_973296.1	hypothetical protein TDE2698 [Treponema denticola ATCC 35405]	R.YAFQLKTILENK.R	45.3589	1
310126111	1	1	409.2308	816.447	2	816.4494	-0.0023	153	158	1	18.7	0	15	0.022	R	KWQDIK	E			6	564: Scan 2706 (rt=12.9248) [E:\Data\EOT16-3300_Kumar_r_45918_1.raw]	14430890	1099	1		0	-2.8	-2.8	R.KWQDIK.E	NP_973312.1	hypothetical protein TDE2714 [Treponema denticola ATCC 35405]	R.KWQDIK.E	12.9248	1
310126109	1	0	616.3413	615.334	1	615.334	0	159	164	0	16.49	0	15	0.036	K	ELAAGR	I			4	770: Scan 2964 (rt=13.8451) [E:\Data\EOT16-3300_Kumar_r_45918_1.raw]	14430890	81	1		0	0	0	K.ELAAGR.I	NP_973312.1	hypothetical protein TDE2714 [Treponema denticola ATCC 35405]	K.ELAAGR.I	13.8451	1
310126110	4	1	689.3614	688.3542	1	688.3544	-0.0003	154	158	0	3.31	0	14	0.7	K	WQDIK	E			2	1964: Scan 4501 (rt=19.2395) [E:\Data\EOT16-3300_Kumar_r_45918_1.raw]	14430890	410	1		0	-0.4	-0.4	K.WQDIK.E	NP_973312.1	hypothetical protein TDE2714 [Treponema denticola ATCC 35405]	K.WQDIK.E	19.2395	1
310126112	2	1	1029.5181	1028.5108	1	1028.5138	-0.003	642	650	1	0.58	0	13	0.87	R	GLEEPDKNK	D			2	2843: Scan 5670 (rt=23.2438) [E:\Data\EOT16-3300_Kumar_r_45918_1.raw]	14430890	2462	1		0	-2.9	-2.9	R.GLEEPDKNK.D	NP_973312.1	hypothetical protein TDE2714 [Treponema denticola ATCC 35405]	R.GLEEPDKNK.D	23.2438	1
310125983	1	1	974.2174	2919.6304	3	2919.6303	0.0001	90	115	0	67.47	0	13	1.80E-07	K	QNFALGIFFFAITQISYIVFAILGVK	V			10	8473: Scan 13332 (rt=51.4932) [E:\Data\EOT16-3300_Kumar_r_45918_1.raw]	14430839	8584	1		0	0	0	K.QNFALGIFFFAITQISYIVFAILGVK.V	NP_973327.1	hypothetical protein TDE2729 [Treponema denticola ATCC 35405]	K.QNFALGIFFFAITQISYIVFAILGVK.V	51.4932	1
310125982	1	1	835.3978	1668.7811	2	1668.7865	-0.0054	28	40	2	3.02	0	13	0.5	K	CFQQRQKWADMTK	F			6	5192: Scan 8738 (rt=34.1707) [E:\Data\EOT16-3300_Kumar_r_45918_1.raw]	14430839	5452	1		0	-3.2	-3.2	K.CFQQRQKWADMTK.F	NP_973327.1	hypothetical protein TDE2729 [Treponema denticola ATCC 35405]	K.CFQQRQKWADMTK.F	34.1707	1
310125789	1	1	620.2969	1238.5792	2	1238.5813	-0.0021	59	71	0	79.42	0	13	1.10E-08	K	AMAGSTEITSGSK	V			15	536: Scan 2670 (rt=12.7928) [E:\Data\EOT16-3300_Kumar_r_45918_1.raw]	14430805	3518	1		0	-1.7	-1.7	K.AMAGSTEITSGSK.V	NP_973333.1	surface antigen [Treponema denticola ATCC 35405]	K.AMAGSTEITSGSK.V	12.7928	1
310125790	1	1	628.2971	1254.5796	2	1254.5762	0.0035	59	71	0	77.16	0	13	1.90E-08	K	AMAGSTEITSGSK	V	Oxidation (M)	0.0100000000000.0	8	216: Scan 1967 (rt=9.446) [E:\Data\EOT16-3300_Kumar_r_45918_1.raw]	14430805	3606	1		0	2.8	2.8	K.AMAGSTEITSGSK.V + Oxidation (M)	NP_973333.1	surface antigen [Treponema denticola ATCC 35405]	K.AMAGSTEITSGSK.V + Oxidation (M)	9.446	1
310125787	1	1	553.28	1104.5455	2	1104.5451	0.0004	434	443	0	74.31	0	14	4.80E-08	K	VPADQVDAYK	A			8	802: Scan 3005 (rt=13.9918) [E:\Data\EOT16-3300_Kumar_r_45918_1.raw]	14430805	2869	1		0	0.4	0.4	K.VPADQVDAYK.A	NP_973333.1	surface antigen [Treponema denticola ATCC 35405]	K.VPADQVDAYK.A	13.9918	1
310125792	1	1	760.9023	1519.79	2	1519.7882	0.0017	44	58	0	69.98	0	13	1.20E-07	K	VTFSVEGTPANGTLK	A			10	2963: Scan 5842 (rt=23.8187) [E:\Data\EOT16-3300_Kumar_r_45918_1.raw]	14430805	5042	1		0	1.1	1.1	K.VTFSVEGTPANGTLK.A	NP_973333.1	surface antigen [Treponema denticola ATCC 35405]	K.VTFSVEGTPANGTLK.A	23.8187	1
310125788	1	1	609.3107	1216.6067	2	1216.6088	-0.002	32	43	0	58.23	0	13	0.0000015	K	AEEPAPPPGPQK	V			13	243: Scan 2001 (rt=9.57004) [E:\Data\EOT16-3300_Kumar_r_45918_1.raw]	14430805	3382	1		0	-1.6	-1.6	K.AEEPAPPPGPQK.V	NP_973333.1	surface antigen [Treponema denticola ATCC 35405]	K.AEEPAPPPGPQK.V	9.57004	1
310125786	1	1	492.2986	982.5827	2	982.5811	0.0016	214	223	0	54.6	0	13	0.0000035	K	NLVSAAAIPK	G			12	2431: Scan 5160 (rt=21.5011) [E:\Data\EOT16-3300_Kumar_r_45918_1.raw]	14430805	2165	1		0	1.6	1.6	K.NLVSAAAIPK.G	NP_973333.1	surface antigen [Treponema denticola ATCC 35405]	K.NLVSAAAIPK.G	21.5011	1
310125791	1	1	707.8371	1413.6596	2	1413.6558	0.0038	170	182	0	43.98	0	13	0.00004	K	GNLDMHESSPLAK	I	Oxidation (M)	0.0000100000000.0	12	788: Scan 2987 (rt=13.9241) [E:\Data\EOT16-3300_Kumar_r_45918_1.raw]	14430805	4477	1		0	2.7	2.7	K.GNLDMHESSPLAK.I + Oxidation (M)	NP_973333.1	surface antigen [Treponema denticola ATCC 35405]	K.GNLDMHESSPLAK.I + Oxidation (M)	13.9241	1
310125793	1	1	974.4782	2920.4128	3	2920.4131	-0.0003	131	159	0	24.09	0	13	0.0047	K	SVAFGTDGADLAAYLNSGTPAADGIYYIK	V			16	6245: Scan 10127 (rt=39.2855) [E:\Data\EOT16-3300_Kumar_r_45918_1.raw]	14430805	8585	1		0	-0.1	-0.1	K.SVAFGTDGADLAAYLNSGTPAADGIYYIK.V	NP_973333.1	surface antigen [Treponema denticola ATCC 35405]	K.SVAFGTDGADLAAYLNSGTPAADGIYYIK.V	39.2855	1
310125785	1	1	983.5888	982.5815	1	982.5811	0.0004	214	223	0	11.5	0	13	0.071	K	NLVSAAAIPK	G			3	2422: Scan 5146 (rt=21.4534) [E:\Data\EOT16-3300_Kumar_r_45918_1.raw]	14430805	2164	1		0	0.4	0.4	K.NLVSAAAIPK.G	NP_973333.1	surface antigen [Treponema denticola ATCC 35405]	K.NLVSAAAIPK.G	21.4534	1
310125783	5	0	350.6922	699.3699	2	699.3704	-0.0005	126	130	1	5.51	0	13	0.28	K	FSRYK	S			4	226: Scan 1980 (rt=9.49444) [E:\Data\EOT16-3300_Kumar_r_45918_1.raw]	14430805	459	1		0	-0.7	-0.7	K.FSRYK.S	NP_973333.1	surface antigen [Treponema denticola ATCC 35405]	K.FSRYK.S	9.49444	1
310125784	4	0	700.3779	699.3707	1	699.3704	0.0003	126	130	1	1.9	0	13	0.65	K	FSRYK	S			2	229: Scan 1983 (rt=9.505) [E:\Data\EOT16-3300_Kumar_r_45918_1.raw]	14430805	460	1		0	0.4	0.4	K.FSRYK.S	NP_973333.1	surface antigen [Treponema denticola ATCC 35405]	K.FSRYK.S	9.505	1
310126098	1	1	861.9199	1721.8252	2	1721.826	-0.0008	44	59	0	20.87	0	13	0.01	K	AEEPTPPEYTPVAHGK	L			5	1240: Scan 3573 (rt=15.9752) [E:\Data\EOT16-3300_Kumar_r_45918_1.raw]	14430885	5511	1		0	-0.5	-0.5	K.AEEPTPPEYTPVAHGK.L	NP_973335.1	hypothetical protein TDE2737 [Treponema denticola ATCC 35405]	K.AEEPTPPEYTPVAHGK.L	15.9752	1
310126097	1	1	560.2736	1118.5327	2	1118.5278	0.0049	224	234	0	5.48	0	13	0.28	K	MAVPGATEAEK	K	Oxidation (M)	0.10000000000.0	4	456: Scan 2570 (rt=12.4337) [E:\Data\EOT16-3300_Kumar_r_45918_1.raw]	14430885	2945	1		0	4.4	4.4	K.MAVPGATEAEK.K + Oxidation (M)	NP_973335.1	hypothetical protein TDE2737 [Treponema denticola ATCC 35405]	K.MAVPGATEAEK.K + Oxidation (M)	12.4337	1
310125984	1	1	544.31	1086.6054	2	1086.6033	0.0021	117	127	0	66.77	0	13	2.50E-07	K	SVASINIAQGK	S			8	1709: Scan 4180 (rt=18.1234) [E:\Data\EOT16-3300_Kumar_r_45918_1.raw]	14430840	2782	1		0	1.9	1.9	K.SVASINIAQGK.S	NP_973359.1	hypothetical protein TDE2761 [Treponema denticola ATCC 35405]	K.SVASINIAQGK.S	18.1234	1
310126118	1	1	676.3302	1350.6458	2	1350.6337	0.0121	96	107	0	17	0	13	0.02	K	LEILSSDMSDNK	Y			3	3555: Scan 6624 (rt=26.5894) [E:\Data\EOT16-3300_Kumar_r_45918_1.raw]	14430892	4044	1		0	9	9	K.LEILSSDMSDNK.Y	NP_973381.1	methyl-accepting chemotaxis protein [Treponema denticola ATCC 35405]	K.LEILSSDMSDNK.Y	26.5894	1
310126116	1	1	402.5286	1204.5639	3	1204.5724	-0.0085	246	256	0	15.94	0	13	0.025	K	SINQDEPGFAK	Y			7	1582: Scan 4024 (rt=17.5703) [E:\Data\EOT16-3300_Kumar_r_45918_1.raw]	14430892	3333	1		0	-7.1	-7.1	K.SINQDEPGFAK.Y	NP_973381.1	methyl-accepting chemotaxis protein [Treponema denticola ATCC 35405]	K.SINQDEPGFAK.Y	17.5703	1
310126115	1	0	692.3636	691.3563	1	691.3574	-0.0011	605	610	0	9.62	0	13	0.13	R	LTEAMK	E			2	2458: Scan 5199 (rt=21.6275) [E:\Data\EOT16-3300_Kumar_r_45918_1.raw]	14430892	424	1		0	-1.6	-1.6	R.LTEAMK.E	NP_973381.1	methyl-accepting chemotaxis protein [Treponema denticola ATCC 35405]	R.LTEAMK.E	21.6275	1
310126117	2	0	633.8201	1265.6257	2	1265.6292	-0.0035	219	228	0	3.43	0	13	0.45	K	YVIEEWNSVK	E			6	1556: Scan 3991 (rt=17.4522) [E:\Data\EOT16-3300_Kumar_r_45918_1.raw]	14430892	3645	1		0	-2.8	-2.8	K.YVIEEWNSVK.E	NP_973381.1	methyl-accepting chemotaxis protein [Treponema denticola ATCC 35405]	K.YVIEEWNSVK.E	17.4522	1
310126000	1	1	1166.6403	3496.8991	3	3496.9044	-0.0053	54	85	0	57.91	0	13	0.0000016	K	FTQIGMVDFSPILAIGILSIFAGLLFQIAETR	T	Oxidation (M)	0.00000100000000000000000000000000.0	31	8220: Scan 12925 (rt=49.9363) [E:\Data\EOT16-3300_Kumar_r_45918_1.raw]	14430847	9024	1		0	-1.5	-1.5	K.FTQIGMVDFSPILAIGILSIFAGLLFQIAETR.T + Oxidation (M)	NP_973383.1	hypothetical protein TDE2785 [Treponema denticola ATCC 35405]	K.FTQIGMVDFSPILAIGILSIFAGLLFQIAETR.T + Oxidation (M)	49.9363	1
310125999	1	1	583.771	1165.5275	2	1165.5186	0.0089	129	138	0	1.54	0	13	0.7	R	QGNFADMLDR	F			4	689: Scan 2867 (rt=13.4999) [E:\Data\EOT16-3300_Kumar_r_45918_1.raw]	14430847	3182	1		0	7.6	7.6	R.QGNFADMLDR.F	NP_973383.1	hypothetical protein TDE2785 [Treponema denticola ATCC 35405]	R.QGNFADMLDR.F	13.4999	1
310126490	1	0	729.4506	728.4433	1	728.4432	0.0001			0	30.36	0	14	0.0012		EINIIK				4	2476: Scan 5222 (rt=21.7041) [E:\Data\EOT16-3300_Kumar_r_45918_1.raw]	14430979	608	0		0	0.1	0.1	.EINIIK.	unassigned	unassigned	.EINIIK.	21.7041	1
310126469	1	0	701.4555	700.4482	1	700.4483	-0.0001			0	24.87	0	14	0.0047		QLISIK				3	8108: Scan 12740 (rt=49.2257) [E:\Data\EOT16-3300_Kumar_r_45918_1.raw]	14430979	462	0		0	-0.1	-0.1	.QLISIK.	unassigned	unassigned	.QLISIK.	49.2257	1
310126390	1	0	313.1731	624.3317	2	624.3305	0.0012			0	20.85	0	13	0.0082		FIMSK				3	1128: Scan 3429 (rt=15.4645) [E:\Data\EOT16-3300_Kumar_r_45918_1.raw]	14430979	126	0		0	1.9	1.9	.FIMSK.	unassigned	unassigned	.FIMSK.	15.4645	1
310126378	1	0	607.3448	606.3376	1	606.3377	-0.0001			0	19.74	0	15	0.017		AFLEK				6	2688: Scan 5480 (rt=22.6273) [E:\Data\EOT16-3300_Kumar_r_45918_1.raw]	14430979	14	0		0	-0.2	-0.2	.AFLEK.	unassigned	unassigned	.AFLEK.	22.6273	1
310126402	1	1	324.1795	646.3444	2	646.3398	0.0046			0	18.8	0	16	0.026		ASSNIR				5	3791: Scan 6934 (rt=27.6828) [E:\Data\EOT16-3300_Kumar_r_45918_1.raw]	14430979	210	0		0	7.1	7.1	.ASSNIR.	unassigned	unassigned	.ASSNIR.	27.6828	1
310126381	1	1	609.336	608.3287	1	608.3282	0.0005			0	18.38	0	13	0.017		FSSLR				4	1437: Scan 3840 (rt=16.9144) [E:\Data\EOT16-3300_Kumar_r_45918_1.raw]	14430979	20	0		0	0.8	0.8	.FSSLR.	unassigned	unassigned	.FSSLR.	16.9144	1
310126410	1	0	659.4084	658.4012	1	658.4014	-0.0002			0	17.71	0	13	0.021		IQSALK				7	2821: Scan 5645 (rt=23.1647) [E:\Data\EOT16-3300_Kumar_r_45918_1.raw]	14430979	268	0		0	-0.3	-0.3	.IQSALK.	unassigned	unassigned	.IQSALK.	23.1647	1
310126646	1	1	441.7199	881.4252	2	881.4177	0.0075			1	17.52	0	13	0.021		QYNRCK		Propionamide (C)	0.000020.0	4	1246: Sum of 2 scans in range 3585 (rt=16.0184) to 3634 (rt=16.1901) [E:\Data\EOT16-3300_Kumar_r_45918_1.raw]	14430979	1467	0		0	8.5	8.5	.QYNRCK. + Propionamide (C)	unassigned	unassigned	.QYNRCK. + Propionamide (C)	16.10425	1
310126467	1	0	698.4206	697.4133	1	697.4122	0.001			0	17.46	0	13	0.019		LNPNIK				5	1860: Scan 4370 (rt=18.7782) [E:\Data\EOT16-3300_Kumar_r_45918_1.raw]	14430979	449	0		0	1.4	1.4	.LNPNIK.	unassigned	unassigned	.LNPNIK.	18.7782	1
310126428	1	1	677.4101	676.4028	1	676.402	0.0008			1	16.83	0	13	0.021		FNKIR				3	677: Scan 2851 (rt=13.4442) [E:\Data\EOT16-3300_Kumar_r_45918_1.raw]	14430979	335	0		0	1.2	1.2	.FNKIR.	unassigned	unassigned	.FNKIR.	13.4442	1
310126555	1	0	386.6785	771.3424	2	771.3473	-0.0048			0	15.35	0	13	0.029		MDLSYK		Oxidation (M)	0.100000.0	4	1747: Scan 4228 (rt=18.2927) [E:\Data\EOT16-3300_Kumar_r_45918_1.raw]	14430979	864	0		0	-6.2	-6.2	.MDLSYK. + Oxidation (M)	unassigned	unassigned	.MDLSYK. + Oxidation (M)	18.2927	1
310126401	1	1	647.3513	646.3441	1	646.3398	0.0043			0	15.33	0	16	0.059		ASSNIR				2	3786: Scan 6926 (rt=27.6558) [E:\Data\EOT16-3300_Kumar_r_45918_1.raw]	14430979	208	0		0	6.7	6.7	.ASSNIR.	unassigned	unassigned	.ASSNIR.	27.6558	1
310126427	1	1	339.2085	676.4025	2	676.402	0.0004			1	14.77	0	13	0.033		FNKIR				3	676: Scan 2848 (rt=13.4345) [E:\Data\EOT16-3300_Kumar_r_45918_1.raw]	14430979	334	0		0	0.6	0.6	.FNKIR.	unassigned	unassigned	.FNKIR.	13.4345	1
310126465	1	0	694.3424	693.3351	1	693.3367	-0.0016			0	14.3	0	13	0.037		SMLAEK		Oxidation (M)	0.010000.0	5	949: Scan 3183 (rt=14.612) [E:\Data\EOT16-3300_Kumar_r_45918_1.raw]	14430979	432	0		0	-2.3	-2.3	.SMLAEK. + Oxidation (M)	unassigned	unassigned	.SMLAEK. + Oxidation (M)	14.612	1
310126614	1	1	424.2286	846.4427	2	846.4447	-0.002			1	14.18	0	15	0.074		TDLEKNK				4	1236: Scan 3569 (rt=15.9621) [E:\Data\EOT16-3300_Kumar_r_45918_1.raw]	14430979	1236	0		0	-2.4	-2.4	.TDLEKNK.	unassigned	unassigned	.TDLEKNK.	15.9621	1
310126391	1	1	630.3927	629.3854	1	629.386	-0.0007			1	13.7	0	16	0.09		LDRVK				2	1684: Scan 4151 (rt=18.0186) [E:\Data\EOT16-3300_Kumar_r_45918_1.raw]	14430979	138	0		0	-1.1	-1.1	.LDRVK.	unassigned	unassigned	.LDRVK.	18.0186	1
310126392	1	1	631.3768	630.3696	1	630.3701	-0.0005			0	13.39	0	18	0.16		ETIIR				3	1235: Scan 3568 (rt=15.9589) [E:\Data\EOT16-3300_Kumar_r_45918_1.raw]	14430979	145	0		0	-0.8	-0.8	.ETIIR.	unassigned	unassigned	.ETIIR.	15.9589	1
310126610	1	1	421.2012	840.3878	2	840.38	0.0079			0	13.22	0	13	0.048		NMEIYR		Oxidation (M)	0.010000.0	3	1475: Scan 3891 (rt=17.0956) [E:\Data\EOT16-3300_Kumar_r_45918_1.raw]	14430979	1208	0		0	9.4	9.4	.NMEIYR. + Oxidation (M)	unassigned	unassigned	.NMEIYR. + Oxidation (M)	17.0956	1
310126531	1	1	754.3406	753.3333	1	753.3333	0			0	12.99	0	13	0.05		EYWEK				4	1222: Scan 3551 (rt=15.8978) [E:\Data\EOT16-3300_Kumar_r_45918_1.raw]	14430979	758	0		0	0	0	.EYWEK.	unassigned	unassigned	.EYWEK.	15.8978	1
310127037	1	1	652.3235	1302.6324	2	1302.6238	0.0086			0	12.97	0	13	0.05		AVQAVAEACNEK		Propionamide (C)	0.000000002000.0	5	5137: Sum of 2 scans in range 8661 (rt=33.89) to 8713 (rt=34.08) [E:\Data\EOT16-3300_Kumar_r_45918_1.raw]	14430979	3781	0		0	6.6	6.6	.AVQAVAEACNEK. + Propionamide (C)	unassigned	unassigned	.AVQAVAEACNEK. + Propionamide (C)	33.985	1
310126502	1	1	740.3721	739.3648	1	739.3653	-0.0005			0	12.86	0	13	0.052		SFSFPR				2	6258: Scan 10143 (rt=39.3434) [E:\Data\EOT16-3300_Kumar_r_45918_1.raw]	14430979	672	0		0	-0.7	-0.7	.SFSFPR.	unassigned	unassigned	.SFSFPR.	39.3434	1
310127083	1	1	460.2489	1377.725	3	1377.7252	-0.0003			0	12.79	0	13	0.066		NTGGNSSIGFAILK				5	2206: Scan 4854 (rt=20.4201) [E:\Data\EOT16-3300_Kumar_r_45918_1.raw]	14430979	4208	0		0	-0.2	-0.2	.NTGGNSSIGFAILK.	unassigned	unassigned	.NTGGNSSIGFAILK.	20.4201	1
310126525	1	1	375.2226	748.4307	2	748.4265	0.0042			1	12.72	0	13	0.053		MRSVIK		Oxidation (M)	0.100000.0	2	419: Scan 2525 (rt=12.2627) [E:\Data\EOT16-3300_Kumar_r_45918_1.raw]	14430979	736	0		0	5.6	5.6	.MRSVIK. + Oxidation (M)	unassigned	unassigned	.MRSVIK. + Oxidation (M)	12.2627	1
310126397	1	0	634.3597	633.3525	1	633.352	0.0005			0	12.66	0	15	0.098		VMAGIK		Oxidation (M)	0.010000.0	4	1826: Scan 4324 (rt=18.6169) [E:\Data\EOT16-3300_Kumar_r_45918_1.raw]	14430979	156	0		0	0.8	0.8	.VMAGIK. + Oxidation (M)	unassigned	unassigned	.VMAGIK. + Oxidation (M)	18.6169	1
310126817	1	1	1000.5674	999.5601	1	999.56	0.0001			2	12.66	0	13	0.054		ELKKEEPK				3	2775: Scan 5590 (rt=22.9858) [E:\Data\EOT16-3300_Kumar_r_45918_1.raw]	14430979	2280	0		0	0.1	0.1	.ELKKEEPK.	unassigned	unassigned	.ELKKEEPK.	22.9858	1
310126872	1	1	530.2878	1058.5611	2	1058.5607	0.0004			0	12.46	0	14	0.079		NSENLELIK				4	2430: Scan 5158 (rt=21.4944) [E:\Data\EOT16-3300_Kumar_r_45918_1.raw]	14430979	2628	0		0	0.4	0.4	.NSENLELIK.	unassigned	unassigned	.NSENLELIK.	21.4944	1
310126737	1	1	932.4702	931.4629	1	931.461	0.0019			1	12.39	0	13	0.058		AEEEAKQK				5	640: Scan 2800 (rt=13.2628) [E:\Data\EOT16-3300_Kumar_r_45918_1.raw]	14430979	1857	0		0	2	2	.AEEEAKQK.	unassigned	unassigned	.AEEEAKQK.	13.2628	1
310127093	1	1	696.3591	1390.7035	2	1390.694	0.0096			0	12.38	0	14	0.084		EGELTAIVGSSGSGK				5	1139: Scan 3443 (rt=15.5146) [E:\Data\EOT16-3300_Kumar_r_45918_1.raw]	14430979	4292	0		0	6.9	6.9	.EGELTAIVGSSGSGK.	unassigned	unassigned	.EGELTAIVGSSGSGK.	15.5146	1
310126394	1	1	633.3462	632.3389	1	632.3428	-0.0039			1	12.34	0	13	0.058		MAARGK				3	3352: Sum of 3 scans in range 6361 (rt=25.6513) to 6536 (rt=26.2698) [E:\Data\EOT16-3300_Kumar_r_45918_1.raw]	14430979	150	0		0	-6.2	-6.2	.MAARGK.	unassigned	unassigned	.MAARGK.	25.96055	1
310126386	1	1	620.3209	619.3137	1	619.3112	0.0025			0	12.29	0	15	0.094		AASCLR				2	8832: Scan 13990 (rt=54.0006) [E:\Data\EOT16-3300_Kumar_r_45918_1.raw]	14430979	93	0		0	4	4	.AASCLR.	unassigned	unassigned	.AASCLR.	54.0006	1
310126703	1	0	454.2299	906.4453	2	906.448	-0.0027			1	12.19	0	13	0.06		AEKCETVK				4	1003: Scan 3256 (rt=14.8559) [E:\Data\EOT16-3300_Kumar_r_45918_1.raw]	14430979	1661	0		0	-3	-3	.AEKCETVK.	unassigned	unassigned	.AEKCETVK.	14.8559	1
310126583	1	1	404.2217	806.4289	2	806.4286	0.0003			0	12.16	0	13	0.061		LPTTYGR				4	1188: Scan 3507 (rt=15.7404) [E:\Data\EOT16-3300_Kumar_r_45918_1.raw]	14430979	1028	0		0	0.4	0.4	.LPTTYGR.	unassigned	unassigned	.LPTTYGR.	15.7404	1
310126517	1	1	744.4379	743.4306	1	743.429	0.0016			0	12.15	0	13	0.061		QGTVALR				4	1249: Sum of 2 scans in range 3588 (rt=16.0285) to 3616 (rt=16.1277) [E:\Data\EOT16-3300_Kumar_r_45918_1.raw]	14430979	702	0		0	2.2	2.2	.QGTVALR.	unassigned	unassigned	.QGTVALR.	16.0781	1
310126676	1	0	894.47	893.4628	1	893.4607	0.0021			0	12.11	0	14	0.08		GYSVVNQK				3	2344: Sum of 3 scans in range 5044 (rt=21.1041) to 5137 (rt=21.4239) [E:\Data\EOT16-3300_Kumar_r_45918_1.raw]	14430979	1561	0		0	2.4	2.4	.GYSVVNQK.	unassigned	unassigned	.GYSVVNQK.	21.264	1
310126395	1	1	317.683	633.3515	2	633.352	-0.0005			0	12.08	0	15	0.11		ISCIK		Propionamide (C)	0.00200.0	4	476: Scan 2594 (rt=12.5208) [E:\Data\EOT16-3300_Kumar_r_45918_1.raw]	14430979	154	0		0	-0.8	-0.8	.ISCIK. + Propionamide (C)	unassigned	unassigned	.ISCIK. + Propionamide (C)	12.5208	1
310126979	1	1	401.2353	1200.684	3	1200.6867	-0.0027			1	12	0	13	0.063		VGEKGQFVIPK				6	187: Scan 1934 (rt=9.32534) [E:\Data\EOT16-3300_Kumar_r_45918_1.raw]	14430979	3321	0		0	-2.2	-2.2	.VGEKGQFVIPK.	unassigned	unassigned	.VGEKGQFVIPK.	9.32534	1
310127018	1	1	629.3604	1256.7063	2	1256.7088	-0.0025			2	11.95	0	13	0.064		KKAQELGENIK				4	3649: Scan 6747 (rt=27.0299) [E:\Data\EOT16-3300_Kumar_r_45918_1.raw]	14430979	3620	0		0	-2	-2	.KKAQELGENIK.	unassigned	unassigned	.KKAQELGENIK.	27.0299	1
310126807	1	1	497.2544	992.4942	2	992.5001	-0.0059			1	11.91	0	15	0.1		MYKPVDPK		Oxidation (M)	0.10000000.0	4	1134: Scan 3437 (rt=15.4945) [E:\Data\EOT16-3300_Kumar_r_45918_1.raw]	14430979	2214	0		0	-5.9	-5.9	.MYKPVDPK. + Oxidation (M)	unassigned	unassigned	.MYKPVDPK. + Oxidation (M)	15.4945	1
310126898	1	1	547.7503	1093.4861	2	1093.4961	-0.01			0	11.88	0	13	0.065		NSILMEEDK		Oxidation (M)	0.000010000.0	7	2657: Scan 5445 (rt=22.5036) [E:\Data\EOT16-3300_Kumar_r_45918_1.raw]	14430979	2808	0		0	-9.1	-9.1	.NSILMEEDK. + Oxidation (M)	unassigned	unassigned	.NSILMEEDK. + Oxidation (M)	22.5036	1
310126709	1	1	908.4468	907.4395	1	907.4473	-0.0078			0	11.84	0	13	0.065		LPYIGDCK				3	767: Scan 2959 (rt=13.8288) [E:\Data\EOT16-3300_Kumar_r_45918_1.raw]	14430979	1678	0		0	-8.6	-8.6	.LPYIGDCK.	unassigned	unassigned	.LPYIGDCK.	13.8288	1
310126470	1	1	703.3417	702.3345	1	702.3296	0.0048			0	11.8	0	13	0.066		NQNAEK				2	1713: Scan 4186 (rt=18.1426) [E:\Data\EOT16-3300_Kumar_r_45918_1.raw]	14430979	467	0		0	6.8	6.8	.NQNAEK.	unassigned	unassigned	.NQNAEK.	18.1426	1
310126813	1	0	500.2784	998.5422	2	998.5509	-0.0087			2	11.8	0	13	0.066		QIDKRPDK				4	833: Scan 3038 (rt=14.1124) [E:\Data\EOT16-3300_Kumar_r_45918_1.raw]	14430979	2269	0		0	-8.7	-8.7	.QIDKRPDK.	unassigned	unassigned	.QIDKRPDK.	14.1124	1
310127246	1	1	578.0368	2308.1183	4	2308.1369	-0.0186			1	11.74	0	13	0.067		NNSQVSCKIGESLIIFDNEK		Propionamide (C)	0.00000020000000000000.0	4	2603: Scan 5380 (rt=22.2619) [E:\Data\EOT16-3300_Kumar_r_45918_1.raw]	14430979	6905	0		0	-8.1	-8.1	.NNSQVSCKIGESLIIFDNEK. + Propionamide (C)	unassigned	unassigned	.NNSQVSCKIGESLIIFDNEK. + Propionamide (C)	22.2619	1
310126758	1	1	475.7691	949.5236	2	949.5307	-0.007			0	11.72	0	13	0.067		VILIFCDK				4	2447: Scan 5178 (rt=21.5632) [E:\Data\EOT16-3300_Kumar_r_45918_1.raw]	14430979	1951	0		0	-7.4	-7.4	.VILIFCDK.	unassigned	unassigned	.VILIFCDK.	21.5632	1
310126387	1	0	621.3359	620.3286	1	620.3282	0.0004			0	11.69	0	13	0.068		EGFIR				2	8525: Scan 13421 (rt=51.8364) [E:\Data\EOT16-3300_Kumar_r_45918_1.raw]	14430979	115	0		0	0.6	0.6	.EGFIR.	unassigned	unassigned	.EGFIR.	51.8364	1
310126597	1	1	830.4874	829.4802	1	829.4731	0.007			0	11.62	0	13	0.079		IIMPNVK		Oxidation (M)	0.0010000.0	3	2143: Sum of 2 scans in range 4759 (rt=20.0834) to 4806 (rt=20.2462) [E:\Data\EOT16-3300_Kumar_r_45918_1.raw]	14430979	1150	0		0	8.4	8.4	.IIMPNVK. + Oxidation (M)	unassigned	unassigned	.IIMPNVK. + Oxidation (M)	20.1648	1
310126588	1	1	815.4276	814.4203	1	814.4185	0.0018			0	11.6	0	13	0.069		NESPQLK				3	1308: Scan 3667 (rt=16.3072) [E:\Data\EOT16-3300_Kumar_r_45918_1.raw]	14430979	1090	0		0	2.2	2.2	.NESPQLK.	unassigned	unassigned	.NESPQLK.	16.3072	1
310126463	1	1	693.3569	692.3496	1	692.3527	-0.0031			0	11.53	0	13	0.074		MLGTQK		Oxidation (M)	0.100000.0	3	1568: Scan 4005 (rt=17.5032) [E:\Data\EOT16-3300_Kumar_r_45918_1.raw]	14430979	429	0		0	-4.5	-4.5	.MLGTQK. + Oxidation (M)	unassigned	unassigned	.MLGTQK. + Oxidation (M)	17.5032	1
310126477	1	0	707.3729	706.3656	1	706.365	0.0007			0	11.51	0	13	0.071		QFDGLK				4	4491: Scan 7823 (rt=30.8696) [E:\Data\EOT16-3300_Kumar_r_45918_1.raw]	14430979	490	0		0	1	1	.QFDGLK.	unassigned	unassigned	.QFDGLK.	30.8696	1
310126690	1	0	452.2568	902.4991	2	902.4933	0.0058			2	11.48	0	16	0.14		DSKELRR				6	695: Scan 2873 (rt=13.5195) [E:\Data\EOT16-3300_Kumar_r_45918_1.raw]	14430979	1623	0		0	6.4	6.4	.DSKELRR.	unassigned	unassigned	.DSKELRR.	13.5195	1
310126533	1	1	378.6815	755.3485	2	755.3524	-0.0039			0	11.31	0	13	0.074		MDLSYK				3	2018: Scan 4579 (rt=19.5106) [E:\Data\EOT16-3300_Kumar_r_45918_1.raw]	14430979	769	0		0	-5.2	-5.2	.MDLSYK.	unassigned	unassigned	.MDLSYK.	19.5106	1
310126876	1	1	355.5414	1063.6023	3	1063.6026	-0.0003			1	11.26	0	13	0.075		IAEFIKTSR				2	1681: Scan 4147 (rt=18.0058) [E:\Data\EOT16-3300_Kumar_r_45918_1.raw]	14430979	2665	0		0	-0.3	-0.3	.IAEFIKTSR.	unassigned	unassigned	.IAEFIKTSR.	18.0058	1
310126616	1	1	848.4986	847.4913	1	847.4837	0.0076			1	11.24	0	13	0.075		EKLMTVK				3	2113: Scan 4719 (rt=19.972) [E:\Data\EOT16-3300_Kumar_r_45918_1.raw]	14430979	1248	0		0	9	9	.EKLMTVK.	unassigned	unassigned	.EKLMTVK.	19.972	1
310127099	1	1	699.3677	1396.7209	2	1396.7085	0.0123			0	11.11	0	13	0.077		FSEEISILASSSK				4	2406: Sum of 2 scans in range 5125 (rt=21.3823) to 5157 (rt=21.4908) [E:\Data\EOT16-3300_Kumar_r_45918_1.raw]	14430979	4340	0		0	8.8	8.8	.FSEEISILASSSK.	unassigned	unassigned	.FSEEISILASSSK.	21.43655	1
310126376	1	0	606.3092	605.3019	1	605.3021	-0.0001			0	10.9	0	13	0.085		TDVGSK				3	7756: Scan 12246 (rt=47.4061) [E:\Data\EOT16-3300_Kumar_r_45918_1.raw]	14430979	10	0		0	-0.2	-0.2	.TDVGSK.	unassigned	unassigned	.TDVGSK.	47.4061	1
310126779	1	0	976.498	975.4907	1	975.4985	-0.0078			1	10.89	0	13	0.081		SETLKENR				4	3581: Scan 6659 (rt=26.7156) [E:\Data\EOT16-3300_Kumar_r_45918_1.raw]	14430979	2104	0		0	-8	-8	.SETLKENR.	unassigned	unassigned	.SETLKENR.	26.7156	1
310126842	1	1	511.76	1021.5055	2	1021.5114	-0.0059			1	10.8	0	13	0.083		KEAMSALEK		Oxidation (M)	0.000100000.0	6	1659: Scan 4120 (rt=17.9097) [E:\Data\EOT16-3300_Kumar_r_45918_1.raw]	14430979	2412	0		0	-5.8	-5.8	.KEAMSALEK. + Oxidation (M)	unassigned	unassigned	.KEAMSALEK. + Oxidation (M)	17.9097	1
310126439	1	1	678.3832	677.3759	1	677.3748	0.0011			0	10.77	0	13	0.084		IVFGDK				3	7804: Scan 12310 (rt=47.6341) [E:\Data\EOT16-3300_Kumar_r_45918_1.raw]	14430979	350	0		0	1.6	1.6	.IVFGDK.	unassigned	unassigned	.IVFGDK.	47.6341	1
310126963	1	0	592.2979	1182.5812	2	1182.5768	0.0044			0	10.73	0	13	0.085		DGIPEDPAELK				7	4201: Scan 7445 (rt=29.5223) [E:\Data\EOT16-3300_Kumar_r_45918_1.raw]	14430979	3257	0		0	3.7	3.7	.DGIPEDPAELK.	unassigned	unassigned	.DGIPEDPAELK.	29.5223	1
310126679	1	1	897.4202	896.4129	1	896.4141	-0.0012			0	10.72	0	13	0.085		AQHVQWE				5	2868: Scan 5701 (rt=23.3475) [E:\Data\EOT16-3300_Kumar_r_45918_1.raw]	14430979	1584	0		0	-1.3	-1.3	.AQHVQWE.	unassigned	unassigned	.AQHVQWE.	23.3475	1
310126559	1	1	774.3989	773.3916	1	773.3919	-0.0003			0	10.7	0	13	0.085		QEIEQK				2	2122: Scan 4733 (rt=20.0094) [E:\Data\EOT16-3300_Kumar_r_45918_1.raw]	14430979	881	0		0	-0.4	-0.4	.QEIEQK.	unassigned	unassigned	.QEIEQK.	20.0094	1
310126436	1	0	678.348	677.3407	1	677.3418	-0.0011			0	10.62	0	13	0.087		SMLAEK				4	932: Scan 3162 (rt=14.5475) [E:\Data\EOT16-3300_Kumar_r_45918_1.raw]	14430979	347	0		0	-1.6	-1.6	.SMLAEK.	unassigned	unassigned	.SMLAEK.	14.5475	1
310127026	1	1	641.7903	1281.566	2	1281.5628	0.0033			0	10.59	0	13	0.087		TMSQNVMNAMR				3	1340: Scan 3705 (rt=16.4385) [E:\Data\EOT16-3300_Kumar_r_45918_1.raw]	14430979	3710	0		0	2.6	2.6	.TMSQNVMNAMR.	unassigned	unassigned	.TMSQNVMNAMR.	16.4385	1
310126832	1	0	1014.5572	1013.5499	1	1013.5505	-0.0006			2	10.55	0	13	0.088		PEERDKLK				3	1917: Scan 4441 (rt=19.0318) [E:\Data\EOT16-3300_Kumar_r_45918_1.raw]	14430979	2366	0		0	-0.6	-0.6	.PEERDKLK.	unassigned	unassigned	.PEERDKLK.	19.0318	1
310126755	1	1	949.5029	948.4957	1	948.495	0.0007			1	10.53	0	14	0.12		LCTKLEDK				3	2893: Scan 5738 (rt=23.4546) [E:\Data\EOT16-3300_Kumar_r_45918_1.raw]	14430979	1942	0		0	0.7	0.7	.LCTKLEDK.	unassigned	unassigned	.LCTKLEDK.	23.4546	1
310126492	1	1	732.4037	731.3964	1	731.4	-0.0035			0	10.51	0	13	0.089		LLNCAK		Propionamide (C)	0.000200.0	2	2401: Scan 5120 (rt=21.3649) [E:\Data\EOT16-3300_Kumar_r_45918_1.raw]	14430979	625	0		0	-4.8	-4.8	.LLNCAK. + Propionamide (C)	unassigned	unassigned	.LLNCAK. + Propionamide (C)	21.3649	1
310126689	1	1	903.4538	902.4466	1	902.4531	-0.0066			0	10.5	0	13	0.089		MPEEILR		Oxidation (M)	0.1000000.0	2	172: Scan 1917 (rt=9.26362) [E:\Data\EOT16-3300_Kumar_r_45918_1.raw]	14430979	1622	0		0	-7.3	-7.3	.MPEEILR. + Oxidation (M)	unassigned	unassigned	.MPEEILR. + Oxidation (M)	9.26362	1
310127075	1	0	456.9016	1367.683	3	1367.6755	0.0075			0	10.47	0	13	0.09		MLVTNFAGGEVSK		Oxidation (M)	0.1000000000000.0	6	3275: Scan 6249 (rt=25.2587) [E:\Data\EOT16-3300_Kumar_r_45918_1.raw]	14430979	4168	0		0	5.5	5.5	.MLVTNFAGGEVSK. + Oxidation (M)	unassigned	unassigned	.MLVTNFAGGEVSK. + Oxidation (M)	25.2587	1
310126459	1	1	691.378	690.3708	1	690.3734	-0.0027			0	10.33	0	14	0.12		CLSAVK		Propionamide (C)	0.200000.0	2	601: Scan 2750 (rt=13.085) [E:\Data\EOT16-3300_Kumar_r_45918_1.raw]	14430979	418	0		0	-3.9	-3.9	.CLSAVK. + Propionamide (C)	unassigned	unassigned	.CLSAVK. + Propionamide (C)	13.085	1
310127003	1	1	619.8074	1237.6001	2	1237.6125	-0.0124			0	10.28	0	13	0.094		IAVMPPSQDHK		Oxidation (M)	0.00010000000.0	7	3277: Scan 6251 (rt=25.2654) [E:\Data\EOT16-3300_Kumar_r_45918_1.raw]	14430979	3493	0		0	-10	-10	.IAVMPPSQDHK. + Oxidation (M)	unassigned	unassigned	.IAVMPPSQDHK. + Oxidation (M)	25.2654	1
310127001	1	1	1236.6671	1235.6598	1	1235.651	0.0088			1	10.27	0	13	0.11		VFTDIAEARSK				4	4975: Scan 8458 (rt=33.1656) [E:\Data\EOT16-3300_Kumar_r_45918_1.raw]	14430979	3483	0		0	7.1	7.1	.VFTDIAEARSK.	unassigned	unassigned	.VFTDIAEARSK.	33.1656	1
310127164	1	1	758.3668	1514.719	2	1514.7295	-0.0105			2	10.22	0	13	0.095		MMKDTAKMPFGVK		2 Oxidation (M)	0.1000000100000.0	3	5877: Scan 9610 (rt=37.3223) [E:\Data\EOT16-3300_Kumar_r_45918_1.raw]	14430979	5032	0		0	-6.9	-6.9	.MMKDTAKMPFGVK. + 2 Oxidation (M)	unassigned	unassigned	.MMKDTAKMPFGVK. + 2 Oxidation (M)	37.3223	1
310126639	1	1	437.7427	873.4708	2	873.463	0.0078			0	10.18	0	14	0.15		IVAEPAMK		Oxidation (M)	0.00000010.0	3	496: Scan 2617 (rt=12.6) [E:\Data\EOT16-3300_Kumar_r_45918_1.raw]	14430979	1410	0		0	8.9	8.9	.IVAEPAMK. + Oxidation (M)	unassigned	unassigned	.IVAEPAMK. + Oxidation (M)	12.6	1
310126407	1	0	658.3679	657.3607	1	657.367	-0.0064			1	10.13	0	13	0.097		RNNVR				3	5608: Scan 9250 (rt=35.9878) [E:\Data\EOT16-3300_Kumar_r_45918_1.raw]	14430979	264	0		0	-9.7	-9.7	.RNNVR.	unassigned	unassigned	.RNNVR.	35.9878	1
310126643	1	1	441.246	880.4775	2	880.4701	0.0073			2	10.13	0	13	0.097		KGKMHHK		Oxidation (M)	0.0001000.0	4	473: Scan 2591 (rt=12.5106) [E:\Data\EOT16-3300_Kumar_r_45918_1.raw]	14430979	1448	0		0	8.3	8.3	.KGKMHHK. + Oxidation (M)	unassigned	unassigned	.KGKMHHK. + Oxidation (M)	12.5106	1
310126489	1	1	723.4056	722.3983	1	722.3963	0.002			0	10.11	0	13	0.097		ITQFSK				2	4257: Scan 7524 (rt=29.8019) [E:\Data\EOT16-3300_Kumar_r_45918_1.raw]	14430979	588	0		0	2.8	2.8	.ITQFSK.	unassigned	unassigned	.ITQFSK.	29.8019	1
310126927	1	1	569.2891	1136.5637	2	1136.5722	-0.0085			1	10.06	0	14	0.13		TKLCLDMWK				4	1751: Scan 4234 (rt=18.312) [E:\Data\EOT16-3300_Kumar_r_45918_1.raw]	14430979	3055	0		0	-7.5	-7.5	.TKLCLDMWK.	unassigned	unassigned	.TKLCLDMWK.	18.312	1
310126414	1	0	666.3466	665.3393	1	665.3384	0.0009			1	10.03	0	15	0.17		DFEKK				4	1633: Scan 4087 (rt=17.7938) [E:\Data\EOT16-3300_Kumar_r_45918_1.raw]	14430979	284	0		0	1.4	1.4	.DFEKK.	unassigned	unassigned	.DFEKK.	17.7938	1
310126955	1	1	1163.5849	1162.5776	1	1162.5829	-0.0053			1	10.02	0	13	0.1		KLAEESSSQGK				5	4423: Scan 7728 (rt=30.5293) [E:\Data\EOT16-3300_Kumar_r_45918_1.raw]	14430979	3168	0		0	-4.6	-4.6	.KLAEESSSQGK.	unassigned	unassigned	.KLAEESSSQGK.	30.5293	1
310126799	1	1	495.2715	988.5284	2	988.5301	-0.0017			1	10.02	0	15	0.16		TISDRAQAK				5	629: Sum of 2 scans in range 2784 (rt=13.2056) to 2879 (rt=13.5432) [E:\Data\EOT16-3300_Kumar_r_45918_1.raw]	14430979	2196	0		0	-1.7	-1.7	.TISDRAQAK.	unassigned	unassigned	.TISDRAQAK.	13.3744	1
310126573	1	1	394.2432	786.4718	2	786.4712	0.0006			1	9.99	0	13	0.1		IERTIR				3	712: Scan 2896 (rt=13.6042) [E:\Data\EOT16-3300_Kumar_r_45918_1.raw]	14430979	942	0		0	0.8	0.8	.IERTIR.	unassigned	unassigned	.IERTIR.	13.6042	1
310126522	1	0	375.2183	748.422	2	748.4232	-0.0011			0	9.99	0	15	0.17		NIFLSR				3	2146: Scan 4763 (rt=20.097) [E:\Data\EOT16-3300_Kumar_r_45918_1.raw]	14430979	732	0		0	-1.5	-1.5	.NIFLSR.	unassigned	unassigned	.NIFLSR.	20.097	1
310126471	1	1	703.3638	702.3565	1	702.3548	0.0017			0	9.97	0	13	0.1		EQGEIK				2	615: Scan 2767 (rt=13.1446) [E:\Data\EOT16-3300_Kumar_r_45918_1.raw]	14430979	469	0		0	2.4	2.4	.EQGEIK.	unassigned	unassigned	.EQGEIK.	13.1446	1
310126399	1	1	636.3475	635.3402	1	635.3391	0.0011			0	9.96	0	13	0.1		NISFR				4	5145: Sum of 2 scans in range 8671 (rt=33.9267) to 8749 (rt=34.2138) [E:\Data\EOT16-3300_Kumar_r_45918_1.raw]	14430979	172	0		0	1.7	1.7	.NISFR.	unassigned	unassigned	.NISFR.	34.07025	1
310127134	1	1	735.886	1469.7575	2	1469.7627	-0.0052			0	9.91	0	13	0.1		GQFILTGSATPNHK				5	2386: Scan 5098 (rt=21.2867) [E:\Data\EOT16-3300_Kumar_r_45918_1.raw]	14430979	4827	0		0	-3.5	-3.5	.GQFILTGSATPNHK.	unassigned	unassigned	.GQFILTGSATPNHK.	21.2867	1
310126903	1	1	1109.4903	1108.483	1	1108.4859	-0.0028			0	9.91	0	13	0.1		NYLCPENEK				4	3209: Scan 6164 (rt=24.9491) [E:\Data\EOT16-3300_Kumar_r_45918_1.raw]	14430979	2894	0		0	-2.5	-2.5	.NYLCPENEK.	unassigned	unassigned	.NYLCPENEK.	24.9491	1
310126474	1	0	353.1811	704.3477	2	704.3527	-0.005			0	9.88	0	13	0.1		INSMPK		Oxidation (M)	0.000100.0	3	1268: Scan 3615 (rt=16.1245) [E:\Data\EOT16-3300_Kumar_r_45918_1.raw]	14430979	483	0		0	-7.1	-7.1	.INSMPK. + Oxidation (M)	unassigned	unassigned	.INSMPK. + Oxidation (M)	16.1245	1
310126481	1	1	716.3628	715.3555	1	715.3613	-0.0058			0	9.82	0	13	0.1		NINEAR				3	3107: Scan 6030 (rt=24.4798) [E:\Data\EOT16-3300_Kumar_r_45918_1.raw]	14430979	519	0		0	-8.1	-8.1	.NINEAR.	unassigned	unassigned	.NINEAR.	24.4798	1
310126874	1	1	1062.5495	1061.5422	1	1061.5427	-0.0005			0	9.76	0	13	0.12		TDGDGLLMLK				3	3146: Scan 6082 (rt=24.6534) [E:\Data\EOT16-3300_Kumar_r_45918_1.raw]	14430979	2638	0		0	-0.5	-0.5	.TDGDGLLMLK.	unassigned	unassigned	.TDGDGLLMLK.	24.6534	1
310126796	1	1	494.7591	987.5037	2	987.4985	0.0052			1	9.71	0	13	0.11		RGDDIVEGK				3	1656: Scan 4115 (rt=17.8933) [E:\Data\EOT16-3300_Kumar_r_45918_1.raw]	14430979	2190	0		0	5.3	5.3	.RGDDIVEGK.	unassigned	unassigned	.RGDDIVEGK.	17.8933	1
310126380	1	1	608.2671	607.2598	1	607.2635	-0.0037			0	9.67	0	13	0.11		MAENK		Oxidation (M)	0.10000.0	2	1384: Sum of 2 scans in range 3765 (rt=16.6482) to 3827 (rt=16.8672) [E:\Data\EOT16-3300_Kumar_r_45918_1.raw]	14430979	16	0		0	-6.1	-6.1	.MAENK. + Oxidation (M)	unassigned	unassigned	.MAENK. + Oxidation (M)	16.7577	1
310126879	1	1	1067.4901	1066.4828	1	1066.4787	0.0041			0	9.62	0	13	0.11		MQEVLMER		2 Oxidation (M)	0.10000100.0	3	4929: Scan 8402 (rt=32.9658) [E:\Data\EOT16-3300_Kumar_r_45918_1.raw]	14430979	2677	0		0	3.8	3.8	.MQEVLMER. + 2 Oxidation (M)	unassigned	unassigned	.MQEVLMER. + 2 Oxidation (M)	32.9658	1
310127255	1	1	834.4238	2500.2495	3	2500.2379	0.0116			2	9.6	0	13	0.13		MYNGAYEEAANVRISLAESLRK		Oxidation (M)	0.1000000000000000000000.0	9	2902: Scan 5752 (rt=23.4994) [E:\Data\EOT16-3300_Kumar_r_45918_1.raw]	14430979	7410	0		0	4.6	4.6	.MYNGAYEEAANVRISLAESLRK. + Oxidation (M)	unassigned	unassigned	.MYNGAYEEAANVRISLAESLRK. + Oxidation (M)	23.4994	1
310126455	1	0	689.3614	688.3542	1	688.3544	-0.0002			0	9.52	0	14	0.17		NWIEK				2	1964: Scan 4501 (rt=19.2395) [E:\Data\EOT16-3300_Kumar_r_45918_1.raw]	14430979	410	0		0	-0.3	-0.3	.NWIEK.	unassigned	unassigned	.NWIEK.	19.2395	1
310126717	1	0	457.7798	913.545	2	913.5457	-0.0007			2	9.46	0	13	0.11		QLQNKRK				4	156: Scan 1896 (rt=9.18547) [E:\Data\EOT16-3300_Kumar_r_45918_1.raw]	14430979	1739	0		0	-0.8	-0.8	.QLQNKRK.	unassigned	unassigned	.QLQNKRK.	9.18547	1
310126704	1	1	907.4543	906.447	1	906.4481	-0.001			0	9.43	0	13	0.12		ACATVESVK				5	1146: Scan 3454 (rt=15.5544) [E:\Data\EOT16-3300_Kumar_r_45918_1.raw]	14430979	1662	0		0	-1.1	-1.1	.ACATVESVK.	unassigned	unassigned	.ACATVESVK.	15.5544	1
310126919	1	1	1123.5845	1122.5772	1	1122.5855	-0.0083			1	9.43	0	16	0.25		RCTFLENIK				4	5498: Scan 9119 (rt=35.5288) [E:\Data\EOT16-3300_Kumar_r_45918_1.raw]	14430979	2981	0		0	-7.4	-7.4	.RCTFLENIK.	unassigned	unassigned	.RCTFLENIK.	35.5288	1
310126475	1	0	705.3557	704.3484	1	704.3527	-0.0043			0	9.4	0	13	0.11		INSMPK		Oxidation (M)	0.000100.0	4	1261: Scan 3606 (rt=16.0918) [E:\Data\EOT16-3300_Kumar_r_45918_1.raw]	14430979	484	0		0	-6.1	-6.1	.INSMPK. + Oxidation (M)	unassigned	unassigned	.INSMPK. + Oxidation (M)	16.0918	1
310126453	1	0	345.184	688.3535	2	688.3504	0.0031			0	9.33	0	14	0.18		EASNLR				4	1802: Scan 4297 (rt=18.5329) [E:\Data\EOT16-3300_Kumar_r_45918_1.raw]	14430979	408	0		0	4.5	4.5	.EASNLR.	unassigned	unassigned	.EASNLR.	18.5329	1
310126549	1	1	766.3758	765.3685	1	765.3691	-0.0006			0	9.29	0	13	0.12		MSSISNK				3	4027: Scan 7231 (rt=28.7405) [E:\Data\EOT16-3300_Kumar_r_45918_1.raw]	14430979	837	0		0	-0.8	-0.8	.MSSISNK.	unassigned	unassigned	.MSSISNK.	28.7405	1
310126377	1	0	606.3098	605.3025	1	605.302	0.0005			1	9.29	0	13	0.12		KSDEK				3	7342: Scan 11673 (rt=45.2091) [E:\Data\EOT16-3300_Kumar_r_45918_1.raw]	14430979	12	0		0	0.8	0.8	.KSDEK.	unassigned	unassigned	.KSDEK.	45.2091	1
310126725	1	1	923.4493	922.442	1	922.4396	0.0024			0	9.28	0	13	0.14		NTVFDEAK				2	1098: Scan 3384 (rt=15.3095) [E:\Data\EOT16-3300_Kumar_r_45918_1.raw]	14430979	1782	0		0	2.6	2.6	.NTVFDEAK.	unassigned	unassigned	.NTVFDEAK.	15.3095	1
310126696	1	1	907.4267	906.4195	1	906.4195	-0.0001			0	9.26	0	13	0.12		HEDEHIK				4	2037: Sum of 2 scans in range 4609 (rt=19.6099) to 4670 (rt=19.8008) [E:\Data\EOT16-3300_Kumar_r_45918_1.raw]	14430979	1648	0		0	-0.1	-0.1	.HEDEHIK.	unassigned	unassigned	.HEDEHIK.	19.70535	1
310126622	1	1	850.4331	849.4258	1	849.4232	0.0026			0	9.19	0	13	0.12		EFNLAEK				3	1149: Scan 3458 (rt=15.5675) [E:\Data\EOT16-3300_Kumar_r_45918_1.raw]	14430979	1264	0		0	3.1	3.1	.EFNLAEK.	unassigned	unassigned	.EFNLAEK.	15.5675	1
310126775	1	1	974.5379	973.5307	1	973.5305	0.0002			2	9.07	0	13	0.13		IESRRGEK				2	6138: Scan 9967 (rt=38.6773) [E:\Data\EOT16-3300_Kumar_r_45918_1.raw]	14430979	2087	0		0	0.2	0.2	.IESRRGEK.	unassigned	unassigned	.IESRRGEK.	38.6773	1
310126687	1	1	450.2561	898.4977	2	898.4985	-0.0007			1	9.04	0	13	0.12		RGSDLVPR				6	532: Scan 2664 (rt=12.7687) [E:\Data\EOT16-3300_Kumar_r_45918_1.raw]	14430979	1606	0		0	-0.8	-0.8	.RGSDLVPR.	unassigned	unassigned	.RGSDLVPR.	12.7687	1
310126415	1	1	666.3471	665.3398	1	665.3384	0.0014			1	9.04	0	15	0.22		EKFDK				2	952: Scan 3186 (rt=14.6208) [E:\Data\EOT16-3300_Kumar_r_45918_1.raw]	14430979	285	0		0	2.1	2.1	.EKFDK.	unassigned	unassigned	.EKFDK.	14.6208	1
310127258	1	1	843.7142	2528.1207	3	2528.1379	-0.0171			0	9.04	0	13	0.12		MQVNNVNNSMITTALEQAEMMK		2 Oxidation (M)	0.1000000000000000000010.0	7	2650: Scan 5438 (rt=22.4795) [E:\Data\EOT16-3300_Kumar_r_45918_1.raw]	14430979	7522	0		0	-6.8	-6.8	.MQVNNVNNSMITTALEQAEMMK. + 2 Oxidation (M)	unassigned	unassigned	.MQVNNVNNSMITTALEQAEMMK. + 2 Oxidation (M)	22.4795	1
310127062	1	1	675.3006	1348.5866	2	1348.5864	0.0003			0	9.02	0	13	0.13		TNCSVMSPNPGR		Oxidation (M); Propionamide (C)	0.002001000000.0	3	3758: Scan 6884 (rt=27.5049) [E:\Data\EOT16-3300_Kumar_r_45918_1.raw]	14430979	4039	0		0	0.2	0.2	.TNCSVMSPNPGR. + Oxidation (M); Propionamide (C)	unassigned	unassigned	.TNCSVMSPNPGR. + Oxidation (M); Propionamide (C)	27.5049	1
310126791	1	1	982.4869	981.4796	1	981.4702	0.0094			0	9.02	0	13	0.13		HPNQDMLK				3	4903: Sum of 2 scans in range 8371 (rt=32.8568) to 8385 (rt=32.9058) [E:\Data\EOT16-3300_Kumar_r_45918_1.raw]	14430979	2159	0		0	9.6	9.6	.HPNQDMLK.	unassigned	unassigned	.HPNQDMLK.	32.8813	1
310126742	1	1	937.4589	936.4517	1	936.4552	-0.0036			1	9.01	0	13	0.13		FEEAEKGK				3	2443: Scan 5174 (rt=21.5499) [E:\Data\EOT16-3300_Kumar_r_45918_1.raw]	14430979	1886	0		0	-3.8	-3.8	.FEEAEKGK.	unassigned	unassigned	.FEEAEKGK.	21.5499	1
310126881	1	0	536.3236	1070.6326	2	1070.6336	-0.0009			0	8.99	0	13	0.13		DSGALLVVAVK				4	2272: Scan 4944 (rt=20.7428) [E:\Data\EOT16-3300_Kumar_r_45918_1.raw]	14430979	2709	0		0	-0.8	-0.8	.DSGALLVVAVK.	unassigned	unassigned	.DSGALLVVAVK.	20.7428	1
310126741	1	1	312.5034	934.4885	3	934.4906	-0.0021			1	8.98	0	13	0.13		KMLAQNSK		Oxidation (M)	0.01000000.0	3	708: Scan 2891 (rt=13.5834) [E:\Data\EOT16-3300_Kumar_r_45918_1.raw]	14430979	1880	0		0	-2.2	-2.2	.KMLAQNSK. + Oxidation (M)	unassigned	unassigned	.KMLAQNSK. + Oxidation (M)	13.5834	1
310126974	1	1	401.2129	1200.6169	3	1200.6212	-0.0043			1	8.95	0	13	0.15		MIEYKGYIGK				5	3348: Scan 6355 (rt=25.6306) [E:\Data\EOT16-3300_Kumar_r_45918_1.raw]	14430979	3312	0		0	-3.6	-3.6	.MIEYKGYIGK.	unassigned	unassigned	.MIEYKGYIGK.	25.6306	1
310126599	1	1	832.4185	831.4112	1	831.4126	-0.0014			0	8.92	0	13	0.13		AWAEVEK				4	1627: Scan 4080 (rt=17.7703) [E:\Data\EOT16-3300_Kumar_r_45918_1.raw]	14430979	1170	0		0	-1.7	-1.7	.AWAEVEK.	unassigned	unassigned	.AWAEVEK.	17.7703	1
310126645	1	1	882.4312	881.4239	1	881.4243	-0.0004			0	8.9	0	13	0.15		GAEYSLSR				2	1237: Sum of 2 scans in range 3570 (rt=15.9654) to 3599 (rt=16.0684) [E:\Data\EOT16-3300_Kumar_r_45918_1.raw]	14430979	1466	0		0	-0.5	-0.5	.GAEYSLSR.	unassigned	unassigned	.GAEYSLSR.	16.0169	1
310126983	1	1	603.2897	1204.5649	2	1204.5645	0.0004			0	8.9	0	13	0.13		DMAAEADELLK				3	1587: Scan 4031 (rt=17.5974) [E:\Data\EOT16-3300_Kumar_r_45918_1.raw]	14430979	3334	0		0	0.3	0.3	.DMAAEADELLK.	unassigned	unassigned	.DMAAEADELLK.	17.5974	1
310126379	1	1	607.3555	606.3482	1	606.3523	-0.0041			2	8.84	0	13	0.13		KMGKK		Oxidation (M)	0.01000.0	3	486: Scan 2606 (rt=12.5636) [E:\Data\EOT16-3300_Kumar_r_45918_1.raw]	14430979	15	0		0	-6.8	-6.8	.KMGKK. + Oxidation (M)	unassigned	unassigned	.KMGKK. + Oxidation (M)	12.5636	1
310126748	1	1	939.4448	938.4375	1	938.4379	-0.0004			1	8.84	0	13	0.13		DISKMDSK		Oxidation (M)	0.00001000.0	3	943: Scan 3175 (rt=14.5854) [E:\Data\EOT16-3300_Kumar_r_45918_1.raw]	14430979	1904	0		0	-0.4	-0.4	.DISKMDSK. + Oxidation (M)	unassigned	unassigned	.DISKMDSK. + Oxidation (M)	14.5854	1
310127103	1	1	701.851	1401.6875	2	1401.6816	0.0059			0	8.84	0	13	0.16		IVDYTAEPGYFK				5	5242: Scan 8805 (rt=34.4208) [E:\Data\EOT16-3300_Kumar_r_45918_1.raw]	14430979	4361	0		0	4.2	4.2	.IVDYTAEPGYFK.	unassigned	unassigned	.IVDYTAEPGYFK.	34.4208	1
310126565	1	1	388.227	774.4395	2	774.4348	0.0048			2	8.81	0	14	0.17		KEGSARK				3	628: Scan 2782 (rt=13.1988) [E:\Data\EOT16-3300_Kumar_r_45918_1.raw]	14430979	890	0		0	6.2	6.2	.KEGSARK.	unassigned	unassigned	.KEGSARK.	13.1988	1
310126577	1	1	794.4074	793.4001	1	793.397	0.0031			0	8.79	0	13	0.13		ENIAYGK				2	774: Scan 2969 (rt=13.8618) [E:\Data\EOT16-3300_Kumar_r_45918_1.raw]	14430979	981	0		0	3.9	3.9	.ENIAYGK.	unassigned	unassigned	.ENIAYGK.	13.8618	1
310126911	1	1	561.2857	1120.5569	2	1120.5513	0.0056			1	8.78	0	13	0.17		RAEEDFNLK				3	4325: Scan 7608 (rt=30.11) [E:\Data\EOT16-3300_Kumar_r_45918_1.raw]	14430979	2959	0		0	5	5	.RAEEDFNLK.	unassigned	unassigned	.RAEEDFNLK.	30.11	1
310126939	1	1	571.7473	1141.4801	2	1141.4752	0.0049			0	8.77	0	13	0.13		MMECVLCR		Oxidation (M); 2 Propionamide (C)	0.10020020.0	4	884: Scan 3105 (rt=14.3509) [E:\Data\EOT16-3300_Kumar_r_45918_1.raw]	14430979	3089	0		0	4.3	4.3	.MMECVLCR. + Oxidation (M); 2 Propionamide (C)	unassigned	unassigned	.MMECVLCR. + Oxidation (M); 2 Propionamide (C)	14.3509	1
310126966	1	1	595.3128	1188.6111	2	1188.6211	-0.0099			1	8.72	0	13	0.13		LNNRTLSESR				3	780: Scan 2976 (rt=13.8883) [E:\Data\EOT16-3300_Kumar_r_45918_1.raw]	14430979	3274	0		0	-8.3	-8.3	.LNNRTLSESR.	unassigned	unassigned	.LNNRTLSESR.	13.8883	1
310126698	1	1	907.4494	906.4422	1	906.4481	-0.0059			0	8.71	0	13	0.13		NTDITICK				2	8819: Scan 13958 (rt=53.8755) [E:\Data\EOT16-3300_Kumar_r_45918_1.raw]	14430979	1656	0		0	-6.5	-6.5	.NTDITICK.	unassigned	unassigned	.NTDITICK.	53.8755	1
310126388	1	1	622.331	621.3237	1	621.3234	0.0003			0	8.68	0	13	0.14		NLYGR				2	2167: Sum of 2 scans in range 4794 (rt=20.2048) to 4827 (rt=20.3209) [E:\Data\EOT16-3300_Kumar_r_45918_1.raw]	14430979	120	0		0	0.5	0.5	.NLYGR.	unassigned	unassigned	.NLYGR.	20.26285	1
310126750	1	1	471.7482	941.4818	2	941.4818	0			0	8.65	0	13	0.14		IQDPNVEK				3	1321: Scan 3683 (rt=16.3634) [E:\Data\EOT16-3300_Kumar_r_45918_1.raw]	14430979	1915	0		0	0	0	.IQDPNVEK.	unassigned	unassigned	.IQDPNVEK.	16.3634	1
310126430	1	1	678.3442	677.337	1	677.3418	-0.0048			0	8.64	0	13	0.14		ICSDIK				2	8777: Sum of 2 scans in range 13888 (rt=53.6087) to 13951 (rt=53.8476) [E:\Data\EOT16-3300_Kumar_r_45918_1.raw]	14430979	340	0		0	-7.1	-7.1	.ICSDIK.	unassigned	unassigned	.ICSDIK.	53.72815	1
310126433	1	0	678.3461	677.3388	1	677.3418	-0.003			0	8.64	0	13	0.14		AEALMK		Oxidation (M)	0.000010.0	2	1600: Scan 4048 (rt=17.6573) [E:\Data\EOT16-3300_Kumar_r_45918_1.raw]	14430979	344	0		0	-4.4	-4.4	.AEALMK. + Oxidation (M)	unassigned	unassigned	.AEALMK. + Oxidation (M)	17.6573	1
310126617	1	1	424.7531	847.4917	2	847.4949	-0.0032			1	8.63	0	13	0.14		MTIAKIR		Oxidation (M)	0.1000000.0	3	1919: Scan 4443 (rt=19.0384) [E:\Data\EOT16-3300_Kumar_r_45918_1.raw]	14430979	1249	0		0	-3.8	-3.8	.MTIAKIR. + Oxidation (M)	unassigned	unassigned	.MTIAKIR. + Oxidation (M)	19.0384	1
310127206	1	1	892.4356	1782.8567	2	1782.8683	-0.0116			0	8.62	0	13	0.14		NSSGNTALHLVMPEASR				4	662: Scan 2826 (rt=13.3545) [E:\Data\EOT16-3300_Kumar_r_45918_1.raw]	14430979	5571	0		0	-6.5	-6.5	.NSSGNTALHLVMPEASR.	unassigned	unassigned	.NSSGNTALHLVMPEASR.	13.3545	1
310126733	1	1	465.223	928.4314	2	928.429	0.0023			0	8.6	0	13	0.14		YFAENTGK				5	442: Scan 2552 (rt=12.3679) [E:\Data\EOT16-3300_Kumar_r_45918_1.raw]	14430979	1825	0		0	2.5	2.5	.YFAENTGK.	unassigned	unassigned	.YFAENTGK.	12.3679	1
310126404	1	1	650.3513	649.3441	1	649.3469	-0.0028			1	8.6	0	16	0.3		KLMDK		Oxidation (M)	0.00100.0	2	2045: Scan 4619 (rt=19.6437) [E:\Data\EOT16-3300_Kumar_r_45918_1.raw]	14430979	225	0		0	-4.3	-4.3	.KLMDK. + Oxidation (M)	unassigned	unassigned	.KLMDK. + Oxidation (M)	19.6437	1
310126836	1	1	509.283	1016.5514	2	1016.5502	0.0012			0	8.58	0	14	0.21		DILSAGSLNK				5	829: Scan 3033 (rt=14.0916) [E:\Data\EOT16-3300_Kumar_r_45918_1.raw]	14430979	2384	0		0	1.2	1.2	.DILSAGSLNK.	unassigned	unassigned	.DILSAGSLNK.	14.0916	1
310126839	1	1	1020.5449	1019.5376	1	1019.5321	0.0055			0	8.58	0	15	0.24		MIEISNVSK				4	6131: Scan 9958 (rt=38.6433) [E:\Data\EOT16-3300_Kumar_r_45918_1.raw]	14430979	2398	0		0	5.4	5.4	.MIEISNVSK.	unassigned	unassigned	.MIEISNVSK.	38.6433	1
310127234	1	1	746.3776	2236.1109	3	2236.1331	-0.0222			1	8.58	0	14	0.19		TVIMTDLDEAVEKAMIGLQK		2 Oxidation (M)	0.00010000000000100000.0	11	4282: Scan 7557 (rt=29.921) [E:\Data\EOT16-3300_Kumar_r_45918_1.raw]	14430979	6713	0		0	-9.9	-9.9	.TVIMTDLDEAVEKAMIGLQK. + 2 Oxidation (M)	unassigned	unassigned	.TVIMTDLDEAVEKAMIGLQK. + 2 Oxidation (M)	29.921	1
310126636	1	1	870.5407	869.5334	1	869.5334	0			0	8.56	0	13	0.14		AALIVLDR				2	2061: Scan 4643 (rt=19.713) [E:\Data\EOT16-3300_Kumar_r_45918_1.raw]	14430979	1383	0		0	0	0	.AALIVLDR.	unassigned	unassigned	.AALIVLDR.	19.713	1
310126528	1	1	751.3634	750.3562	1	750.3582	-0.002			0	8.52	0	13	0.14		GMTSLDK				6	5136: Scan 8660 (rt=33.8868) [E:\Data\EOT16-3300_Kumar_r_45918_1.raw]	14430979	745	0		0	-2.7	-2.7	.GMTSLDK.	unassigned	unassigned	.GMTSLDK.	33.8868	1
310126869	1	1	1048.5328	1047.5255	1	1047.5349	-0.0094			1	8.49	0	13	0.14		KWESGISNK				3	1976: Scan 4517 (rt=19.2938) [E:\Data\EOT16-3300_Kumar_r_45918_1.raw]	14430979	2571	0		0	-9	-9	.KWESGISNK.	unassigned	unassigned	.KWESGISNK.	19.2938	1
310126713	1	1	910.4532	909.446	1	909.4444	0.0016			0	8.44	0	13	0.14		DFSVLSDK				5	3627: Scan 6721 (rt=26.9432) [E:\Data\EOT16-3300_Kumar_r_45918_1.raw]	14430979	1709	0		0	1.8	1.8	.DFSVLSDK.	unassigned	unassigned	.DFSVLSDK.	26.9432	1
310126418	1	1	667.3091	666.3018	1	666.2973	0.0045			0	8.43	0	13	0.14		DYQNK				3	1776: Scan 4266 (rt=18.4266) [E:\Data\EOT16-3300_Kumar_r_45918_1.raw]	14430979	288	0		0	6.8	6.8	.DYQNK.	unassigned	unassigned	.DYQNK.	18.4266	1
310126626	1	1	427.7085	853.4024	2	853.4004	0.002			0	8.42	0	13	0.14		FGGTTPMK		Oxidation (M)	0.00000010.0	5	831: Scan 3035 (rt=14.0989) [E:\Data\EOT16-3300_Kumar_r_45918_1.raw]	14430979	1287	0		0	2.3	2.3	.FGGTTPMK. + Oxidation (M)	unassigned	unassigned	.FGGTTPMK. + Oxidation (M)	14.0989	1
310126382	1	1	609.3431	608.3359	1	608.3356	0.0003			0	8.41	0	13	0.14		MAIFK				4	5269: Scan 8839 (rt=34.533) [E:\Data\EOT16-3300_Kumar_r_45918_1.raw]	14430979	21	0		0	0.5	0.5	.MAIFK.	unassigned	unassigned	.MAIFK.	34.533	1
310126413	1	1	665.3613	664.354	1	664.3544	-0.0004			1	8.38	0	15	0.24		KFNEK				2	1914: Scan 4438 (rt=19.0211) [E:\Data\EOT16-3300_Kumar_r_45918_1.raw]	14430979	283	0		0	-0.6	-0.6	.KFNEK.	unassigned	unassigned	.KFNEK.	19.0211	1
[truncated: 623 more rows]
