# Supplementary material for: The major outer sheath protein forms distinct conformers and multimeric complexes in the outer membrane and periplasm of Treponema denticola
Source: Sci Rep. 2017 Oct 16;7:13260. doi: 10.1038/s41598-017-13550-6 (PMC5643300; doi:10.1038/s41598-017-13550-6)
Supplement: Supplementary file 9 — Supplementary Table 8 [file 41598_2017_13550_MOESM9_ESM.csv]

Supplementary Table 8. Peptides identified by MS analysis of ~400-kDa band from TX-114 aqueous phase by BN-PAGE.
MSMSPEP_ID	RANK	ISBOLD	PEP_EXP_MZ	PEP_EXP_MR	PEP_EXP_Z	PEP_CALC_MR	PEP_DELTA	PEP_START	PEP_END	PEP_MISS	PEP_SCORE	PEP_HOMOL	PEP_IDENT	PEP_EXPECT	PEP_RES_BEFORE	PEP_SEQ	PEP_RES_AFTER	PEP_VAR_MOD	PEP_VAR_MOD_POS	PEP_NUM_MATCH	PEP_SCAN_TITLE	MSMSPROT_ID	QUERY	ISUNIQUE	PEP_FRAME	C13	MA	ADJ_MA	N_PEP_SEQ_C_MODS	PROTEIN_ID	PROTEIN_NAME	PEPTIDE_SEQUENCE	RETENTION_TIME	RN
310129006	1	1	935.1869	2802.5387	3	2802.54	-0.0013	157	180	0	21.48	0	13	0.0071	K	FGSNFWLIIVLAYYFLATILPVDK	I			12	8056: Sum of 2 scans in range 12523 (rt=50.1482) to 12565 (rt=50.2996) [E:\Data\EOT16-3302_Kumar_r_45918_2.raw]	14431150	7902	1		0	-0.5	-0.5	K.FGSNFWLIIVLAYYFLATILPVDK.I	NP_970629.1	carbon starvation protein CstA [Treponema denticola ATCC 35405]	K.FGSNFWLIIVLAYYFLATILPVDK.I	50.2239	1
310129005	1	1	932.207	2793.5991	3	2793.6019	-0.0028	185	210	0	9.62	0	13	0.11	K	IYPVFGIVLIIMALGIGAGILFNAFR	G	Oxidation (M)	0.00000000000100000000000000.0	11	8126: Scan 12670 (rt=50.6851) [E:\Data\EOT16-3302_Kumar_r_45918_2.raw]	14431150	7888	1		0	-1	-1	K.IYPVFGIVLIIMALGIGAGILFNAFR.G + Oxidation (M)	NP_970629.1	carbon starvation protein CstA [Treponema denticola ATCC 35405]	K.IYPVFGIVLIIMALGIGAGILFNAFR.G + Oxidation (M)	50.6851	1
310127933	1	1	981.5188	1961.0231	2	1961.0218	0.0013	216	232	1	97.27	0	14	2.70E-10	R	RIENIILGYDTENNAVK	V			12	3596: Scan 6481 (rt=26.8632) [E:\Data\EOT16-3302_Kumar_r_45918_2.raw]	14430992	5809	1		0	0.7	0.7	R.RIENIILGYDTENNAVK.V	NP_970636.1	formate--tetrahydrofolate ligase [Treponema denticola ATCC 35405]	R.RIENIILGYDTENNAVK.V	26.8632	1
310127936	1	1	797.3986	2389.1741	3	2389.1689	0.0052	285	307	0	95.29	0	13	3.30E-10	K	TALTYGEYVITEAGFAADLGAEK	F			21	6295: Sum of 2 scans in range 9947 (rt=40.1846) to 10012 (rt=40.4368) [E:\Data\EOT16-3302_Kumar_r_45918_2.raw]	14430992	6919	1		0	2.2	2.2	K.TALTYGEYVITEAGFAADLGAEK.F	NP_970636.1	formate--tetrahydrofolate ligase [Treponema denticola ATCC 35405]	K.TALTYGEYVITEAGFAADLGAEK.F	40.3107	1
310127918	1	1	564.3375	1126.6604	2	1126.6598	0.0006	413	423	0	90.29	0	13	9.40E-10	K	GAVELAELVVK	T			15	4582: Scan 7690 (rt=31.4449) [E:\Data\EOT16-3302_Kumar_r_45918_2.raw]	14430992	3018	1		0	0.5	0.5	K.GAVELAELVVK.T	NP_970636.1	formate--tetrahydrofolate ligase [Treponema denticola ATCC 35405]	K.GAVELAELVVK.T	31.4449	1
310127927	1	1	699.4204	1396.8263	2	1396.8289	-0.0026	53	65	0	89.53	0	13	1.10E-09	K	NNLILVTAITPTK	A			17	4495: Scan 7580 (rt=31.0192) [E:\Data\EOT16-3302_Kumar_r_45918_2.raw]	14430992	4181	1		0	-1.9	-1.9	K.NNLILVTAITPTK.A	NP_970636.1	formate--tetrahydrofolate ligase [Treponema denticola ATCC 35405]	K.NNLILVTAITPTK.A	31.0192	1
310127929	1	1	786.3871	1570.7596	2	1570.7515	0.0081	379	391	0	85.93	0	13	2.80E-09	R	YGYDIDSELELVR	K			11	4825: Scan 8015 (rt=32.7041) [E:\Data\EOT16-3302_Kumar_r_45918_2.raw]	14430992	4869	1		0	5.2	5.2	R.YGYDIDSELELVR.K	NP_970636.1	formate--tetrahydrofolate ligase [Treponema denticola ATCC 35405]	R.YGYDIDSELELVR.K	32.7041	1
310127932	1	1	654.6807	1961.0204	3	1961.0218	-0.0014	216	232	1	83.8	0	14	5.60E-09	R	RIENIILGYDTENNAVK	V			10	3603: Scan 6490 (rt=26.8991) [E:\Data\EOT16-3302_Kumar_r_45918_2.raw]	14430992	5808	1		0	-0.7	-0.7	R.RIENIILGYDTENNAVK.V	NP_970636.1	formate--tetrahydrofolate ligase [Treponema denticola ATCC 35405]	R.RIENIILGYDTENNAVK.V	26.8991	1
310127931	1	1	903.468	1804.9214	2	1804.9207	0.0008	217	232	0	82.38	0	14	7.80E-09	R	IENIILGYDTENNAVK	V			11	4004: Scan 6973 (rt=28.7144) [E:\Data\EOT16-3302_Kumar_r_45918_2.raw]	14430992	5380	1		0	0.4	0.4	R.IENIILGYDTENNAVK.V	NP_970636.1	formate--tetrahydrofolate ligase [Treponema denticola ATCC 35405]	R.IENIILGYDTENNAVK.V	28.7144	1
310127930	1	1	815.8855	1629.7564	2	1629.7522	0.0042	453	468	0	79.63	0	13	1.10E-08	K	EIYGAADVTYSGAADK	M			11	2225: Scan 4743 (rt=20.4711) [E:\Data\EOT16-3302_Kumar_r_45918_2.raw]	14430992	5051	1		0	2.6	2.6	K.EIYGAADVTYSGAADK.M	NP_970636.1	formate--tetrahydrofolate ligase [Treponema denticola ATCC 35405]	K.EIYGAADVTYSGAADK.M	20.4711	1
310127917	1	1	553.7907	1105.5667	2	1105.5655	0.0012	40	49	0	76.83	0	15	4.00E-08	K	VPYSVIDDAK	V			8	2093: Scan 4571 (rt=19.848) [E:\Data\EOT16-3302_Kumar_r_45918_2.raw]	14430992	2905	1		0	1.1	1.1	K.VPYSVIDDAK.V	NP_970636.1	formate--tetrahydrofolate ligase [Treponema denticola ATCC 35405]	K.VPYSVIDDAK.V	19.848	1
310127935	1	1	1055.5437	2109.0728	2	2109.0742	-0.0014	16	35	0	70.32	0	14	1.40E-07	K	IAEIADGLGIHDDNVIPYGK	Y			11	4139: Scan 7137 (rt=29.3279) [E:\Data\EOT16-3302_Kumar_r_45918_2.raw]	14430992	6283	1		0	-0.7	-0.7	K.IAEIADGLGIHDDNVIPYGK.Y	NP_970636.1	formate--tetrahydrofolate ligase [Treponema denticola ATCC 35405]	K.IAEIADGLGIHDDNVIPYGK.Y	29.3279	1
310127934	1	1	704.0307	2109.0702	3	2109.0742	-0.004	16	35	0	66.41	0	14	3.20E-07	K	IAEIADGLGIHDDNVIPYGK	Y			17	4135: Scan 7133 (rt=29.3136) [E:\Data\EOT16-3302_Kumar_r_45918_2.raw]	14430992	6282	1		0	-1.9	-1.9	K.IAEIADGLGIHDDNVIPYGK.Y	NP_970636.1	formate--tetrahydrofolate ligase [Treponema denticola ATCC 35405]	K.IAEIADGLGIHDDNVIPYGK.Y	29.3136	1
310127916	1	1	546.7906	1091.5666	2	1091.5645	0.0021	1	9	1	60.79	0	14	0.0000012	-	MKTDIEIAR	E	Oxidation (M)	0.100000000.0	8	739: Scan 2848 (rt=13.6714) [E:\Data\EOT16-3302_Kumar_r_45918_2.raw]	14430992	2836	1		0	1.9	1.9	-.MKTDIEIAR.E + Oxidation (M)	NP_970636.1	formate--tetrahydrofolate ligase [Treponema denticola ATCC 35405]	-.MKTDIEIAR.E + Oxidation (M)	13.6714	1
310127922	1	1	615.3257	1228.6368	2	1228.6299	0.0068	543	554	0	56.6	0	13	0.0000022	R	IDLVNGNVEGLS	-			9	4036: Scan 7013 (rt=28.8609) [E:\Data\EOT16-3302_Kumar_r_45918_2.raw]	14430992	3393	1		0	5.5	5.5	R.IDLVNGNVEGLS.-	NP_970636.1	formate--tetrahydrofolate ligase [Treponema denticola ATCC 35405]	R.IDLVNGNVEGLS.-	28.8609	1
310127928	1	1	741.8739	1481.7332	2	1481.7337	-0.0005	498	510	0	56.32	0	14	0.0000033	K	LYGVPTGFEMNVR	D			9	4556: Scan 7659 (rt=31.325) [E:\Data\EOT16-3302_Kumar_r_45918_2.raw]	14430992	4591	1		0	-0.3	-0.3	K.LYGVPTGFEMNVR.D	NP_970636.1	formate--tetrahydrofolate ligase [Treponema denticola ATCC 35405]	K.LYGVPTGFEMNVR.D	31.325	1
310127914	1	1	493.771	985.5274	2	985.5305	-0.0031	164	171	1	49.31	0	13	0.000012	K	RVLDVNDR	N			12	443: Scan 2467 (rt=12.2913) [E:\Data\EOT16-3302_Kumar_r_45918_2.raw]	14430992	2245	1		0	-3.1	-3.1	K.RVLDVNDR.N	NP_970636.1	formate--tetrahydrofolate ligase [Treponema denticola ATCC 35405]	K.RVLDVNDR.N	12.2913	1
310127923	1	1	622.3143	1242.6141	2	1242.6132	0.0009	435	444	1	47.45	0	13	0.000018	K	FVYEDKDSIK	T			13	1102: Scan 3307 (rt=15.3047) [E:\Data\EOT16-3302_Kumar_r_45918_2.raw]	14430992	3454	1		0	0.7	0.7	K.FVYEDKDSIK.T	NP_970636.1	formate--tetrahydrofolate ligase [Treponema denticola ATCC 35405]	K.FVYEDKDSIK.T	15.3047	1
310127926	1	1	664.3824	1326.7503	2	1326.7507	-0.0003	342	353	2	46.8	0	13	0.000021	K	EISKPNAEALKK	G			8	221: Scan 1893 (rt=9.42429) [E:\Data\EOT16-3302_Kumar_r_45918_2.raw]	14430992	3795	1		0	-0.2	-0.2	K.EISKPNAEALKK.G	NP_970636.1	formate--tetrahydrofolate ligase [Treponema denticola ATCC 35405]	K.EISKPNAEALKK.G	9.42429	1
310127919	1	1	580.2663	1158.518	2	1158.5193	-0.0013	488	497	0	46.78	0	13	0.000021	K	TQYSFSSDPK	L			6	1080: Scan 3280 (rt=15.2051) [E:\Data\EOT16-3302_Kumar_r_45918_2.raw]	14430992	3157	1		0	-1.1	-1.1	K.TQYSFSSDPK.L	NP_970636.1	formate--tetrahydrofolate ligase [Treponema denticola ATCC 35405]	K.TQYSFSSDPK.L	15.2051	1
310127925	1	1	443.257	1326.7493	3	1326.7507	-0.0013	342	353	2	40.5	0	13	0.000089	K	EISKPNAEALKK	G			14	225: Scan 1899 (rt=9.44492) [E:\Data\EOT16-3302_Kumar_r_45918_2.raw]	14430992	3794	1		0	-1	-1	K.EISKPNAEALKK.G	NP_970636.1	formate--tetrahydrofolate ligase [Treponema denticola ATCC 35405]	K.EISKPNAEALKK.G	9.44492	1
310127921	1	1	614.349	1226.6834	2	1226.687	-0.0036	424	434	1	40.22	0	13	0.000095	K	TIETNPSKPLK	F			7	317: Scan 2192 (rt=10.99) [E:\Data\EOT16-3302_Kumar_r_45918_2.raw]	14430992	3386	1		0	-2.9	-2.9	K.TIETNPSKPLK.F	NP_970636.1	formate--tetrahydrofolate ligase [Treponema denticola ATCC 35405]	K.TIETNPSKPLK.F	10.99	1
310127920	1	1	600.3352	1198.6559	2	1198.6557	0.0002	342	352	1	35.97	0	13	0.00025	K	EISKPNAEALK	K			7	643: Scan 2724 (rt=13.2279) [E:\Data\EOT16-3302_Kumar_r_45918_2.raw]	14430992	3290	1		0	0.2	0.2	K.EISKPNAEALK.K	NP_970636.1	formate--tetrahydrofolate ligase [Treponema denticola ATCC 35405]	K.EISKPNAEALK.K	13.2279	1
310127915	1	1	364.862	1091.5643	3	1091.5645	-0.0002	1	9	1	29.38	0	14	0.0015	-	MKTDIEIAR	E	Oxidation (M)	0.100000000.0	4	744: Scan 2853 (rt=13.6884) [E:\Data\EOT16-3302_Kumar_r_45918_2.raw]	14430992	2835	1		0	-0.2	-0.2	-.MKTDIEIAR.E + Oxidation (M)	NP_970636.1	formate--tetrahydrofolate ligase [Treponema denticola ATCC 35405]	-.MKTDIEIAR.E + Oxidation (M)	13.6884	1
310127909	1	1	335.1834	668.3523	2	668.3534	-0.0011	308	312	0	29	0	13	0.0013	K	FFDIK	C			4	3082: Scan 5828 (rt=24.4243) [E:\Data\EOT16-3302_Kumar_r_45918_2.raw]	14430992	348	1		0	-1.6	-1.6	K.FFDIK.C	NP_970636.1	formate--tetrahydrofolate ligase [Treponema denticola ATCC 35405]	K.FFDIK.C	24.4243	1
310127924	1	1	415.212	1242.6142	3	1242.6132	0.001	435	444	1	26.27	0	13	0.0024	K	FVYEDKDSIK	T			9	1109: Scan 3314 (rt=15.3286) [E:\Data\EOT16-3302_Kumar_r_45918_2.raw]	14430992	3455	1		0	0.8	0.8	K.FVYEDKDSIK.T	NP_970636.1	formate--tetrahydrofolate ligase [Treponema denticola ATCC 35405]	K.FVYEDKDSIK.T	15.3286	1
310127910	1	1	742.4118	741.4045	1	741.4021	0.0024	346	352	0	24.88	0	13	0.0033	K	PNAEALK	K			4	656: Scan 2740 (rt=13.287) [E:\Data\EOT16-3302_Kumar_r_45918_2.raw]	14430992	702	1		0	3.2	3.2	K.PNAEALK.K	NP_970636.1	formate--tetrahydrofolate ligase [Treponema denticola ATCC 35405]	K.PNAEALK.K	13.287	1
310127912	1	1	458.7467	915.4789	2	915.4774	0.0015	209	215	1	23.54	0	13	0.0044	K	DIEDLRR	R			8	763: Scan 2877 (rt=13.7775) [E:\Data\EOT16-3302_Kumar_r_45918_2.raw]	14430992	1786	1		0	1.6	1.6	K.DIEDLRR.R	NP_970636.1	formate--tetrahydrofolate ligase [Treponema denticola ATCC 35405]	K.DIEDLRR.R	13.7775	1
310127911	1	1	306.1663	915.477	3	915.4774	-0.0003	209	215	1	11.96	0	13	0.064	K	DIEDLRR	R			2	778: Scan 2897 (rt=13.8485) [E:\Data\EOT16-3302_Kumar_r_45918_2.raw]	14430992	1785	1		0	-0.3	-0.3	K.DIEDLRR.R	NP_970636.1	formate--tetrahydrofolate ligase [Treponema denticola ATCC 35405]	K.DIEDLRR.R	13.8485	1
310127913	1	1	916.4879	915.4807	1	915.4774	0.0033	209	215	1	11.43	0	13	0.072	K	DIEDLRR	R			4	784: Scan 2903 (rt=13.8685) [E:\Data\EOT16-3302_Kumar_r_45918_2.raw]	14430992	1787	1		0	3.6	3.6	K.DIEDLRR.R	NP_970636.1	formate--tetrahydrofolate ligase [Treponema denticola ATCC 35405]	K.DIEDLRR.R	13.8685	1
310129201	3	0	442.6095	1324.8068	3	1324.819	-0.0122	431	441	2	15.78	0	13	0.026	R	IPRTELISRIK	T			4	2770: Scan 5440 (rt=23.0203) [E:\Data\EOT16-3302_Kumar_r_45918_2.raw]	14431218	3790	1		0	-9.2	-9.2	R.IPRTELISRIK.T	NP_970637.1	glycyl-tRNA synthetase [Treponema denticola ATCC 35405]	R.IPRTELISRIK.T	23.0203	1
310129202	2	0	663.4107	1324.8068	2	1324.819	-0.0122	431	441	2	13.88	0	13	0.041	R	IPRTELISRIK	T			4	2789: Scan 5463 (rt=23.1009) [E:\Data\EOT16-3302_Kumar_r_45918_2.raw]	14431218	3791	1		0	-9.2	-9.2	R.IPRTELISRIK.T	NP_970637.1	glycyl-tRNA synthetase [Treponema denticola ATCC 35405]	R.IPRTELISRIK.T	23.1009	1
310129200	1	1	895.4925	894.4852	1	894.481	0.0042	442	448	1	3.08	0	13	0.49	K	TEIKNYK	R			4	4042: Scan 7020 (rt=28.8885) [E:\Data\EOT16-3302_Kumar_r_45918_2.raw]	14431218	1635	1		0	4.7	4.7	K.TEIKNYK.R	NP_970637.1	glycyl-tRNA synthetase [Treponema denticola ATCC 35405]	K.TEIKNYK.R	28.8885	1
310129203	2	0	493.284	1476.8302	3	1476.8156	0.0146	6	17	2	2.64	0	13	0.54	K	ISMEKIVSLCKR	R	Propionamide (C)	0.000000000200.0	2	2721: Scan 5377 (rt=22.7966) [E:\Data\EOT16-3302_Kumar_r_45918_2.raw]	14431218	4585	1		0	9.9	9.9	K.ISMEKIVSLCKR.R + Propionamide (C)	NP_970637.1	glycyl-tRNA synthetase [Treponema denticola ATCC 35405]	K.ISMEKIVSLCKR.R + Propionamide (C)	22.7966	1
310128898	2	0	395.2303	788.446	2	788.4432	0.0027	427	433	0	29.5	0	15	0.0021	R	AVDIPFK	P			3	2564: Scan 5188 (rt=22.0948) [E:\Data\EOT16-3302_Kumar_r_45918_2.raw]	14431111	955	1		0	3.4	3.4	R.AVDIPFK.P	NP_970641.1	glycosyl hydrolase [Treponema denticola ATCC 35405]	R.AVDIPFK.P	22.0948	1
310128897	1	1	650.3512	649.3439	1	649.3435	0.0004	301	306	0	6.45	0	16	0.5	R	GELGFK	G			2	1600: Scan 3946 (rt=17.585) [E:\Data\EOT16-3302_Kumar_r_45918_2.raw]	14431111	246	1		0	0.6	0.6	R.GELGFK.G	NP_970641.1	glycosyl hydrolase [Treponema denticola ATCC 35405]	R.GELGFK.G	17.585	1
310128567	1	1	844.9324	1687.8502	2	1687.8563	-0.0061	119	135	0	100.23	0	13	9.50E-11	K	ADAMVAGALNTTADVLR	A			13	4592: Scan 7702 (rt=31.4892) [E:\Data\EOT16-3302_Kumar_r_45918_2.raw]	14431028	5206	1		0	-3.6	-3.6	K.ADAMVAGALNTTADVLR.A	NP_970659.1	phosphate acetyltransferase [Treponema denticola ATCC 35405]	K.ADAMVAGALNTTADVLR.A	31.4892	1
310128564	1	1	630.8123	1259.6101	2	1259.6106	-0.0005	215	226	1	81.16	0	13	7.70E-09	K	GSGGDKDENILR	V			9	627: Scan 2705 (rt=13.1602) [E:\Data\EOT16-3302_Kumar_r_45918_2.raw]	14431028	3535	1		0	-0.4	-0.4	K.GSGGDKDENILR.V	NP_970659.1	phosphate acetyltransferase [Treponema denticola ATCC 35405]	K.GSGGDKDENILR.V	13.1602	1
310128566	1	1	795.4377	1588.8608	2	1588.8613	-0.0005	292	307	0	54.34	0	14	0.0000048	R	IAGAEALGPFLQGFAK	P			9	5939: Scan 9447 (rt=38.2399) [E:\Data\EOT16-3302_Kumar_r_45918_2.raw]	14431028	4932	1		0	-0.3	-0.3	R.IAGAEALGPFLQGFAK.P	NP_970659.1	phosphate acetyltransferase [Treponema denticola ATCC 35405]	R.IAGAEALGPFLQGFAK.P	38.2399	1
310128568	1	1	690.3639	2068.07	3	2068.0728	-0.0028	40	59	0	35.37	0	14	0.00042	K	LVSELFLIGSDDAVYAAASK	A			9	6054: Scan 9604 (rt=38.8493) [E:\Data\EOT16-3302_Kumar_r_45918_2.raw]	14431028	6147	1		0	-1.4	-1.4	K.LVSELFLIGSDDAVYAAASK.A	NP_970659.1	phosphate acetyltransferase [Treponema denticola ATCC 35405]	K.LVSELFLIGSDDAVYAAASK.A	38.8493	1
310128563	1	1	571.8075	1141.6005	2	1141.5979	0.0026	18	27	0	33.88	0	13	0.00041	R	LVLPEGTEER	T			4	2037: Scan 4493 (rt=19.566) [E:\Data\EOT16-3302_Kumar_r_45918_2.raw]	14431028	3107	1		0	2.3	2.3	R.LVLPEGTEER.T	NP_970659.1	phosphate acetyltransferase [Treponema denticola ATCC 35405]	R.LVLPEGTEER.T	19.566	1
310128565	1	1	420.878	1259.6122	3	1259.6106	0.0016	215	226	1	32.18	0	13	0.00061	K	GSGGDKDENILR	V			14	650: Scan 2731 (rt=13.2522) [E:\Data\EOT16-3302_Kumar_r_45918_2.raw]	14431028	3536	1		0	1.3	1.3	K.GSGGDKDENILR.V	NP_970659.1	phosphate acetyltransferase [Treponema denticola ATCC 35405]	K.GSGGDKDENILR.V	13.2522	1
310128562	1	1	759.3996	758.3924	1	758.3922	0.0001	221	226	0	3.64	0	13	0.43	K	DENILR	V			3	1011: Scan 3189 (rt=14.8794) [E:\Data\EOT16-3302_Kumar_r_45918_2.raw]	14431028	796	1		0	0.1	0.1	K.DENILR.V	NP_970659.1	phosphate acetyltransferase [Treponema denticola ATCC 35405]	K.DENILR.V	14.8794	1
310128607	1	1	650.8344	1299.6542	2	1299.6531	0.0011	147	160	0	101.49	0	13	7.10E-11	K	NAASDAGVAALNAR	S			18	1717: Scan 4092 (rt=18.1111) [E:\Data\EOT16-3302_Kumar_r_45918_2.raw]	14431034	3664	1		0	0.8	0.8	K.NAASDAGVAALNAR.S	NP_970663.1	formiminotransferase-cyclodeaminase [Treponema denticola ATCC 35405]	K.NAASDAGVAALNAR.S	18.1111	1
310128606	1	1	550.8192	1099.6238	2	1099.6237	0.0001	161	171	0	69.26	0	13	1.20E-07	R	SGLEGAILNVK	I			8	3530: Scan 6400 (rt=26.5578) [E:\Data\EOT16-3302_Kumar_r_45918_2.raw]	14431034	2877	1		0	0.1	0.1	R.SGLEGAILNVK.I	NP_970663.1	formiminotransferase-cyclodeaminase [Treponema denticola ATCC 35405]	R.SGLEGAILNVK.I	26.5578	1
310128609	1	1	771.7142	2312.1208	3	2312.1246	-0.0038	77	96	0	61.08	0	13	9.40E-07	R	LVEIIDEDTQAFNAFMEALK	L	Oxidation (M)	0.00000000000000010000.0	11	6475: Scan 10210 (rt=41.2101) [E:\Data\EOT16-3302_Kumar_r_45918_2.raw]	14431034	6635	1		0	-1.6	-1.6	R.LVEIIDEDTQAFNAFMEALK.L + Oxidation (M)	NP_970663.1	formiminotransferase-cyclodeaminase [Treponema denticola ATCC 35405]	R.LVEIIDEDTQAFNAFMEALK.L + Oxidation (M)	41.2101	1
310128608	1	1	1157.0655	2312.1164	2	2312.1246	-0.0081	77	96	0	15.05	0	13	0.036	R	LVEIIDEDTQAFNAFMEALK	L	Oxidation (M)	0.00000000000000010000.0	6	6477: Scan 10215 (rt=41.2275) [E:\Data\EOT16-3302_Kumar_r_45918_2.raw]	14431034	6634	1		0	-3.5	-3.5	R.LVEIIDEDTQAFNAFMEALK.L + Oxidation (M)	NP_970663.1	formiminotransferase-cyclodeaminase [Treponema denticola ATCC 35405]	R.LVEIIDEDTQAFNAFMEALK.L + Oxidation (M)	41.2275	1
310128604	6	0	635.3433	634.3361	1	634.336	0.0001	1	5	0	0.44	0	13	1	-	MELVK	M	Oxidation (M)	0.10000.0	2	1567: Scan 3905 (rt=17.4345) [E:\Data\EOT16-3302_Kumar_r_45918_2.raw]	14431034	181	1		0	0.2	0.2	-.MELVK.M + Oxidation (M)	NP_970663.1	formiminotransferase-cyclodeaminase [Treponema denticola ATCC 35405]	-.MELVK.M + Oxidation (M)	17.4345	1
310128605	3	0	538.7868	1075.559	2	1075.5583	0.0007	193	201	1	0.34	0	17	2.6	K	MLEEGEKLK	T			4	1957: Scan 4396 (rt=19.2118) [E:\Data\EOT16-3302_Kumar_r_45918_2.raw]	14431034	2754	1		0	0.7	0.7	K.MLEEGEKLK.T	NP_970663.1	formiminotransferase-cyclodeaminase [Treponema denticola ATCC 35405]	K.MLEEGEKLK.T	19.2118	1
310128846	1	1	644.8279	1287.6413	2	1287.6493	-0.008	128	139	0	37.17	0	13	0.00019	R	MLIHGTTTAESK	S			10	609: Scan 2684 (rt=13.0817) [E:\Data\EOT16-3302_Kumar_r_45918_2.raw]	14431093	3629	1		0	-6.2	-6.2	R.MLIHGTTTAESK.S	NP_970664.1	imidazolonepropionase [Treponema denticola ATCC 35405]	R.MLIHGTTTAESK.S	13.0817	1
310128847	1	1	994.5258	2980.5557	3	2980.5301	0.0256	59	86	2	2.3	0	13	0.59	R	GKTITAGLVDAHTHLVHGGSREHELAMK	L	Oxidation (M)	0.0000000000000000000000000010.0	6	6454: Sum of 2 scans in range 10174 (rt=41.0682) to 10187 (rt=41.1198) [E:\Data\EOT16-3302_Kumar_r_45918_2.raw]	14431093	8027	1		0	8.6	8.6	R.GKTITAGLVDAHTHLVHGGSREHELAMK.L + Oxidation (M)	NP_970664.1	imidazolonepropionase [Treponema denticola ATCC 35405]	R.GKTITAGLVDAHTHLVHGGSREHELAMK.L + Oxidation (M)	41.094	1
310128845	3	0	394.2158	1179.6255	3	1179.6322	-0.0066	226	236	1	0.14	0	15	1.5	R	IMKAAADLGFK	L	Oxidation (M)	0.01000000000.0	2	999: Scan 3175 (rt=14.8284) [E:\Data\EOT16-3302_Kumar_r_45918_2.raw]	14431093	3236	1		0	-5.6	-5.6	R.IMKAAADLGFK.L + Oxidation (M)	NP_970664.1	imidazolonepropionase [Treponema denticola ATCC 35405]	R.IMKAAADLGFK.L + Oxidation (M)	14.8284	1
310128844	4	1	609.3239	608.3166	1	608.317	-0.0003	186	190	0	0.04	0	15	1.6	K	EGYIK	F			2	1003: Scan 3180 (rt=14.8485) [E:\Data\EOT16-3302_Kumar_r_45918_2.raw]	14431093	39	1		0	-0.5	-0.5	K.EGYIK.F	NP_970664.1	imidazolonepropionase [Treponema denticola ATCC 35405]	K.EGYIK.F	14.8485	1
310128935	2	0	474.2646	946.5146	2	946.5083	0.0062	72	80	1	26.52	0	14	0.0032	K	KTSENAGLK	D			10	851: Scan 2987 (rt=14.1735) [E:\Data\EOT16-3302_Kumar_r_45918_2.raw]	14431125	1980	1		0	6.6	6.6	K.KTSENAGLK.D	NP_970665.1	hypothetical protein TDE0048 [Treponema denticola ATCC 35405]	K.KTSENAGLK.D	14.1735	1
310128867	1	1	796.0638	2385.1697	3	2385.17	-0.0003	42	63	0	32.62	0	13	0.00055	R	YNLDASLGETGEPLTHADIIEK	A			9	4050: Scan 7029 (rt=28.9216) [E:\Data\EOT16-3302_Kumar_r_45918_2.raw]	14431102	6916	1		0	-0.1	-0.1	R.YNLDASLGETGEPLTHADIIEK.A	NP_970681.1	diphosphate--fructose-6-phosphate 1-phosphotransferase [Treponema denticola ATCC 35405]	R.YNLDASLGETGEPLTHADIIEK.A	28.9216	1
310129311	1	1	432.2412	862.4679	2	862.476	-0.008	30	36	2	13.12	0	13	0.049	K	KTETEKK	E			3	717: Scan 2823 (rt=13.5803) [E:\Data\EOT16-3302_Kumar_r_45918_2.raw]	14431260	1399	1		0	-9.3	-9.3	K.KTETEKK.E	NP_970683.1	hypothetical protein TDE0066 [Treponema denticola ATCC 35405]	K.KTETEKK.E	13.5803	1
310129086	1	1	707.3442	1412.6739	2	1412.687	-0.0131	643	654	1	18.97	0	13	0.013	K	DAYLRACDLFAR	L			4	4966: Scan 8205 (rt=33.4296) [E:\Data\EOT16-3302_Kumar_r_45918_2.raw]	14431181	4282	1		0	-9.3	-9.3	K.DAYLRACDLFAR.L	NP_970702.1	ATP-dependent DNA helicase UvrD [Treponema denticola ATCC 35405]	K.DAYLRACDLFAR.L	33.4296	1
310129084	2	0	402.2363	802.4581	2	802.4548	0.0033	1099	1106	1	14.44	0	16	0.077	K	KAASDLAK	T			8	3221: Scan 6005 (rt=25.0694) [E:\Data\EOT16-3302_Kumar_r_45918_2.raw]	14431181	1002	1		0	4.1	4.1	K.KAASDLAK.T	NP_970702.1	ATP-dependent DNA helicase UvrD [Treponema denticola ATCC 35405]	K.KAASDLAK.T	25.0694	1
310129085	1	1	850.4308	849.4235	1	849.4232	0.0003	937	943	0	6.21	0	13	0.24	K	EFNLAEK	R			3	967: Scan 3134 (rt=14.6879) [E:\Data\EOT16-3302_Kumar_r_45918_2.raw]	14431181	1310	1		0	0.4	0.4	K.EFNLAEK.R	NP_970702.1	ATP-dependent DNA helicase UvrD [Treponema denticola ATCC 35405]	K.EFNLAEK.R	14.6879	1
310129082	1	1	652.3677	651.3604	1	651.3592	0.0012	929	934	0	6.14	0	13	0.24	K	LFASSK	V			2	1520: Scan 3848 (rt=17.2261) [E:\Data\EOT16-3302_Kumar_r_45918_2.raw]	14431181	252	1		0	1.8	1.8	K.LFASSK.V	NP_970702.1	ATP-dependent DNA helicase UvrD [Treponema denticola ATCC 35405]	K.LFASSK.V	17.2261	1
310129083	4	0	718.4012	717.3939	1	717.3908	0.0031	867	872	0	1.76	0	15	1.1	R	SLEEIK	S			3	1472: Scan 3788 (rt=17.0157) [E:\Data\EOT16-3302_Kumar_r_45918_2.raw]	14431181	583	1		0	4.3	4.3	R.SLEEIK.S	NP_970702.1	ATP-dependent DNA helicase UvrD [Treponema denticola ATCC 35405]	R.SLEEIK.S	17.0157	1
310129081	3	1	637.3298	636.3225	1	636.3231	-0.0006	643	647	0	1.71	0	13	0.78	K	DAYLR	A			2	2518: Scan 5130 (rt=21.8887) [E:\Data\EOT16-3302_Kumar_r_45918_2.raw]	14431181	187	1		0	-0.9	-0.9	K.DAYLR.A	NP_970702.1	ATP-dependent DNA helicase UvrD [Treponema denticola ATCC 35405]	K.DAYLR.A	21.8887	1
310129087	4	0	685.0158	2052.0257	3	2052.039	-0.0133	276	291	1	0.04	0	15	1.9	K	IIYEKLICIYNFDYSR	D			3	5886: Scan 9377 (rt=37.9677) [E:\Data\EOT16-3302_Kumar_r_45918_2.raw]	14431181	6066	1		0	-6.5	-6.5	K.IIYEKLICIYNFDYSR.D	NP_970702.1	ATP-dependent DNA helicase UvrD [Treponema denticola ATCC 35405]	K.IIYEKLICIYNFDYSR.D	37.9677	1
310128882	2	0	447.7515	893.4884	2	893.4858	0.0026	799	806	0	30.76	0	14	0.0012	R	SGVIIDYK	T			5	2085: Scan 4562 (rt=19.8153) [E:\Data\EOT16-3302_Kumar_r_45918_2.raw]	14431107	1629	1		0	2.9	2.9	R.SGVIIDYK.T	NP_970703.1	hypothetical protein TDE0086 [Treponema denticola ATCC 35405]	R.SGVIIDYK.T	19.8153	1
310128883	1	1	495.2456	988.4767	2	988.4713	0.0054	362	369	0	5.76	0	13	0.31	R	DEIEVEQK	K			6	1591: Scan 3934 (rt=17.5408) [E:\Data\EOT16-3302_Kumar_r_45918_2.raw]	14431107	2258	1		0	5.5	5.5	R.DEIEVEQK.K	NP_970703.1	hypothetical protein TDE0086 [Treponema denticola ATCC 35405]	R.DEIEVEQK.K	17.5408	1
310128881	2	0	894.4847	893.4774	1	893.4858	-0.0084	799	806	0	2.9	0	15	0.82	R	SGVIIDYK	T			4	1973: Sum of 3 scans in range 4414 (rt=19.2771) to 4543 (rt=19.7502) [E:\Data\EOT16-3302_Kumar_r_45918_2.raw]	14431107	1626	1		0	-9.4	-9.4	R.SGVIIDYK.T	NP_970703.1	hypothetical protein TDE0086 [Treponema denticola ATCC 35405]	R.SGVIIDYK.T	19.51365	1
310128880	3	0	418.2322	834.4499	2	834.4447	0.0052	847	853	2	1.83	0	13	0.72	K	DSTKEKK	N			6	1908: Scan 4332 (rt=18.9777) [E:\Data\EOT16-3302_Kumar_r_45918_2.raw]	14431107	1202	1		0	6.2	6.2	K.DSTKEKK.N	NP_970703.1	hypothetical protein TDE0086 [Treponema denticola ATCC 35405]	K.DSTKEKK.N	18.9777	1
310128699	1	1	653.8536	1305.6927	2	1305.6929	-0.0002	163	174	0	74.92	0	15	6.00E-08	K	STLDGLAVFDIR	K			8	5653: Scan 9055 (rt=36.7153) [E:\Data\EOT16-3302_Kumar_r_45918_2.raw]	14431051	3686	1		0	-0.2	-0.2	K.STLDGLAVFDIR.K	NP_970704.1	potassium transporter peripheral membrane protein [Treponema denticola ATCC 35405]	K.STLDGLAVFDIR.K	36.7153	1
310128698	1	1	651.3575	1300.7004	2	1300.6987	0.0017	194	206	0	47.12	0	13	0.000022	R	IPSGDTILTAGTR	V			9	2726: Scan 5383 (rt=22.8183) [E:\Data\EOT16-3302_Kumar_r_45918_2.raw]	14431051	3669	1		0	1.3	1.3	R.IPSGDTILTAGTR.V	NP_970704.1	potassium transporter peripheral membrane protein [Treponema denticola ATCC 35405]	R.IPSGDTILTAGTR.V	22.8183	1
310128700	1	1	727.3651	1452.7157	2	1452.7136	0.002	285	297	0	33.8	0	13	0.0005	K	EVAAEFPEASIYK	A			13	3473: Scan 6326 (rt=26.2729) [E:\Data\EOT16-3302_Kumar_r_45918_2.raw]	14431051	4449	1		0	1.4	1.4	K.EVAAEFPEASIYK.A	NP_970704.1	potassium transporter peripheral membrane protein [Treponema denticola ATCC 35405]	K.EVAAEFPEASIYK.A	26.2729	1
310128697	1	1	816.4712	815.4639	1	815.4687	-0.0048	233	240	0	3.73	0	13	0.44	K	IALVGMGR	I			2	6016: Scan 9549 (rt=38.638) [E:\Data\EOT16-3302_Kumar_r_45918_2.raw]	14431051	1085	1		0	-5.9	-5.9	K.IALVGMGR.I	NP_970704.1	potassium transporter peripheral membrane protein [Treponema denticola ATCC 35405]	K.IALVGMGR.I	38.638	1
310129227	2	0	540.3031	1078.5917	2	1078.591	0.0007	230	238	0	16.05	0	14	0.038	K	YTEIIAELK	K			4	4396: Scan 7453 (rt=30.53) [E:\Data\EOT16-3302_Kumar_r_45918_2.raw]	14431227	2767	1		0	0.6	0.6	K.YTEIIAELK.K	NP_970734.1	lipoprotein [Treponema denticola ATCC 35405]	K.YTEIIAELK.K	30.53	1
310129185	2	0	622.835	1243.6554	2	1243.6561	-0.0006	22	31	1	16.84	0	13	0.021	K	YADKILHQEK	E			5	1740: Scan 4122 (rt=18.2194) [E:\Data\EOT16-3302_Kumar_r_45918_2.raw]	14431214	3461	1		0	-0.5	-0.5	K.YADKILHQEK.E	NP_970742.1	diguanylate cyclase [Treponema denticola ATCC 35405]	K.YADKILHQEK.E	18.2194	1
310129184	1	1	767.4406	766.4333	1	766.4337	-0.0004	26	31	0	7.93	0	13	0.16	K	ILHQEK	E			2	550: Scan 2611 (rt=12.82) [E:\Data\EOT16-3302_Kumar_r_45918_2.raw]	14431214	844	1		0	-0.5	-0.5	K.ILHQEK.E	NP_970742.1	diguanylate cyclase [Treponema denticola ATCC 35405]	K.ILHQEK.E	12.82	1
310128926	1	0	665.3509	664.3436	1	664.3432	0.0004	279	283	0	26.65	0	13	0.0022	K	EFIEK	L			6	1898: Scan 4318 (rt=18.9258) [E:\Data\EOT16-3302_Kumar_r_45918_2.raw]	14431122	328	1		0	0.6	0.6	K.EFIEK.L	NP_970746.1	bifunctional aspartate carbamoyltransferase catalytic subunit/aspartate carbamoyltransferase regulatory subunit [Treponema denticola ATCC 35405]	K.EFIEK.L	18.9258	1
310128927	1	1	418.7348	835.455	2	835.4552	-0.0002	443	449	1	10.57	0	14	0.13	K	FSRADLK	R			4	3249: Scan 6039 (rt=25.1969) [E:\Data\EOT16-3302_Kumar_r_45918_2.raw]	14431122	1206	1		0	-0.2	-0.2	K.FSRADLK.R	NP_970746.1	bifunctional aspartate carbamoyltransferase catalytic subunit/aspartate carbamoyltransferase regulatory subunit [Treponema denticola ATCC 35405]	K.FSRADLK.R	25.1969	1
310128929	2	1	877.4513	876.444	1	876.4487	-0.0047	116	123	1	6.58	0	14	0.33	R	SKVEGVCR	W			3	996: Scan 3172 (rt=14.8184) [E:\Data\EOT16-3302_Kumar_r_45918_2.raw]	14431122	1487	1		0	-5.4	-5.4	R.SKVEGVCR.W	NP_970746.1	bifunctional aspartate carbamoyltransferase catalytic subunit/aspartate carbamoyltransferase regulatory subunit [Treponema denticola ATCC 35405]	R.SKVEGVCR.W	14.8184	1
310128928	1	1	836.4624	835.4551	1	835.4552	-0.0001	443	449	1	6.13	0	14	0.37	K	FSRADLK	R			2	3238: Scan 6026 (rt=25.1506) [E:\Data\EOT16-3302_Kumar_r_45918_2.raw]	14431122	1207	1		0	-0.1	-0.1	K.FSRADLK.R	NP_970746.1	bifunctional aspartate carbamoyltransferase catalytic subunit/aspartate carbamoyltransferase regulatory subunit [Treponema denticola ATCC 35405]	K.FSRADLK.R	25.1506	1
310128670	1	1	894.5556	2680.6448	3	2680.6507	-0.0058	34	59	1	92.82	0	13	5.20E-10	R	VVTALVVGIIFGAILQLTVKDSALIK	K			13	7866: Scan 12155 (rt=48.7513) [E:\Data\EOT16-3302_Kumar_r_45918_2.raw]	14431044	7708	1		0	-2.2	-2.2	R.VVTALVVGIIFGAILQLTVKDSALIK.K	NP_970747.1	sodium/dicarboxylate symporter [Treponema denticola ATCC 35405]	R.VVTALVVGIIFGAILQLTVKDSALIK.K	48.7513	1
310128669	1	1	685.4392	2053.2958	3	2053.2915	0.0043	34	53	0	87.64	0	13	1.70E-09	R	VVTALVVGIIFGAILQLTVK	D			22	7936: Scan 12282 (rt=49.2317) [E:\Data\EOT16-3302_Kumar_r_45918_2.raw]	14431044	6072	1		0	2.1	2.1	R.VVTALVVGIIFGAILQLTVK.D	NP_970747.1	sodium/dicarboxylate symporter [Treponema denticola ATCC 35405]	R.VVTALVVGIIFGAILQLTVK.D	49.2317	1
310128672	1	1	957.296	3825.1549	4	3825.1711	-0.0162	257	291	0	9.91	0	13	0.1	R	LIGFIGASYIAIIIMFVVHGLYLLTAGLNPITFFK	K			7	8262: Sum of 3 scans in range 12912 (rt=51.581) to 12971 (rt=51.7973) [E:\Data\EOT16-3302_Kumar_r_45918_2.raw]	14431044	8461	1		0	-4.2	-4.2	R.LIGFIGASYIAIIIMFVVHGLYLLTAGLNPITFFK.K	NP_970747.1	sodium/dicarboxylate symporter [Treponema denticola ATCC 35405]	R.LIGFIGASYIAIIIMFVVHGLYLLTAGLNPITFFK.K	51.68915	1
310128671	1	1	1005.9339	3014.7799	3	3014.7719	0.008	26	53	1	8.07	0	13	0.16	K	LNMSFNVRVVTALVVGIIFGAILQLTVK	D			16	8046: Scan 12506 (rt=50.0821) [E:\Data\EOT16-3302_Kumar_r_45918_2.raw]	14431044	8046	1		0	2.7	2.7	K.LNMSFNVRVVTALVVGIIFGAILQLTVK.D	NP_970747.1	sodium/dicarboxylate symporter [Treponema denticola ATCC 35405]	K.LNMSFNVRVVTALVVGIIFGAILQLTVK.D	50.0821	1
310128843	1	1	686.8281	1371.6416	2	1371.6419	-0.0003	242	254	0	37.68	0	13	0.00017	R	GAGQNSTYYGNIK	D			6	1058: Scan 3251 (rt=15.0999) [E:\Data\EOT16-3302_Kumar_r_45918_2.raw]	14431092	4034	1		0	-0.2	-0.2	R.GAGQNSTYYGNIK.D	NP_970755.1	alkyl-dihydroxyacetonephosphate synthase [Treponema denticola ATCC 35405]	R.GAGQNSTYYGNIK.D	15.0999	1
310128681	1	1	653.3193	1304.6241	2	1304.6289	-0.0047	308	318	0	71.4	0	13	7.20E-08	K	GFTEFFIESTK	E			8	4996: Scan 8247 (rt=33.5891) [E:\Data\EOT16-3302_Kumar_r_45918_2.raw]	14431046	3679	1		0	-3.6	-3.6	K.GFTEFFIESTK.E	NP_970763.1	amidohydrolase [Treponema denticola ATCC 35405]	K.GFTEFFIESTK.E	33.5891	1
310128682	1	1	816.4624	1630.9102	2	1630.9083	0.0019	346	360	0	64.62	0	13	3.50E-07	K	APGTFFVLSNPIIQK	D			9	5712: Scan 9131 (rt=37.0133) [E:\Data\EOT16-3302_Kumar_r_45918_2.raw]	14431046	5056	1		0	1.2	1.2	K.APGTFFVLSNPIIQK.D	NP_970763.1	amidohydrolase [Treponema denticola ATCC 35405]	K.APGTFFVLSNPIIQK.D	37.0133	1
310128679	1	1	481.2712	960.5278	2	960.528	-0.0002	300	307	0	36.07	0	13	0.00025	R	YPVLLNDK	G			7	2563: Scan 5186 (rt=22.0884) [E:\Data\EOT16-3302_Kumar_r_45918_2.raw]	14431046	2064	1		0	-0.2	-0.2	R.YPVLLNDK.G	NP_970763.1	amidohydrolase [Treponema denticola ATCC 35405]	R.YPVLLNDK.G	22.0884	1
310128680	1	1	594.8343	1187.654	2	1187.651	0.0031	276	286	1	16.94	0	14	0.027	K	RIEDLASGISK	S			4	1828: Scan 4228 (rt=18.6004) [E:\Data\EOT16-3302_Kumar_r_45918_2.raw]	14431046	3254	1		0	2.6	2.6	K.RIEDLASGISK.S	NP_970763.1	amidohydrolase [Treponema denticola ATCC 35405]	K.RIEDLASGISK.S	18.6004	1
310128683	3	0	1008.4752	3022.4038	3	3022.4303	-0.0266	319	345	0	6.84	0	13	0.21	K	EILGEDSIHEISVPTMAGEDMAYFLQK	A			15	6257: Sum of 2 scans in range 9887 (rt=39.9505) to 9937 (rt=40.1442) [E:\Data\EOT16-3302_Kumar_r_45918_2.raw]	14431046	8058	1		0	-8.8	-8.8	K.EILGEDSIHEISVPTMAGEDMAYFLQK.A	NP_970763.1	amidohydrolase [Treponema denticola ATCC 35405]	K.EILGEDSIHEISVPTMAGEDMAYFLQK.A	40.04735	1
310128634	1	1	689.3659	1376.7173	2	1376.7187	-0.0014	219	231	0	76.42	0	14	3.30E-08	K	EIGDGFIILESGK	K			9	4943: Scan 8176 (rt=33.3192) [E:\Data\EOT16-3302_Kumar_r_45918_2.raw]	14431038	4058	1		0	-1	-1	K.EIGDGFIILESGK.K	NP_970770.1	coenzyme A disulfide reductase [Treponema denticola ATCC 35405]	K.EIGDGFIILESGK.K	33.3192	1
310128633	1	1	636.8253	1271.636	2	1271.6357	0.0003	78	89	0	57.39	0	13	0.0000018	K	TSHEVLAVDSSK	K			9	639: Scan 2720 (rt=13.2142) [E:\Data\EOT16-3302_Kumar_r_45918_2.raw]	14431038	3573	1		0	0.2	0.2	K.TSHEVLAVDSSK.K	NP_970770.1	coenzyme A disulfide reductase [Treponema denticola ATCC 35405]	K.TSHEVLAVDSSK.K	13.2142	1
310128636	1	1	793.4008	2377.1805	3	2377.1802	0.0004	272	293	0	50.17	0	13	0.000012	R	TNVEDIYAVGDAIEVSHFITGK	K			11	6058: Scan 9610 (rt=38.8744) [E:\Data\EOT16-3302_Kumar_r_45918_2.raw]	14431038	6897	1		0	0.2	0.2	R.TNVEDIYAVGDAIEVSHFITGK.K	NP_970770.1	coenzyme A disulfide reductase [Treponema denticola ATCC 35405]	R.TNVEDIYAVGDAIEVSHFITGK.K	38.8744	1
310128631	1	1	435.7739	869.5332	2	869.5334	-0.0003	387	395	0	44.14	0	13	0.000039	K	ILGAQAIGK	G			8	1696: Scan 4065 (rt=18.0129) [E:\Data\EOT16-3302_Kumar_r_45918_2.raw]	14431038	1446	1		0	-0.3	-0.3	K.ILGAQAIGK.G	NP_970770.1	coenzyme A disulfide reductase [Treponema denticola ATCC 35405]	K.ILGAQAIGK.G	18.0129	1
310128632	1	1	880.4741	879.4668	1	879.4702	-0.0033	143	149	1	11.62	0	14	0.11	K	KLDDYVK	A			5	715: Scan 2821 (rt=13.5737) [E:\Data\EOT16-3302_Kumar_r_45918_2.raw]	14431038	1503	1		0	-3.8	-3.8	K.KLDDYVK.A	NP_970770.1	coenzyme A disulfide reductase [Treponema denticola ATCC 35405]	K.KLDDYVK.A	13.5737	1
310128635	1	1	707.7207	2120.1402	3	2120.1378	0.0024	477	495	0	1.89	0	13	0.71	K	EFEAGHLLNAVNIPLSQLR	E			11	5640: Scan 9038 (rt=36.6498) [E:\Data\EOT16-3302_Kumar_r_45918_2.raw]	14431038	6300	1		0	1.1	1.1	K.EFEAGHLLNAVNIPLSQLR.E	NP_970770.1	coenzyme A disulfide reductase [Treponema denticola ATCC 35405]	K.EFEAGHLLNAVNIPLSQLR.E	36.6498	1
310129002	1	1	829.3996	1656.7847	2	1656.7963	-0.0116	407	420	1	21.59	0	13	0.0076	R	SMGITVSCDLNYRK	K	Propionamide (C)	0.00000002000000.0	4	2694: Scan 5344 (rt=22.6737) [E:\Data\EOT16-3302_Kumar_r_45918_2.raw]	14431148	5147	1		0	-7	-7	R.SMGITVSCDLNYRK.K + Propionamide (C)	NP_970774.1	KHG/KDPG family aldolase/carbohydrate kinase [Treponema denticola ATCC 35405]	R.SMGITVSCDLNYRK.K + Propionamide (C)	22.6737	1
310129000	1	1	476.2673	950.52	2	950.5185	0.0015	349	356	1	5.84	0	13	0.27	R	ASKVIYDR	A			3	1678: Scan 4044 (rt=17.9385) [E:\Data\EOT16-3302_Kumar_r_45918_2.raw]	14431148	2000	1		0	1.6	1.6	R.ASKVIYDR.A	NP_970774.1	KHG/KDPG family aldolase/carbohydrate kinase [Treponema denticola ATCC 35405]	R.ASKVIYDR.A	17.9385	1
310129001	3	0	480.7724	959.5303	2	959.5287	0.0016	46	54	1	2.57	0	16	1.1	R	TEAAEKAIK	V			2	2282: Scan 4826 (rt=20.7789) [E:\Data\EOT16-3302_Kumar_r_45918_2.raw]	14431148	2051	1		0	1.7	1.7	R.TEAAEKAIK.V	NP_970774.1	KHG/KDPG family aldolase/carbohydrate kinase [Treponema denticola ATCC 35405]	R.TEAAEKAIK.V	20.7789	1
310129279	2	0	522.3086	1042.6027	2	1042.6022	0.0004	1361	1369	1	14.24	0	13	0.041	K	EIKANDILK	P			5	772: Scan 2890 (rt=13.8242) [E:\Data\EOT16-3302_Kumar_r_45918_2.raw]	14431246	2595	1		0	0.4	0.4	K.EIKANDILK.P	NP_970778.1	hypothetical protein TDE0162 [Treponema denticola ATCC 35405]	K.EIKANDILK.P	13.8242	1
310129280	4	0	348.5417	1042.6032	3	1042.6022	0.0009	1361	1369	1	7.19	0	14	0.25	K	EIKANDILK	P			6	769: Scan 2884 (rt=13.8007) [E:\Data\EOT16-3302_Kumar_r_45918_2.raw]	14431246	2596	1		0	0.9	0.9	K.EIKANDILK.P	NP_970778.1	hypothetical protein TDE0162 [Treponema denticola ATCC 35405]	K.EIKANDILK.P	13.8007	1
310129277	9	0	317.1842	632.3539	2	632.3493	0.0046	546	551	0	3.57	0	15	0.84	K	NTASLK	L			3	1686: Scan 4053 (rt=17.969) [E:\Data\EOT16-3302_Kumar_r_45918_2.raw]	14431246	172	1		0	7.3	7.3	K.NTASLK.L	NP_970778.1	hypothetical protein TDE0162 [Treponema denticola ATCC 35405]	K.NTASLK.L	17.969	1
310129278	3	1	673.3892	672.382	1	672.3806	0.0014	1364	1369	0	2.55	0	13	0.56	K	ANDILK	P			3	832: Scan 2965 (rt=14.092) [E:\Data\EOT16-3302_Kumar_r_45918_2.raw]	14431246	373	1		0	2.1	2.1	K.ANDILK.P	NP_970778.1	hypothetical protein TDE0162 [Treponema denticola ATCC 35405]	K.ANDILK.P	14.092	1
310129107	3	0	665.3509	664.3436	1	664.3432	0.0004	473	477	0	17.97	0	13	0.016	K	ELFEK	L			5	1898: Scan 4318 (rt=18.9258) [E:\Data\EOT16-3302_Kumar_r_45918_2.raw]	14431188	328	0		0	0.6	0.6	K.ELFEK.L	NP_970787.1	nuclease SbcCD, C subunit [Treponema denticola ATCC 35405]	K.ELFEK.L	18.9258	1
310129106	5	0	646.3777	645.3704	1	645.3697	0.0007	242	246	1	11.84	0	17	0.19	K	KIEEK	I			3	287: Scan 1974 (rt=9.71989) [E:\Data\EOT16-3302_Kumar_r_45918_2.raw]	14431188	221	0		0	1.1	1.1	K.KIEEK.I	NP_970787.1	nuclease SbcCD, C subunit [Treponema denticola ATCC 35405]	K.KIEEK.I	9.71989	1
310129111	4	0	479.7998	957.5851	2	957.5858	-0.0008	841	848	1	8.29	0	13	0.18	R	QSLLKELK	Q			3	2510: Scan 5120 (rt=21.8511) [E:\Data\EOT16-3302_Kumar_r_45918_2.raw]	14431188	2038	1		0	-0.8	-0.8	R.QSLLKELK.Q	NP_970787.1	nuclease SbcCD, C subunit [Treponema denticola ATCC 35405]	R.QSLLKELK.Q	21.8511	1
310129105	5	1	606.3089	605.3016	1	605.302	-0.0004	130	134	1	7.65	0	13	0.18	R	DTDKK	I			2	7338: Scan 11431 (rt=45.9558) [E:\Data\EOT16-3302_Kumar_r_45918_2.raw]	14431188	23	1		0	-0.7	-0.7	R.DTDKK.I	NP_970787.1	nuclease SbcCD, C subunit [Treponema denticola ATCC 35405]	R.DTDKK.I	45.9558	1
310129109	6	0	831.4887	830.4815	1	830.4749	0.0065	261	267	0	6.4	0	16	0.52	K	EELVTIK	T			4	1451: Scan 3764 (rt=16.9275) [E:\Data\EOT16-3302_Kumar_r_45918_2.raw]	14431188	1161	1		0	7.8	7.8	K.EELVTIK.T	NP_970787.1	nuclease SbcCD, C subunit [Treponema denticola ATCC 35405]	K.EELVTIK.T	16.9275	1
310129108	1	1	820.4231	819.4158	1	819.4086	0.0072	1020	1027	0	5.33	0	15	0.47	K	NSNGSTIK	I			3	2138: Scan 4627 (rt=20.0533) [E:\Data\EOT16-3302_Kumar_r_45918_2.raw]	14431188	1107	1		0	8.8	8.8	K.NSNGSTIK.I	NP_970787.1	nuclease SbcCD, C subunit [Treponema denticola ATCC 35405]	K.NSNGSTIK.I	20.0533	1
310129110	1	1	887.4842	886.477	1	886.476	0.001	671	678	0	4.12	0	13	0.39	K	SIPSDIQK	E			4	2687: Scan 5334 (rt=22.6358) [E:\Data\EOT16-3302_Kumar_r_45918_2.raw]	14431188	1574	1		0	1.1	1.1	K.SIPSDIQK.E	NP_970787.1	nuclease SbcCD, C subunit [Treponema denticola ATCC 35405]	K.SIPSDIQK.E	22.6358	1
310128358	1	1	784.9048	1567.795	2	1567.7954	-0.0004	58	72	0	105.11	0	13	3.10E-11	K	ENPDVVLSIGQAGNR	A			11	3251: Scan 6042 (rt=25.2109) [E:\Data\EOT16-3302_Kumar_r_45918_2.raw]	14431011	4863	1		0	-0.3	-0.3	K.ENPDVVLSIGQAGNR.A	NP_970791.1	pyrrolidone-carboxylate peptidase [Treponema denticola ATCC 35405]	K.ENPDVVLSIGQAGNR.A	25.2109	1
310128356	1	1	690.3639	1378.7132	2	1378.7133	0	3	15	0	99.25	0	15	2.00E-10	K	ILVTGFDPFGGEK	I			10	5199: Scan 8491 (rt=34.5414) [E:\Data\EOT16-3302_Kumar_r_45918_2.raw]	14431011	4068	1		0	0	0	K.ILVTGFDPFGGEK.I	NP_970791.1	pyrrolidone-carboxylate peptidase [Treponema denticola ATCC 35405]	K.ILVTGFDPFGGEK.I	34.5414	1
310128357	1	1	696.3819	1390.7493	2	1390.7496	-0.0004	105	117	0	90.6	0	14	1.30E-09	K	DGPAAYFVTLPIK	A			16	5497: Scan 8863 (rt=35.9779) [E:\Data\EOT16-3302_Kumar_r_45918_2.raw]	14431011	4148	1		0	-0.3	-0.3	K.DGPAAYFVTLPIK.A	NP_970791.1	pyrrolidone-carboxylate peptidase [Treponema denticola ATCC 35405]	K.DGPAAYFVTLPIK.A	35.9779	1
310128361	1	1	921.7913	2762.352	3	2762.3545	-0.0024	80	104	1	57.64	0	13	0.0000018	R	IGINIDDCRIPDNEGNQPIDEPVVK	D			22	4076: Sum of 2 scans in range 7062 (rt=29.0466) to 7086 (rt=29.14) [E:\Data\EOT16-3302_Kumar_r_45918_2.raw]	14431011	7852	1		0	-0.9	-0.9	R.IGINIDDCRIPDNEGNQPIDEPVVK.D	NP_970791.1	pyrrolidone-carboxylate peptidase [Treponema denticola ATCC 35405]	R.IGINIDDCRIPDNEGNQPIDEPVVK.D	29.0933	1
310128359	1	1	882.4426	1762.8707	2	1762.8737	-0.003	89	104	0	55.18	0	14	0.0000042	R	IPDNEGNQPIDEPVVK	D			8	2010: Sum of 2 scans in range 4456 (rt=19.4281) to 4530 (rt=19.7037) [E:\Data\EOT16-3302_Kumar_r_45918_2.raw]	14431011	5308	1		0	-1.7	-1.7	R.IPDNEGNQPIDEPVVK.D	NP_970791.1	pyrrolidone-carboxylate peptidase [Treponema denticola ATCC 35405]	R.IPDNEGNQPIDEPVVK.D	19.5659	1
310128354	1	1	499.7986	997.5827	2	997.5808	0.0019	16	24	0	52.1	0	13	0.0000062	K	INPALETIK	L			7	2145: Scan 4635 (rt=20.0841) [E:\Data\EOT16-3302_Kumar_r_45918_2.raw]	14431011	2322	1		0	1.9	1.9	K.INPALETIK.L	NP_970791.1	pyrrolidone-carboxylate peptidase [Treponema denticola ATCC 35405]	K.INPALETIK.L	20.0841	1
310128360	1	1	594.6701	1780.9885	3	1780.9876	0.0009	164	179	0	50.01	0	13	0.00001	K	SGFIHIPFLPEQVIGK	P			20	6050: Scan 9599 (rt=38.8303) [E:\Data\EOT16-3302_Kumar_r_45918_2.raw]	14431011	5332	1		0	0.5	0.5	K.SGFIHIPFLPEQVIGK.P	NP_970791.1	pyrrolidone-carboxylate peptidase [Treponema denticola ATCC 35405]	K.SGFIHIPFLPEQVIGK.P	38.8303	1
310128351	1	0	438.7458	875.477	2	875.4786	-0.0016	51	57	1	48.2	0	13	0.000015	K	IKDMIEK	E			6	515: Scan 2563 (rt=12.6383) [E:\Data\EOT16-3302_Kumar_r_45918_2.raw]	14431011	1482	1		0	-1.8	-1.8	K.IKDMIEK.E	NP_970791.1	pyrrolidone-carboxylate peptidase [Treponema denticola ATCC 35405]	K.IKDMIEK.E	12.6383	1
310128353	1	1	485.3022	968.5898	2	968.5906	-0.0008	38	46	0	45.69	0	13	0.000027	K	LEIPTVIGK	S			6	3777: Scan 6703 (rt=27.6903) [E:\Data\EOT16-3302_Kumar_r_45918_2.raw]	14431011	2136	1		0	-0.8	-0.8	K.LEIPTVIGK.S	NP_970791.1	pyrrolidone-carboxylate peptidase [Treponema denticola ATCC 35405]	K.LEIPTVIGK.S	27.6903	1
310128355	1	1	534.3258	1066.6371	2	1066.6386	-0.0015	25	34	0	28.91	0	13	0.0013	K	LLPNEILGAK	I			5	3615: Scan 6506 (rt=26.9599) [E:\Data\EOT16-3302_Kumar_r_45918_2.raw]	14431011	2704	1		0	-1.4	-1.4	K.LLPNEILGAK.I	NP_970791.1	pyrrolidone-carboxylate peptidase [Treponema denticola ATCC 35405]	K.LLPNEILGAK.I	26.9599	1
310128352	3	0	446.7465	891.4784	2	891.4735	0.0049	51	57	1	7.57	0	14	0.26	K	IKDMIEK	E	Oxidation (M)	0.0001000.0	4	735: Scan 2843 (rt=13.6508) [E:\Data\EOT16-3302_Kumar_r_45918_2.raw]	14431011	1608	1		0	5.5	5.5	K.IKDMIEK.E + Oxidation (M)	NP_970791.1	pyrrolidone-carboxylate peptidase [Treponema denticola ATCC 35405]	K.IKDMIEK.E + Oxidation (M)	13.6508	1
310128707	1	1	763.908	1525.8015	2	1525.8028	-0.0013	163	175	0	56.27	0	13	0.0000024	K	LIDNFIISEYTAK	T			7	4982: Scan 8224 (rt=33.5031) [E:\Data\EOT16-3302_Kumar_r_45918_2.raw]	14431052	4752	1		0	-0.9	-0.9	K.LIDNFIISEYTAK.T	NP_970798.1	ABC transporter ATP-binding protein [Treponema denticola ATCC 35405]	K.LIDNFIISEYTAK.T	33.5031	1
310128706	1	1	735.9165	1469.8184	2	1469.8089	0.0095	236	247	1	50.94	0	13	0.0000097	R	KLENEEIDLIVR	R			10	3487: Scan 6342 (rt=26.3342) [E:\Data\EOT16-3302_Kumar_r_45918_2.raw]	14431052	4547	1		0	6.5	6.5	R.KLENEEIDLIVR.R	NP_970798.1	ABC transporter ATP-binding protein [Treponema denticola ATCC 35405]	R.KLENEEIDLIVR.R	26.3342	1
310128705	1	1	688.8307	1375.6469	2	1375.648	-0.0012	262	273	0	35.09	0	13	0.00031	R	YPNELSGGQQQR	V			15	673: Scan 2762 (rt=13.3641) [E:\Data\EOT16-3302_Kumar_r_45918_2.raw]	14431052	4048	1		0	-0.9	-0.9	R.YPNELSGGQQQR.V	NP_970798.1	ABC transporter ATP-binding protein [Treponema denticola ATCC 35405]	R.YPNELSGGQQQR.V	13.3641	1
310128702	1	1	426.2011	850.3877	2	850.3821	0.0056	524	530	0	9.12	0	13	0.12	K	FDIEGDR	I			2	1869: Scan 4276 (rt=18.7735) [E:\Data\EOT16-3302_Kumar_r_45918_2.raw]	14431052	1324	1		0	6.6	6.6	K.FDIEGDR.I	NP_970798.1	ABC transporter ATP-binding protein [Treponema denticola ATCC 35405]	K.FDIEGDR.I	18.7735	1
310128704	1	1	669.3235	1336.6325	2	1336.6407	-0.0081	111	121	0	4.81	0	13	0.33	K	EIMPLCDFEIK	R			7	2122: Scan 4608 (rt=19.9831) [E:\Data\EOT16-3302_Kumar_r_45918_2.raw]	14431052	3827	1		0	-6.1	-6.1	K.EIMPLCDFEIK.R	NP_970798.1	ABC transporter ATP-binding protein [Treponema denticola ATCC 35405]	K.EIMPLCDFEIK.R	19.9831	1
310128701	3	0	416.2226	830.4307	2	830.4246	0.0061	151	157	1	3.61	0	13	0.44	K	GNRLDEK	T			3	8253: Scan 12893 (rt=51.5109) [E:\Data\EOT16-3302_Kumar_r_45918_2.raw]	14431052	1152	1		0	7.3	7.3	K.GNRLDEK.T	NP_970798.1	ABC transporter ATP-binding protein [Treponema denticola ATCC 35405]	K.GNRLDEK.T	51.5109	1
310128703	3	1	959.5275	958.5202	1	958.5196	0.0007	150	157	2	0.04	0	13	0.99	K	KGNRLDEK	T			2	2692: Sum of 2 scans in range 5341 (rt=22.6631) to 5432 (rt=22.9919) [E:\Data\EOT16-3302_Kumar_r_45918_2.raw]	14431052	2044	1		0	0.7	0.7	K.KGNRLDEK.T	NP_970798.1	ABC transporter ATP-binding protein [Treponema denticola ATCC 35405]	K.KGNRLDEK.T	22.8275	1
310128989	1	1	997.5193	1993.0239	2	1993.0156	0.0083	97	114	0	22.53	0	14	0.0078	K	QFNENLDAFLEGISGIVK	K			10	7337: Scan 11429 (rt=45.9482) [E:\Data\EOT16-3302_Kumar_r_45918_2.raw]	14431144	5886	1		0	4.2	4.2	K.QFNENLDAFLEGISGIVK.K	NP_970804.1	adenosine deaminase [Treponema denticola ATCC 35405]	K.QFNENLDAFLEGISGIVK.K	45.9482	1
310128988	1	1	659.3251	1316.6356	2	1316.6361	-0.0005	183	195	0	1.73	0	13	0.67	K	AHVGEFSDAASVK	Y			4	1090: Sum of 2 scans in range 3291 (rt=15.2464) to 3379 (rt=15.5568) [E:\Data\EOT16-3302_Kumar_r_45918_2.raw]	14431144	3726	1		0	-0.4	-0.4	K.AHVGEFSDAASVK.Y	NP_970804.1	adenosine deaminase [Treponema denticola ATCC 35405]	K.AHVGEFSDAASVK.Y	15.4016	1
310128987	6	1	476.2656	950.5167	2	950.5073	0.0094	131	138	0	0.49	0	16	1.9	K	TIDQSFLK	Q			2	1512: Scan 3840 (rt=17.1992) [E:\Data\EOT16-3302_Kumar_r_45918_2.raw]	14431144	1998	1		0	9.9	9.9	K.TIDQSFLK.Q	NP_970804.1	adenosine deaminase [Treponema denticola ATCC 35405]	K.TIDQSFLK.Q	17.1992	1
310129211	1	0	760.3999	759.3927	1	759.3875	0.0052	103	110	0	16.5	0	13	0.022	R	DTGAAGIR	L			4	1246: Sum of 3 scans in range 3493 (rt=15.9598) to 3603 (rt=16.3544) [E:\Data\EOT16-3302_Kumar_r_45918_2.raw]	14431221	802	1		0	6.8	6.8	R.DTGAAGIR.L	NP_970807.1	acetyltransferase [Treponema denticola ATCC 35405]	R.DTGAAGIR.L	16.1571	1
310128917	1	1	1043.9416	3128.803	3	3128.8101	-0.0071	50	81	0	28.14	0	13	0.0015	K	IPGTIGAGFSGTFTSIGIVIILGALIGTILEK	T			11	7998: Scan 12398 (rt=49.673) [E:\Data\EOT16-3302_Kumar_r_45918_2.raw]	14431118	8166	1		0	-2.3	-2.3	K.IPGTIGAGFSGTFTSIGIVIILGALIGTILEK.T	NP_970823.1	GntP family permease [Treponema denticola ATCC 35405]	K.IPGTIGAGFSGTFTSIGIVIILGALIGTILEK.T	49.673	1
310128916	2	0	403.2285	804.4424	2	804.4415	0.0009	88	94	0	6.44	0	13	0.23	K	LSDMVIK	V			4	1763: Scan 4150 (rt=18.3189) [E:\Data\EOT16-3302_Kumar_r_45918_2.raw]	14431118	1009	1		0	1.1	1.1	K.LSDMVIK.V	NP_970823.1	GntP family permease [Treponema denticola ATCC 35405]	K.LSDMVIK.V	18.3189	1
310129039	1	1	824.4166	823.4093	1	823.4076	0.0017	185	192	0	20.02	0	13	0.01	R	DLSFSGAK	I			4	961: Scan 3125 (rt=14.6592) [E:\Data\EOT16-3302_Kumar_r_45918_2.raw]	14431165	1121	1		0	2.1	2.1	R.DLSFSGAK.I	NP_970830.1	hypothetical protein TDE0214 [Treponema denticola ATCC 35405]	R.DLSFSGAK.I	14.6592	1
310129040	1	1	432.2185	862.4223	2	862.4225	-0.0001	12	17	0	10.45	0	13	0.11	R	YYNLYK	N			5	3120: Scan 5874 (rt=24.5923) [E:\Data\EOT16-3302_Kumar_r_45918_2.raw]	14431165	1397	1		0	-0.1	-0.1	R.YYNLYK.N	NP_970830.1	hypothetical protein TDE0214 [Treponema denticola ATCC 35405]	R.YYNLYK.N	24.5923	1
310129041	3	0	655.3468	1308.679	2	1308.686	-0.0069	181	192	1	8.88	0	13	0.15	R	CLIRDLSFSGAK	I			3	1001: Scan 3178 (rt=14.8419) [E:\Data\EOT16-3302_Kumar_r_45918_2.raw]	14431165	3704	1		0	-5.3	-5.3	R.CLIRDLSFSGAK.I	NP_970830.1	hypothetical protein TDE0214 [Treponema denticola ATCC 35405]	R.CLIRDLSFSGAK.I	14.8419	1
310129042	2	0	437.234	1308.6802	3	1308.686	-0.0058	181	192	1	6.83	0	14	0.28	R	CLIRDLSFSGAK	I			3	1008: Scan 3186 (rt=14.8689) [E:\Data\EOT16-3302_Kumar_r_45918_2.raw]	14431165	3705	1		0	-4.4	-4.4	R.CLIRDLSFSGAK.I	NP_970830.1	hypothetical protein TDE0214 [Treponema denticola ATCC 35405]	R.CLIRDLSFSGAK.I	14.8689	1
310128570	1	1	709.3443	1416.674	2	1416.6732	0.0007	208	221	0	101.31	0	13	7.40E-11	R	ASDEGNIEVGIGEK	N			10	1937: Scan 4372 (rt=19.1201) [E:\Data\EOT16-3302_Kumar_r_45918_2.raw]	14431029	4297	1		0	0.5	0.5	R.ASDEGNIEVGIGEK.N	NP_970847.1	DNA polymerase III subunit beta [Treponema denticola ATCC 35405]	R.ASDEGNIEVGIGEK.N	19.1201	1
310128572	1	1	944.5063	1886.998	2	1886.9989	-0.0009	74	91	0	96.24	0	14	3.10E-10	K	FAGILSSLPAGEVEIEQK	D			13	5150: Scan 8430 (rt=34.3017) [E:\Data\EOT16-3302_Kumar_r_45918_2.raw]	14431029	5595	1		0	-0.5	-0.5	K.FAGILSSLPAGEVEIEQK.D	NP_970847.1	DNA polymerase III subunit beta [Treponema denticola ATCC 35405]	K.FAGILSSLPAGEVEIEQK.D	34.3017	1
310128569	1	1	658.378	1314.7415	2	1314.7394	0.0021	13	24	0	76.16	0	15	3.90E-08	K	EISIAQEIIATK	T			9	4335: Scan 7365 (rt=30.1925) [E:\Data\EOT16-3302_Kumar_r_45918_2.raw]	14431029	3719	1		0	1.6	1.6	K.EISIAQEIIATK.T	NP_970847.1	DNA polymerase III subunit beta [Treponema denticola ATCC 35405]	K.EISIAQEIIATK.T	30.1925	1
310128571	1	1	816.4243	1630.8341	2	1630.8315	0.0026	247	260	0	32.9	0	13	0.00051	R	VIPENQNLSFEVSR	T			10	3117: Scan 5871 (rt=24.5814) [E:\Data\EOT16-3302_Kumar_r_45918_2.raw]	14431029	5055	1		0	1.6	1.6	R.VIPENQNLSFEVSR.T	NP_970847.1	DNA polymerase III subunit beta [Treponema denticola ATCC 35405]	R.VIPENQNLSFEVSR.T	24.5814	1
310129009	2	0	814.5042	813.4969	1	813.496	0.001	39	45	0	17.59	0	13	0.02	R	ILQEAIK	D			3	1394: Scan 3692 (rt=16.6697) [E:\Data\EOT16-3302_Kumar_r_45918_2.raw]	14431151	1072	1		0	1.2	1.2	R.ILQEAIK.D	NP_970853.1	hypothetical protein TDE0237 [Treponema denticola ATCC 35405]	R.ILQEAIK.D	16.6697	1
310129007	2	0	372.711	743.4075	2	743.4038	0.0037	218	223	1	14.86	0	13	0.033	R	EGRNIR	A			4	1239: Scan 3484 (rt=15.9306) [E:\Data\EOT16-3302_Kumar_r_45918_2.raw]	14431151	712	1		0	5	5	R.EGRNIR.A	NP_970853.1	hypothetical protein TDE0237 [Treponema denticola ATCC 35405]	R.EGRNIR.A	15.9306	1
310129010	3	0	407.7559	813.4972	2	813.496	0.0013	39	45	0	14.83	0	13	0.038	R	ILQEAIK	D			4	1390: Scan 3686 (rt=16.6468) [E:\Data\EOT16-3302_Kumar_r_45918_2.raw]	14431151	1073	1		0	1.6	1.6	R.ILQEAIK.D	NP_970853.1	hypothetical protein TDE0237 [Treponema denticola ATCC 35405]	R.ILQEAIK.D	16.6468	1
310129008	2	0	744.4156	743.4083	1	743.4038	0.0045	218	223	1	3.76	0	13	0.42	R	EGRNIR	A			2	1238: Scan 3482 (rt=15.9243) [E:\Data\EOT16-3302_Kumar_r_45918_2.raw]	14431151	713	1		0	6.1	6.1	R.EGRNIR.A	NP_970853.1	hypothetical protein TDE0237 [Treponema denticola ATCC 35405]	R.EGRNIR.A	15.9243	1
310129011	1	1	959.4817	958.4744	1	958.4832	-0.0088	111	118	1	1.35	0	13	0.73	K	REAALDER	T			5	6158: Scan 9748 (rt=39.41) [E:\Data\EOT16-3302_Kumar_r_45918_2.raw]	14431151	2042	1		0	-9.2	-9.2	K.REAALDER.T	NP_970853.1	hypothetical protein TDE0237 [Treponema denticola ATCC 35405]	K.REAALDER.T	39.41	1
310128941	1	1	629.3284	1256.6422	2	1256.6473	-0.005	53	64	0	26.19	0	13	0.0024	K	AVIAQSNVDNAR	E			6	596: Scan 2667 (rt=13.0205) [E:\Data\EOT16-3302_Kumar_r_45918_2.raw]	14431128	3525	1		0	-4	-4	K.AVIAQSNVDNAR.E	NP_970854.1	thioredoxin, selenocysteine-containing [Treponema denticola ATCC 35405]	K.AVIAQSNVDNAR.E	13.0205	1
310128853	1	1	693.857	1385.6995	2	1385.6939	0.0056	280	291	0	35.75	0	13	0.00027	K	NNVHGIYAEELK	A			8	1673: Scan 4036 (rt=17.9078) [E:\Data\EOT16-3302_Kumar_r_45918_2.raw]	14431096	4114	1		0	4	4	K.NNVHGIYAEELK.A	NP_970855.1	glycine reductase complex protein GrdD [Treponema denticola ATCC 35405]	K.NNVHGIYAEELK.A	17.9078	1
310128655	1	1	984.0146	1966.0146	2	1966.0047	0.0098	463	480	0	71.17	0	13	8.00E-08	R	LTNLFDGLSFLIEANDGK	G			12	7527: Sum of 2 scans in range 11693 (rt=46.9755) to 11707 (rt=47.0304) [E:\Data\EOT16-3302_Kumar_r_45918_2.raw]	14431041	5826	1		0	5	5	R.LTNLFDGLSFLIEANDGK.G	NP_970856.1	glycine reductase complex protein GrdC [Treponema denticola ATCC 35405]	R.LTNLFDGLSFLIEANDGK.G	47.00295	1
310128657	1	1	860.76	2579.2581	3	2579.2616	-0.0035	368	392	0	53.47	0	13	0.0000045	K	YSAELQNHEITAPAGAGNVPEANVK	M			10	2372: Scan 4944 (rt=21.2132) [E:\Data\EOT16-3302_Kumar_r_45918_2.raw]	14431041	7340	1		0	-1.4	-1.4	K.YSAELQNHEITAPAGAGNVPEANVK.M	NP_970856.1	glycine reductase complex protein GrdC [Treponema denticola ATCC 35405]	K.YSAELQNHEITAPAGAGNVPEANVK.M	21.2132	1
310128654	1	1	656.341	1966.0011	3	1966.0047	-0.0036	463	480	0	50.15	0	14	0.000014	R	LTNLFDGLSFLIEANDGK	G			19	7537: Scan 11703 (rt=47.0129) [E:\Data\EOT16-3302_Kumar_r_45918_2.raw]	14431041	5825	1		0	-1.8	-1.8	R.LTNLFDGLSFLIEANDGK.G	NP_970856.1	glycine reductase complex protein GrdC [Treponema denticola ATCC 35405]	R.LTNLFDGLSFLIEANDGK.G	47.0129	1
310128652	1	1	583.2666	1164.5187	2	1164.5193	-0.0006	244	255	0	28.52	0	13	0.0014	K	SGCVNATGSDVR	G			7	393: Scan 2387 (rt=11.9614) [E:\Data\EOT16-3302_Kumar_r_45918_2.raw]	14431041	3182	1		0	-0.5	-0.5	K.SGCVNATGSDVR.G	NP_970856.1	glycine reductase complex protein GrdC [Treponema denticola ATCC 35405]	K.SGCVNATGSDVR.G	11.9614	1
310128651	1	1	468.2631	934.5116	2	934.5124	-0.0008	407	414	0	27.46	0	14	0.0025	K	TQIAEFVK	K			6	2419: Scan 5000 (rt=21.4165) [E:\Data\EOT16-3302_Kumar_r_45918_2.raw]	14431041	1922	1		0	-0.9	-0.9	K.TQIAEFVK.K	NP_970856.1	glycine reductase complex protein GrdC [Treponema denticola ATCC 35405]	K.TQIAEFVK.K	21.4165	1
310128653	1	1	596.3001	1190.5855	2	1190.5819	0.0037	32	41	0	20.5	0	14	0.012	R	LANPEDEYLK	A			7	2166: Scan 4662 (rt=20.1806) [E:\Data\EOT16-3302_Kumar_r_45918_2.raw]	14431041	3263	1		0	3.1	3.1	R.LANPEDEYLK.A	NP_970856.1	glycine reductase complex protein GrdC [Treponema denticola ATCC 35405]	R.LANPEDEYLK.A	20.1806	1
310128656	1	1	780.3662	2338.0769	3	2338.0859	-0.009	173	193	0	3.12	0	13	0.49	K	QAHDTDENLSAHTMLENLATK	A			7	3260: Scan 6055 (rt=25.2575) [E:\Data\EOT16-3302_Kumar_r_45918_2.raw]	14431041	6725	1		0	-3.8	-3.8	K.QAHDTDENLSAHTMLENLATK.A	NP_970856.1	glycine reductase complex protein GrdC [Treponema denticola ATCC 35405]	K.QAHDTDENLSAHTMLENLATK.A	25.2575	1
310128650	2	1	459.2649	916.5152	2	916.5164	-0.0012	494	501	1	0.06	0	14	1.5	K	KIVAEAMR	N			2	1553: Scan 3888 (rt=17.3733) [E:\Data\EOT16-3302_Kumar_r_45918_2.raw]	14431041	1789	1		0	-1.3	-1.3	K.KIVAEAMR.N	NP_970856.1	glycine reductase complex protein GrdC [Treponema denticola ATCC 35405]	K.KIVAEAMR.N	17.3733	1
310128893	1	1	649.4283	648.421	1	648.421	0	459	463	0	29.84	0	13	0.001	R	IIYLK	S			3	6644: Scan 10450 (rt=42.1481) [E:\Data\EOT16-3302_Kumar_r_45918_2.raw]	14431110	238	1		0	0	0	R.IIYLK.S	NP_970859.1	ABC transporter ATP-binding protein [Treponema denticola ATCC 35405]	R.IIYLK.S	42.1481	1
310128892	3	0	603.3469	602.3397	1	602.3388	0.0009	281	285	0	12.27	0	15	0.11	K	DISIR	A			3	1123: Scan 3330 (rt=15.3851) [E:\Data\EOT16-3302_Kumar_r_45918_2.raw]	14431110	13	1		0	1.5	1.5	K.DISIR.A	NP_970859.1	ABC transporter ATP-binding protein [Treponema denticola ATCC 35405]	K.DISIR.A	15.3851	1
310128894	2	0	675.3673	674.36	1	674.3599	0.0001	121	126	0	7.86	0	15	0.28	R	VDNSLK	L			2	7397: Scan 11520 (rt=46.2976) [E:\Data\EOT16-3302_Kumar_r_45918_2.raw]	14431110	382	1		0	0.1	0.1	R.VDNSLK.L	NP_970859.1	ABC transporter ATP-binding protein [Treponema denticola ATCC 35405]	R.VDNSLK.L	46.2976	1
310128896	2	0	670.3297	1338.6447	2	1338.6424	0.0024	398	409	0	7.72	0	13	0.17	R	LTIAAAFCNNCK	I	Propionamide (C)	0.000000000020.0	5	3341: Scan 6162 (rt=25.6606) [E:\Data\EOT16-3302_Kumar_r_45918_2.raw]	14431110	3841	1		0	1.8	1.8	R.LTIAAAFCNNCK.I + Propionamide (C)	NP_970859.1	ABC transporter ATP-binding protein [Treponema denticola ATCC 35405]	R.LTIAAAFCNNCK.I + Propionamide (C)	25.6606	1
310128895	7	0	960.5352	959.5279	1	959.5287	-0.0008	273	280	1	0.1	0	16	2.1	K	QEKTDVLK	D			2	3807: Scan 6740 (rt=27.8292) [E:\Data\EOT16-3302_Kumar_r_45918_2.raw]	14431110	2050	1		0	-0.8	-0.8	K.QEKTDVLK.D	NP_970859.1	ABC transporter ATP-binding protein [Treponema denticola ATCC 35405]	K.QEKTDVLK.D	27.8292	1
310127906	1	1	1072.4832	2142.9518	2	2142.9627	-0.0108	41	60	0	119.8	0	13	1.00E-12	R	GEDVYIDLLTDSGTNAMSDK	Q			14	5101: Scan 8372 (rt=34.0767) [E:\Data\EOT16-3302_Kumar_r_45918_2.raw]	14430991	6331	1		0	-5	-5	R.GEDVYIDLLTDSGTNAMSDK.Q	NP_970866.1	tryptophanase [Treponema denticola ATCC 35405]	R.GEDVYIDLLTDSGTNAMSDK.Q	34.0767	1
310127904	1	1	903.4547	1804.8948	2	1804.8897	0.0052	87	101	0	111.5	0	13	7.80E-12	K	DIFGYEFIQPVHQGR	A			21	4891: Scan 8107 (rt=33.0554) [E:\Data\EOT16-3302_Kumar_r_45918_2.raw]	14430991	5378	1		0	2.9	2.9	K.DIFGYEFIQPVHQGR.A	NP_970866.1	tryptophanase [Treponema denticola ATCC 35405]	K.DIFGYEFIQPVHQGR.A	33.0554	1
310127900	1	1	801.881	1601.7474	2	1601.7508	-0.0034	115	128	0	109.43	0	13	1.30E-11	K	GQVAISNMFFDTTR	A	Oxidation (M)	0.00000001000000.0	11	3812: Scan 6747 (rt=27.8575) [E:\Data\EOT16-3302_Kumar_r_45918_2.raw]	14430991	4980	1		0	-2.1	-2.1	K.GQVAISNMFFDTTR.A + Oxidation (M)	NP_970866.1	tryptophanase [Treponema denticola ATCC 35405]	K.GQVAISNMFFDTTR.A + Oxidation (M)	27.8575	1
310127899	1	1	793.8854	1585.7563	2	1585.7559	0.0004	115	128	0	105.59	0	13	2.80E-11	K	GQVAISNMFFDTTR	A			18	4955: Scan 8190 (rt=33.3716) [E:\Data\EOT16-3302_Kumar_r_45918_2.raw]	14430991	4921	1		0	0.3	0.3	K.GQVAISNMFFDTTR.A	NP_970866.1	tryptophanase [Treponema denticola ATCC 35405]	K.GQVAISNMFFDTTR.A	33.3716	1
310127907	1	1	718.6997	2153.0774	3	2153.0779	-0.0005	300	318	0	94.54	0	13	4.40E-10	R	DLEALAIGLYEGIDEEYLK	Y			19	7675: Scan 11886 (rt=47.7167) [E:\Data\EOT16-3302_Kumar_r_45918_2.raw]	14430991	6343	1		0	-0.2	-0.2	R.DLEALAIGLYEGIDEEYLK.Y	NP_970866.1	tryptophanase [Treponema denticola ATCC 35405]	R.DLEALAIGLYEGIDEEYLK.Y	47.7167	1
310127902	1	1	820.8696	1639.7246	2	1639.7301	-0.0054	61	76	0	92.07	0	13	6.20E-10	K	QWGGVMVGDEAYAGGK	S	Oxidation (M)	0.0000010000000000.0	12	2727: Scan 5384 (rt=22.8218) [E:\Data\EOT16-3302_Kumar_r_45918_2.raw]	14430991	5085	1		0	-3.3	-3.3	K.QWGGVMVGDEAYAGGK.S + Oxidation (M)	NP_970866.1	tryptophanase [Treponema denticola ATCC 35405]	K.QWGGVMVGDEAYAGGK.S + Oxidation (M)	22.8218	1
310127908	1	1	1080.4858	2158.957	2	2158.9576	-0.0006	41	60	0	80.01	0	13	1.00E-08	R	GEDVYIDLLTDSGTNAMSDK	Q	Oxidation (M)	0.00000000000000001000.0	11	4696: Scan 7839 (rt=32.0209) [E:\Data\EOT16-3302_Kumar_r_45918_2.raw]	14430991	6351	1		0	-0.3	-0.3	R.GEDVYIDLLTDSGTNAMSDK.Q + Oxidation (M)	NP_970866.1	tryptophanase [Treponema denticola ATCC 35405]	R.GEDVYIDLLTDSGTNAMSDK.Q + Oxidation (M)	32.0209	1
310127898	1	1	658.8667	1315.7188	2	1315.717	0.0018	259	271	0	77.93	0	13	1.90E-08	K	DAIVNMGGLIGIK	N	Oxidation (M)	0.0000010000000.0	10	3715: Scan 6626 (rt=27.4016) [E:\Data\EOT16-3302_Kumar_r_45918_2.raw]	14430991	3723	1		0	1.4	1.4	K.DAIVNMGGLIGIK.N + Oxidation (M)	NP_970866.1	tryptophanase [Treponema denticola ATCC 35405]	K.DAIVNMGGLIGIK.N + Oxidation (M)	27.4016	1
310127901	1	1	812.8744	1623.7342	2	1623.7352	-0.0009	61	76	0	76.8	0	13	2.10E-08	K	QWGGVMVGDEAYAGGK	S			11	3356: Scan 6181 (rt=25.7308) [E:\Data\EOT16-3302_Kumar_r_45918_2.raw]	14430991	5034	1		0	-0.6	-0.6	K.QWGGVMVGDEAYAGGK.S	NP_970866.1	tryptophanase [Treponema denticola ATCC 35405]	K.QWGGVMVGDEAYAGGK.S	25.7308	1
310127896	1	1	626.8364	1251.6582	2	1251.6611	-0.003	208	218	0	73.4	0	15	7.30E-08	K	YGILFNIDAAR	F			17	5092: Scan 8363 (rt=34.0429) [E:\Data\EOT16-3302_Kumar_r_45918_2.raw]	14430991	3493	1		0	-2.4	-2.4	K.YGILFNIDAAR.F	NP_970866.1	tryptophanase [Treponema denticola ATCC 35405]	K.YGILFNIDAAR.F	34.0429	1
310127897	1	1	648.8179	1295.6213	2	1295.618	0.0034	272	281	0	69.56	0	13	1.10E-07	K	NNQEIYQMIK	G	Oxidation (M)	0.0000000100.0	14	1564: Sum of 2 scans in range 3901 (rt=17.4207) to 3983 (rt=17.7173) [E:\Data\EOT16-3302_Kumar_r_45918_2.raw]	14430991	3648	1		0	2.6	2.6	K.NNQEIYQMIK.G + Oxidation (M)	NP_970866.1	tryptophanase [Treponema denticola ATCC 35405]	K.NNQEIYQMIK.G + Oxidation (M)	17.569	1
310127890	1	1	544.7738	1087.5331	2	1087.5338	-0.0007	219	227	0	63.8	0	13	4.20E-07	R	FAENAYFVK	Q			6	2762: Scan 5427 (rt=22.9743) [E:\Data\EOT16-3302_Kumar_r_45918_2.raw]	14430991	2813	1		0	-0.6	-0.6	R.FAENAYFVK.Q	NP_970866.1	tryptophanase [Treponema denticola ATCC 35405]	R.FAENAYFVK.Q	22.9743	1
310127892	1	1	590.8193	1179.624	2	1179.6248	-0.0007	164	173	0	61.61	0	15	0.0000013	K	LEQLINEHGK	E			8	992: Scan 3165 (rt=14.7956) [E:\Data\EOT16-3302_Kumar_r_45918_2.raw]	14430991	3235	1		0	-0.6	-0.6	K.LEQLINEHGK.E	NP_970866.1	tryptophanase [Treponema denticola ATCC 35405]	K.LEQLINEHGK.E	14.7956	1
310127889	1	1	533.7822	1065.5498	2	1065.5495	0.0003	148	156	1	55.2	0	13	0.0000032	K	KPSEYAPFK	G			7	1142: Scan 3356 (rt=15.4773) [E:\Data\EOT16-3302_Kumar_r_45918_2.raw]	14430991	2700	1		0	0.3	0.3	K.KPSEYAPFK.G	NP_970866.1	tryptophanase [Treponema denticola ATCC 35405]	K.KPSEYAPFK.G	15.4773	1
310127903	1	1	602.6367	1804.8883	3	1804.8897	-0.0013	87	101	0	52.48	0	13	0.0000056	K	DIFGYEFIQPVHQGR	A			9	4881: Scan 8094 (rt=33.0048) [E:\Data\EOT16-3302_Kumar_r_45918_2.raw]	14430991	5377	1		0	-0.7	-0.7	K.DIFGYEFIQPVHQGR.A	NP_970866.1	tryptophanase [Treponema denticola ATCC 35405]	K.DIFGYEFIQPVHQGR.A	33.0048	1
310127895	1	1	610.3329	1218.6513	2	1218.6509	0.0004	450	459	0	52.09	0	14	0.000008	R	HFQAHLEPIK	-			7	1455: Scan 3770 (rt=16.9514) [E:\Data\EOT16-3302_Kumar_r_45918_2.raw]	14430991	3355	1		0	0.3	0.3	R.HFQAHLEPIK.-	NP_970866.1	tryptophanase [Treponema denticola ATCC 35405]	R.HFQAHLEPIK.-	16.9514	1
310127888	1	1	479.2342	956.4539	2	956.4538	0.0002	34	40	0	46.41	0	13	0.000023	K	YNMFNLR	G			6	3738: Scan 6654 (rt=27.5092) [E:\Data\EOT16-3302_Kumar_r_45918_2.raw]	14430991	2029	1		0	0.2	0.2	K.YNMFNLR.G	NP_970866.1	tryptophanase [Treponema denticola ATCC 35405]	K.YNMFNLR.G	27.5092	1
310127893	1	1	394.2158	1179.6255	3	1179.6248	0.0008	164	173	0	43.81	0	15	0.000067	K	LEQLINEHGK	E			7	999: Scan 3175 (rt=14.8284) [E:\Data\EOT16-3302_Kumar_r_45918_2.raw]	14430991	3236	1		0	0.7	0.7	K.LEQLINEHGK.E	NP_970866.1	tryptophanase [Treponema denticola ATCC 35405]	K.LEQLINEHGK.E	14.8284	1
310127894	1	1	407.2241	1218.6506	3	1218.6509	-0.0003	450	459	0	42.43	0	14	0.000083	R	HFQAHLEPIK	-			13	1449: Scan 3762 (rt=16.9207) [E:\Data\EOT16-3302_Kumar_r_45918_2.raw]	14430991	3354	1		0	-0.2	-0.2	R.HFQAHLEPIK.-	NP_970866.1	tryptophanase [Treponema denticola ATCC 35405]	R.HFQAHLEPIK.-	16.9207	1
310127905	1	1	651.9963	1952.967	3	1952.9625	0.0044	157	173	1	40.03	0	15	0.00016	K	GNMDVEKLEQLINEHGK	E			12	4274: Scan 7296 (rt=29.9264) [E:\Data\EOT16-3302_Kumar_r_45918_2.raw]	14430991	5792	1		0	2.3	2.3	K.GNMDVEKLEQLINEHGK.E	NP_970866.1	tryptophanase [Treponema denticola ATCC 35405]	K.GNMDVEKLEQLINEHGK.E	29.9264	1
310127891	1	1	568.8445	1135.6744	2	1135.6753	-0.001	441	449	0	32.9	0	13	0.00051	K	IIWEPPILR	H			5	5435: Scan 8781 (rt=35.6606) [E:\Data\EOT16-3302_Kumar_r_45918_2.raw]	14430991	3066	1		0	-0.9	-0.9	K.IIWEPPILR.H	NP_970866.1	tryptophanase [Treponema denticola ATCC 35405]	K.IIWEPPILR.H	35.6606	1
310127884	1	1	443.2087	884.4028	2	884.4028	0	400	406	0	32.61	0	13	0.00055	K	SEFEFAR	L			5	2363: Scan 4932 (rt=21.1686) [E:\Data\EOT16-3302_Kumar_r_45918_2.raw]	14430991	1551	1		0	0	0	K.SEFEFAR.L	NP_970866.1	tryptophanase [Treponema denticola ATCC 35405]	K.SEFEFAR.L	21.1686	1
310127882	1	1	441.2518	880.4891	2	880.4879	0.0012	129	137	0	31.72	0	13	0.00067	R	AHVTLAGGR	P			5	235: Scan 1914 (rt=9.49836) [E:\Data\EOT16-3302_Kumar_r_45918_2.raw]	14430991	1516	1		0	1.4	1.4	R.AHVTLAGGR.P	NP_970866.1	tryptophanase [Treponema denticola ATCC 35405]	R.AHVTLAGGR.P	9.49836	1
310127887	1	1	471.8221	941.6297	2	941.6314	-0.0016	106	113	0	31.49	0	13	0.00071	K	VLFPLLLK	K			9	6198: Scan 9802 (rt=39.6215) [E:\Data\EOT16-3302_Kumar_r_45918_2.raw]	14430991	1957	1		0	-1.7	-1.7	K.VLFPLLLK.K	NP_970866.1	tryptophanase [Treponema denticola ATCC 35405]	K.VLFPLLLK.K	39.6215	1
310127883	1	1	885.4087	884.4014	1	884.4028	-0.0014	400	406	0	17.42	0	13	0.018	K	SEFEFAR	L			7	2366: Scan 4935 (rt=21.1787) [E:\Data\EOT16-3302_Kumar_r_45918_2.raw]	14430991	1550	1		0	-1.6	-1.6	K.SEFEFAR.L	NP_970866.1	tryptophanase [Treponema denticola ATCC 35405]	K.SEFEFAR.L	21.1787	1
310127886	1	1	454.2375	906.4605	2	906.4599	0.0006	4	10	0	11.39	0	13	0.073	K	YVPEPFR	I			3	2456: Scan 5050 (rt=21.6026) [E:\Data\EOT16-3302_Kumar_r_45918_2.raw]	14430991	1717	1		0	0.7	0.7	K.YVPEPFR.I	NP_970866.1	tryptophanase [Treponema denticola ATCC 35405]	K.YVPEPFR.I	21.6026	1
310127885	1	1	907.4648	906.4576	1	906.4599	-0.0024	4	10	0	6.95	0	13	0.2	K	YVPEPFR	I			2	2474: Scan 5071 (rt=21.6792) [E:\Data\EOT16-3302_Kumar_r_45918_2.raw]	14430991	1715	1		0	-2.6	-2.6	K.YVPEPFR.I	NP_970866.1	tryptophanase [Treponema denticola ATCC 35405]	K.YVPEPFR.I	21.6792	1
310128040	1	1	820.9833	1639.952	2	1639.9509	0.0012	62	77	0	122.07	0	13	6.20E-13	K	TVVEAIGIAASLIDLR	K			23	7408: Scan 11534 (rt=46.352) [E:\Data\EOT16-3302_Kumar_r_45918_2.raw]	14430996	5089	1		0	0.7	0.7	K.TVVEAIGIAASLIDLR.K	NP_970910.1	formiminotransferase [Treponema denticola ATCC 35405]	K.TVVEAIGIAASLIDLR.K	46.352	1
310128032	1	1	694.3868	1386.759	2	1386.7581	0.0009	86	98	0	96.68	0	14	3.00E-10	R	MGATDVVPFIPIK	N			17	5384: Scan 8714 (rt=35.4022) [E:\Data\EOT16-3302_Kumar_r_45918_2.raw]	14430996	4124	1		0	0.6	0.6	R.MGATDVVPFIPIK.N	NP_970910.1	formiminotransferase [Treponema denticola ATCC 35405]	R.MGATDVVPFIPIK.N	35.4022	1
310128041	1	1	547.6582	1639.9527	3	1639.9509	0.0018	62	77	0	83.21	0	13	4.80E-09	K	TVVEAIGIAASLIDLR	K			19	7409: Scan 11535 (rt=46.3557) [E:\Data\EOT16-3302_Kumar_r_45918_2.raw]	14430996	5090	1		0	1.1	1.1	K.TVVEAIGIAASLIDLR.K	NP_970910.1	formiminotransferase [Treponema denticola ATCC 35405]	K.TVVEAIGIAASLIDLR.K	46.3557	1
310128038	1	1	764.4353	1526.856	2	1526.8556	0.0004	48	61	1	82.75	0	13	5.30E-09	R	SVVTVIGEPEELKK	T			10	2717: Scan 5373 (rt=22.782) [E:\Data\EOT16-3302_Kumar_r_45918_2.raw]	14430996	4757	1		0	0.3	0.3	R.SVVTVIGEPEELKK.T	NP_970910.1	formiminotransferase [Treponema denticola ATCC 35405]	R.SVVTVIGEPEELKK.T	22.782	1
310128039	1	1	793.8792	1585.7438	2	1585.748	-0.0042	226	239	0	80.98	0	13	8.00E-09	R	GIVQVSMNMTDYTK	T			8	3917: Scan 6868 (rt=28.3159) [E:\Data\EOT16-3302_Kumar_r_45918_2.raw]	14430996	4920	1		0	-2.6	-2.6	R.GIVQVSMNMTDYTK.T	NP_970910.1	formiminotransferase [Treponema denticola ATCC 35405]	R.GIVQVSMNMTDYTK.T	28.3159	1
310128033	1	1	702.383	1402.7514	2	1402.753	-0.0016	86	98	0	79.29	0	13	1.30E-08	R	MGATDVVPFIPIK	N	Oxidation (M)	0.1000000000000.0	9	4993: Scan 8241 (rt=33.5665) [E:\Data\EOT16-3302_Kumar_r_45918_2.raw]	14430996	4205	1		0	-1.1	-1.1	R.MGATDVVPFIPIK.N + Oxidation (M)	NP_970910.1	formiminotransferase [Treponema denticola ATCC 35405]	R.MGATDVVPFIPIK.N + Oxidation (M)	33.5665	1
310128031	1	1	674.8247	1347.6349	2	1347.638	-0.0031	240	250	0	65.67	0	13	2.70E-07	K	TSLYQSYEMVK	M			12	3022: Scan 5757 (rt=24.1617) [E:\Data\EOT16-3302_Kumar_r_45918_2.raw]	14430996	3902	1		0	-2.3	-2.3	K.TSLYQSYEMVK.M	NP_970910.1	formiminotransferase [Treponema denticola ATCC 35405]	K.TSLYQSYEMVK.M	24.1617	1
310128029	1	1	562.7713	1123.5281	2	1123.5332	-0.005	144	153	1	62.2	0	13	6.00E-07	R	KGQFEGMAEK	V			13	488: Scan 2525 (rt=12.5001) [E:\Data\EOT16-3302_Kumar_r_45918_2.raw]	14430996	2999	1		0	-4.5	-4.5	R.KGQFEGMAEK.V	NP_970910.1	formiminotransferase [Treponema denticola ATCC 35405]	R.KGQFEGMAEK.V	12.5001	1
310128036	1	1	752.8545	1503.6945	2	1503.6954	-0.0008	36	47	1	48.38	0	13	0.000015	K	LLDYESDKDHNR	S			7	545: Scan 2604 (rt=12.7926) [E:\Data\EOT16-3302_Kumar_r_45918_2.raw]	14430996	4678	1		0	-0.5	-0.5	K.LLDYESDKDHNR.S	NP_970910.1	formiminotransferase [Treponema denticola ATCC 35405]	K.LLDYESDKDHNR.S	12.7926	1
310128028	1	1	504.7919	1007.5692	2	1007.5692	0.0001	122	129	0	47.15	0	13	0.000019	K	IPVFLYEK	S			5	4032: Scan 7009 (rt=28.8468) [E:\Data\EOT16-3302_Kumar_r_45918_2.raw]	14430996	2394	1		0	0.1	0.1	K.IPVFLYEK.S	NP_970910.1	formiminotransferase [Treponema denticola ATCC 35405]	K.IPVFLYEK.S	28.8468	1
310128022	1	1	360.2134	718.4122	2	718.4126	-0.0004	207	213	0	40.63	0	13	0.000086	R	FIGGGLR	F			5	1716: Scan 4091 (rt=18.1078) [E:\Data\EOT16-3302_Kumar_r_45918_2.raw]	14430996	589	1		0	-0.6	-0.6	R.FIGGGLR.F	NP_970910.1	formiminotransferase [Treponema denticola ATCC 35405]	R.FIGGGLR.F	18.1078	1
310128023	1	1	423.2277	844.4409	2	844.4402	0.0006	137	143	0	34.54	0	13	0.00037	R	ENLSNIR	K			4	718: Scan 2824 (rt=13.5837) [E:\Data\EOT16-3302_Kumar_r_45918_2.raw]	14430996	1262	1		0	0.7	0.7	R.ENLSNIR.K	NP_970910.1	formiminotransferase [Treponema denticola ATCC 35405]	R.ENLSNIR.K	13.5837	1
310128027	1	1	1007.4842	1006.4769	1	1006.4753	0.0016	217	225	0	31.61	0	13	0.00069	K	AMGVDLTER	G	Oxidation (M)	0.010000000.0	4	945: Scan 3106 (rt=14.593) [E:\Data\EOT16-3302_Kumar_r_45918_2.raw]	14430996	2386	1		0	1.6	1.6	K.AMGVDLTER.G + Oxidation (M)	NP_970910.1	formiminotransferase [Treponema denticola ATCC 35405]	K.AMGVDLTER.G + Oxidation (M)	14.593	1
310128025	1	1	477.2637	952.5129	2	952.513	-0.0001	115	121	0	30.95	0	13	0.0008	K	LIWEQHK	I			6	1524: Scan 3853 (rt=17.2466) [E:\Data\EOT16-3302_Kumar_r_45918_2.raw]	14430996	2010	1		0	-0.1	-0.1	K.LIWEQHK.I	NP_970910.1	formiminotransferase [Treponema denticola ATCC 35405]	K.LIWEQHK.I	17.2466	1
310128034	1	1	502.2379	1503.6919	3	1503.6954	-0.0035	36	47	1	30.75	0	13	0.00084	K	LLDYESDKDHNR	S			13	563: Scan 2626 (rt=12.8744) [E:\Data\EOT16-3302_Kumar_r_45918_2.raw]	14430996	4676	1		0	-2.3	-2.3	K.LLDYESDKDHNR.S	NP_970910.1	formiminotransferase [Treponema denticola ATCC 35405]	K.LLDYESDKDHNR.S	12.8744	1
310128030	1	1	570.7684	1139.5222	2	1139.5281	-0.0058	144	153	1	28.15	0	13	0.0015	R	KGQFEGMAEK	V	Oxidation (M)	0.0000001000.0	10	499: Scan 2540 (rt=12.5544) [E:\Data\EOT16-3302_Kumar_r_45918_2.raw]	14430996	3087	1		0	-5.1	-5.1	R.KGQFEGMAEK.V + Oxidation (M)	NP_970910.1	formiminotransferase [Treponema denticola ATCC 35405]	R.KGQFEGMAEK.V + Oxidation (M)	12.5544	1
310128037	1	1	509.9591	1526.8554	3	1526.8556	-0.0002	48	61	1	26.73	0	13	0.0021	R	SVVTVIGEPEELKK	T			11	2718: Scan 5374 (rt=22.7856) [E:\Data\EOT16-3302_Kumar_r_45918_2.raw]	14430996	4756	1		0	-0.1	-0.1	R.SVVTVIGEPEELKK.T	NP_970910.1	formiminotransferase [Treponema denticola ATCC 35405]	R.SVVTVIGEPEELKK.T	22.7856	1
310128035	1	1	376.9303	1503.692	4	1503.6954	-0.0034	36	47	1	24.93	0	13	0.0032	K	LLDYESDKDHNR	S			6	566: Scan 2632 (rt=12.8945) [E:\Data\EOT16-3302_Kumar_r_45918_2.raw]	14430996	4677	1		0	-2.3	-2.3	K.LLDYESDKDHNR.S	NP_970910.1	formiminotransferase [Treponema denticola ATCC 35405]	K.LLDYESDKDHNR.S	12.8945	1
310128026	1	1	318.5116	952.513	3	952.513	-0.0001	115	121	0	14.28	0	13	0.037	K	LIWEQHK	I			6	1539: Scan 3869 (rt=17.3046) [E:\Data\EOT16-3302_Kumar_r_45918_2.raw]	14430996	2011	1		0	-0.1	-0.1	K.LIWEQHK.I	NP_970910.1	formiminotransferase [Treponema denticola ATCC 35405]	K.LIWEQHK.I	17.3046	1
310128021	1	1	719.4194	718.4121	1	718.4126	-0.0005	207	213	0	13.05	0	13	0.05	R	FIGGGLR	F			4	1708: Scan 4082 (rt=18.0735) [E:\Data\EOT16-3302_Kumar_r_45918_2.raw]	14430996	588	1		0	-0.7	-0.7	R.FIGGGLR.F	NP_970910.1	formiminotransferase [Treponema denticola ATCC 35405]	R.FIGGGLR.F	18.0735	1
310128020	1	1	716.4447	715.4374	1	715.4381	-0.0006	24	29	0	12.43	0	13	0.057	K	IIAPFR	G			3	2619: Scan 5249 (rt=22.3187) [E:\Data\EOT16-3302_Kumar_r_45918_2.raw]	14430996	569	1		0	-0.8	-0.8	K.IIAPFR.G	NP_970910.1	formiminotransferase [Treponema denticola ATCC 35405]	K.IIAPFR.G	22.3187	1
310128024	1	1	845.4499	844.4426	1	844.4402	0.0023	137	143	0	6.98	0	13	0.21	R	ENLSNIR	K			4	721: Scan 2827 (rt=13.5939) [E:\Data\EOT16-3302_Kumar_r_45918_2.raw]	14430996	1263	1		0	2.7	2.7	R.ENLSNIR.K	NP_970910.1	formiminotransferase [Treponema denticola ATCC 35405]	R.ENLSNIR.K	13.5939	1
310128838	2	0	622.3482	1242.6819	2	1242.6819	0	61	70	1	40.31	0	13	0.00011	K	EEKIDLEVLR	K			6	6650: Scan 10458 (rt=42.1804) [E:\Data\EOT16-3302_Kumar_r_45918_2.raw]	14431090	3459	1		0	0	0	K.EEKIDLEVLR.K	NP_970914.1	leucyl aminopeptidase [Treponema denticola ATCC 35405]	K.EEKIDLEVLR.K	42.1804	1
310128837	6	0	415.7528	829.4911	2	829.4909	0.0002	199	205	1	4.17	0	13	0.48	K	KEIEALK	M			3	286: Scan 1973 (rt=9.71661) [E:\Data\EOT16-3302_Kumar_r_45918_2.raw]	14431090	1145	1		0	0.2	0.2	K.KEIEALK.M	NP_970914.1	leucyl aminopeptidase [Treponema denticola ATCC 35405]	K.KEIEALK.M	9.71661	1
310128804	1	0	416.246	830.4774	2	830.4749	0.0025	368	374	0	39.35	0	13	0.00014	K	IIEELSK	D			9	1458: Scan 3773 (rt=16.9615) [E:\Data\EOT16-3302_Kumar_r_45918_2.raw]	14431079	1160	1		0	3	3	K.IIEELSK.D	NP_970918.1	hypothetical protein TDE0304 [Treponema denticola ATCC 35405]	K.IIEELSK.D	16.9615	1
310128805	1	0	831.4887	830.4815	1	830.4749	0.0066	368	374	0	25.01	0	16	0.0071	K	IIEELSK	D			7	1451: Scan 3764 (rt=16.9275) [E:\Data\EOT16-3302_Kumar_r_45918_2.raw]	14431079	1161	1		0	7.9	7.9	K.IIEELSK.D	NP_970918.1	hypothetical protein TDE0304 [Treponema denticola ATCC 35405]	K.IIEELSK.D	16.9275	1
310128802	1	1	693.395	692.3877	1	692.3857	0.002	23	28	0	9.99	0	13	0.13	K	VNGLYK	P			3	693: Scan 2791 (rt=13.4665) [E:\Data\EOT16-3302_Kumar_r_45918_2.raw]	14431079	463	1		0	2.9	2.9	K.VNGLYK.P	NP_970918.1	hypothetical protein TDE0304 [Treponema denticola ATCC 35405]	K.VNGLYK.P	13.4665	1
310128803	4	1	731.4066	730.3993	1	730.3974	0.002	202	208	0	1.74	0	15	1.2	K	TSPATVR	G			2	1527: Scan 3856 (rt=17.2562) [E:\Data\EOT16-3302_Kumar_r_45918_2.raw]	14431079	641	1		0	2.7	2.7	K.TSPATVR.G	NP_970918.1	hypothetical protein TDE0304 [Treponema denticola ATCC 35405]	K.TSPATVR.G	17.2562	1
310129293	2	0	642.88	1283.7453	2	1283.7449	0.0005	25	35	1	13.81	0	13	0.042	K	LLEAIQKENVK	F			4	5134: Scan 8412 (rt=34.2321) [E:\Data\EOT16-3302_Kumar_r_45918_2.raw]	14431252	3611	1		0	0.4	0.4	K.LLEAIQKENVK.F	NP_970932.1	hypothetical protein TDE0318 [Treponema denticola ATCC 35405]	K.LLEAIQKENVK.F	34.2321	1
310129291	5	0	407.7559	813.4972	2	813.496	0.0013	25	31	0	6.05	0	13	0.29	K	LLEAIQK	E			2	1390: Scan 3686 (rt=16.6468) [E:\Data\EOT16-3302_Kumar_r_45918_2.raw]	14431252	1073	1		0	1.6	1.6	K.LLEAIQK.E	NP_970932.1	hypothetical protein TDE0318 [Treponema denticola ATCC 35405]	K.LLEAIQK.E	16.6468	1
310129292	2	1	630.8553	1259.6961	2	1259.6907	0.0054	6	15	1	1.46	0	13	0.82	K	LEILNMIRDK	A	Oxidation (M)	0.0000010000.0	2	2843: Scan 5531 (rt=23.3471) [E:\Data\EOT16-3302_Kumar_r_45918_2.raw]	14431252	3538	1		0	4.3	4.3	K.LEILNMIRDK.A + Oxidation (M)	NP_970932.1	hypothetical protein TDE0318 [Treponema denticola ATCC 35405]	K.LEILNMIRDK.A + Oxidation (M)	23.3471	1
310128832	1	1	960.0009	1917.9873	2	1917.9935	-0.0062	395	411	0	27.83	0	15	0.0027	K	EVNDILTEIETGTFLPK	Q			9	7012: Scan 10962 (rt=44.1313) [E:\Data\EOT16-3302_Kumar_r_45918_2.raw]	14431088	5701	1		0	-3.2	-3.2	K.EVNDILTEIETGTFLPK.Q	NP_970941.1	CRISPR-associated Cas5e [Treponema denticola ATCC 35405]	K.EVNDILTEIETGTFLPK.Q	44.1313	1
310128830	1	1	601.3913	600.3841	1	600.3846	-0.0006	1390	1394	0	27.74	0	14	0.0023	R	IDLLK	V			6	3103: Scan 5852 (rt=24.5143) [E:\Data\EOT16-3302_Kumar_r_45918_2.raw]	14431088	4	0		0	-1	-1	R.IDLLK.V	NP_970941.1	CRISPR-associated Cas5e [Treponema denticola ATCC 35405]	R.IDLLK.V	24.5143	1
310128831	8	0	446.7465	891.4784	2	891.4702	0.0083	906	912	1	3.57	0	14	0.66	K	EDKYPLK	S			4	735: Scan 2843 (rt=13.6508) [E:\Data\EOT16-3302_Kumar_r_45918_2.raw]	14431088	1608	1		0	9.3	9.3	K.EDKYPLK.S	NP_970941.1	CRISPR-associated Cas5e [Treponema denticola ATCC 35405]	K.EDKYPLK.S	13.6508	1
310128593	1	1	647.8201	1293.6257	2	1293.6241	0.0016	173	183	0	80.46	0	13	9.40E-09	R	FFEGNEDLVPK	T			9	3269: Scan 6065 (rt=25.2959) [E:\Data\EOT16-3302_Kumar_r_45918_2.raw]	14431032	3644	1		0	1.2	1.2	R.FFEGNEDLVPK.T	NP_970951.1	glucosamine-6-phosphate deaminase [Treponema denticola ATCC 35405]	R.FFEGNEDLVPK.T	25.2959	1
310128595	1	1	688.3671	2749.4394	4	2749.43	0.0094	209	234	0	63.26	0	13	5.40E-07	K	AEAVHQAVEGGVSHVWTVSALQLHPK	S			22	3754: Scan 6673 (rt=27.577) [E:\Data\EOT16-3302_Kumar_r_45918_2.raw]	14431032	7835	1		0	3.4	3.4	K.AEAVHQAVEGGVSHVWTVSALQLHPK.S	NP_970951.1	glucosamine-6-phosphate deaminase [Treponema denticola ATCC 35405]	K.AEAVHQAVEGGVSHVWTVSALQLHPK.S	27.577	1
310128590	1	1	464.2435	926.4724	2	926.4749	-0.0025	254	260	0	44.81	0	13	0.000033	K	YFLDIEK	G			6	3652: Scan 6550 (rt=27.1213) [E:\Data\EOT16-3302_Kumar_r_45918_2.raw]	14431032	1860	1		0	-2.7	-2.7	K.YFLDIEK.G	NP_970951.1	glucosamine-6-phosphate deaminase [Treponema denticola ATCC 35405]	K.YFLDIEK.G	27.1213	1
310128594	1	1	668.3787	2002.1143	3	2002.1139	0.0003	32	50	1	41.11	0	13	0.000077	K	EKPFVLGLPTGSTPLGVYK	E			17	5013: Scan 8270 (rt=33.6783) [E:\Data\EOT16-3302_Kumar_r_45918_2.raw]	14431032	5912	1		0	0.1	0.1	K.EKPFVLGLPTGSTPLGVYK.E	NP_970951.1	glucosamine-6-phosphate deaminase [Treponema denticola ATCC 35405]	K.EKPFVLGLPTGSTPLGVYK.E	33.6783	1
310128591	1	1	488.2971	974.5796	2	974.58	-0.0004	24	31	1	28.49	0	13	0.0014	K	IIEFKPTK	E			4	1462: Scan 3777 (rt=16.9748) [E:\Data\EOT16-3302_Kumar_r_45918_2.raw]	14431032	2175	1		0	-0.4	-0.4	K.IIEFKPTK.E	NP_970951.1	glucosamine-6-phosphate deaminase [Treponema denticola ATCC 35405]	K.IIEFKPTK.E	16.9748	1
310128592	1	1	325.8675	974.5808	3	974.58	0.0007	24	31	1	18.44	0	13	0.014	K	IIEFKPTK	E			10	1476: Scan 3792 (rt=17.0288) [E:\Data\EOT16-3302_Kumar_r_45918_2.raw]	14431032	2176	1		0	0.7	0.7	K.IIEFKPTK.E	NP_970951.1	glucosamine-6-phosphate deaminase [Treponema denticola ATCC 35405]	K.IIEFKPTK.E	17.0288	1
310128588	6	1	649.3911	648.3838	1	648.3846	-0.0008	24	28	0	7.23	0	13	0.19	K	IIEFK	P			4	2648: Scan 5285 (rt=22.4526) [E:\Data\EOT16-3302_Kumar_r_45918_2.raw]	14431032	235	1		0	-1.2	-1.2	K.IIEFK.P	NP_970951.1	glucosamine-6-phosphate deaminase [Treponema denticola ATCC 35405]	K.IIEFK.P	22.4526	1
310128589	5	0	397.226	792.4374	2	792.4381	-0.0007	58	64	0	6.47	0	15	0.36	K	EGILSFK	H			3	3605: Scan 6492 (rt=26.9067) [E:\Data\EOT16-3302_Kumar_r_45918_2.raw]	14431032	966	1		0	-0.9	-0.9	K.EGILSFK.H	NP_970951.1	glucosamine-6-phosphate deaminase [Treponema denticola ATCC 35405]	K.EGILSFK.H	26.9067	1
310128930	1	0	665.3509	664.3436	1	664.3432	0.0004	18	22	0	26.65	0	13	0.0022	R	EFLEK	G			6	1898: Scan 4318 (rt=18.9258) [E:\Data\EOT16-3302_Kumar_r_45918_2.raw]	14431123	328	1		0	0.6	0.6	R.EFLEK.G	NP_970953.1	TetR family transcriptional regulator [Treponema denticola ATCC 35405]	R.EFLEK.G	18.9258	1
310128931	2	0	495.7659	989.5171	2	989.5216	-0.0044	112	121	0	5.27	0	14	0.45	K	LVLCGAEGTK	Y			6	840: Scan 2974 (rt=14.1257) [E:\Data\EOT16-3302_Kumar_r_45918_2.raw]	14431123	2264	1		0	-4.4	-4.4	K.LVLCGAEGTK.Y	NP_970953.1	TetR family transcriptional regulator [Treponema denticola ATCC 35405]	K.LVLCGAEGTK.Y	14.1257	1
310128794	1	1	746.9336	1491.8527	2	1491.8548	-0.0021	169	182	0	53.83	0	13	0.0000041	K	AGLVPIIEPEVDIK	S			10	5165: Scan 8449 (rt=34.3747) [E:\Data\EOT16-3302_Kumar_r_45918_2.raw]	14431074	4643	1		0	-1.4	-1.4	K.AGLVPIIEPEVDIK.S	NP_970954.1	fructose-1,6-bisphosphate aldolase [Treponema denticola ATCC 35405]	K.AGLVPIIEPEVDIK.S	34.3747	1
310128791	1	0	730.4852	729.4779	1	729.4789	-0.0009	97	102	0	20.73	0	13	0.0093	K	ILPFLK	V			3	6207: Scan 9818 (rt=39.6834) [E:\Data\EOT16-3302_Kumar_r_45918_2.raw]	14431074	639	1		0	-1.2	-1.2	K.ILPFLK.V	NP_970954.1	fructose-1,6-bisphosphate aldolase [Treponema denticola ATCC 35405]	K.ILPFLK.V	39.6834	1
310128790	1	0	645.3556	644.3484	1	644.3493	-0.001	183	188	1	19.06	0	15	0.021	K	SPDKAK	C			5	6056: Scan 9606 (rt=38.8569) [E:\Data\EOT16-3302_Kumar_r_45918_2.raw]	14431074	219	1		0	-1.6	-1.6	K.SPDKAK.C	NP_970954.1	fructose-1,6-bisphosphate aldolase [Treponema denticola ATCC 35405]	K.SPDKAK.C	38.8569	1
310128792	1	1	449.2357	896.4569	2	896.4603	-0.0034	196	202	0	13.71	0	13	0.043	K	ELEEHLK	T			4	305: Scan 2029 (rt=9.99927) [E:\Data\EOT16-3302_Kumar_r_45918_2.raw]	14431074	1643	1		0	-3.8	-3.8	K.ELEEHLK.T	NP_970954.1	fructose-1,6-bisphosphate aldolase [Treponema denticola ATCC 35405]	K.ELEEHLK.T	9.99927	1
310128793	2	0	702.383	1402.7514	2	1402.749	0.0024	106	118	1	3.01	0	13	0.55	K	GLADLKDGVQLMK	P	Oxidation (M)	0.0000000000010.0	3	4993: Scan 8241 (rt=33.5665) [E:\Data\EOT16-3302_Kumar_r_45918_2.raw]	14431074	4205	1		0	1.7	1.7	K.GLADLKDGVQLMK.P + Oxidation (M)	NP_970954.1	fructose-1,6-bisphosphate aldolase [Treponema denticola ATCC 35405]	K.GLADLKDGVQLMK.P + Oxidation (M)	33.5665	1
310128848	1	0	601.3913	600.3841	1	600.3846	-0.0006	91	95	0	27.74	0	14	0.0023	R	IDLLK	R			6	3103: Scan 5852 (rt=24.5143) [E:\Data\EOT16-3302_Kumar_r_45918_2.raw]	14431094	4	0		0	-1	-1	R.IDLLK.R	NP_970965.1	L-lactate dehydrogenase [Treponema denticola ATCC 35405]	R.IDLLK.R	24.5143	1
310128850	1	1	978.9935	1955.9725	2	1955.9687	0.0037	287	305	0	22.6	0	13	0.0055	R	VIESDLPADEQAALEASAK	R			5	3321: Scan 6135 (rt=25.5582) [E:\Data\EOT16-3302_Kumar_r_45918_2.raw]	14431094	5800	1		0	1.9	1.9	R.VIESDLPADEQAALEASAK.R	NP_970965.1	L-lactate dehydrogenase [Treponema denticola ATCC 35405]	R.VIESDLPADEQAALEASAK.R	25.5582	1
310128849	2	0	706.8518	1411.689	2	1411.6765	0.0125	156	167	1	1.87	0	13	0.72	R	YTLSKECGVDAR	N	Propionamide (C)	0.000000200000.0	3	8745: Scan 14126 (rt=57.0804) [E:\Data\EOT16-3302_Kumar_r_45918_2.raw]	14431094	4255	1		0	8.9	8.9	R.YTLSKECGVDAR.N + Propionamide (C)	NP_970965.1	L-lactate dehydrogenase [Treponema denticola ATCC 35405]	R.YTLSKECGVDAR.N + Propionamide (C)	57.0804	1
310129017	1	0	830.5017	829.4944	1	829.4909	0.0035	66	72	0	19.82	0	16	0.021	K	VLTELQK	V			4	292: Scan 1980 (rt=9.73917) [E:\Data\EOT16-3302_Kumar_r_45918_2.raw]	14431154	1146	1		0	4.2	4.2	K.VLTELQK.V	NP_970980.1	type I restriction-modification system, R subunit [Treponema denticola ATCC 35405]	K.VLTELQK.V	9.73917	1
310129016	2	0	415.7528	829.4911	2	829.4909	0.0002	66	72	0	15.82	0	13	0.033	K	VLTELQK	V			4	286: Scan 1973 (rt=9.71661) [E:\Data\EOT16-3302_Kumar_r_45918_2.raw]	14431154	1145	1		0	0.2	0.2	K.VLTELQK.V	NP_970980.1	type I restriction-modification system, R subunit [Treponema denticola ATCC 35405]	K.VLTELQK.V	9.71661	1
310129018	6	0	479.7998	957.5851	2	957.5859	-0.0008	65	72	1	4.78	0	13	0.4	K	KVLTELQK	V			3	2510: Scan 5120 (rt=21.8511) [E:\Data\EOT16-3302_Kumar_r_45918_2.raw]	14431154	2038	1		0	-0.8	-0.8	K.KVLTELQK.V	NP_970980.1	type I restriction-modification system, R subunit [Treponema denticola ATCC 35405]	K.KVLTELQK.V	21.8511	1
310129019	2	0	755.3605	1508.7064	2	1508.7181	-0.0116	834	847	0	1.62	0	13	0.69	K	MEIGNASGDFIDLK	S			4	3987: Scan 6951 (rt=28.6305) [E:\Data\EOT16-3302_Kumar_r_45918_2.raw]	14431154	4702	1		0	-7.7	-7.7	K.MEIGNASGDFIDLK.S	NP_970980.1	type I restriction-modification system, R subunit [Treponema denticola ATCC 35405]	K.MEIGNASGDFIDLK.S	28.6305	1
310129274	2	0	433.2282	864.4418	2	864.4341	0.0077	235	241	0	14.37	0	14	0.049	K	IFAEETR	A			3	2401: Sum of 2 scans in range 4979 (rt=21.3419) to 5043 (rt=21.5756) [E:\Data\EOT16-3302_Kumar_r_45918_2.raw]	14431245	1415	1		0	8.9	8.9	K.IFAEETR.A	NP_970984.1	UDP-N-acetylmuramoylalanine--D-glutamate ligase [Treponema denticola ATCC 35405]	K.IFAEETR.A	21.45875	1
310129275	3	0	627.8147	1253.6149	2	1253.6153	-0.0004	459	468	2	6.81	0	13	0.21	K	NEFDRGNKFK	E			6	4384: Scan 7434 (rt=30.4572) [E:\Data\EOT16-3302_Kumar_r_45918_2.raw]	14431245	3512	1		0	-0.3	-0.3	K.NEFDRGNKFK.E	NP_970984.1	UDP-N-acetylmuramoylalanine--D-glutamate ligase [Treponema denticola ATCC 35405]	K.NEFDRGNKFK.E	30.4572	1
310129276	1	1	590.0396	2356.1294	4	2356.1522	-0.0228	442	463	1	0.25	0	13	1.2	K	GDVVILSPGAASFGMFKNEFDR	G			3	2269: Scan 4807 (rt=20.7055) [E:\Data\EOT16-3302_Kumar_r_45918_2.raw]	14431245	6830	1		0	-9.7	-9.7	K.GDVVILSPGAASFGMFKNEFDR.G	NP_970984.1	UDP-N-acetylmuramoylalanine--D-glutamate ligase [Treponema denticola ATCC 35405]	K.GDVVILSPGAASFGMFKNEFDR.G	20.7055	1
310128968	2	0	368.2238	734.4331	2	734.436	-0.003	97	102	1	20.91	0	14	0.011	R	IMKLSK	P	Oxidation (M)	0.010000.0	4	1487: Scan 3804 (rt=17.0736) [E:\Data\EOT16-3302_Kumar_r_45918_2.raw]	14431137	661	1		0	-4.1	-4.1	R.IMKLSK.P + Oxidation (M)	NP_970994.1	hypothetical protein TDE0380 [Treponema denticola ATCC 35405]	R.IMKLSK.P + Oxidation (M)	17.0736	1
310128967	3	0	735.4403	734.433	1	734.436	-0.003	97	102	1	16.58	0	14	0.03	R	IMKLSK	P	Oxidation (M)	0.010000.0	4	1497: Scan 3818 (rt=17.1234) [E:\Data\EOT16-3302_Kumar_r_45918_2.raw]	14431137	660	1		0	-4.1	-4.1	R.IMKLSK.P + Oxidation (M)	NP_970994.1	hypothetical protein TDE0380 [Treponema denticola ATCC 35405]	R.IMKLSK.P + Oxidation (M)	17.1234	1
310128969	1	1	744.3756	1486.7367	2	1486.7353	0.0015	172	183	2	3.71	0	13	0.43	K	PKGFFPMKFMLE	-	Oxidation (M)	0.000000000100.0	6	7036: Scan 10999 (rt=44.2736) [E:\Data\EOT16-3302_Kumar_r_45918_2.raw]	14431137	4609	1		0	1	1	K.PKGFFPMKFMLE.- + Oxidation (M)	NP_970994.1	hypothetical protein TDE0380 [Treponema denticola ATCC 35405]	K.PKGFFPMKFMLE.- + Oxidation (M)	44.2736	1
310128862	2	0	407.7559	813.4972	2	813.496	0.0013	257	263	0	32.87	0	13	0.00059	K	ILAQIEK	L			4	1390: Scan 3686 (rt=16.6468) [E:\Data\EOT16-3302_Kumar_r_45918_2.raw]	14431100	1073	1		0	1.6	1.6	K.ILAQIEK.L	NP_971006.1	(R)-2-hydroxyglutaryl-CoA dehydratase subunit beta [Treponema denticola ATCC 35405]	K.ILAQIEK.L	16.6468	1
310128860	1	1	754.3402	753.3329	1	753.3333	-0.0004	227	231	0	13.16	0	13	0.048	K	EYWEK	N			4	1282: Scan 3546 (rt=16.1518) [E:\Data\EOT16-3302_Kumar_r_45918_2.raw]	14431100	765	1		0	-0.5	-0.5	K.EYWEK.N	NP_971006.1	(R)-2-hydroxyglutaryl-CoA dehydratase subunit beta [Treponema denticola ATCC 35405]	K.EYWEK.N	16.1518	1
310128861	6	0	814.5042	813.4969	1	813.496	0.001	257	263	0	4.36	0	13	0.42	K	ILAQIEK	L			3	1394: Scan 3692 (rt=16.6697) [E:\Data\EOT16-3302_Kumar_r_45918_2.raw]	14431100	1072	1		0	1.2	1.2	K.ILAQIEK.L	NP_971006.1	(R)-2-hydroxyglutaryl-CoA dehydratase subunit beta [Treponema denticola ATCC 35405]	K.ILAQIEK.L	16.6697	1
310128865	1	1	1124.5662	1123.5589	1	1123.5549	0.004	224	231	1	2.95	0	13	0.51	K	ELKEYWEK	N			3	5064: Sum of 2 scans in range 8331 (rt=33.9175) to 8397 (rt=34.174) [E:\Data\EOT16-3302_Kumar_r_45918_2.raw]	14431100	3002	1		0	3.6	3.6	K.ELKEYWEK.N	NP_971006.1	(R)-2-hydroxyglutaryl-CoA dehydratase subunit beta [Treponema denticola ATCC 35405]	K.ELKEYWEK.N	34.04575	1
310128863	3	0	845.4499	844.4426	1	844.4476	-0.0051	2	8	0	2.63	0	13	0.57	M	IMNNLPK	G	Oxidation (M)	0.0100000.0	3	721: Scan 2827 (rt=13.5939) [E:\Data\EOT16-3302_Kumar_r_45918_2.raw]	14431100	1263	1		0	-6	-6	M.IMNNLPK.G + Oxidation (M)	NP_971006.1	(R)-2-hydroxyglutaryl-CoA dehydratase subunit beta [Treponema denticola ATCC 35405]	M.IMNNLPK.G + Oxidation (M)	13.5939	1
310128864	3	0	423.2321	844.4497	2	844.4476	0.0021	2	8	0	2.43	0	14	0.89	M	IMNNLPK	G	Oxidation (M)	0.0100000.0	3	923: Sum of 2 scans in range 3076 (rt=14.4899) to 3155 (rt=14.7597) [E:\Data\EOT16-3302_Kumar_r_45918_2.raw]	14431100	1265	1		0	2.5	2.5	M.IMNNLPK.G + Oxidation (M)	NP_971006.1	(R)-2-hydroxyglutaryl-CoA dehydratase subunit beta [Treponema denticola ATCC 35405]	M.IMNNLPK.G + Oxidation (M)	14.6248	1
310127357	1	1	951.9692	1901.9238	2	1901.9312	-0.0074	370	387	0	145.97	0	13	2.70E-15	K	WVALGAYFGNDLSAYAGK	D			14	6102: Scan 9674 (rt=39.1256) [E:\Data\EOT16-3302_Kumar_r_45918_2.raw]	14430980	5635	1		0	-3.9	-3.9	K.WVALGAYFGNDLSAYAGK.D	NP_971019.1	major outer sheath protein [Treponema denticola ATCC 35405]	K.WVALGAYFGNDLSAYAGK.D	39.1256	1
310127362	1	1	1030.489	2058.9634	2	2058.9647	-0.0013	405	424	0	145.11	0	13	3.10E-15	K	SAASGDTNFVEGLAFGVDFR	L			15	6895: Scan 10794 (rt=43.4793) [E:\Data\EOT16-3302_Kumar_r_45918_2.raw]	14430980	6112	1		0	-0.6	-0.6	K.SAASGDTNFVEGLAFGVDFR.L	NP_971019.1	major outer sheath protein [Treponema denticola ATCC 35405]	K.SAASGDTNFVEGLAFGVDFR.L	43.4793	1
310127356	1	1	920.4663	1838.918	2	1838.9203	-0.0023	289	304	0	129.97	0	13	1.20E-13	K	WVTLDFGINATFDNVK	D			23	7584: Scan 11770 (rt=47.2741) [E:\Data\EOT16-3302_Kumar_r_45918_2.raw]	14430980	5485	1		0	-1.3	-1.3	K.WVTLDFGINATFDNVK.D	NP_971019.1	major outer sheath protein [Treponema denticola ATCC 35405]	K.WVTLDFGINATFDNVK.D	47.2741	1
310127364	1	1	744.7129	2231.1167	3	2231.1178	-0.001	336	357	0	121.35	0	13	8.10E-13	K	PVDGLALTLAMDALMNVGTDSK	V			23	7674: Sum of 4 scans in range 11885 (rt=47.7132) to 12032 (rt=48.273) [E:\Data\EOT16-3302_Kumar_r_45918_2.raw]	14430980	6444	1		0	-0.4	-0.4	K.PVDGLALTLAMDALMNVGTDSK.V	NP_971019.1	major outer sheath protein [Treponema denticola ATCC 35405]	K.PVDGLALTLAMDALMNVGTDSK.V	47.9931	1
310127350	1	1	731.3663	1460.7181	2	1460.7187	-0.0006	276	288	0	117.35	0	13	1.80E-12	K	YAFGLDLSLGYDK	W			11	5751: Scan 9178 (rt=37.1976) [E:\Data\EOT16-3302_Kumar_r_45918_2.raw]	14430980	4497	1		0	-0.4	-0.4	K.YAFGLDLSLGYDK.W	NP_971019.1	major outer sheath protein [Treponema denticola ATCC 35405]	K.YAFGLDLSLGYDK.W	37.1976	1
310127361	1	1	687.3278	2058.9614	3	2058.9647	-0.0033	405	424	0	115.24	0	13	3.00E-12	K	SAASGDTNFVEGLAFGVDFR	L			19	7575: Scan 11754 (rt=47.2129) [E:\Data\EOT16-3302_Kumar_r_45918_2.raw]	14430980	6088	1		0	-1.6	-1.6	K.SAASGDTNFVEGLAFGVDFR.L	NP_971019.1	major outer sheath protein [Treponema denticola ATCC 35405]	K.SAASGDTNFVEGLAFGVDFR.L	47.2129	1
310127367	1	1	750.0446	2247.112	3	2247.1127	-0.0006	336	357	0	112.64	0	14	7.10E-12	K	PVDGLALTLAMDALMNVGTDSK	V	Oxidation (M)	0.0000000000100000000000.0	20	6853: Scan 10736 (rt=43.2524) [E:\Data\EOT16-3302_Kumar_r_45918_2.raw]	14430980	6480	1		0	-0.3	-0.3	K.PVDGLALTLAMDALMNVGTDSK.V + Oxidation (M)	NP_971019.1	major outer sheath protein [Treponema denticola ATCC 35405]	K.PVDGLALTLAMDALMNVGTDSK.V + Oxidation (M)	43.2524	1
310127372	1	1	1163.5767	2325.1388	2	2325.1423	-0.0035	309	331	1	111.7	0	13	6.80E-12	K	AGVHEDVAAGSNPDKPYLGMGLK	L			23	2583: Scan 5210 (rt=22.1763) [E:\Data\EOT16-3302_Kumar_r_45918_2.raw]	14430980	6668	1		0	-1.5	-1.5	K.AGVHEDVAAGSNPDKPYLGMGLK.L	NP_971019.1	major outer sheath protein [Treponema denticola ATCC 35405]	K.AGVHEDVAAGSNPDKPYLGMGLK.L	22.1763	1
310127358	1	1	634.985	1901.9331	3	1901.9312	0.0019	370	387	0	110.76	0	13	9.20E-12	K	WVALGAYFGNDLSAYAGK	D			19	5924: Scan 9424 (rt=38.1512) [E:\Data\EOT16-3302_Kumar_r_45918_2.raw]	14430980	5656	1		0	1	1	K.WVALGAYFGNDLSAYAGK.D	NP_971019.1	major outer sheath protein [Treponema denticola ATCC 35405]	K.WVALGAYFGNDLSAYAGK.D	38.1512	1
310127342	1	1	686.3605	1370.7065	2	1370.7082	-0.0016	215	227	0	107.58	0	13	1.70E-11	K	VGDTLIAGATYYK	Q			19	3060: Sum of 2 scans in range 5805 (rt=24.3406) to 5898 (rt=24.6785) [E:\Data\EOT16-3302_Kumar_r_45918_2.raw]	14430980	4029	1		0	-1.2	-1.2	K.VGDTLIAGATYYK.Q	NP_971019.1	major outer sheath protein [Treponema denticola ATCC 35405]	K.VGDTLIAGATYYK.Q	24.50955	1
310127359	1	1	1004.9622	2007.9098	2	2007.9174	-0.0076	151	170	0	106.52	0	13	2.20E-11	R	DNGVAWGPETSGDITGFGTK	L			13	4457: Sum of 2 scans in range 7531 (rt=30.8279) to 7638 (rt=31.2437) [E:\Data\EOT16-3302_Kumar_r_45918_2.raw]	14430980	5922	1		0	-3.8	-3.8	R.DNGVAWGPETSGDITGFGTK.L	NP_971019.1	major outer sheath protein [Treponema denticola ATCC 35405]	R.DNGVAWGPETSGDITGFGTK.L	31.0358	1
310127369	1	1	755.3749	2263.1028	3	2263.1076	-0.0048	336	357	0	106.37	0	13	2.70E-11	K	PVDGLALTLAMDALMNVGTDSK	V	2 Oxidation (M)	0.0000000000100010000000.0	22	6513: Scan 10267 (rt=41.4314) [E:\Data\EOT16-3302_Kumar_r_45918_2.raw]	14430980	6520	1		0	-2.1	-2.1	K.PVDGLALTLAMDALMNVGTDSK.V + 2 Oxidation (M)	NP_971019.1	major outer sheath protein [Treponema denticola ATCC 35405]	K.PVDGLALTLAMDALMNVGTDSK.V + 2 Oxidation (M)	41.4314	1
310127344	1	1	706.8516	1411.6887	2	1411.6918	-0.0031	77	88	0	104.75	0	13	3.70E-11	R	MNFDLGVNLAYR	F			10	5226: Scan 8526 (rt=34.6717) [E:\Data\EOT16-3302_Kumar_r_45918_2.raw]	14430980	4253	1		0	-2.2	-2.2	R.MNFDLGVNLAYR.F	NP_971019.1	major outer sheath protein [Treponema denticola ATCC 35405]	R.MNFDLGVNLAYR.F	34.6717	1
310127335	1	1	661.3318	1320.6491	2	1320.6463	0.0028	30	42	0	101.21	0	13	9.50E-11	K	ASVNWGIDFGAGK	N			11	7897: Scan 12202 (rt=48.9312) [E:\Data\EOT16-3302_Kumar_r_45918_2.raw]	14430980	3769	1		0	2.1	2.1	K.ASVNWGIDFGAGK.N	NP_971019.1	major outer sheath protein [Treponema denticola ATCC 35405]	K.ASVNWGIDFGAGK.N	48.9312	1
310127376	1	1	1171.5735	2341.1324	2	2341.1372	-0.0048	309	331	1	100.75	0	13	8.40E-11	K	AGVHEDVAAGSNPDKPYLGMGLK	L	Oxidation (M)	0.00000000000000000001000.0	15	2586: Scan 5213 (rt=22.1855) [E:\Data\EOT16-3302_Kumar_r_45918_2.raw]	14430980	6738	1		0	-2.1	-2.1	K.AGVHEDVAAGSNPDKPYLGMGLK.L + Oxidation (M)	NP_971019.1	major outer sheath protein [Treponema denticola ATCC 35405]	K.AGVHEDVAAGSNPDKPYLGMGLK.L + Oxidation (M)	22.1855	1
310127383	1	1	838.7112	2513.1119	3	2513.1135	-0.0016	89	110	0	99.18	0	13	1.20E-10	R	FYDQLSNSASPHVAWDSDAEFK	L			21	3840: Sum of 3 scans in range 6779 (rt=27.9793) to 6874 (rt=28.341) [E:\Data\EOT16-3302_Kumar_r_45918_2.raw]	14430980	7065	1		0	-0.6	-0.6	R.FYDQLSNSASPHVAWDSDAEFK.L	NP_971019.1	major outer sheath protein [Treponema denticola ATCC 35405]	R.FYDQLSNSASPHVAWDSDAEFK.L	28.16015	1
310127365	1	1	1116.5672	2231.1198	2	2231.1178	0.0021	336	357	0	98.73	0	13	1.40E-10	K	PVDGLALTLAMDALMNVGTDSK	V			13	7688: Scan 11902 (rt=47.7769) [E:\Data\EOT16-3302_Kumar_r_45918_2.raw]	14430980	6445	1		0	0.9	0.9	K.PVDGLALTLAMDALMNVGTDSK.V	NP_971019.1	major outer sheath protein [Treponema denticola ATCC 35405]	K.PVDGLALTLAMDALMNVGTDSK.V	47.7769	1
310127347	1	1	717.9049	1433.7952	2	1433.7952	0	58	70	0	97.65	0	13	1.70E-10	K	VVIPLYMGTLNSK	T			16	5399: Scan 8732 (rt=35.4718) [E:\Data\EOT16-3302_Kumar_r_45918_2.raw]	14430980	4374	1		0	0	0	K.VVIPLYMGTLNSK.T	NP_971019.1	major outer sheath protein [Treponema denticola ATCC 35405]	K.VVIPLYMGTLNSK.T	35.4718	1
310127391	1	1	883.7869	2648.3388	3	2648.3401	-0.0014	332	357	1	96.99	0	14	3.00E-10	K	LGSKPVDGLALTLAMDALMNVGTDSK	V	2 Oxidation (M)	0.00000000000000100010000000.0	13	6479: Scan 10219 (rt=41.2458) [E:\Data\EOT16-3302_Kumar_r_45918_2.raw]	14430980	7596	1		0	-0.5	-0.5	K.LGSKPVDGLALTLAMDALMNVGTDSK.V + 2 Oxidation (M)	NP_971019.1	major outer sheath protein [Treponema denticola ATCC 35405]	K.LGSKPVDGLALTLAMDALMNVGTDSK.V + 2 Oxidation (M)	41.2458	1
310127331	1	1	619.8166	1237.6186	2	1237.6199	-0.0013	393	404	0	96.9	0	13	2.00E-10	K	AIGDMAAMIAFK	S			17	5211: Scan 8506 (rt=34.5993) [E:\Data\EOT16-3302_Kumar_r_45918_2.raw]	14430980	3435	1		0	-1.1	-1.1	K.AIGDMAAMIAFK.S	NP_971019.1	major outer sheath protein [Treponema denticola ATCC 35405]	K.AIGDMAAMIAFK.S	34.5993	1
310127333	1	1	627.8137	1253.6128	2	1253.6148	-0.002	393	404	0	95.89	0	13	2.60E-10	K	AIGDMAAMIAFK	S	Oxidation (M)	0.000010000000.0	14	3763: Scan 6686 (rt=27.6265) [E:\Data\EOT16-3302_Kumar_r_45918_2.raw]	14430980	3507	1		0	-1.6	-1.6	K.AIGDMAAMIAFK.S + Oxidation (M)	NP_971019.1	major outer sheath protein [Treponema denticola ATCC 35405]	K.AIGDMAAMIAFK.S + Oxidation (M)	27.6265	1
310127385	1	1	855.733	2564.1773	3	2564.1794	-0.0022	452	472	1	95.29	0	13	3.00E-10	K	YALTDSMWVKPYANFWGETNR	K	Oxidation (M)	0.000000100000000000000.0	20	5168: Sum of 2 scans in range 8455 (rt=34.3966) to 8538 (rt=34.718) [E:\Data\EOT16-3302_Kumar_r_45918_2.raw]	14430980	7305	1		0	-0.9	-0.9	K.YALTDSMWVKPYANFWGETNR.K + Oxidation (M)	NP_971019.1	major outer sheath protein [Treponema denticola ATCC 35405]	K.YALTDSMWVKPYANFWGETNR.K + Oxidation (M)	34.5573	1
310127349	1	1	725.9024	1449.7902	2	1449.7901	0.0001	58	70	0	95.12	0	14	4.50E-10	K	VVIPLYMGTLNSK	T	Oxidation (M)	0.0000001000000.0	10	4227: Scan 7242 (rt=29.7237) [E:\Data\EOT16-3302_Kumar_r_45918_2.raw]	14430980	4440	1		0	0.1	0.1	K.VVIPLYMGTLNSK.T + Oxidation (M)	NP_971019.1	major outer sheath protein [Treponema denticola ATCC 35405]	K.VVIPLYMGTLNSK.T + Oxidation (M)	29.7237	1
310127354	1	1	897.9507	1793.8869	2	1793.8737	0.0132	136	150	0	93.01	0	13	5.80E-10	R	PDFSTNYAQIWSPIR	D			9	5355: Scan 8674 (rt=35.245) [E:\Data\EOT16-3302_Kumar_r_45918_2.raw]	14430980	5355	1		0	7.4	7.4	R.PDFSTNYAQIWSPIR.D	NP_971019.1	major outer sheath protein [Treponema denticola ATCC 35405]	R.PDFSTNYAQIWSPIR.D	35.245	1
310127334	1	1	635.8122	1269.6098	2	1269.6097	0.0001	393	404	0	92.47	0	13	5.70E-10	K	AIGDMAAMIAFK	S	2 Oxidation (M)	0.000010010000.0	9	3153: Scan 5922 (rt=24.7597) [E:\Data\EOT16-3302_Kumar_r_45918_2.raw]	14430980	3567	1		0	0.1	0.1	K.AIGDMAAMIAFK.S + 2 Oxidation (M)	NP_971019.1	major outer sheath protein [Treponema denticola ATCC 35405]	K.AIGDMAAMIAFK.S + 2 Oxidation (M)	24.7597	1
310127343	1	1	690.8538	1379.693	2	1379.6933	-0.0002	171	184	0	91.32	0	13	7.40E-10	K	LGYASDDLAGTGLK	F			11	8116: Scan 12651 (rt=50.615) [E:\Data\EOT16-3302_Kumar_r_45918_2.raw]	14430980	4081	1		0	-0.1	-0.1	K.LGYASDDLAGTGLK.F	NP_971019.1	major outer sheath protein [Treponema denticola ATCC 35405]	K.LGYASDDLAGTGLK.F	50.615	1
310127345	1	1	714.8518	1427.6889	2	1427.6867	0.0022	77	88	0	90.51	0	13	8.90E-10	R	MNFDLGVNLAYR	F	Oxidation (M)	0.100000000000.0	9	4377: Scan 7423 (rt=30.4137) [E:\Data\EOT16-3302_Kumar_r_45918_2.raw]	14430980	4337	1		0	1.5	1.5	R.MNFDLGVNLAYR.F + Oxidation (M)	NP_971019.1	major outer sheath protein [Treponema denticola ATCC 35405]	R.MNFDLGVNLAYR.F + Oxidation (M)	30.4137	1
310127386	1	1	871.0865	2610.2376	3	2610.2424	-0.0048	516	540	0	89.63	0	13	1.10E-09	K	YEGTEGMISAPAFDAHNGTFVIGVK	V			11	4822: Scan 8011 (rt=32.6888) [E:\Data\EOT16-3302_Kumar_r_45918_2.raw]	14430980	7454	1		0	-1.8	-1.8	K.YEGTEGMISAPAFDAHNGTFVIGVK.V	NP_971019.1	major outer sheath protein [Treponema denticola ATCC 35405]	K.YEGTEGMISAPAFDAHNGTFVIGVK.V	32.6888	1
310127373	1	1	776.0542	2325.1408	3	2325.1423	-0.0015	309	331	1	83.9	0	13	4.10E-09	K	AGVHEDVAAGSNPDKPYLGMGLK	L			25	2569: Scan 5194 (rt=22.1195) [E:\Data\EOT16-3302_Kumar_r_45918_2.raw]	14430980	6673	1		0	-0.6	-0.6	K.AGVHEDVAAGSNPDKPYLGMGLK.L	NP_971019.1	major outer sheath protein [Treponema denticola ATCC 35405]	K.AGVHEDVAAGSNPDKPYLGMGLK.L	22.1195	1
310127336	1	1	670.3291	1338.6437	2	1338.6456	-0.0018	500	510	0	83.65	0	13	4.30E-09	K	IEIDTYWSQGK	L			16	4136: Sum of 2 scans in range 7134 (rt=29.3174) to 7168 (rt=29.4449) [E:\Data\EOT16-3302_Kumar_r_45918_2.raw]	14430980	3840	1		0	-1.3	-1.3	K.IEIDTYWSQGK.L	NP_971019.1	major outer sheath protein [Treponema denticola ATCC 35405]	K.IEIDTYWSQGK.L	29.38115	1
310127390	1	1	878.4554	2632.3444	3	2632.3452	-0.0008	332	357	1	82.79	0	14	7.10E-09	K	LGSKPVDGLALTLAMDALMNVGTDSK	V	Oxidation (M)	0.00000000000000000010000000.0	12	6795: Scan 10650 (rt=42.9196) [E:\Data\EOT16-3302_Kumar_r_45918_2.raw]	14430980	7545	1		0	-0.3	-0.3	K.LGSKPVDGLALTLAMDALMNVGTDSK.V + Oxidation (M)	NP_971019.1	major outer sheath protein [Treponema denticola ATCC 35405]	K.LGSKPVDGLALTLAMDALMNVGTDSK.V + Oxidation (M)	42.9196	1
310127384	1	1	850.4009	2548.1809	3	2548.1845	-0.0036	452	472	1	79.93	0	13	1.00E-08	K	YALTDSMWVKPYANFWGETNR	K			18	6371: Sum of 3 scans in range 10062 (rt=40.6337) to 10136 (rt=40.9179) [E:\Data\EOT16-3302_Kumar_r_45918_2.raw]	14430980	7239	1		0	-1.4	-1.4	K.YALTDSMWVKPYANFWGETNR.K	NP_971019.1	major outer sheath protein [Treponema denticola ATCC 35405]	K.YALTDSMWVKPYANFWGETNR.K	40.7758	1
310127323	1	1	503.764	1005.5134	2	1005.5131	0.0003	490	499	0	76.2	0	13	2.60E-08	K	VGATFSPAEK	I			8	963: Scan 3130 (rt=14.6781) [E:\Data\EOT16-3302_Kumar_r_45918_2.raw]	14430980	2378	1		0	0.3	0.3	K.VGATFSPAEK.I	NP_971019.1	major outer sheath protein [Treponema denticola ATCC 35405]	K.VGATFSPAEK.I	14.6781	1
310127328	1	1	607.2999	1212.5853	2	1212.5849	0.0004	452	461	0	75.23	0	13	3.00E-08	K	YALTDSMWVK	P			15	4163: Scan 7165 (rt=29.4351) [E:\Data\EOT16-3302_Kumar_r_45918_2.raw]	14430980	3334	1		0	0.3	0.3	K.YALTDSMWVK.P	NP_971019.1	major outer sheath protein [Treponema denticola ATCC 35405]	K.YALTDSMWVK.P	29.4351	1
310127382	1	1	1257.5622	2513.1098	2	2513.1135	-0.0037	89	110	0	73.29	0	13	4.70E-08	R	FYDQLSNSASPHVAWDSDAEFK	L			11	3935: Scan 6890 (rt=28.4021) [E:\Data\EOT16-3302_Kumar_r_45918_2.raw]	14430980	7059	1		0	-1.5	-1.5	R.FYDQLSNSASPHVAWDSDAEFK.L	NP_971019.1	major outer sheath protein [Treponema denticola ATCC 35405]	R.FYDQLSNSASPHVAWDSDAEFK.L	28.4021	1
310127351	1	1	733.8482	1465.6819	2	1465.6797	0.0022	309	323	0	71.86	0	13	6.50E-08	K	AGVHEDVAAGSNPDK	P			19	203: Scan 1872 (rt=9.34668) [E:\Data\EOT16-3302_Kumar_r_45918_2.raw]	14430980	4522	1		0	1.5	1.5	K.AGVHEDVAAGSNPDK.P	NP_971019.1	major outer sheath protein [Treponema denticola ATCC 35405]	K.AGVHEDVAAGSNPDK.P	9.34668	1
310127387	1	1	873.1233	2616.3481	3	2616.3503	-0.0022	332	357	1	71.49	0	14	1.10E-07	K	LGSKPVDGLALTLAMDALMNVGTDSK	V			22	7331: Scan 11418 (rt=45.9083) [E:\Data\EOT16-3302_Kumar_r_45918_2.raw]	14430980	7501	1		0	-0.8	-0.8	K.LGSKPVDGLALTLAMDALMNVGTDSK.V	NP_971019.1	major outer sheath protein [Treponema denticola ATCC 35405]	K.LGSKPVDGLALTLAMDALMNVGTDSK.V	45.9083	1
310127340	1	1	682.8804	1363.7463	2	1363.746	0.0004	425	437	0	68.85	0	13	1.30E-07	R	LNHLLSAVPTGDK	S			9	2057: Sum of 3 scans in range 4520 (rt=19.6657) to 4658 (rt=20.1668) [E:\Data\EOT16-3302_Kumar_r_45918_2.raw]	14430980	3989	1		0	0.3	0.3	R.LNHLLSAVPTGDK.S	NP_971019.1	major outer sheath protein [Treponema denticola ATCC 35405]	R.LNHLLSAVPTGDK.S	19.91625	1
310127389	1	1	659.0928	2632.3422	4	2632.3452	-0.003	332	357	1	68.68	0	14	1.80E-07	K	LGSKPVDGLALTLAMDALMNVGTDSK	V	Oxidation (M)	0.00000000000000000010000000.0	18	6753: Scan 10589 (rt=42.6855) [E:\Data\EOT16-3302_Kumar_r_45918_2.raw]	14430980	7543	1		0	-1.1	-1.1	K.LGSKPVDGLALTLAMDALMNVGTDSK.V + Oxidation (M)	NP_971019.1	major outer sheath protein [Treponema denticola ATCC 35405]	K.LGSKPVDGLALTLAMDALMNVGTDSK.V + Oxidation (M)	42.6855	1
310127360	1	1	670.3139	2007.9199	3	2007.9174	0.0025	151	170	0	68.47	0	13	1.40E-07	R	DNGVAWGPETSGDITGFGTK	L			17	4215: Scan 7228 (rt=29.6693) [E:\Data\EOT16-3302_Kumar_r_45918_2.raw]	14430980	5928	1		0	1.2	1.2	R.DNGVAWGPETSGDITGFGTK.L	NP_971019.1	major outer sheath protein [Treponema denticola ATCC 35405]	R.DNGVAWGPETSGDITGFGTK.L	29.6693	1
310127339	1	1	677.8111	1353.6077	2	1353.6102	-0.0025	462	472	0	66.85	0	13	2.10E-07	K	PYANFWGETNR	K			9	3450: Sum of 2 scans in range 6298 (rt=26.1716) to 6407 (rt=26.5832) [E:\Data\EOT16-3302_Kumar_r_45918_2.raw]	14430980	3925	1		0	-1.8	-1.8	K.PYANFWGETNR.K	NP_971019.1	major outer sheath protein [Treponema denticola ATCC 35405]	K.PYANFWGETNR.K	26.3774	1
310127379	1	1	785.0282	2352.0627	3	2352.0667	-0.004	115	135	0	66.07	0	13	2.50E-07	K	TLSDMSASIHFFGGYMNVYGR	P			13	5697: Sum of 2 scans in range 9112 (rt=36.9358) to 9118 (rt=36.9613) [E:\Data\EOT16-3302_Kumar_r_45918_2.raw]	14430980	6804	1		0	-1.7	-1.7	K.TLSDMSASIHFFGGYMNVYGR.P	NP_971019.1	major outer sheath protein [Treponema denticola ATCC 35405]	K.TLSDMSASIHFFGGYMNVYGR.P	36.94855	1
310127377	1	1	781.3868	2341.1385	3	2341.1372	0.0013	309	331	1	65.34	0	13	2.90E-07	K	AGVHEDVAAGSNPDKPYLGMGLK	L	Oxidation (M)	0.00000000000000000001000.0	17	2011: Scan 4458 (rt=19.4386) [E:\Data\EOT16-3302_Kumar_r_45918_2.raw]	14430980	6748	1		0	0.6	0.6	K.AGVHEDVAAGSNPDKPYLGMGLK.L + Oxidation (M)	NP_971019.1	major outer sheath protein [Treponema denticola ATCC 35405]	K.AGVHEDVAAGSNPDKPYLGMGLK.L + Oxidation (M)	19.4386	1
310127326	1	1	588.308	1174.6015	2	1174.6023	-0.0007	480	489	1	63.82	0	13	4.10E-07	K	TDKFFGVAYK	V			7	2754: Scan 5418 (rt=22.9476) [E:\Data\EOT16-3302_Kumar_r_45918_2.raw]	14430980	3217	1		0	-0.6	-0.6	K.TDKFFGVAYK.V	NP_971019.1	major outer sheath protein [Treponema denticola ATCC 35405]	K.TDKFFGVAYK.V	22.9476	1
310127392	1	1	663.092	2648.3388	4	2648.3401	-0.0013	332	357	1	63.58	0	14	6.60E-07	K	LGSKPVDGLALTLAMDALMNVGTDSK	V	2 Oxidation (M)	0.00000000000000100010000000.0	21	6073: Sum of 2 scans in range 9634 (rt=38.9674) to 9697 (rt=39.2134) [E:\Data\EOT16-3302_Kumar_r_45918_2.raw]	14430980	7597	1		0	-0.5	-0.5	K.LGSKPVDGLALTLAMDALMNVGTDSK.V + 2 Oxidation (M)	NP_971019.1	major outer sheath protein [Treponema denticola ATCC 35405]	K.LGSKPVDGLALTLAMDALMNVGTDSK.V + 2 Oxidation (M)	39.0904	1
310127388	1	1	876.4157	2626.2252	3	2626.2374	-0.0121	516	540	0	63.44	0	13	4.50E-07	K	YEGTEGMISAPAFDAHNGTFVIGVK	V	Oxidation (M)	0.0000001000000000000000000.0	22	4843: Scan 8042 (rt=32.8084) [E:\Data\EOT16-3302_Kumar_r_45918_2.raw]	14430980	7516	1		0	-4.6	-4.6	K.YEGTEGMISAPAFDAHNGTFVIGVK.V + Oxidation (M)	NP_971019.1	major outer sheath protein [Treponema denticola ATCC 35405]	K.YEGTEGMISAPAFDAHNGTFVIGVK.V + Oxidation (M)	32.8084	1
310127375	1	1	776.3891	2326.1455	3	2326.1481	-0.0026	490	510	1	62.87	0	13	6.20E-07	K	VGATFSPAEKIEIDTYWSQGK	L			13	4409: Scan 7469 (rt=30.5912) [E:\Data\EOT16-3302_Kumar_r_45918_2.raw]	14430980	6695	1		0	-1.1	-1.1	K.VGATFSPAEKIEIDTYWSQGK.L	NP_971019.1	major outer sheath protein [Treponema denticola ATCC 35405]	K.VGATFSPAEKIEIDTYWSQGK.L	30.5912	1
310127337	1	1	671.8405	1341.6665	2	1341.6677	-0.0012	46	57	0	62.51	0	13	5.60E-07	K	AQHGFENLLDAK	V			15	2933: Scan 5642 (rt=23.7531) [E:\Data\EOT16-3302_Kumar_r_45918_2.raw]	14430980	3862	1		0	-0.9	-0.9	K.AQHGFENLLDAK.V	NP_971019.1	major outer sheath protein [Treponema denticola ATCC 35405]	K.AQHGFENLLDAK.V	23.7531	1
310127329	1	1	615.2967	1228.5788	2	1228.5798	-0.001	452	461	0	61.52	0	13	7.00E-07	K	YALTDSMWVK	P	Oxidation (M)	0.0000001000.0	16	3190: Scan 5967 (rt=24.9294) [E:\Data\EOT16-3302_Kumar_r_45918_2.raw]	14430980	3391	1		0	-0.8	-0.8	K.YALTDSMWVK.P + Oxidation (M)	NP_971019.1	major outer sheath protein [Treponema denticola ATCC 35405]	K.YALTDSMWVK.P + Oxidation (M)	24.9294	1
310127405	1	1	1065.013	4256.0229	4	4256.0248	-0.0019	114	150	2	61.34	0	13	7.30E-07	R	KTLSDMSASIHFFGGYMNVYGRPDFSTNYAQIWSPIR	D			16	6253: Sum of 2 scans in range 9883 (rt=39.9356) to 9967 (rt=40.2614) [E:\Data\EOT16-3302_Kumar_r_45918_2.raw]	14430980	8559	1		0	-0.4	-0.4	R.KTLSDMSASIHFFGGYMNVYGRPDFSTNYAQIWSPIR.D	NP_971019.1	major outer sheath protein [Treponema denticola ATCC 35405]	R.KTLSDMSASIHFFGGYMNVYGRPDFSTNYAQIWSPIR.D	40.0985	1
310127352	1	1	783.902	1565.7894	2	1565.7912	-0.0018	438	451	0	57.58	0	13	0.0000021	K	STLPMGISAWVNYK	Y			9	5407: Scan 8742 (rt=35.5092) [E:\Data\EOT16-3302_Kumar_r_45918_2.raw]	14430980	4858	1		0	-1.1	-1.1	K.STLPMGISAWVNYK.Y	NP_971019.1	major outer sheath protein [Treponema denticola ATCC 35405]	K.STLPMGISAWVNYK.Y	35.5092	1
310127322	1	1	1006.5205	1005.5132	1	1005.5131	0.0001	490	499	0	55.42	0	13	0.0000033	K	VGATFSPAEK	I			9	964: Scan 3131 (rt=14.6799) [E:\Data\EOT16-3302_Kumar_r_45918_2.raw]	14430980	2376	1		0	0.1	0.1	K.VGATFSPAEK.I	NP_971019.1	major outer sheath protein [Treponema denticola ATCC 35405]	K.VGATFSPAEK.I	14.6799	1
310127378	1	1	586.2925	2341.141	4	2341.1372	0.0038	309	331	1	53.88	0	13	0.0000043	K	AGVHEDVAAGSNPDKPYLGMGLK	L	Oxidation (M)	0.00000000000000000001000.0	15	2174: Scan 4675 (rt=20.2249) [E:\Data\EOT16-3302_Kumar_r_45918_2.raw]	14430980	6753	1		0	1.6	1.6	K.AGVHEDVAAGSNPDKPYLGMGLK.L + Oxidation (M)	NP_971019.1	major outer sheath protein [Treponema denticola ATCC 35405]	K.AGVHEDVAAGSNPDKPYLGMGLK.L + Oxidation (M)	20.2249	1
310127348	1	1	484.2703	1449.7892	3	1449.7901	-0.0009	58	70	0	53.88	0	14	0.0000059	K	VVIPLYMGTLNSK	T	Oxidation (M)	0.0000001000000.0	12	4014: Scan 6987 (rt=28.7663) [E:\Data\EOT16-3302_Kumar_r_45918_2.raw]	14430980	4437	1		0	-0.6	-0.6	K.VVIPLYMGTLNSK.T + Oxidation (M)	NP_971019.1	major outer sheath protein [Treponema denticola ATCC 35405]	K.VVIPLYMGTLNSK.T + Oxidation (M)	28.7663	1
310127399	1	1	933.2168	3728.8379	4	3728.8403	-0.0024	276	308	2	53.46	0	13	0.0000045	K	YAFGLDLSLGYDKWVTLDFGINATFDNVKDFGK	A			29	8771: Scan 14158 (rt=57.2055) [E:\Data\EOT16-3302_Kumar_r_45918_2.raw]	14430980	8448	1		0	-0.6	-0.6	K.YAFGLDLSLGYDKWVTLDFGINATFDNVKDFGK.A	NP_971019.1	major outer sheath protein [Treponema denticola ATCC 35405]	K.YAFGLDLSLGYDKWVTLDFGINATFDNVKDFGK.A	57.2055	1
310127393	1	1	898.4309	2692.2708	3	2692.2744	-0.0036	452	473	2	53.45	0	13	0.0000056	K	YALTDSMWVKPYANFWGETNRK	S	Oxidation (M)	0.0000001000000000000000.0	19	5082: Scan 8350 (rt=33.991) [E:\Data\EOT16-3302_Kumar_r_45918_2.raw]	14430980	7731	1		0	-1.3	-1.3	K.YALTDSMWVKPYANFWGETNRK.S + Oxidation (M)	NP_971019.1	major outer sheath protein [Treponema denticola ATCC 35405]	K.YALTDSMWVKPYANFWGETNRK.S + Oxidation (M)	33.991	1
310127374	1	1	582.2927	2325.1418	4	2325.1423	-0.0005	309	331	1	52.51	0	13	0.0000056	K	AGVHEDVAAGSNPDKPYLGMGLK	L			8	8795: Scan 14187 (rt=57.3216) [E:\Data\EOT16-3302_Kumar_r_45918_2.raw]	14430980	6676	1		0	-0.2	-0.2	K.AGVHEDVAAGSNPDKPYLGMGLK.L	NP_971019.1	major outer sheath protein [Treponema denticola ATCC 35405]	K.AGVHEDVAAGSNPDKPYLGMGLK.L	57.3216	1
310127394	1	1	776.3882	3101.5239	4	3101.5306	-0.0067	228	259	1	50.7	0	13	0.00001	K	QNGIDAEGKPIFSSTAAVFAAPPTVGAGEDGK	Y			17	4555: Scan 7658 (rt=31.3222) [E:\Data\EOT16-3302_Kumar_r_45918_2.raw]	14430980	8136	1		0	-2.2	-2.2	K.QNGIDAEGKPIFSSTAAVFAAPPTVGAGEDGK.Y	NP_971019.1	major outer sheath protein [Treponema denticola ATCC 35405]	K.QNGIDAEGKPIFSSTAAVFAAPPTVGAGEDGK.Y	31.3222	1
310127381	1	1	790.3596	2368.0569	3	2368.0616	-0.0048	115	135	0	50.47	0	13	0.000009	K	TLSDMSASIHFFGGYMNVYGR	P	Oxidation (M)	0.000000000000000100000.0	15	5338: Sum of 2 scans in range 8654 (rt=35.1676) to 8741 (rt=35.5054) [E:\Data\EOT16-3302_Kumar_r_45918_2.raw]	14430980	6872	1		0	-2	-2	K.TLSDMSASIHFFGGYMNVYGR.P + Oxidation (M)	NP_971019.1	major outer sheath protein [Treponema denticola ATCC 35405]	K.TLSDMSASIHFFGGYMNVYGR.P + Oxidation (M)	35.3365	1
310127316	1	1	416.2232	830.4319	2	830.4327	-0.0008	483	489	0	48.46	0	13	0.000014	K	FFGVAYK	V			6	3113: Scan 5866 (rt=24.5661) [E:\Data\EOT16-3302_Kumar_r_45918_2.raw]	14430980	1155	1		0	-1	-1	K.FFGVAYK.V	NP_971019.1	major outer sheath protein [Treponema denticola ATCC 35405]	K.FFGVAYK.V	24.5661	1
310127398	1	1	1094.8811	3281.6215	3	3281.6285	-0.007	276	304	1	47.59	0	13	0.000017	K	YAFGLDLSLGYDKWVTLDFGINATFDNVK	D			17	7785: Sum of 4 scans in range 12036 (rt=48.288) to 12091 (rt=48.5045) [E:\Data\EOT16-3302_Kumar_r_45918_2.raw]	14430980	8266	1		0	-2.1	-2.1	K.YAFGLDLSLGYDKWVTLDFGINATFDNVK.D	NP_971019.1	major outer sheath protein [Treponema denticola ATCC 35405]	K.YAFGLDLSLGYDKWVTLDFGINATFDNVK.D	48.39625	1
310127330	1	1	1238.6247	1237.6174	1	1237.6199	-0.0024	393	404	0	46.35	0	13	0.000023	K	AIGDMAAMIAFK	S			11	5253: Scan 8560 (rt=34.8017) [E:\Data\EOT16-3302_Kumar_r_45918_2.raw]	14430980	3433	1		0	-1.9	-1.9	K.AIGDMAAMIAFK.S	NP_971019.1	major outer sheath protein [Treponema denticola ATCC 35405]	K.AIGDMAAMIAFK.S	34.8017	1
310127370	1	1	1132.5631	2263.1116	2	2263.1076	0.0041	336	357	0	45.66	0	14	0.000035	K	PVDGLALTLAMDALMNVGTDSK	V	2 Oxidation (M)	0.0000000000100010000000.0	10	6533: Scan 10294 (rt=41.5365) [E:\Data\EOT16-3302_Kumar_r_45918_2.raw]	14430980	6523	1		0	1.8	1.8	K.PVDGLALTLAMDALMNVGTDSK.V + 2 Oxidation (M)	NP_971019.1	major outer sheath protein [Treponema denticola ATCC 35405]	K.PVDGLALTLAMDALMNVGTDSK.V + 2 Oxidation (M)	41.5365	1
310127327	1	1	392.5418	1174.6037	3	1174.6023	0.0014	480	489	1	44.83	0	13	0.000033	K	TDKFFGVAYK	V			6	8752: Scan 14134 (rt=57.1105) [E:\Data\EOT16-3302_Kumar_r_45918_2.raw]	14430980	3221	1		0	1.2	1.2	K.TDKFFGVAYK.V	NP_971019.1	major outer sheath protein [Treponema denticola ATCC 35405]	K.TDKFFGVAYK.V	57.1105	1
310127325	1	1	1175.6057	1174.5984	1	1174.6023	-0.0038	480	489	1	44.23	0	13	0.00004	K	TDKFFGVAYK	V			10	2758: Scan 5422 (rt=22.9577) [E:\Data\EOT16-3302_Kumar_r_45918_2.raw]	14430980	3214	1		0	-3.2	-3.2	K.TDKFFGVAYK.V	NP_971019.1	major outer sheath protein [Treponema denticola ATCC 35405]	K.TDKFFGVAYK.V	22.9577	1
310127313	1	1	360.7054	719.3962	2	719.3966	-0.0004	358	363	0	43	0	13	0.000058	K	VAFDLR	F			4	2509: Scan 5117 (rt=21.8428) [E:\Data\EOT16-3302_Kumar_r_45918_2.raw]	14430980	599	1		0	-0.6	-0.6	K.VAFDLR.F	NP_971019.1	major outer sheath protein [Treponema denticola ATCC 35405]	K.VAFDLR.F	21.8428	1
310127346	1	1	478.9386	1433.7941	3	1433.7952	-0.0011	58	70	0	41.85	0	13	0.000065	K	VVIPLYMGTLNSK	T			13	4961: Scan 8197 (rt=33.3967) [E:\Data\EOT16-3302_Kumar_r_45918_2.raw]	14430980	4370	1		0	-0.8	-0.8	K.VVIPLYMGTLNSK.T	NP_971019.1	major outer sheath protein [Treponema denticola ATCC 35405]	K.VVIPLYMGTLNSK.T	33.3967	1
310127363	1	1	1095.5591	2189.1036	2	2189.1005	0.0032	237	259	0	41.6	0	14	0.00009	K	PIFSSTAAVFAAPPTVGAGEDGK	Y			11	4777: Scan 7948 (rt=32.4451) [E:\Data\EOT16-3302_Kumar_r_45918_2.raw]	14430980	6383	1		0	1.5	1.5	K.PIFSSTAAVFAAPPTVGAGEDGK.Y	NP_971019.1	major outer sheath protein [Treponema denticola ATCC 35405]	K.PIFSSTAAVFAAPPTVGAGEDGK.Y	32.4451	1
310127309	1	1	325.6791	649.3437	2	649.3435	0.0002	185	190	0	40.25	0	16	0.00021	K	FDAGLK	F			5	929: Scan 3083 (rt=14.5154) [E:\Data\EOT16-3302_Kumar_r_45918_2.raw]	14430980	245	1		0	0.3	0.3	K.FDAGLK.F	NP_971019.1	major outer sheath protein [Treponema denticola ATCC 35405]	K.FDAGLK.F	14.5154	1
310127371	1	1	763.0528	2286.1366	3	2286.1321	0.0045	289	308	1	39.52	0	14	0.00015	K	WVTLDFGINATFDNVKDFGK	A			11	6247: Scan 9873 (rt=39.8957) [E:\Data\EOT16-3302_Kumar_r_45918_2.raw]	14430980	6583	1		0	2	2	K.WVTLDFGINATFDNVKDFGK.A	NP_971019.1	major outer sheath protein [Treponema denticola ATCC 35405]	K.WVTLDFGINATFDNVKDFGK.A	39.8957	1
310127341	1	1	455.5901	1363.7485	3	1363.746	0.0025	425	437	0	35.88	0	13	0.00026	R	LNHLLSAVPTGDK	S			7	2168: Scan 4667 (rt=20.1997) [E:\Data\EOT16-3302_Kumar_r_45918_2.raw]	14430980	3993	1		0	1.8	1.8	R.LNHLLSAVPTGDK.S	NP_971019.1	major outer sheath protein [Treponema denticola ATCC 35405]	R.LNHLLSAVPTGDK.S	20.1997	1
310127338	1	1	448.2304	1341.6694	3	1341.6677	0.0017	46	57	0	35.62	0	13	0.00029	K	AQHGFENLLDAK	V			9	3184: Sum of 2 scans in range 5958 (rt=24.8939) to 6054 (rt=25.2539) [E:\Data\EOT16-3302_Kumar_r_45918_2.raw]	14430980	3869	1		0	1.3	1.3	K.AQHGFENLLDAK.V	NP_971019.1	major outer sheath protein [Treponema denticola ATCC 35405]	K.AQHGFENLLDAK.V	25.0739	1
310127396	1	1	810.6497	3238.5697	4	3238.5757	-0.006	511	540	1	35.52	0	13	0.00028	K	LSWNKYEGTEGMISAPAFDAHNGTFVIGVK	V			7	5027: Scan 8287 (rt=33.745) [E:\Data\EOT16-3302_Kumar_r_45918_2.raw]	14430980	8232	1		0	-1.9	-1.9	K.LSWNKYEGTEGMISAPAFDAHNGTFVIGVK.V	NP_971019.1	major outer sheath protein [Treponema denticola ATCC 35405]	K.LSWNKYEGTEGMISAPAFDAHNGTFVIGVK.V	33.745	1
310127355	1	1	613.9787	1838.9142	3	1838.9203	-0.0061	289	304	0	35.5	0	13	0.00028	K	WVTLDFGINATFDNVK	D			9	6324: Sum of 2 scans in range 9990 (rt=40.35) to 10049 (rt=40.5816) [E:\Data\EOT16-3302_Kumar_r_45918_2.raw]	14430980	5476	1		0	-3.3	-3.3	K.WVTLDFGINATFDNVK.D	NP_971019.1	major outer sheath protein [Treponema denticola ATCC 35405]	K.WVTLDFGINATFDNVK.D	40.4658	1
310127324	1	1	545.2802	1088.5458	2	1088.5462	-0.0003	264	275	0	33.28	0	13	0.00052	K	TASTATGPAANK	Y			6	105: Scan 1500 (rt=7.61457) [E:\Data\EOT16-3302_Kumar_r_45918_2.raw]	14430980	2819	1		0	-0.3	-0.3	K.TASTATGPAANK.Y	NP_971019.1	major outer sheath protein [Treponema denticola ATCC 35405]	K.TASTATGPAANK.Y	7.61457	1
310127314	1	1	365.6724	729.3303	2	729.3333	-0.0031	364	369	0	31.63	0	13	0.00069	R	FDASYK	W			5	494: Scan 2534 (rt=12.534) [E:\Data\EOT16-3302_Kumar_r_45918_2.raw]	14430980	633	1		0	-4.3	-4.3	R.FDASYK.W	NP_971019.1	major outer sheath protein [Treponema denticola ATCC 35405]	R.FDASYK.W	12.534	1
310127397	1	1	814.6517	3254.5775	4	3254.5706	0.0069	511	540	1	30.06	0	13	0.00099	K	LSWNKYEGTEGMISAPAFDAHNGTFVIGVK	V	Oxidation (M)	0.000000000001000000000000000000.0	24	4624: Scan 7742 (rt=31.6453) [E:\Data\EOT16-3302_Kumar_r_45918_2.raw]	14430980	8241	1		0	2.1	2.1	K.LSWNKYEGTEGMISAPAFDAHNGTFVIGVK.V + Oxidation (M)	NP_971019.1	major outer sheath protein [Treponema denticola ATCC 35405]	K.LSWNKYEGTEGMISAPAFDAHNGTFVIGVK.V + Oxidation (M)	31.6453	1
310127310	1	1	338.6655	675.3163	2	675.3188	-0.0024	71	76	0	29.62	0	13	0.0011	K	TEGDVR	M			3	91: Scan 990 (rt=5.09669) [E:\Data\EOT16-3302_Kumar_r_45918_2.raw]	14430980	385	1		0	-3.6	-3.6	K.TEGDVR.M	NP_971019.1	major outer sheath protein [Treponema denticola ATCC 35405]	K.TEGDVR.M	5.09669	1
310127318	1	1	878.4787	877.4714	1	877.4731	-0.0018	324	331	0	29.26	0	15	0.0019	K	PYLGMGLK	L			5	2578: Scan 5203 (rt=22.15) [E:\Data\EOT16-3302_Kumar_r_45918_2.raw]	14430980	1492	1		0	-2.1	-2.1	K.PYLGMGLK.L	NP_971019.1	major outer sheath protein [Treponema denticola ATCC 35405]	K.PYLGMGLK.L	22.15	1
310127317	1	1	831.4398	830.4326	1	830.4327	-0.0001	483	489	0	26.87	0	13	0.0021	K	FFGVAYK	V			6	64: Scan 680 (rt=3.5558) [E:\Data\EOT16-3302_Kumar_r_45918_2.raw]	14430980	1157	1		0	-0.1	-0.1	K.FFGVAYK.V	NP_971019.1	major outer sheath protein [Treponema denticola ATCC 35405]	K.FFGVAYK.V	3.5558	1
310127308	1	1	650.3508	649.3435	1	649.3435	0	185	190	0	26.59	0	16	0.0048	K	FDAGLK	F			7	928: Scan 3082 (rt=14.513) [E:\Data\EOT16-3302_Kumar_r_45918_2.raw]	14430980	244	1		0	0	0	K.FDAGLK.F	NP_971019.1	major outer sheath protein [Treponema denticola ATCC 35405]	K.FDAGLK.F	14.513	1
310127305	1	1	620.3239	619.3166	1	619.3177	-0.0011	474	479	0	25.4	0	14	0.0043	K	SIDASK	T			8	101: Scan 1395 (rt=7.09443) [E:\Data\EOT16-3302_Kumar_r_45918_2.raw]	14430980	107	1		0	-1.8	-1.8	K.SIDASK.T	NP_971019.1	major outer sheath protein [Treponema denticola ATCC 35405]	K.SIDASK.T	7.09443	1
310127395	1	1	1034.8522	3101.5348	3	3101.5306	0.0042	228	259	1	25.33	0	13	0.0035	K	QNGIDAEGKPIFSSTAAVFAAPPTVGAGEDGK	Y			15	4515: Scan 7607 (rt=31.1226) [E:\Data\EOT16-3302_Kumar_r_45918_2.raw]	14430980	8138	1		0	1.4	1.4	K.QNGIDAEGKPIFSSTAAVFAAPPTVGAGEDGK.Y	NP_971019.1	major outer sheath protein [Treponema denticola ATCC 35405]	K.QNGIDAEGKPIFSSTAAVFAAPPTVGAGEDGK.Y	31.1226	1
310127315	1	1	730.3403	729.333	1	729.3333	-0.0003	364	369	0	24.91	0	13	0.0032	R	FDASYK	W			5	900: Scan 3046 (rt=14.3819) [E:\Data\EOT16-3302_Kumar_r_45918_2.raw]	14430980	634	1		0	-0.4	-0.4	R.FDASYK.W	NP_971019.1	major outer sheath protein [Treponema denticola ATCC 35405]	R.FDASYK.W	14.3819	1
310127320	1	1	441.7075	881.4004	2	881.4032	-0.0028	191	198	0	24.22	0	13	0.0038	K	FGSNGSWK	A			6	1076: Scan 3275 (rt=15.1885) [E:\Data\EOT16-3302_Kumar_r_45918_2.raw]	14430980	1523	1		0	-3.2	-3.2	K.FGSNGSWK.A	NP_971019.1	major outer sheath protein [Treponema denticola ATCC 35405]	K.FGSNGSWK.A	15.1885	1
310127368	1	1	1124.5639	2247.1132	2	2247.1127	0.0006	336	357	0	24.13	0	13	0.0048	K	PVDGLALTLAMDALMNVGTDSK	V	Oxidation (M)	0.0000000000000010000000.0	9	7275: Sum of 2 scans in range 11331 (rt=45.5675) to 11346 (rt=45.6255) [E:\Data\EOT16-3302_Kumar_r_45918_2.raw]	14430980	6481	1		0	0.3	0.3	K.PVDGLALTLAMDALMNVGTDSK.V + Oxidation (M)	NP_971019.1	major outer sheath protein [Treponema denticola ATCC 35405]	K.PVDGLALTLAMDALMNVGTDSK.V + Oxidation (M)	45.5965	1
310127307	1	1	647.3516	646.3443	1	646.3438	0.0005	511	515	0	23.99	0	16	0.008	K	LSWNK	Y			3	1015: Scan 3194 (rt=14.8994) [E:\Data\EOT16-3302_Kumar_r_45918_2.raw]	14430980	227	1		0	0.8	0.8	K.LSWNK.Y	NP_971019.1	major outer sheath protein [Treponema denticola ATCC 35405]	K.LSWNK.Y	14.8994	1
310127403	1	1	1036.9873	4143.9201	4	4143.9248	-0.0047	115	150	1	22.75	0	13	0.0053	K	TLSDMSASIHFFGGYMNVYGRPDFSTNYAQIWSPIR	D	Oxidation (M)	0.000000000000000100000000000000000000.0	6	6254: Sum of 3 scans in range 9884 (rt=39.9391) to 10010 (rt=40.43) [E:\Data\EOT16-3302_Kumar_r_45918_2.raw]	14430980	8527	1		0	-1.1	-1.1	K.TLSDMSASIHFFGGYMNVYGRPDFSTNYAQIWSPIR.D + Oxidation (M)	NP_971019.1	major outer sheath protein [Treponema denticola ATCC 35405]	K.TLSDMSASIHFFGGYMNVYGRPDFSTNYAQIWSPIR.D + Oxidation (M)	40.18455	1
310127401	1	1	1032.9892	4127.9277	4	4127.9298	-0.0021	115	150	1	21.12	0	13	0.0077	K	TLSDMSASIHFFGGYMNVYGRPDFSTNYAQIWSPIR	D			6	6617: Scan 10413 (rt=42.0047) [E:\Data\EOT16-3302_Kumar_r_45918_2.raw]	14430980	8508	1		0	-0.5	-0.5	K.TLSDMSASIHFFGGYMNVYGRPDFSTNYAQIWSPIR.D	NP_971019.1	major outer sheath protein [Treponema denticola ATCC 35405]	K.TLSDMSASIHFFGGYMNVYGRPDFSTNYAQIWSPIR.D	42.0047	1
310127312	1	1	720.4025	719.3952	1	719.3966	-0.0014	358	363	0	20.46	0	14	0.014	K	VAFDLR	F			4	2454: Sum of 2 scans in range 5047 (rt=21.5889) to 5116 (rt=21.8403) [E:\Data\EOT16-3302_Kumar_r_45918_2.raw]	14430980	596	1		0	-1.9	-1.9	K.VAFDLR.F	NP_971019.1	major outer sheath protein [Treponema denticola ATCC 35405]	K.VAFDLR.F	21.7146	1
310127353	1	1	592.9764	1775.9074	3	1775.9094	-0.002	474	489	2	19.85	0	13	0.013	K	SIDASKTDKFFGVAYK	V			9	2800: Scan 5476 (rt=23.1501) [E:\Data\EOT16-3302_Kumar_r_45918_2.raw]	14430980	5326	1		0	-1.1	-1.1	K.SIDASKTDKFFGVAYK.V	NP_971019.1	major outer sheath protein [Treponema denticola ATCC 35405]	K.SIDASKTDKFFGVAYK.V	23.1501	1
310127306	1	1	324.1789	646.3433	2	646.3438	-0.0006	511	515	0	19.59	0	16	0.022	K	LSWNK	Y			4	1022: Scan 3202 (rt=14.9262) [E:\Data\EOT16-3302_Kumar_r_45918_2.raw]	14430980	226	1		0	-0.9	-0.9	K.LSWNK.Y	NP_971019.1	major outer sheath protein [Treponema denticola ATCC 35405]	K.LSWNK.Y	14.9262	1
310127321	1	1	894.4713	893.464	1	893.4681	-0.0041	324	331	0	19.02	0	14	0.018	K	PYLGMGLK	L	Oxidation (M)	0.00001000.0	9	1851: Scan 4255 (rt=18.6991) [E:\Data\EOT16-3302_Kumar_r_45918_2.raw]	14430980	1621	1		0	-4.6	-4.6	K.PYLGMGLK.L + Oxidation (M)	NP_971019.1	major outer sheath protein [Treponema denticola ATCC 35405]	K.PYLGMGLK.L + Oxidation (M)	18.6991	1
310127319	1	1	882.407	881.3997	1	881.4032	-0.0035	191	198	0	16.36	0	13	0.023	K	FGSNGSWK	A			5	1173: Scan 3394 (rt=15.6095) [E:\Data\EOT16-3302_Kumar_r_45918_2.raw]	14430980	1522	1		0	-4	-4	K.FGSNGSWK.A	NP_971019.1	major outer sheath protein [Treponema denticola ATCC 35405]	K.FGSNGSWK.A	15.6095	1
310127408	1	1	1069.0154	4272.0325	4	4272.0197	0.0128	114	150	2	14.55	0	13	0.035	R	KTLSDMSASIHFFGGYMNVYGRPDFSTNYAQIWSPIR	D	Oxidation (M)	0.0000000000000000100000000000000000000.0	15	6005: Scan 9535 (rt=38.584) [E:\Data\EOT16-3302_Kumar_r_45918_2.raw]	14430980	8566	1		0	3	3	R.KTLSDMSASIHFFGGYMNVYGRPDFSTNYAQIWSPIR.D + Oxidation (M)	NP_971019.1	major outer sheath protein [Treponema denticola ATCC 35405]	R.KTLSDMSASIHFFGGYMNVYGRPDFSTNYAQIWSPIR.D + Oxidation (M)	38.584	1
310127400	1	1	826.5912	4127.9198	5	4127.9298	-0.01	115	150	1	14.06	0	13	0.039	K	TLSDMSASIHFFGGYMNVYGRPDFSTNYAQIWSPIR	D			13	6639: Scan 10444 (rt=42.1266) [E:\Data\EOT16-3302_Kumar_r_45918_2.raw]	14430980	8501	1		0	-2.4	-2.4	K.TLSDMSASIHFFGGYMNVYGRPDFSTNYAQIWSPIR.D	NP_971019.1	major outer sheath protein [Treponema denticola ATCC 35405]	K.TLSDMSASIHFFGGYMNVYGRPDFSTNYAQIWSPIR.D	42.1266	1
310127406	1	1	852.2119	4256.0232	5	4256.0248	-0.0016	114	150	2	12.02	0	13	0.063	R	KTLSDMSASIHFFGGYMNVYGRPDFSTNYAQIWSPIR	D			9	8800: Sum of 2 scans in range 14193 (rt=57.3425) to 14203 (rt=57.3828) [E:\Data\EOT16-3302_Kumar_r_45918_2.raw]	14430980	8560	1		0	-0.4	-0.4	R.KTLSDMSASIHFFGGYMNVYGRPDFSTNYAQIWSPIR.D	NP_971019.1	major outer sheath protein [Treponema denticola ATCC 35405]	R.KTLSDMSASIHFFGGYMNVYGRPDFSTNYAQIWSPIR.D	57.36265	1
310127311	1	1	676.3256	675.3183	1	675.3188	-0.0005	71	76	0	11.75	0	13	0.067	K	TEGDVR	M			2	97: Scan 1185 (rt=6.06263) [E:\Data\EOT16-3302_Kumar_r_45918_2.raw]	14430980	386	1		0	-0.7	-0.7	K.TEGDVR.M	NP_971019.1	major outer sheath protein [Treponema denticola ATCC 35405]	K.TEGDVR.M	6.06263	1
310127407	1	1	855.4077	4272.0022	5	4272.0197	-0.0175	114	150	2	8.95	0	13	0.13	R	KTLSDMSASIHFFGGYMNVYGRPDFSTNYAQIWSPIR	D	Oxidation (M)	0.0000010000000000000000000000000000000.0	6	6040: Sum of 3 scans in range 9584 (rt=38.772) to 9613 (rt=38.8857) [E:\Data\EOT16-3302_Kumar_r_45918_2.raw]	14430980	8565	1		0	-4.1	-4.1	R.KTLSDMSASIHFFGGYMNVYGRPDFSTNYAQIWSPIR.D + Oxidation (M)	NP_971019.1	major outer sheath protein [Treponema denticola ATCC 35405]	R.KTLSDMSASIHFFGGYMNVYGRPDFSTNYAQIWSPIR.D + Oxidation (M)	38.82885	1
310127402	1	1	829.7887	4143.9069	5	4143.9248	-0.0178	115	150	1	6.9	0	13	0.2	K	TLSDMSASIHFFGGYMNVYGRPDFSTNYAQIWSPIR	D	Oxidation (M)	0.000000000000000100000000000000000000.0	14	6411: Scan 10113 (rt=40.8308) [E:\Data\EOT16-3302_Kumar_r_45918_2.raw]	14430980	8524	1		0	-4.3	-4.3	K.TLSDMSASIHFFGGYMNVYGRPDFSTNYAQIWSPIR.D + Oxidation (M)	NP_971019.1	major outer sheath protein [Treponema denticola ATCC 35405]	K.TLSDMSASIHFFGGYMNVYGRPDFSTNYAQIWSPIR.D + Oxidation (M)	40.8308	1
310127404	1	1	1040.984	4159.9069	4	4159.9197	-0.0128	115	150	1	5.04	0	13	0.31	K	TLSDMSASIHFFGGYMNVYGRPDFSTNYAQIWSPIR	D	2 Oxidation (M)	0.000010000000000100000000000000000000.0	6	6277: Sum of 2 scans in range 9914 (rt=40.0552) to 9983 (rt=40.324) [E:\Data\EOT16-3302_Kumar_r_45918_2.raw]	14430980	8534	1		0	-3.1	-3.1	K.TLSDMSASIHFFGGYMNVYGRPDFSTNYAQIWSPIR.D + 2 Oxidation (M)	NP_971019.1	major outer sheath protein [Treponema denticola ATCC 35405]	K.TLSDMSASIHFFGGYMNVYGRPDFSTNYAQIWSPIR.D + 2 Oxidation (M)	40.1896	1
310129300	1	1	746.9292	1491.8438	2	1491.8297	0.0141	224	236	1	13.5	0	13	0.045	K	IYSQLKDANLSLK	N			7	1666: Scan 4028 (rt=17.8805) [E:\Data\EOT16-3302_Kumar_r_45918_2.raw]	14431256	4642	1		0	9.5	9.5	K.IYSQLKDANLSLK.N	NP_971040.1	bacteriocin ABC transporter bacteriocin-binding protein [Treponema denticola ATCC 35405]	K.IYSQLKDANLSLK.N	17.8805	1
310129058	1	1	404.2031	806.3917	2	806.3923	-0.0006	93	99	0	19.62	0	13	0.011	K	ALADFDR	I			4	1345: Scan 3629 (rt=16.4466) [E:\Data\EOT16-3302_Kumar_r_45918_2.raw]	14431172	1017	1		0	-0.7	-0.7	K.ALADFDR.I	NP_971044.1	TPR [Treponema denticola ATCC 35405]	K.ALADFDR.I	16.4466	1
310129059	2	0	811.4097	810.4024	1	810.4058	-0.0034	252	258	0	4.44	0	13	0.36	R	GTLFSMR	G			2	6482: Sum of 3 scans in range 10222 (rt=41.2571) to 10400 (rt=41.9536) [E:\Data\EOT16-3302_Kumar_r_45918_2.raw]	14431172	1055	1		0	-4.2	-4.2	R.GTLFSMR.G	NP_971044.1	TPR [Treponema denticola ATCC 35405]	R.GTLFSMR.G	41.60535	1
310129060	5	0	561.297	1120.5794	2	1120.5764	0.003	161	170	0	3.33	0	15	0.81	K	AFEDINTAIK	L			2	1993: Scan 4437 (rt=19.3592) [E:\Data\EOT16-3302_Kumar_r_45918_2.raw]	14431172	2980	1		0	2.7	2.7	K.AFEDINTAIK.L	NP_971044.1	TPR [Treponema denticola ATCC 35405]	K.AFEDINTAIK.L	19.3592	1
310129057	1	1	807.3976	806.3903	1	806.3923	-0.002	93	99	0	3.02	0	13	0.5	K	ALADFDR	I			2	1334: Scan 3616 (rt=16.4003) [E:\Data\EOT16-3302_Kumar_r_45918_2.raw]	14431172	1016	1		0	-2.5	-2.5	K.ALADFDR.I	NP_971044.1	TPR [Treponema denticola ATCC 35405]	K.ALADFDR.I	16.4003	1
310129061	2	0	1171.5774	2341.1402	2	2341.1624	-0.0221	298	317	2	0.32	0	13	0.98	K	AIKDFDMAIKFALENQNTEK	Q	Oxidation (M)	0.00000010000000000000.0	3	1831: Scan 4234 (rt=18.6235) [E:\Data\EOT16-3302_Kumar_r_45918_2.raw]	14431172	6751	1		0	-9.4	-9.4	K.AIKDFDMAIKFALENQNTEK.Q + Oxidation (M)	NP_971044.1	TPR [Treponema denticola ATCC 35405]	K.AIKDFDMAIKFALENQNTEK.Q + Oxidation (M)	18.6235	1
310129187	2	0	348.5417	1042.6032	3	1042.6022	0.0009	205	214	0	16.83	0	14	0.027	K	AGSIVQVELK	D			7	769: Scan 2884 (rt=13.8007) [E:\Data\EOT16-3302_Kumar_r_45918_2.raw]	14431215	2596	1		0	0.9	0.9	K.AGSIVQVELK.D	NP_971056.1	hypothetical protein TDE0442 [Treponema denticola ATCC 35405]	K.AGSIVQVELK.D	13.8007	1
310129186	3	0	522.3086	1042.6027	2	1042.6022	0.0004	205	214	0	12.33	0	13	0.064	K	AGSIVQVELK	D			8	772: Scan 2890 (rt=13.8242) [E:\Data\EOT16-3302_Kumar_r_45918_2.raw]	14431215	2595	1		0	0.4	0.4	K.AGSIVQVELK.D	NP_971056.1	hypothetical protein TDE0442 [Treponema denticola ATCC 35405]	K.AGSIVQVELK.D	13.8242	1
310129188	1	1	672.3214	1342.6282	2	1342.6405	-0.0122	50	61	0	0.04	0	13	0.99	K	DSYSEVLAFANK	F			3	4420: Scan 7484 (rt=30.6498) [E:\Data\EOT16-3302_Kumar_r_45918_2.raw]	14431215	3875	1		0	-9.1	-9.1	K.DSYSEVLAFANK.F	NP_971056.1	hypothetical protein TDE0442 [Treponema denticola ATCC 35405]	K.DSYSEVLAFANK.F	30.6498	1
310128500	1	1	618.3532	1234.6918	2	1234.6921	-0.0003	94	103	1	75.75	0	13	2.70E-08	K	RDVYELSLIK	A			8	3389: Scan 6220 (rt=25.8764) [E:\Data\EOT16-3302_Kumar_r_45918_2.raw]	14431022	3421	1		0	-0.2	-0.2	K.RDVYELSLIK.A	NP_971058.1	glutamine amidotransferase class I [Treponema denticola ATCC 35405]	K.RDVYELSLIK.A	25.8764	1
310128497	1	1	540.3031	1078.5917	2	1078.591	0.0007	95	103	0	62.53	0	14	8.70E-07	R	DVYELSLIK	A			7	4396: Scan 7453 (rt=30.53) [E:\Data\EOT16-3302_Kumar_r_45918_2.raw]	14431022	2767	1		0	0.6	0.6	R.DVYELSLIK.A	NP_971058.1	glutamine amidotransferase class I [Treponema denticola ATCC 35405]	R.DVYELSLIK.A	30.53	1
310128494	1	1	397.226	792.4374	2	792.4381	-0.0007	229	235	0	58.62	0	15	0.0000022	K	ASLDLFK	E			6	3605: Scan 6492 (rt=26.9067) [E:\Data\EOT16-3302_Kumar_r_45918_2.raw]	14431022	966	1		0	-0.9	-0.9	K.ASLDLFK.E	NP_971058.1	glutamine amidotransferase class I [Treponema denticola ATCC 35405]	K.ASLDLFK.E	26.9067	1
310128498	1	1	554.8091	1107.6037	2	1107.6037	0.0001	140	148	0	48.4	0	13	0.000014	R	DIQIQHVQK	A			10	701: Scan 2802 (rt=13.5065) [E:\Data\EOT16-3302_Kumar_r_45918_2.raw]	14431022	2918	1		0	0.1	0.1	R.DIQIQHVQK.A	NP_971058.1	glutamine amidotransferase class I [Treponema denticola ATCC 35405]	R.DIQIQHVQK.A	13.5065	1
310128496	1	1	497.7495	993.4844	2	993.4801	0.0043	160	168	0	43.19	0	14	0.000072	K	TEAASIMQK	V	Oxidation (M)	0.000000100.0	6	353: Scan 2325 (rt=11.72) [E:\Data\EOT16-3302_Kumar_r_45918_2.raw]	14431022	2288	1		0	4.3	4.3	K.TEAASIMQK.V + Oxidation (M)	NP_971058.1	glutamine amidotransferase class I [Treponema denticola ATCC 35405]	K.TEAASIMQK.V + Oxidation (M)	11.72	1
310128495	1	1	489.7497	977.4849	2	977.4852	-0.0002	160	168	0	41.81	0	14	0.000099	K	TEAASIMQK	V			5	781: Scan 2900 (rt=13.8584) [E:\Data\EOT16-3302_Kumar_r_45918_2.raw]	14431022	2197	1		0	-0.2	-0.2	K.TEAASIMQK.V	NP_971058.1	glutamine amidotransferase class I [Treponema denticola ATCC 35405]	K.TEAASIMQK.V	13.8584	1
310128504	1	1	977.9753	3907.872	4	3907.8623	0.0097	193	228	0	38.26	0	13	0.00015	K	ITAYAPDGVVEAIEYTGEGFIMGVQFHPEMMAAVHK	A			12	7607: Scan 11803 (rt=47.4017) [E:\Data\EOT16-3302_Kumar_r_45918_2.raw]	14431022	8473	1		0	2.5	2.5	K.ITAYAPDGVVEAIEYTGEGFIMGVQFHPEMMAAVHK.A	NP_971058.1	glutamine amidotransferase class I [Treponema denticola ATCC 35405]	K.ITAYAPDGVVEAIEYTGEGFIMGVQFHPEMMAAVHK.A	47.4017	1
310128503	1	1	969.7391	3874.9275	4	3874.9274	0.0001	59	93	0	36.65	0	13	0.00022	R	QLENLSGIIIMGGHDVEPHFFNEEPLSCLGEILPK	R			8	7260: Scan 11309 (rt=45.4827) [E:\Data\EOT16-3302_Kumar_r_45918_2.raw]	14431022	8469	1		0	0	0	R.QLENLSGIIIMGGHDVEPHFFNEEPLSCLGEILPK.R	NP_971058.1	glutamine amidotransferase class I [Treponema denticola ATCC 35405]	R.QLENLSGIIIMGGHDVEPHFFNEEPLSCLGEILPK.R	45.4827	1
310128501	1	1	788.8471	1575.6797	2	1575.681	-0.0013	173	185	0	29.78	0	13	0.0011	K	EDMVNSYHHMAVK	D	Oxidation (M)	0.0010000000000.0	6	251: Scan 1932 (rt=9.56451) [E:\Data\EOT16-3302_Kumar_r_45918_2.raw]	14431022	4891	1		0	-0.8	-0.8	K.EDMVNSYHHMAVK.D + Oxidation (M)	NP_971058.1	glutamine amidotransferase class I [Treponema denticola ATCC 35405]	K.EDMVNSYHHMAVK.D + Oxidation (M)	9.56451	1
310128505	1	1	981.9713	3923.856	4	3923.8573	-0.0013	193	228	0	19.49	0	13	0.011	K	ITAYAPDGVVEAIEYTGEGFIMGVQFHPEMMAAVHK	A	Oxidation (M)	0.000000000000000000000000000000100000.0	8	7394: Sum of 2 scans in range 11517 (rt=46.2869) to 11531 (rt=46.3405) [E:\Data\EOT16-3302_Kumar_r_45918_2.raw]	14431022	8477	1		0	-0.3	-0.3	K.ITAYAPDGVVEAIEYTGEGFIMGVQFHPEMMAAVHK.A + Oxidation (M)	NP_971058.1	glutamine amidotransferase class I [Treponema denticola ATCC 35405]	K.ITAYAPDGVVEAIEYTGEGFIMGVQFHPEMMAAVHK.A + Oxidation (M)	46.3137	1
310128499	1	1	370.2088	1107.6045	3	1107.6037	0.0008	140	148	0	17.86	0	13	0.016	R	DIQIQHVQK	A			5	705: Sum of 2 scans in range 2808 (rt=13.5265) to 2818 (rt=13.564) [E:\Data\EOT16-3302_Kumar_r_45918_2.raw]	14431022	2919	1		0	0.7	0.7	R.DIQIQHVQK.A	NP_971058.1	glutamine amidotransferase class I [Treponema denticola ATCC 35405]	R.DIQIQHVQK.A	13.54525	1
310128502	1	1	1155.5761	3463.7065	3	3463.7003	0.0062	27	58	0	2.55	0	13	0.56	R	MYTNADYVNSVLAAGGVPLMLPIIDDEDAIQR	Q			4	7571: Sum of 2 scans in range 11749 (rt=47.1918) to 11756 (rt=47.2203) [E:\Data\EOT16-3302_Kumar_r_45918_2.raw]	14431022	8365	1		0	1.8	1.8	R.MYTNADYVNSVLAAGGVPLMLPIIDDEDAIQR.Q	NP_971058.1	glutamine amidotransferase class I [Treponema denticola ATCC 35405]	R.MYTNADYVNSVLAAGGVPLMLPIIDDEDAIQR.Q	47.20605	1
310129267	3	0	722.4083	721.4011	1	721.401	0	62	67	0	14.82	0	13	0.033	K	GLEIYK	E			3	1002: Scan 3179 (rt=14.8454) [E:\Data\EOT16-3302_Kumar_r_45918_2.raw]	14431241	615	1		0	0	0	K.GLEIYK.E	NP_971061.1	TPR [Treponema denticola ATCC 35405]	K.GLEIYK.E	14.8454	1
310129264	2	1	333.6763	665.338	2	665.3384	-0.0004	409	413	0	7.06	0	15	0.36	K	YLNEK	P			3	935: Scan 3094 (rt=14.5497) [E:\Data\EOT16-3302_Kumar_r_45918_2.raw]	14431241	333	1		0	-0.6	-0.6	K.YLNEK.P	NP_971061.1	TPR [Treponema denticola ATCC 35405]	K.YLNEK.P	14.5497	1
310129270	1	0	744.3761	1486.7376	2	1486.7456	-0.008	297	308	0	3.46	0	13	0.47	R	YFDAYNILINNK	E			4	6415: Scan 10118 (rt=40.8491) [E:\Data\EOT16-3302_Kumar_r_45918_2.raw]	14431241	4610	1		0	-5.4	-5.4	R.YFDAYNILINNK.E	NP_971061.1	TPR [Treponema denticola ATCC 35405]	R.YFDAYNILINNK.E	40.8491	1
310129266	4	0	361.7075	721.4005	2	721.401	-0.0005	62	67	0	3.32	0	13	0.47	K	GLEIYK	E			3	1010: Scan 3188 (rt=14.8762) [E:\Data\EOT16-3302_Kumar_r_45918_2.raw]	14431241	614	1		0	-0.7	-0.7	K.GLEIYK.E	NP_971061.1	TPR [Treponema denticola ATCC 35405]	K.GLEIYK.E	14.8762	1
310129265	3	1	666.3458	665.3385	1	665.3384	0.0001	409	413	0	3.29	0	15	0.87	K	YLNEK	P			3	1294: Scan 3563 (rt=16.2128) [E:\Data\EOT16-3302_Kumar_r_45918_2.raw]	14431241	334	1		0	0.2	0.2	K.YLNEK.P	NP_971061.1	TPR [Treponema denticola ATCC 35405]	K.YLNEK.P	16.2128	1
310129268	3	0	774.4365	773.4292	1	773.4283	0.0009	347	353	1	3.21	0	16	1	K	GDKDVLK	M			3	2844: Scan 5532 (rt=23.3502) [E:\Data\EOT16-3302_Kumar_r_45918_2.raw]	14431241	875	1		0	1.2	1.2	K.GDKDVLK.M	NP_971061.1	TPR [Treponema denticola ATCC 35405]	K.GDKDVLK.M	23.3502	1
310129269	1	1	887.4844	886.4771	1	886.476	0.0012	401	408	0	2.1	0	13	0.62	K	EAANELIK	Y			2	3465: Scan 6316 (rt=26.2383) [E:\Data\EOT16-3302_Kumar_r_45918_2.raw]	14431241	1575	1		0	1.4	1.4	K.EAANELIK.Y	NP_971061.1	TPR [Treponema denticola ATCC 35405]	K.EAANELIK.Y	26.2383	1
310128417	1	1	831.4223	1660.8301	2	1660.8308	-0.0007	209	224	0	87.44	0	13	1.80E-09	R	YDAPSIEGGDILNIGK	D			10	4539: Scan 7639 (rt=31.2475) [E:\Data\EOT16-3302_Kumar_r_45918_2.raw]	14431015	5153	1		0	-0.4	-0.4	R.YDAPSIEGGDILNIGK.D	NP_971065.1	arginine deiminase [Treponema denticola ATCC 35405]	R.YDAPSIEGGDILNIGK.D	31.2475	1
310128413	1	1	565.8245	1129.6344	2	1129.6343	0.0001	2	12	0	83.53	0	14	6.70E-09	M	AVINVTSEIGK	L			9	2693: Scan 5343 (rt=22.6703) [E:\Data\EOT16-3302_Kumar_r_45918_2.raw]	14431015	3034	1		0	0.1	0.1	M.AVINVTSEIGK.L	NP_971065.1	arginine deiminase [Treponema denticola ATCC 35405]	M.AVINVTSEIGK.L	22.6703	1
310128412	1	1	536.3109	1070.6073	2	1070.6084	-0.0011	225	234	0	72.64	0	13	5.40E-08	K	DVLAIGLSQR	T			8	3546: Scan 6422 (rt=26.6417) [E:\Data\EOT16-3302_Kumar_r_45918_2.raw]	14431015	2728	1		0	-1	-1	K.DVLAIGLSQR.T	NP_971065.1	arginine deiminase [Treponema denticola ATCC 35405]	K.DVLAIGLSQR.T	26.6417	1
310128418	1	1	963.9406	1925.8666	2	1925.8683	-0.0017	89	103	0	70.7	0	13	8.50E-08	K	QYINEADIYSEYYQK	M			10	3543: Scan 6417 (rt=26.6227) [E:\Data\EOT16-3302_Kumar_r_45918_2.raw]	14431015	5725	1		0	-0.9	-0.9	K.QYINEADIYSEYYQK.M	NP_971065.1	arginine deiminase [Treponema denticola ATCC 35405]	K.QYINEADIYSEYYQK.M	26.6227	1
310128420	1	1	821.4202	2461.2387	3	2461.2336	0.0051	61	83	0	67.68	0	13	1.80E-07	K	NGVEVVYLEDLAAEAVSQSAEIR	E			17	7105: Scan 11092 (rt=44.6356) [E:\Data\EOT16-3302_Kumar_r_45918_2.raw]	14431015	6997	1		0	2.1	2.1	K.NGVEVVYLEDLAAEAVSQSAEIR.E	NP_971065.1	arginine deiminase [Treponema denticola ATCC 35405]	K.NGVEVVYLEDLAAEAVSQSAEIR.E	44.6356	1
310128421	1	1	867.805	2600.3933	3	2600.3989	-0.0056	24	45	1	50.16	0	13	0.0000096	K	ELLNLTPDKLDELLFDDIPFLK	M			9	7686: Scan 11900 (rt=47.7698) [E:\Data\EOT16-3302_Kumar_r_45918_2.raw]	14431015	7425	1		0	-2.2	-2.2	K.ELLNLTPDKLDELLFDDIPFLK.M	NP_971065.1	arginine deiminase [Treponema denticola ATCC 35405]	K.ELLNLTPDKLDELLFDDIPFLK.M	47.7698	1
310128414	1	1	623.3107	1244.6068	2	1244.6037	0.0031	50	60	0	49.73	0	13	0.000011	K	EHDAFADILSK	N			8	3421: Scan 6263 (rt=26.036) [E:\Data\EOT16-3302_Kumar_r_45918_2.raw]	14431015	3466	1		0	2.5	2.5	K.EHDAFADILSK.N	NP_971065.1	arginine deiminase [Treponema denticola ATCC 35405]	K.EHDAFADILSK.N	26.036	1
310128415	1	1	644.3493	1286.6841	2	1286.683	0.0011	368	378	1	36.87	0	14	0.00027	R	NDVTNEILNKK	G			6	1647: Scan 4005 (rt=17.7952) [E:\Data\EOT16-3302_Kumar_r_45918_2.raw]	14431015	3624	1		0	0.9	0.9	R.NDVTNEILNKK.G	NP_971065.1	arginine deiminase [Treponema denticola ATCC 35405]	R.NDVTNEILNKK.G	17.7952	1
310128416	1	1	725.3558	1448.697	2	1448.6969	0	122	134	0	36.41	0	13	0.00023	K	TMEGVNANEIPFK	N			5	3397: Scan 6230 (rt=25.912) [E:\Data\EOT16-3302_Kumar_r_45918_2.raw]	14431015	4426	1		0	0	0	K.TMEGVNANEIPFK.N	NP_971065.1	arginine deiminase [Treponema denticola ATCC 35405]	K.TMEGVNANEIPFK.N	25.912	1
310128419	1	1	1168.0758	2334.137	2	2334.1339	0.0032	235	256	0	29.28	0	13	0.0014	R	TSANAIDSIANNIFDNETSPIK	T			9	5774: Scan 9207 (rt=37.3089) [E:\Data\EOT16-3302_Kumar_r_45918_2.raw]	14431015	6712	1		0	1.4	1.4	R.TSANAIDSIANNIFDNETSPIK.T	NP_971065.1	arginine deiminase [Treponema denticola ATCC 35405]	R.TSANAIDSIANNIFDNETSPIK.T	37.3089	1
310128409	1	1	615.4083	614.401	1	614.4003	0.0007	117	121	0	19.67	0	14	0.016	K	ELILK	T			6	1668: Scan 4031 (rt=17.8902) [E:\Data\EOT16-3302_Kumar_r_45918_2.raw]	14431015	94	0		0	1.1	1.1	K.ELILK.T	NP_971065.1	arginine deiminase [Treponema denticola ATCC 35405]	K.ELILK.T	17.8902	1
310128410	1	1	460.2946	918.5746	2	918.5763	-0.0017	16	23	1	6.58	0	13	0.22	K	VLLHRPGK	E			4	528: Scan 2580 (rt=12.7003) [E:\Data\EOT16-3302_Kumar_r_45918_2.raw]	14431015	1795	1		0	-1.9	-1.9	K.VLLHRPGK.E	NP_971065.1	arginine deiminase [Treponema denticola ATCC 35405]	K.VLLHRPGK.E	12.7003	1
310128411	3	0	1042.5803	1041.573	1	1041.5706	0.0024	24	32	0	0.47	0	13	1.1	K	ELLNLTPDK	L			2	1651: Scan 4010 (rt=17.8153) [E:\Data\EOT16-3302_Kumar_r_45918_2.raw]	14431015	2590	1		0	2.3	2.3	K.ELLNLTPDK.L	NP_971065.1	arginine deiminase [Treponema denticola ATCC 35405]	K.ELLNLTPDK.L	17.8153	1
310129183	1	1	497.3081	992.6017	2	992.6019	-0.0001	16	24	0	16.87	0	13	0.021	K	ILLPGDPLR	A			3	4063: Scan 7045 (rt=28.9829) [E:\Data\EOT16-3302_Kumar_r_45918_2.raw]	14431213	2284	1		0	-0.1	-0.1	K.ILLPGDPLR.A	NP_971077.1	purine nucleoside phosphorylase [Treponema denticola ATCC 35405]	K.ILLPGDPLR.A	28.9829	1
310129137	1	1	963.5511	962.5438	1	962.5437	0.0002	572	579	1	17.52	0	13	0.018	K	ADFIKELK	A			5	5740: Scan 9162 (rt=37.1353) [E:\Data\EOT16-3302_Kumar_r_45918_2.raw]	14431197	2089	1		0	0.2	0.2	K.ADFIKELK.A	NP_971087.1	heavy metal translocating P-type ATPase [Treponema denticola ATCC 35405]	K.ADFIKELK.A	37.1353	1
310129130	1	0	864.4935	863.4863	1	863.4786	0.0076	177	183	1	17.62	0	13	0.018	K	EKLMTVK	E	Oxidation (M)	0.0001000.0	4	2197: Scan 4709 (rt=20.3473) [E:\Data\EOT16-3302_Kumar_r_45918_2.raw]	14431194	1407	1		0	8.8	8.8	K.EKLMTVK.E + Oxidation (M)	NP_971118.1	hypothetical protein TDE0504 [Treponema denticola ATCC 35405]	K.EKLMTVK.E + Oxidation (M)	20.3473	1
310129249	2	0	432.7267	863.4388	2	863.4422	-0.0034	151	157	0	15.07	0	13	0.034	K	LENITMK	F	Oxidation (M)	0.0000010.0	4	3094: Scan 5842 (rt=24.4762) [E:\Data\EOT16-3302_Kumar_r_45918_2.raw]	14431233	1403	1		0	-3.9	-3.9	K.LENITMK.F + Oxidation (M)	NP_971124.1	hypothetical protein TDE0510 [Treponema denticola ATCC 35405]	K.LENITMK.F + Oxidation (M)	24.4762	1
310129248	3	0	346.7079	691.4013	2	691.4017	-0.0003	4	8	0	0.05	0	13	0.99	K	LQYIR	E			3	852: Scan 2990 (rt=14.1836) [E:\Data\EOT16-3302_Kumar_r_45918_2.raw]	14431233	458	1		0	-0.4	-0.4	K.LQYIR.E	NP_971124.1	hypothetical protein TDE0510 [Treponema denticola ATCC 35405]	K.LQYIR.E	14.1836	1
310128798	1	1	716.8628	1431.711	2	1431.7093	0.0017	147	159	0	64.37	0	13	3.70E-07	K	VDDNVTIGEITEK	I			8	2698: Scan 5348 (rt=22.6879) [E:\Data\EOT16-3302_Kumar_r_45918_2.raw]	14431077	4350	1		0	1.2	1.2	K.VDDNVTIGEITEK.I	NP_971139.1	hypothetical protein TDE0525 [Treponema denticola ATCC 35405]	K.VDDNVTIGEITEK.I	22.6879	1
310129023	1	1	466.7495	931.4845	2	931.4862	-0.0017	233	240	0	20.9	0	14	0.011	K	LIESDDLK	K			7	1221: Scan 3455 (rt=15.8279) [E:\Data\EOT16-3302_Kumar_r_45918_2.raw]	14431157	1901	1		0	-1.8	-1.8	K.LIESDDLK.K	NP_971151.1	hypothetical protein TDE0537 [Treponema denticola ATCC 35405]	K.LIESDDLK.K	15.8279	1
310129080	1	1	537.3009	1072.5873	2	1072.5876	-0.0004	124	132	2	19.01	0	13	0.014	K	KDEVNKNVK	K			3	434: Scan 2453 (rt=12.2405) [E:\Data\EOT16-3302_Kumar_r_45918_2.raw]	14431180	2742	1		0	-0.4	-0.4	K.KDEVNKNVK.K	NP_971188.1	surface protein [Treponema denticola ATCC 35405]	K.KDEVNKNVK.K	12.2405	1
310128973	1	1	457.259	912.5034	2	912.5029	0.0005	234	242	0	23.28	0	13	0.0047	R	GITAALDPR	I			5	1858: Sum of 2 scans in range 4262 (rt=18.7238) to 4310 (rt=18.8949) [E:\Data\EOT16-3302_Kumar_r_45918_2.raw]	14431139	1762	1		0	0.5	0.5	R.GITAALDPR.I	NP_971202.1	histidine ammonia-lyase [Treponema denticola ATCC 35405]	R.GITAALDPR.I	18.80935	1
310128975	2	1	701.8468	1401.6791	2	1401.6671	0.0121	415	427	1	3.77	0	13	0.52	K	EDHVSMGTTAARK	I			5	5187: Scan 8476 (rt=34.482) [E:\Data\EOT16-3302_Kumar_r_45918_2.raw]	14431139	4194	1		0	8.6	8.6	K.EDHVSMGTTAARK.I	NP_971202.1	histidine ammonia-lyase [Treponema denticola ATCC 35405]	K.EDHVSMGTTAARK.I	34.482	1
310128972	4	0	365.6724	729.3303	2	729.3333	-0.003	165	170	0	2.63	0	13	0.55	K	AYYEGK	L			3	494: Scan 2534 (rt=12.534) [E:\Data\EOT16-3302_Kumar_r_45918_2.raw]	14431139	633	1		0	-4.1	-4.1	K.AYYEGK.L	NP_971202.1	histidine ammonia-lyase [Treponema denticola ATCC 35405]	K.AYYEGK.L	12.534	1
310128974	1	1	913.5129	912.5056	1	912.5029	0.0027	234	242	0	1.57	0	13	0.7	R	GITAALDPR	I			3	1865: Scan 4271 (rt=18.7565) [E:\Data\EOT16-3302_Kumar_r_45918_2.raw]	14431139	1763	1		0	3	3	R.GITAALDPR.I	NP_971202.1	histidine ammonia-lyase [Treponema denticola ATCC 35405]	R.GITAALDPR.I	18.7565	1
310129206	2	0	471.8221	941.6297	2	941.6273	0.0024	81	89	1	16.64	0	13	0.022	K	VILKGAITK	L			5	6198: Scan 9802 (rt=39.6215) [E:\Data\EOT16-3302_Kumar_r_45918_2.raw]	14431219	1957	1		0	2.5	2.5	K.VILKGAITK.L	NP_971207.1	internalin-like protein [Treponema denticola ATCC 35405]	K.VILKGAITK.L	39.6215	1
310129205	2	1	758.4345	757.4272	1	757.4334	-0.0062	419	425	0	4.36	0	15	0.59	R	NLAALEK	L			2	1088: Scan 3288 (rt=15.2327) [E:\Data\EOT16-3302_Kumar_r_45918_2.raw]	14431219	789	1		0	-8.2	-8.2	R.NLAALEK.L	NP_971207.1	internalin-like protein [Treponema denticola ATCC 35405]	R.NLAALEK.L	15.2327	1
310129204	2	1	745.4288	744.4215	1	744.4242	-0.0027	576	581	2	1.03	0	13	0.99	K	QKKEGR	A			3	1344: Sum of 2 scans in range 3627 (rt=16.4402) to 3723 (rt=16.7803) [E:\Data\EOT16-3302_Kumar_r_45918_2.raw]	14431219	721	1		0	-3.6	-3.6	K.QKKEGR.A	NP_971207.1	internalin-like protein [Treponema denticola ATCC 35405]	K.QKKEGR.A	16.61025	1
310129246	1	0	630.3585	629.3512	1	629.3497	0.0016	4	8	0	15.12	0	13	0.037	K	DIQVR	N			6	1918: Scan 4348 (rt=19.0363) [E:\Data\EOT16-3302_Kumar_r_45918_2.raw]	14431232	154	1		0	2.5	2.5	K.DIQVR.N	NP_971210.1	hypothetical protein TDE0596 [Treponema denticola ATCC 35405]	K.DIQVR.N	19.0363	1
310129247	4	0	480.7724	959.5303	2	959.5222	0.0081	1	8	1	2.22	0	16	1.2	-	MAKDIQVR	N			3	2282: Scan 4826 (rt=20.7789) [E:\Data\EOT16-3302_Kumar_r_45918_2.raw]	14431232	2051	1		0	8.4	8.4	-.MAKDIQVR.N	NP_971210.1	hypothetical protein TDE0596 [Treponema denticola ATCC 35405]	-.MAKDIQVR.N	20.7789	1
310128754	1	1	754.8566	1507.6986	2	1507.7002	-0.0016	495	508	0	56.57	0	13	0.0000022	R	IESSSGLSESEIDR	M			9	1447: Scan 3760 (rt=16.9139) [E:\Data\EOT16-3302_Kumar_r_45918_2.raw]	14431062	4698	1		0	-1.1	-1.1	R.IESSSGLSESEIDR.M	NP_971242.1	molecular chaperone DnaK [Treponema denticola ATCC 35405]	R.IESSSGLSESEIDR.M	16.9139	1
310128753	1	1	645.3228	1288.631	2	1288.6259	0.0052	568	579	0	47.74	0	13	0.000017	R	QALNSDNTADIK	A			8	647: Scan 2728 (rt=13.2419) [E:\Data\EOT16-3302_Kumar_r_45918_2.raw]	14431062	3631	1		0	4	4	R.QALNSDNTADIK.A	NP_971242.1	molecular chaperone DnaK [Treponema denticola ATCC 35405]	R.QALNSDNTADIK.A	13.2419	1
310128755	2	0	933.9517	1865.8889	2	1865.904	-0.0151	495	511	1	3.04	0	13	0.5	R	IESSSGLSESEIDRMVK	E			6	3695: Scan 6602 (rt=27.3138) [E:\Data\EOT16-3302_Kumar_r_45918_2.raw]	14431062	5553	1		0	-8.1	-8.1	R.IESSSGLSESEIDRMVK.E	NP_971242.1	molecular chaperone DnaK [Treponema denticola ATCC 35405]	R.IESSSGLSESEIDRMVK.E	27.3138	1
310128752	1	1	937.4605	936.4532	1	936.4586	-0.0054	543	550	1	0.29	0	13	0.94	K	TLKEMGDK	I	Oxidation (M)	0.00001000.0	2	1552: Sum of 2 scans in range 3887 (rt=17.3699) to 3914 (rt=17.4682) [E:\Data\EOT16-3302_Kumar_r_45918_2.raw]	14431062	1931	1		0	-5.8	-5.8	K.TLKEMGDK.I + Oxidation (M)	NP_971242.1	molecular chaperone DnaK [Treponema denticola ATCC 35405]	K.TLKEMGDK.I + Oxidation (M)	17.41905	1
310129260	1	0	408.2255	814.4365	2	814.4409	-0.0044	2	8	1	14.87	0	13	0.033	M	NNGNRIK	L			3	1729: Scan 4106 (rt=18.163) [E:\Data\EOT16-3302_Kumar_r_45918_2.raw]	14431239	1078	1		0	-5.4	-5.4	M.NNGNRIK.L	NP_971248.1	cation efflux [Treponema denticola ATCC 35405]	M.NNGNRIK.L	18.163	1
310129015	6	0	380.2346	758.4547	2	758.4538	0.0009	421	426	1	21.17	0	14	0.01	K	IELKEK	-			3	293: Scan 1981 (rt=9.74246) [E:\Data\EOT16-3302_Kumar_r_45918_2.raw]	14431153	799	1		0	1.2	1.2	K.IELKEK.-	NP_971255.1	UDP-N-acetylglucosamine 1-carboxyvinyltransferase [Treponema denticola ATCC 35405]	K.IELKEK.-	9.74246	1
310129014	6	1	717.413	716.4058	1	716.4003	0.0055	345	351	0	0.87	0	16	2	K	LIGMGAR	I			3	2346: Scan 4909 (rt=21.0861) [E:\Data\EOT16-3302_Kumar_r_45918_2.raw]	14431153	578	1		0	7.7	7.7	K.LIGMGAR.I	NP_971255.1	UDP-N-acetylglucosamine 1-carboxyvinyltransferase [Treponema denticola ATCC 35405]	K.LIGMGAR.I	21.0861	1
310129024	3	0	601.3913	600.3841	1	600.3846	-0.0006	240	244	0	20.7	0	14	0.011	K	DLILK	-			3	3103: Scan 5852 (rt=24.5143) [E:\Data\EOT16-3302_Kumar_r_45918_2.raw]	14431158	4	0		0	-1	-1	K.DLILK.-	NP_971265.1	hypothetical protein TDE0652 [Treponema denticola ATCC 35405]	K.DLILK.-	24.5143	1
310129025	2	0	366.2247	730.4348	2	730.4337	0.0011	34	40	2	9.1	0	15	0.23	K	KAKDAAK	I			3	285: Scan 1971 (rt=9.70681) [E:\Data\EOT16-3302_Kumar_r_45918_2.raw]	14431158	645	1		0	1.5	1.5	K.KAKDAAK.I	NP_971265.1	hypothetical protein TDE0652 [Treponema denticola ATCC 35405]	K.KAKDAAK.I	9.70681	1
310128455	1	1	615.3466	1228.6787	2	1228.6775	0.0012	272	282	1	84.43	0	14	4.70E-09	K	RIEEVASNIAK	A			9	1004: Scan 3181 (rt=14.8518) [E:\Data\EOT16-3302_Kumar_r_45918_2.raw]	14431018	3395	1		0	1	1	K.RIEEVASNIAK.A	NP_971267.1	M20/M25/M40 family peptidase [Treponema denticola ATCC 35405]	K.RIEEVASNIAK.A	14.8518	1
310128459	1	1	813.9308	1625.847	2	1625.8487	-0.0017	376	390	0	78.37	0	13	1.50E-08	K	GTALFVAYVMQELGK	-			20	7205: Scan 11227 (rt=45.1653) [E:\Data\EOT16-3302_Kumar_r_45918_2.raw]	14431018	5040	1		0	-1	-1	K.GTALFVAYVMQELGK.-	NP_971267.1	M20/M25/M40 family peptidase [Treponema denticola ATCC 35405]	K.GTALFVAYVMQELGK.-	45.1653	1
310128460	1	1	888.4837	1774.9529	2	1774.9505	0.0024	341	357	0	68.65	0	13	1.40E-07	K	VPGSFIFLSTPSPIEGK	V			8	5637: Scan 9034 (rt=36.6348) [E:\Data\EOT16-3302_Kumar_r_45918_2.raw]	14431018	5325	1		0	1.4	1.4	K.VPGSFIFLSTPSPIEGK.V	NP_971267.1	M20/M25/M40 family peptidase [Treponema denticola ATCC 35405]	K.VPGSFIFLSTPSPIEGK.V	36.6348	1
310128454	1	1	573.7827	1145.5508	2	1145.5506	0.0002	286	294	0	62.95	0	13	5.10E-07	R	GSIEYQFFR	Q			7	4084: Scan 7071 (rt=29.0826) [E:\Data\EOT16-3302_Kumar_r_45918_2.raw]	14431018	3120	1		0	0.2	0.2	R.GSIEYQFFR.Q	NP_971267.1	M20/M25/M40 family peptidase [Treponema denticola ATCC 35405]	R.GSIEYQFFR.Q	29.0826	1
310128456	1	1	622.835	1243.6554	2	1243.6561	-0.0007	56	67	0	62.56	0	13	5.50E-07	K	SAVIGYIHGAEK	G			15	1740: Scan 4122 (rt=18.2194) [E:\Data\EOT16-3302_Kumar_r_45918_2.raw]	14431018	3461	1		0	-0.6	-0.6	K.SAVIGYIHGAEK.G	NP_971267.1	M20/M25/M40 family peptidase [Treponema denticola ATCC 35405]	K.SAVIGYIHGAEK.G	18.2194	1
310128453	1	1	537.2956	1072.5767	2	1072.5764	0.0003	273	282	0	54.52	0	13	0.0000035	R	IEEVASNIAK	A			12	1103: Scan 3308 (rt=15.3082) [E:\Data\EOT16-3302_Kumar_r_45918_2.raw]	14431018	2741	1		0	0.3	0.3	R.IEEVASNIAK.A	NP_971267.1	M20/M25/M40 family peptidase [Treponema denticola ATCC 35405]	R.IEEVASNIAK.A	15.3082	1
310128458	1	1	624.3006	1246.5867	2	1246.587	-0.0003	366	375	0	44.87	0	13	0.000033	K	FALDESQFYK	G			7	3685: Scan 6589 (rt=27.2662) [E:\Data\EOT16-3302_Kumar_r_45918_2.raw]	14431018	3470	1		0	-0.2	-0.2	K.FALDESQFYK.G	NP_971267.1	M20/M25/M40 family peptidase [Treponema denticola ATCC 35405]	K.FALDESQFYK.G	27.2662	1
310128451	1	1	481.2532	960.4919	2	960.4916	0.0003	315	322	0	21.76	0	13	0.0067	K	ELFPNDVK	L			4	2333: Scan 4892 (rt=21.0231) [E:\Data\EOT16-3302_Kumar_r_45918_2.raw]	14431018	2059	1		0	0.3	0.3	K.ELFPNDVK.L	NP_971267.1	M20/M25/M40 family peptidase [Treponema denticola ATCC 35405]	K.ELFPNDVK.L	21.0231	1
310128449	2	0	372.2238	742.433	2	742.4337	-0.0007	68	74	0	21.51	0	13	0.0071	K	GDVIALR	A			5	1922: Scan 4354 (rt=19.057) [E:\Data\EOT16-3302_Kumar_r_45918_2.raw]	14431018	707	1		0	-0.9	-0.9	K.GDVIALR.A	NP_971267.1	M20/M25/M40 family peptidase [Treponema denticola ATCC 35405]	K.GDVIALR.A	19.057	1
310128452	1	1	961.5009	960.4937	1	960.4916	0.002	315	322	0	19.92	0	13	0.012	K	ELFPNDVK	L			4	2339: Scan 4900 (rt=21.0512) [E:\Data\EOT16-3302_Kumar_r_45918_2.raw]	14431018	2060	1		0	2.1	2.1	K.ELFPNDVK.L	NP_971267.1	M20/M25/M40 family peptidase [Treponema denticola ATCC 35405]	K.ELFPNDVK.L	21.0512	1
310128457	1	1	415.5597	1243.6572	3	1243.6561	0.0012	56	67	0	18.29	0	13	0.015	K	SAVIGYIHGAEK	G			4	1759: Scan 4146 (rt=18.3053) [E:\Data\EOT16-3302_Kumar_r_45918_2.raw]	14431018	3462	1		0	1	1	K.SAVIGYIHGAEK.G	NP_971267.1	M20/M25/M40 family peptidase [Treponema denticola ATCC 35405]	K.SAVIGYIHGAEK.G	18.3053	1
310128448	1	1	635.3433	634.3361	1	634.336	0.0001	1	5	0	18.06	0	13	0.018	-	MDILK	K	Oxidation (M)	0.10000.0	6	1567: Scan 3905 (rt=17.4345) [E:\Data\EOT16-3302_Kumar_r_45918_2.raw]	14431018	181	0		0	0.2	0.2	-.MDILK.K + Oxidation (M)	NP_971267.1	M20/M25/M40 family peptidase [Treponema denticola ATCC 35405]	-.MDILK.K + Oxidation (M)	17.4345	1
310128450	1	1	759.427	758.4198	1	758.4174	0.0023	148	154	0	8.89	0	13	0.13	K	GILDDVK	E			3	1358: Scan 3649 (rt=16.5163) [E:\Data\EOT16-3302_Kumar_r_45918_2.raw]	14431018	797	1		0	3	3	K.GILDDVK.E	NP_971267.1	M20/M25/M40 family peptidase [Treponema denticola ATCC 35405]	K.GILDDVK.E	16.5163	1
310127662	1	1	793.4391	1584.8637	2	1584.8624	0.0013	102	116	0	96.95	0	13	2.00E-10	K	IAGELTSTVFHIAAR	A			10	4216: Scan 7229 (rt=29.6732) [E:\Data\EOT16-3302_Kumar_r_45918_2.raw]	14430985	4919	1		0	0.8	0.8	K.IAGELTSTVFHIAAR.A	NP_971278.1	pyruvate ferredoxin/flavodoxin oxidoreductase [Treponema denticola ATCC 35405]	K.IAGELTSTVFHIAAR.A	29.6732	1
310127666	1	1	907.9297	1813.8448	2	1813.8442	0.0007	926	941	0	93.48	0	13	4.50E-10	K	ILNNAQEDDAAIEDQR	A			12	1602: Scan 3949 (rt=17.5953) [E:\Data\EOT16-3302_Kumar_r_45918_2.raw]	14430985	5403	1		0	0.4	0.4	K.ILNNAQEDDAAIEDQR.A	NP_971278.1	pyruvate ferredoxin/flavodoxin oxidoreductase [Treponema denticola ATCC 35405]	K.ILNNAQEDDAAIEDQR.A	17.5953	1
310127659	1	1	767.8727	1533.7309	2	1533.7311	-0.0002	334	347	0	91.8	0	13	6.60E-10	K	EAGSLGEPLYEDVR	T			11	3274: Scan 6075 (rt=25.3352) [E:\Data\EOT16-3302_Kumar_r_45918_2.raw]	14430985	4782	1		0	-0.1	-0.1	K.EAGSLGEPLYEDVR.T	NP_971278.1	pyruvate ferredoxin/flavodoxin oxidoreductase [Treponema denticola ATCC 35405]	K.EAGSLGEPLYEDVR.T	25.3352	1
310127669	1	1	931.9597	1861.9048	2	1861.9058	-0.001	397	413	0	89.66	0	13	1.10E-09	K	TNFSVGIEDDVTHTSIK	Y			12	3315: Scan 6125 (rt=25.5218) [E:\Data\EOT16-3302_Kumar_r_45918_2.raw]	14430985	5544	1		0	-0.5	-0.5	K.TNFSVGIEDDVTHTSIK.Y	NP_971278.1	pyruvate ferredoxin/flavodoxin oxidoreductase [Treponema denticola ATCC 35405]	K.TNFSVGIEDDVTHTSIK.Y	25.5218	1
310127660	1	1	775.3909	1548.7672	2	1548.7705	-0.0033	609	622	0	80.72	0	15	1.40E-08	K	NITTIDMALEGVEK	V	Oxidation (M)	0.00000010000000.0	10	4144: Scan 7143 (rt=29.3498) [E:\Data\EOT16-3302_Kumar_r_45918_2.raw]	14430985	4826	1		0	-2.1	-2.1	K.NITTIDMALEGVEK.V + Oxidation (M)	NP_971278.1	pyruvate ferredoxin/flavodoxin oxidoreductase [Treponema denticola ATCC 35405]	K.NITTIDMALEGVEK.V + Oxidation (M)	29.3498	1
310127661	1	1	529.2946	1584.862	3	1584.8624	-0.0003	102	116	0	79.33	0	13	1.30E-08	K	IAGELTSTVFHIAAR	A			18	4214: Scan 7227 (rt=29.6657) [E:\Data\EOT16-3302_Kumar_r_45918_2.raw]	14430985	4918	1		0	-0.2	-0.2	K.IAGELTSTVFHIAAR.A	NP_971278.1	pyruvate ferredoxin/flavodoxin oxidoreductase [Treponema denticola ATCC 35405]	K.IAGELTSTVFHIAAR.A	29.6657	1
310127637	1	1	537.7883	1073.562	2	1073.5618	0.0002	468	477	0	78.98	0	15	2.10E-08	K	SGGFTISHLR	F			8	2055: Scan 4517 (rt=19.6551) [E:\Data\EOT16-3302_Kumar_r_45918_2.raw]	14430985	2748	1		0	0.2	0.2	K.SGGFTISHLR.F	NP_971278.1	pyruvate ferredoxin/flavodoxin oxidoreductase [Treponema denticola ATCC 35405]	K.SGGFTISHLR.F	19.6551	1
310127646	1	1	619.3325	1236.6504	2	1236.6503	0.0002	515	526	0	76.68	0	13	2.30E-08	K	GGTFLLNAPYGK	N			15	3735: Scan 6650 (rt=27.4944) [E:\Data\EOT16-3302_Kumar_r_45918_2.raw]	14430985	3427	1		0	0.2	0.2	K.GGTFLLNAPYGK.N	NP_971278.1	pyruvate ferredoxin/flavodoxin oxidoreductase [Treponema denticola ATCC 35405]	K.GGTFLLNAPYGK.N	27.4944	1
310127663	1	1	801.3847	1600.7548	2	1600.7555	-0.0007	527	539	0	72.52	0	13	5.60E-08	K	NEIWDNMPVEVQK	Q			10	4054: Scan 7035 (rt=28.9461) [E:\Data\EOT16-3302_Kumar_r_45918_2.raw]	14430985	4975	1		0	-0.4	-0.4	K.NEIWDNMPVEVQK.Q	NP_971278.1	pyruvate ferredoxin/flavodoxin oxidoreductase [Treponema denticola ATCC 35405]	K.NEIWDNMPVEVQK.Q	28.9461	1
310127636	1	1	524.7918	1047.5691	2	1047.5713	-0.0022	839	847	0	69.62	0	14	1.50E-07	K	LLSQLFGDR	A			8	4306: Scan 7333 (rt=30.069) [E:\Data\EOT16-3302_Kumar_r_45918_2.raw]	14430985	2627	1		0	-2.1	-2.1	K.LLSQLFGDR.A	NP_971278.1	pyruvate ferredoxin/flavodoxin oxidoreductase [Treponema denticola ATCC 35405]	K.LLSQLFGDR.A	30.069	1
310127647	1	1	627.803	1253.5915	2	1253.5962	-0.0046	185	194	0	65.57	0	13	2.80E-07	K	IEEVSYDIMR	Q			15	3226: Sum of 2 scans in range 6012 (rt=25.0965) to 6028 (rt=25.1574) [E:\Data\EOT16-3302_Kumar_r_45918_2.raw]	14430985	3501	1		0	-3.7	-3.7	K.IEEVSYDIMR.Q	NP_971278.1	pyruvate ferredoxin/flavodoxin oxidoreductase [Treponema denticola ATCC 35405]	K.IEEVSYDIMR.Q	25.12695	1
310127638	1	1	358.8614	1073.5624	3	1073.5618	0.0006	468	477	0	63.24	0	15	7.80E-07	K	SGGFTISHLR	F			8	2060: Scan 4524 (rt=19.6831) [E:\Data\EOT16-3302_Kumar_r_45918_2.raw]	14430985	2749	1		0	0.6	0.6	K.SGGFTISHLR.F	NP_971278.1	pyruvate ferredoxin/flavodoxin oxidoreductase [Treponema denticola ATCC 35405]	K.SGGFTISHLR.F	19.6831	1
310127649	1	1	659.3376	1316.6607	2	1316.6612	-0.0005	961	971	0	56.51	0	13	0.0000027	K	ELDSLTDHFIK	R			7	3434: Scan 6277 (rt=26.0898) [E:\Data\EOT16-3302_Kumar_r_45918_2.raw]	14430985	3729	1		0	-0.4	-0.4	K.ELDSLTDHFIK.R	NP_971278.1	pyruvate ferredoxin/flavodoxin oxidoreductase [Treponema denticola ATCC 35405]	K.ELDSLTDHFIK.R	26.0898	1
310127633	1	1	484.776	967.5373	2	967.5379	-0.0005	548	555	0	55.98	0	13	0.0000025	K	FYVIDAIK	I			10	4096: Scan 7085 (rt=29.1367) [E:\Data\EOT16-3302_Kumar_r_45918_2.raw]	14430985	2132	1		0	-0.5	-0.5	K.FYVIDAIK.I	NP_971278.1	pyruvate ferredoxin/flavodoxin oxidoreductase [Treponema denticola ATCC 35405]	K.FYVIDAIK.I	29.1367	1
310127671	1	1	813.0656	2436.1749	3	2436.175	-0.0001	786	805	1	55.28	0	13	0.000003	R	KQEVANWNFFFNDIPEPDVK	K			9	6006: Scan 9537 (rt=38.5915) [E:\Data\EOT16-3302_Kumar_r_45918_2.raw]	14430985	6977	1		0	0	0	R.KQEVANWNFFFNDIPEPDVK.K	NP_971278.1	pyruvate ferredoxin/flavodoxin oxidoreductase [Treponema denticola ATCC 35405]	R.KQEVANWNFFFNDIPEPDVK.K	38.5915	1
310127656	1	1	733.8551	1465.6957	2	1465.695	0.0008	219	231	0	54.91	0	13	0.0000032	R	GTAQNPDIYFQGR	E			9	2496: Scan 5099 (rt=21.7807) [E:\Data\EOT16-3302_Kumar_r_45918_2.raw]	14430985	4523	1		0	0.5	0.5	R.GTAQNPDIYFQGR.E	NP_971278.1	pyruvate ferredoxin/flavodoxin oxidoreductase [Treponema denticola ATCC 35405]	R.GTAQNPDIYFQGR.E	21.7807	1
310127650	1	1	662.8611	1323.7077	2	1323.7074	0.0002	237	247	0	53.91	0	14	0.0000061	K	YYLATPEIVQK	Q			13	3334: Scan 6154 (rt=25.632) [E:\Data\EOT16-3302_Kumar_r_45918_2.raw]	14430985	3786	1		0	0.2	0.2	K.YYLATPEIVQK.Q	NP_971278.1	pyruvate ferredoxin/flavodoxin oxidoreductase [Treponema denticola ATCC 35405]	K.YYLATPEIVQK.Q	25.632	1
310127640	1	1	554.2689	1106.5232	2	1106.5244	-0.0012	386	395	0	53.41	0	13	0.0000046	K	GVFDNLEGEK	K			6	2905: Scan 5603 (rt=23.6055) [E:\Data\EOT16-3302_Kumar_r_45918_2.raw]	14430985	2907	1		0	-1.1	-1.1	K.GVFDNLEGEK.K	NP_971278.1	pyruvate ferredoxin/flavodoxin oxidoreductase [Treponema denticola ATCC 35405]	K.GVFDNLEGEK.K	23.6055	1
310127627	1	1	422.25	842.4855	2	842.4862	-0.0007	917	925	0	53.11	0	13	0.0000049	K	GIAAGVIDK	I			7	1438: Scan 3749 (rt=16.8725) [E:\Data\EOT16-3302_Kumar_r_45918_2.raw]	14430985	1246	1		0	-0.8	-0.8	K.GIAAGVIDK.I	NP_971278.1	pyruvate ferredoxin/flavodoxin oxidoreductase [Treponema denticola ATCC 35405]	K.GIAAGVIDK.I	16.8725	1
310127664	1	1	582.9516	1745.833	3	1745.8334	-0.0005	500	513	0	52.35	0	13	0.0000058	K	FSYLETYDMLHSLK	K			15	5046: Scan 8308 (rt=33.8258) [E:\Data\EOT16-3302_Kumar_r_45918_2.raw]	14430985	5280	1		0	-0.3	-0.3	K.FSYLETYDMLHSLK.K	NP_971278.1	pyruvate ferredoxin/flavodoxin oxidoreductase [Treponema denticola ATCC 35405]	K.FSYLETYDMLHSLK.K	33.8258	1
310127668	1	1	621.6416	1861.903	3	1861.9058	-0.0028	397	413	0	51.81	0	13	0.0000076	K	TNFSVGIEDDVTHTSIK	Y			16	3314: Scan 6124 (rt=25.5181) [E:\Data\EOT16-3302_Kumar_r_45918_2.raw]	14430985	5543	1		0	-1.5	-1.5	K.TNFSVGIEDDVTHTSIK.Y	NP_971278.1	pyruvate ferredoxin/flavodoxin oxidoreductase [Treponema denticola ATCC 35405]	K.TNFSVGIEDDVTHTSIK.Y	25.5181	1
310127642	1	1	580.8113	1159.608	2	1159.6084	-0.0004	950	960	1	50.23	0	13	0.000012	K	ELAGSKDELAK	E			11	276: Scan 1962 (rt=9.67585) [E:\Data\EOT16-3302_Kumar_r_45918_2.raw]	14430985	3159	1		0	-0.3	-0.3	K.ELAGSKDELAK.E	NP_971278.1	pyruvate ferredoxin/flavodoxin oxidoreductase [Treponema denticola ATCC 35405]	K.ELAGSKDELAK.E	9.67585	1
310127643	1	1	590.2689	1178.5233	2	1178.5244	-0.0011	457	466	0	48.23	0	13	0.000015	K	AQAYFSYDSK	K			11	1944: Scan 4382 (rt=19.1595) [E:\Data\EOT16-3302_Kumar_r_45918_2.raw]	14430985	3229	1		0	-0.9	-0.9	K.AQAYFSYDSK.K	NP_971278.1	pyruvate ferredoxin/flavodoxin oxidoreductase [Treponema denticola ATCC 35405]	K.AQAYFSYDSK.K	19.1595	1
310127657	1	1	741.8749	1481.7353	2	1481.7337	0.0016	635	648	0	47.48	0	14	0.000026	K	MHPAIAGDAPEFVK	N			7	2630: Scan 5265 (rt=22.3778) [E:\Data\EOT16-3302_Kumar_r_45918_2.raw]	14430985	4592	1		0	1.1	1.1	K.MHPAIAGDAPEFVK.N	NP_971278.1	pyruvate ferredoxin/flavodoxin oxidoreductase [Treponema denticola ATCC 35405]	K.MHPAIAGDAPEFVK.N	22.3778	1
310127655	1	1	710.8295	1419.6445	2	1419.6459	-0.0014	259	269	0	45.02	0	13	0.000031	R	QYHLYDYYGAK	D			6	2368: Scan 4938 (rt=21.192) [E:\Data\EOT16-3302_Kumar_r_45918_2.raw]	14430985	4309	1		0	-1	-1	R.QYHLYDYYGAK.D	NP_971278.1	pyruvate ferredoxin/flavodoxin oxidoreductase [Treponema denticola ATCC 35405]	R.QYHLYDYYGAK.D	21.192	1
310127644	1	1	618.3183	1234.6221	2	1234.6194	0.0027	386	396	1	44.98	0	15	0.000052	K	GVFDNLEGEKK	T			6	2215: Scan 4730 (rt=20.4275) [E:\Data\EOT16-3302_Kumar_r_45918_2.raw]	14430985	3415	1		0	2.2	2.2	K.GVFDNLEGEKK.T	NP_971278.1	pyruvate ferredoxin/flavodoxin oxidoreductase [Treponema denticola ATCC 35405]	K.GVFDNLEGEKK.T	20.4275	1
310127670	1	1	735.6636	2203.9689	3	2203.9633	0.0056	877	896	0	44.65	0	13	0.000034	R	GPAWSNSLFEDAAEFGYGMR	L			15	6550: Scan 10320 (rt=41.6395) [E:\Data\EOT16-3302_Kumar_r_45918_2.raw]	14430985	6399	1		0	2.5	2.5	R.GPAWSNSLFEDAAEFGYGMR.L	NP_971278.1	pyruvate ferredoxin/flavodoxin oxidoreductase [Treponema denticola ATCC 35405]	R.GPAWSNSLFEDAAEFGYGMR.L	41.6395	1
310127641	1	1	570.3251	1138.6356	2	1138.6346	0.001	209	218	1	44.63	0	13	0.000034	R	GLTPEKPELR	G			7	1104: Scan 3309 (rt=15.3116) [E:\Data\EOT16-3302_Kumar_r_45918_2.raw]	14430985	3086	1		0	0.9	0.9	R.GLTPEKPELR.G	NP_971278.1	pyruvate ferredoxin/flavodoxin oxidoreductase [Treponema denticola ATCC 35405]	R.GLTPEKPELR.G	15.3116	1
310127623	1	1	372.2238	742.433	2	742.4337	-0.0007	325	331	0	42.6	0	13	0.000055	K	GIAVLDR	C			5	1922: Scan 4354 (rt=19.057) [E:\Data\EOT16-3302_Kumar_r_45918_2.raw]	14430985	707	1		0	-0.9	-0.9	K.GIAVLDR.C	NP_971278.1	pyruvate ferredoxin/flavodoxin oxidoreductase [Treponema denticola ATCC 35405]	K.GIAVLDR.C	19.057	1
310127658	1	1	745.3374	1488.6603	2	1488.6595	0.0008	1134	1145	0	39.13	0	13	0.00012	K	EPDFNLADFMYK	E			8	5840: Scan 9314 (rt=37.7219) [E:\Data\EOT16-3302_Kumar_r_45918_2.raw]	14430985	4616	1		0	0.5	0.5	K.EPDFNLADFMYK.E	NP_971278.1	pyruvate ferredoxin/flavodoxin oxidoreductase [Treponema denticola ATCC 35405]	K.EPDFNLADFMYK.E	37.7219	1
310127622	1	1	346.7079	691.4013	2	691.4017	-0.0003	902	907	0	37.94	0	13	0.00016	K	LAVYAR	E			5	852: Scan 2990 (rt=14.1836) [E:\Data\EOT16-3302_Kumar_r_45918_2.raw]	14430985	458	1		0	-0.4	-0.4	K.LAVYAR.E	NP_971278.1	pyruvate ferredoxin/flavodoxin oxidoreductase [Treponema denticola ATCC 35405]	K.LAVYAR.E	14.1836	1
310127651	1	1	691.3565	1380.6985	2	1380.6979	0.0006	167	177	0	37.48	0	13	0.00019	R	VPFLHFFDGFR	T			8	6112: Scan 9685 (rt=39.1662) [E:\Data\EOT16-3302_Kumar_r_45918_2.raw]	14430985	4094	1		0	0.4	0.4	R.VPFLHFFDGFR.T	NP_971278.1	pyruvate ferredoxin/flavodoxin oxidoreductase [Treponema denticola ATCC 35405]	R.VPFLHFFDGFR.T	39.1662	1
310127648	1	1	635.8016	1269.5886	2	1269.5911	-0.0025	185	194	0	37.13	0	13	0.00019	K	IEEVSYDIMR	Q	Oxidation (M)	0.0000000010.0	5	2488: Scan 5088 (rt=21.7401) [E:\Data\EOT16-3302_Kumar_r_45918_2.raw]	14430985	3558	1		0	-2	-2	K.IEEVSYDIMR.Q + Oxidation (M)	NP_971278.1	pyruvate ferredoxin/flavodoxin oxidoreductase [Treponema denticola ATCC 35405]	K.IEEVSYDIMR.Q + Oxidation (M)	21.7401	1
310127673	1	1	936.1327	2805.3764	3	2805.3763	0.0001	973	999	0	35.06	0	13	0.00031	R	SVWILGGDGWAYDIGYGGLDHVLASGK	N			12	6786: Scan 10638 (rt=42.8709) [E:\Data\EOT16-3302_Kumar_r_45918_2.raw]	14430985	7904	1		0	0	0	R.SVWILGGDGWAYDIGYGGLDHVLASGK.N	NP_971278.1	pyruvate ferredoxin/flavodoxin oxidoreductase [Treponema denticola ATCC 35405]	R.SVWILGGDGWAYDIGYGGLDHVLASGK.N	42.8709	1
310127654	1	1	474.2221	1419.6445	3	1419.6459	-0.0014	259	269	0	32.92	0	13	0.00051	R	QYHLYDYYGAK	D			6	2369: Scan 4939 (rt=21.1957) [E:\Data\EOT16-3302_Kumar_r_45918_2.raw]	14430985	4308	1		0	-1	-1	R.QYHLYDYYGAK.D	NP_971278.1	pyruvate ferredoxin/flavodoxin oxidoreductase [Treponema denticola ATCC 35405]	R.QYHLYDYYGAK.D	21.1957	1
310127634	1	1	968.546	967.5387	1	967.5379	0.0008	548	555	0	32.06	0	13	0.00062	K	FYVIDAIK	I			7	4114: Scan 7107 (rt=29.2173) [E:\Data\EOT16-3302_Kumar_r_45918_2.raw]	14430985	2134	1		0	0.8	0.8	K.FYVIDAIK.I	NP_971278.1	pyruvate ferredoxin/flavodoxin oxidoreductase [Treponema denticola ATCC 35405]	K.FYVIDAIK.I	29.2173	1
310127628	1	1	843.4949	842.4876	1	842.4862	0.0014	917	925	0	31.2	0	13	0.00076	K	GIAAGVIDK	I			8	1424: Scan 3729 (rt=16.801) [E:\Data\EOT16-3302_Kumar_r_45918_2.raw]	14430985	1247	1		0	1.7	1.7	K.GIAAGVIDK.I	NP_971278.1	pyruvate ferredoxin/flavodoxin oxidoreductase [Treponema denticola ATCC 35405]	K.GIAAGVIDK.I	16.801	1
310127652	1	1	461.2405	1380.6996	3	1380.6979	0.0017	167	177	0	30.89	0	13	0.00086	R	VPFLHFFDGFR	T			12	6107: Scan 9680 (rt=39.1478) [E:\Data\EOT16-3302_Kumar_r_45918_2.raw]	14430985	4095	1		0	1.2	1.2	R.VPFLHFFDGFR.T	NP_971278.1	pyruvate ferredoxin/flavodoxin oxidoreductase [Treponema denticola ATCC 35405]	R.VPFLHFFDGFR.T	39.1478	1
310127639	1	1	546.7733	1091.5321	2	1091.5281	0.004	195	203	0	24.67	0	13	0.0034	R	QMVSDELVR	A	Oxidation (M)	0.010000000.0	7	1493: Scan 3812 (rt=17.1003) [E:\Data\EOT16-3302_Kumar_r_45918_2.raw]	14430985	2831	1		0	3.7	3.7	R.QMVSDELVR.A + Oxidation (M)	NP_971278.1	pyruvate ferredoxin/flavodoxin oxidoreductase [Treponema denticola ATCC 35405]	R.QMVSDELVR.A + Oxidation (M)	17.1003	1
310127630	1	1	441.2293	880.4441	2	880.4443	-0.0002	1180	1186	1	24.64	0	13	0.0034	K	YLADRPF	-			5	2568: Scan 5192 (rt=22.1093) [E:\Data\EOT16-3302_Kumar_r_45918_2.raw]	14430985	1515	1		0	-0.2	-0.2	K.YLADRPF.-	NP_971278.1	pyruvate ferredoxin/flavodoxin oxidoreductase [Treponema denticola ATCC 35405]	K.YLADRPF.-	22.1093	1
310127665	1	1	586.0128	1755.0167	3	1755.0182	-0.0015	577	592	1	23.39	0	13	0.0046	K	IFGILPEAEAVDLIKK	F			11	5569: Scan 8948 (rt=36.3008) [E:\Data\EOT16-3302_Kumar_r_45918_2.raw]	14430985	5287	1		0	-0.9	-0.9	K.IFGILPEAEAVDLIKK.F	NP_971278.1	pyruvate ferredoxin/flavodoxin oxidoreductase [Treponema denticola ATCC 35405]	K.IFGILPEAEAVDLIKK.F	36.3008	1
310127635	1	1	518.2584	1034.5023	2	1034.5066	-0.0043	348	357	0	20.83	0	13	0.0091	R	TAIGEMQAAK	K	Oxidation (M)	0.0000010000.0	7	349: Scan 2315 (rt=11.6721) [E:\Data\EOT16-3302_Kumar_r_45918_2.raw]	14430985	2543	1		0	-4.2	-4.2	R.TAIGEMQAAK.K + Oxidation (M)	NP_971278.1	pyruvate ferredoxin/flavodoxin oxidoreductase [Treponema denticola ATCC 35405]	R.TAIGEMQAAK.K + Oxidation (M)	11.6721	1
310127625	1	1	783.37	782.3627	1	782.3599	0.0028	414	419	0	20.13	0	13	0.0097	K	YDPNFK	L			3	729: Scan 2836 (rt=13.628) [E:\Data\EOT16-3302_Kumar_r_45918_2.raw]	14430985	933	1		0	3.6	3.6	K.YDPNFK.L	NP_971278.1	pyruvate ferredoxin/flavodoxin oxidoreductase [Treponema denticola ATCC 35405]	K.YDPNFK.L	13.628	1
310127645	1	1	412.5483	1234.6231	3	1234.6194	0.0037	386	396	1	17.95	0	15	0.027	K	GVFDNLEGEKK	T			3	2226: Scan 4744 (rt=20.4749) [E:\Data\EOT16-3302_Kumar_r_45918_2.raw]	14430985	3416	1		0	3	3	K.GVFDNLEGEKK.T	NP_971278.1	pyruvate ferredoxin/flavodoxin oxidoreductase [Treponema denticola ATCC 35405]	K.GVFDNLEGEKK.T	20.4749	1
310127672	1	1	926.4515	2776.3328	3	2776.3324	0.0004	270	295	0	17.29	0	13	0.023	K	DAEQIIILMGSGADTVEETVDELNSK	G			9	7644: Scan 11851 (rt=47.5854) [E:\Data\EOT16-3302_Kumar_r_45918_2.raw]	14430985	7871	1		0	0.1	0.1	K.DAEQIIILMGSGADTVEETVDELNSK.G	NP_971278.1	pyruvate ferredoxin/flavodoxin oxidoreductase [Treponema denticola ATCC 35405]	K.DAEQIIILMGSGADTVEETVDELNSK.G	47.5854	1
310127667	1	1	605.6225	1813.8456	3	1813.8442	0.0014	926	941	0	17.25	0	13	0.019	K	ILNNAQEDDAAIEDQR	A			18	1634: Scan 3989 (rt=17.7375) [E:\Data\EOT16-3302_Kumar_r_45918_2.raw]	14430985	5404	1		0	0.8	0.8	K.ILNNAQEDDAAIEDQR.A	NP_971278.1	pyruvate ferredoxin/flavodoxin oxidoreductase [Treponema denticola ATCC 35405]	K.ILNNAQEDDAAIEDQR.A	17.7375	1
310127632	1	1	449.7894	897.5642	2	897.5647	-0.0005	806	813	1	15.38	0	13	0.029	K	KLNLSVPK	G			10	1697: Scan 4066 (rt=18.0162) [E:\Data\EOT16-3302_Kumar_r_45918_2.raw]	14430985	1653	1		0	-0.6	-0.6	K.KLNLSVPK.G	NP_971278.1	pyruvate ferredoxin/flavodoxin oxidoreductase [Treponema denticola ATCC 35405]	K.KLNLSVPK.G	18.0162	1
310127624	1	1	392.1866	782.3587	2	782.3599	-0.0011	414	419	0	13.85	0	13	0.041	K	YDPNFK	L			7	748: Scan 2858 (rt=13.7057) [E:\Data\EOT16-3302_Kumar_r_45918_2.raw]	14430985	932	1		0	-1.4	-1.4	K.YDPNFK.L	NP_971278.1	pyruvate ferredoxin/flavodoxin oxidoreductase [Treponema denticola ATCC 35405]	K.YDPNFK.L	13.7057	1
310127631	1	1	449.7722	897.5297	2	897.5284	0.0014	601	608	1	10.36	0	13	0.092	K	KGPEIVQK	N			3	216: Scan 1887 (rt=9.40086) [E:\Data\EOT16-3302_Kumar_r_45918_2.raw]	14430985	1652	1		0	1.6	1.6	K.KGPEIVQK.N	NP_971278.1	pyruvate ferredoxin/flavodoxin oxidoreductase [Treponema denticola ATCC 35405]	K.KGPEIVQK.N	9.40086	1
310127626	1	1	800.3561	799.3489	1	799.3534	-0.0046	731	737	1	4.72	0	13	0.34	K	SCDYKGK	E			2	3087: Scan 5835 (rt=24.4517) [E:\Data\EOT16-3302_Kumar_r_45918_2.raw]	14430985	988	1		0	-5.8	-5.8	K.SCDYKGK.E	NP_971278.1	pyruvate ferredoxin/flavodoxin oxidoreductase [Treponema denticola ATCC 35405]	K.SCDYKGK.E	24.4517	1
310127629	1	1	865.4362	864.4289	1	864.4341	-0.0052	736	743	1	4.36	0	13	0.37	K	GKEFEGAK	F			2	1037: Scan 3223 (rt=14.9982) [E:\Data\EOT16-3302_Kumar_r_45918_2.raw]	14430985	1414	1		0	-6	-6	K.GKEFEGAK.F	NP_971278.1	pyruvate ferredoxin/flavodoxin oxidoreductase [Treponema denticola ATCC 35405]	K.GKEFEGAK.F	14.9982	1
310127653	1	1	697.3539	1392.6932	2	1392.686	0.0072	1104	1115	0	0.9	0	13	0.81	K	EAVSCGLWPLYR	Y			5	5880: Scan 9370 (rt=37.9413) [E:\Data\EOT16-3302_Kumar_r_45918_2.raw]	14430985	4160	1		0	5.2	5.2	K.EAVSCGLWPLYR.Y	NP_971278.1	pyruvate ferredoxin/flavodoxin oxidoreductase [Treponema denticola ATCC 35405]	K.EAVSCGLWPLYR.Y	37.9413	1
310129169	2	0	633.3091	632.3018	1	632.3017	0.0001	157	161	0	17.19	0	13	0.019	K	EDLEK	Q			3	984: Scan 3154 (rt=14.7565) [E:\Data\EOT16-3302_Kumar_r_45918_2.raw]	14431207	169	1		0	0.2	0.2	K.EDLEK.Q	NP_971280.1	FeS assembly protein SufB [Treponema denticola ATCC 35405]	K.EDLEK.Q	14.7565	1
310129170	2	1	666.3578	665.3505	1	665.3497	0.0008	124	128	1	5.83	0	13	0.33	K	KTFDR	L			2	3107: Scan 5857 (rt=24.5315) [E:\Data\EOT16-3302_Kumar_r_45918_2.raw]	14431207	335	1		0	1.2	1.2	K.KTFDR.L	NP_971280.1	FeS assembly protein SufB [Treponema denticola ATCC 35405]	K.KTFDR.L	24.5315	1
310129171	2	0	894.4912	893.4839	1	893.4858	-0.0019	176	182	1	5.18	0	14	0.41	K	YEDIVKK	H			3	559: Scan 2621 (rt=12.8537) [E:\Data\EOT16-3302_Kumar_r_45918_2.raw]	14431207	1627	1		0	-2.1	-2.1	K.YEDIVKK.H	NP_971280.1	FeS assembly protein SufB [Treponema denticola ATCC 35405]	K.YEDIVKK.H	12.8537	1
310128693	1	1	650.3582	1948.0529	3	1948.0557	-0.0028	110	126	0	77.83	0	13	1.60E-08	K	LLEGFIYALTEQDVLPK	F			11	7139: Scan 11137 (rt=44.815) [E:\Data\EOT16-3302_Kumar_r_45918_2.raw]	14431049	5779	1		0	-1.4	-1.4	K.LLEGFIYALTEQDVLPK.F	NP_971290.1	hypothetical protein TDE0677 [Treponema denticola ATCC 35405]	K.LLEGFIYALTEQDVLPK.F	44.815	1
310128692	1	1	659.3358	1316.6571	2	1316.6572	-0.0001	35	46	0	70.86	0	13	8.20E-08	K	VDNEVATQNLSK	M			9	666: Scan 2754 (rt=13.3371) [E:\Data\EOT16-3302_Kumar_r_45918_2.raw]	14431049	3728	1		0	-0.1	-0.1	K.VDNEVATQNLSK.M	NP_971290.1	hypothetical protein TDE0677 [Treponema denticola ATCC 35405]	K.VDNEVATQNLSK.M	13.3371	1
310128691	1	1	519.7589	1037.5032	2	1037.4964	0.0068	176	184	0	4.37	0	13	0.37	K	VGTPTNMYR	I			3	969: Scan 3136 (rt=14.6946) [E:\Data\EOT16-3302_Kumar_r_45918_2.raw]	14431049	2565	1		0	6.6	6.6	K.VGTPTNMYR.I	NP_971290.1	hypothetical protein TDE0677 [Treponema denticola ATCC 35405]	K.VGTPTNMYR.I	14.6946	1
310128965	1	1	651.8611	1301.7076	2	1301.7078	-0.0002	25	35	1	23.73	0	14	0.0059	R	SLIDKIEEEVK	L			5	5806: Scan 9258 (rt=37.5102) [E:\Data\EOT16-3302_Kumar_r_45918_2.raw]	14431136	3672	1		0	-0.2	-0.2	R.SLIDKIEEEVK.L	NP_971318.1	adenine-specific DNA modification methyltransferase [Treponema denticola ATCC 35405]	R.SLIDKIEEEVK.L	37.5102	1
310128964	3	0	651.3575	1300.7004	2	1300.7027	-0.0023	113	124	0	2.88	0	13	0.59	K	IPGIISENYAPK	D			4	2726: Scan 5383 (rt=22.8183) [E:\Data\EOT16-3302_Kumar_r_45918_2.raw]	14431136	3669	1		0	-1.8	-1.8	K.IPGIISENYAPK.D	NP_971318.1	adenine-specific DNA modification methyltransferase [Treponema denticola ATCC 35405]	K.IPGIISENYAPK.D	22.8183	1
310128966	2	0	613.664	1837.9702	3	1837.9687	0.0015	272	288	0	2.28	0	14	0.77	R	LDVPISPVSGITQGWNR	S			5	6327: Scan 9995 (rt=40.3712) [E:\Data\EOT16-3302_Kumar_r_45918_2.raw]	14431136	5473	1		0	0.8	0.8	R.LDVPISPVSGITQGWNR.S	NP_971318.1	adenine-specific DNA modification methyltransferase [Treponema denticola ATCC 35405]	R.LDVPISPVSGITQGWNR.S	40.3712	1
310128990	1	0	701.4199	700.4126	1	700.4119	0.0007	57	62	0	22.38	0	15	0.011	K	IQELAK	A			3	1395: Scan 3693 (rt=16.6729) [E:\Data\EOT16-3302_Kumar_r_45918_2.raw]	14431145	502	1		0	1	1	K.IQELAK.A	NP_971320.1	nitroreductase [Treponema denticola ATCC 35405]	K.IQELAK.A	16.6729	1
310128992	2	0	573.7827	1145.5508	2	1145.5499	0.0009	123	131	1	3.12	0	13	0.49	R	EKCNSPEIR	R	Propionamide (C)	0.002000000.0	4	4084: Scan 7071 (rt=29.0826) [E:\Data\EOT16-3302_Kumar_r_45918_2.raw]	14431145	3120	1		0	0.8	0.8	R.EKCNSPEIR.R + Propionamide (C)	NP_971320.1	nitroreductase [Treponema denticola ATCC 35405]	R.EKCNSPEIR.R + Propionamide (C)	29.0826	1
310128991	4	0	720.3501	719.3429	1	719.3497	-0.0068	42	46	1	0.54	0	13	0.97	K	NRQMR	K	Oxidation (M)	0.00010.0	2	7726: Scan 11955 (rt=47.9803) [E:\Data\EOT16-3302_Kumar_r_45918_2.raw]	14431145	590	1		0	-9.5	-9.5	K.NRQMR.K + Oxidation (M)	NP_971320.1	nitroreductase [Treponema denticola ATCC 35405]	K.NRQMR.K + Oxidation (M)	47.9803	1
310129103	2	0	463.2527	924.4908	2	924.4916	-0.0008	67	74	1	18.02	0	13	0.016	K	KEGSTYIK	N			3	227: Scan 1903 (rt=9.45833) [E:\Data\EOT16-3302_Kumar_r_45918_2.raw]	14431187	1842	1		0	-0.9	-0.9	K.KEGSTYIK.N	NP_971324.1	hypothetical protein TDE0712 [Treponema denticola ATCC 35405]	K.KEGSTYIK.N	9.45833	1
310129102	1	1	723.4033	722.396	1	722.3963	-0.0002	163	168	0	10.86	0	13	0.082	R	ITQFSK	T			2	4889: Scan 8104 (rt=33.0422) [E:\Data\EOT16-3302_Kumar_r_45918_2.raw]	14431187	616	1		0	-0.3	-0.3	R.ITQFSK.T	NP_971324.1	hypothetical protein TDE0712 [Treponema denticola ATCC 35405]	R.ITQFSK.T	33.0422	1
310129104	1	1	925.4997	924.4924	1	924.4916	0.0008	67	74	1	5.66	0	13	0.27	K	KEGSTYIK	N			4	2909: Scan 5608 (rt=23.6228) [E:\Data\EOT16-3302_Kumar_r_45918_2.raw]	14431187	1843	1		0	0.9	0.9	K.KEGSTYIK.N	NP_971324.1	hypothetical protein TDE0712 [Treponema denticola ATCC 35405]	K.KEGSTYIK.N	23.6228	1
310129213	3	0	330.6946	659.3746	2	659.3714	0.0032	84	88	1	16.43	0	13	0.024	R	SERLR	E			6	687: Scan 2782 (rt=13.4332) [E:\Data\EOT16-3302_Kumar_r_45918_2.raw]	14431222	300	1		0	4.9	4.9	R.SERLR.E	NP_971326.1	capsular polysaccharide biosynthesis protein [Treponema denticola ATCC 35405]	R.SERLR.E	13.4332	1
310129212	3	0	649.4283	648.421	1	648.421	0	489	493	0	11.92	0	13	0.064	K	LLIYK	K			4	6644: Scan 10450 (rt=42.1481) [E:\Data\EOT16-3302_Kumar_r_45918_2.raw]	14431222	238	1		0	0	0	K.LLIYK.K	NP_971326.1	capsular polysaccharide biosynthesis protein [Treponema denticola ATCC 35405]	K.LLIYK.K	42.1481	1
310129214	2	1	774.4365	773.4292	1	773.4218	0.0074	1	6	1	4.13	0	16	0.83	-	MNRPIK	Q	Oxidation (M)	0.100000.0	3	2844: Scan 5532 (rt=23.3502) [E:\Data\EOT16-3302_Kumar_r_45918_2.raw]	14431222	875	1		0	9.6	9.6	-.MNRPIK.Q + Oxidation (M)	NP_971326.1	capsular polysaccharide biosynthesis protein [Treponema denticola ATCC 35405]	-.MNRPIK.Q + Oxidation (M)	23.3502	1
310129215	2	1	536.3248	1070.635	2	1070.6335	0.0014	299	308	0	0.83	0	13	0.95	K	LVLQAAETVK	E			4	2273: Scan 4815 (rt=20.7378) [E:\Data\EOT16-3302_Kumar_r_45918_2.raw]	14431222	2729	1		0	1.3	1.3	K.LVLQAAETVK.E	NP_971326.1	capsular polysaccharide biosynthesis protein [Treponema denticola ATCC 35405]	K.LVLQAAETVK.E	20.7378	1
310129216	2	0	664.3824	1326.7503	2	1326.7507	-0.0004	192	204	1	0.27	0	13	0.94	K	ELKILQAGGVGDK	A			4	221: Scan 1893 (rt=9.42429) [E:\Data\EOT16-3302_Kumar_r_45918_2.raw]	14431222	3795	1		0	-0.3	-0.3	K.ELKILQAGGVGDK.A	NP_971326.1	capsular polysaccharide biosynthesis protein [Treponema denticola ATCC 35405]	K.ELKILQAGGVGDK.A	9.42429	1
310128856	1	1	563.3181	1124.6216	2	1124.619	0.0027	86	95	0	34.08	0	13	0.00039	K	IELVPNSPTR	I			4	2264: Scan 4800 (rt=20.6815) [E:\Data\EOT16-3302_Kumar_r_45918_2.raw]	14431098	3010	1		0	2.4	2.4	K.IELVPNSPTR.I	NP_971354.1	thioredoxin reductase [Treponema denticola ATCC 35405]	K.IELVPNSPTR.I	20.6815	1
310128746	1	1	856.9587	1711.9028	2	1711.8992	0.0036	76	91	0	89.43	0	14	1.60E-09	K	TIEGGENLNVIETPVK	S			11	3295: Scan 6099 (rt=25.4218) [E:\Data\EOT16-3302_Kumar_r_45918_2.raw]	14431060	5233	1		0	2.1	2.1	K.TIEGGENLNVIETPVK.S	NP_971359.1	iron compound ABC transporter periplasmic iron compound-binding protein [Treponema denticola ATCC 35405]	K.TIEGGENLNVIETPVK.S	25.4218	1
310128744	1	1	809.9162	1617.8177	2	1617.8185	-0.0007	234	248	2	18.78	0	13	0.017	K	KSANKTTFASAFMSK	D			7	2584: Scan 5211 (rt=22.1788) [E:\Data\EOT16-3302_Kumar_r_45918_2.raw]	14431060	5019	1		0	-0.4	-0.4	K.KSANKTTFASAFMSK.D	NP_971359.1	iron compound ABC transporter periplasmic iron compound-binding protein [Treponema denticola ATCC 35405]	K.KSANKTTFASAFMSK.D	22.1788	1
310128743	2	0	596.3001	1190.5855	2	1190.5965	-0.0109	225	234	1	9.72	0	14	0.14	K	INAVEEMNKK	S	Oxidation (M)	0.0000001000.0	5	2166: Scan 4662 (rt=20.1806) [E:\Data\EOT16-3302_Kumar_r_45918_2.raw]	14431060	3263	1		0	-9.2	-9.2	K.INAVEEMNKK.S + Oxidation (M)	NP_971359.1	iron compound ABC transporter periplasmic iron compound-binding protein [Treponema denticola ATCC 35405]	K.INAVEEMNKK.S + Oxidation (M)	20.1806	1
310128742	3	0	481.7371	961.4597	2	961.4691	-0.0094	332	339	0	5.32	0	13	0.29	K	ENMVWGVK	P			4	591: Scan 2661 (rt=13.0005) [E:\Data\EOT16-3302_Kumar_r_45918_2.raw]	14431060	2072	1		0	-9.8	-9.8	K.ENMVWGVK.P	NP_971359.1	iron compound ABC transporter periplasmic iron compound-binding protein [Treponema denticola ATCC 35405]	K.ENMVWGVK.P	13.0005	1
310128745	1	1	817.9142	1633.8138	2	1633.8134	0.0004	234	248	2	4.57	0	13	0.35	K	KSANKTTFASAFMSK	D	Oxidation (M)	0.000000000000100.0	4	2607: Scan 5236 (rt=22.2688) [E:\Data\EOT16-3302_Kumar_r_45918_2.raw]	14431060	5063	1		0	0.2	0.2	K.KSANKTTFASAFMSK.D + Oxidation (M)	NP_971359.1	iron compound ABC transporter periplasmic iron compound-binding protein [Treponema denticola ATCC 35405]	K.KSANKTTFASAFMSK.D + Oxidation (M)	22.2688	1
310129054	2	0	458.7467	915.4789	2	915.4774	0.0015	287	293	1	19.66	0	13	0.011	K	EVEDRLR	R			6	763: Scan 2877 (rt=13.7775) [E:\Data\EOT16-3302_Kumar_r_45918_2.raw]	14431170	1786	1		0	1.6	1.6	K.EVEDRLR.R	NP_971363.1	hypothetical protein TDE0752 [Treponema denticola ATCC 35405]	K.EVEDRLR.R	13.7775	1
310129053	1	0	306.1663	915.477	3	915.4774	-0.0003	287	293	1	11.96	0	13	0.064	K	EVEDRLR	R			2	778: Scan 2897 (rt=13.8485) [E:\Data\EOT16-3302_Kumar_r_45918_2.raw]	14431170	1785	1		0	-0.3	-0.3	K.EVEDRLR.R	NP_971363.1	hypothetical protein TDE0752 [Treponema denticola ATCC 35405]	K.EVEDRLR.R	13.8485	1
310129055	1	0	916.4879	915.4807	1	915.4774	0.0033	287	293	1	11.43	0	13	0.072	K	EVEDRLR	R			4	784: Scan 2903 (rt=13.8685) [E:\Data\EOT16-3302_Kumar_r_45918_2.raw]	14431170	1787	1		0	3.6	3.6	K.EVEDRLR.R	NP_971363.1	hypothetical protein TDE0752 [Treponema denticola ATCC 35405]	K.EVEDRLR.R	13.8685	1
310128876	1	1	1169.5545	2337.0944	2	2337.0972	-0.0027	151	172	0	32.15	0	13	0.00061	K	VTIENASGVDITDNYDIGNAEK	K			17	3535: Scan 6405 (rt=26.5756) [E:\Data\EOT16-3302_Kumar_r_45918_2.raw]	14431104	6719	1		0	-1.2	-1.2	K.VTIENASGVDITDNYDIGNAEK.K	NP_971372.1	protease complex-associated polypeptide [Treponema denticola ATCC 35405]	K.VTIENASGVDITDNYDIGNAEK.K	26.5756	1
310128875	5	0	731.4066	730.3993	1	730.3973	0.002	371	376	1	1.04	0	15	1.4	R	PKTETR	P			2	1527: Scan 3856 (rt=17.2562) [E:\Data\EOT16-3302_Kumar_r_45918_2.raw]	14431104	641	1		0	2.7	2.7	R.PKTETR.P	NP_971372.1	protease complex-associated polypeptide [Treponema denticola ATCC 35405]	R.PKTETR.P	17.2562	1
310128626	1	1	842.4493	1682.884	2	1682.8839	0.0001	266	281	0	117.49	0	13	1.80E-12	K	LLDEGEAGDNVGLLLR	G			12	4776: Scan 7946 (rt=32.4376) [E:\Data\EOT16-3302_Kumar_r_45918_2.raw]	14431037	5198	1		0	0.1	0.1	K.LLDEGEAGDNVGLLLR.G	NP_971375.1	elongation factor Tu [Treponema denticola ATCC 35405]	K.LLDEGEAGDNVGLLLR.G	32.4376	1
310128629	1	1	835.4107	2503.2103	3	2503.2112	-0.0009	336	359	1	43.68	0	13	0.000043	R	TTDITGTVNLPEGTDMVKPGDNTK	I			8	3109: Scan 5859 (rt=24.5384) [E:\Data\EOT16-3302_Kumar_r_45918_2.raw]	14431037	7033	1		0	-0.4	-0.4	R.TTDITGTVNLPEGTDMVKPGDNTK.I	NP_971375.1	elongation factor Tu [Treponema denticola ATCC 35405]	R.TTDITGTVNLPEGTDMVKPGDNTK.I	24.5384	1
310128628	1	1	735.3905	2203.1497	3	2203.1525	-0.0028	207	225	1	40.91	0	13	0.000093	R	DSDKPFLLPIEDIFTIQGR	G			9	7124: Scan 11114 (rt=44.7249) [E:\Data\EOT16-3302_Kumar_r_45918_2.raw]	14431037	6398	1		0	-1.3	-1.3	R.DSDKPFLLPIEDIFTIQGR.G	NP_971375.1	elongation factor Tu [Treponema denticola ATCC 35405]	R.DSDKPFLLPIEDIFTIQGR.G	44.7249	1
310128630	1	1	840.7429	2519.2068	3	2519.2061	0.0006	336	359	1	31.06	0	13	0.00078	R	TTDITGTVNLPEGTDMVKPGDNTK	I	Oxidation (M)	0.000000000000000100000000.0	10	2498: Scan 5101 (rt=21.7882) [E:\Data\EOT16-3302_Kumar_r_45918_2.raw]	14431037	7085	1		0	0.2	0.2	R.TTDITGTVNLPEGTDMVKPGDNTK.I + Oxidation (M)	NP_971375.1	elongation factor Tu [Treponema denticola ATCC 35405]	R.TTDITGTVNLPEGTDMVKPGDNTK.I + Oxidation (M)	21.7882	1
310128627	1	1	583.3306	1746.9699	3	1746.9702	-0.0003	360	375	0	11.74	0	13	0.067	K	IIGELIHPIAMDQGLK	L			7	4521: Scan 7615 (rt=31.1553) [E:\Data\EOT16-3302_Kumar_r_45918_2.raw]	14431037	5281	1		0	-0.2	-0.2	K.IIGELIHPIAMDQGLK.L	NP_971375.1	elongation factor Tu [Treponema denticola ATCC 35405]	K.IIGELIHPIAMDQGLK.L	31.1553	1
310129141	1	0	915.5301	914.5229	1	914.5185	0.0043	157	167	0	17.49	0	15	0.03	R	SAGAGALVAAK	E			4	2491: Sum of 2 scans in range 5093 (rt=21.7565) to 5152 (rt=21.9655) [E:\Data\EOT16-3302_Kumar_r_45918_2.raw]	14431198	1780	1		0	4.7	4.7	R.SAGAGALVAAK.E	NP_971380.1	50S ribosomal protein L2 [Treponema denticola ATCC 35405]	R.SAGAGALVAAK.E	21.861	1
310129138	9	0	650.3508	649.3435	1	649.3435	0	64	68	0	8.41	0	16	0.32	R	QIDFK	R			3	928: Scan 3082 (rt=14.513) [E:\Data\EOT16-3302_Kumar_r_45918_2.raw]	14431198	244	1		0	0	0	R.QIDFK.R	NP_971380.1	50S ribosomal protein L2 [Treponema denticola ATCC 35405]	R.QIDFK.R	14.513	1
310129142	1	1	894.7548	2681.2426	3	2681.2286	0.014	188	212	2	7.3	0	13	0.19	K	CYATIGEVGNEDHMNTSLGKAGRSR	W	Oxidation (M)	0.0000000000000100000000000.0	5	7057: Scan 11028 (rt=44.3873) [E:\Data\EOT16-3302_Kumar_r_45918_2.raw]	14431198	7711	1		0	5.2	5.2	K.CYATIGEVGNEDHMNTSLGKAGRSR.W + Oxidation (M)	NP_971380.1	50S ribosomal protein L2 [Treponema denticola ATCC 35405]	K.CYATIGEVGNEDHMNTSLGKAGRSR.W + Oxidation (M)	44.3873	1
310129140	1	1	771.4116	770.4043	1	770.4109	-0.0066	8	14	0	5.99	0	13	0.25	K	PMTPGLR	G			2	1137: Sum of 2 scans in range 3349 (rt=15.4511) to 3412 (rt=15.6729) [E:\Data\EOT16-3302_Kumar_r_45918_2.raw]	14431198	854	1		0	-8.6	-8.6	K.PMTPGLR.G	NP_971380.1	50S ribosomal protein L2 [Treponema denticola ATCC 35405]	K.PMTPGLR.G	15.562	1
310129139	1	1	752.4403	751.4331	1	751.4341	-0.001	254	259	2	4.66	0	13	0.34	K	GYKTRK	K			3	713: Scan 2819 (rt=13.5674) [E:\Data\EOT16-3302_Kumar_r_45918_2.raw]	14431198	761	1		0	-1.3	-1.3	K.GYKTRK.K	NP_971380.1	50S ribosomal protein L2 [Treponema denticola ATCC 35405]	K.GYKTRK.K	13.5674	1
310129088	2	0	659.3358	1316.6571	2	1316.6612	-0.0041	410	420	1	18.9	0	13	0.013	R	YFSTETNKLSK	N			9	666: Scan 2754 (rt=13.3371) [E:\Data\EOT16-3302_Kumar_r_45918_2.raw]	14431182	3728	1		0	-3.1	-3.1	R.YFSTETNKLSK.N	NP_971413.1	hypothetical protein TDE0803 [Treponema denticola ATCC 35405]	R.YFSTETNKLSK.N	13.3371	1
310128694	1	1	676.8355	1351.6565	2	1351.652	0.0045	23	33	0	55.82	0	13	0.0000026	R	YLHENPEVSHK	E			8	189: Scan 1855 (rt=9.28875) [E:\Data\EOT16-3302_Kumar_r_45918_2.raw]	14431050	3916	1		0	3.3	3.3	R.YLHENPEVSHK.E	NP_971426.1	M20/M25/M40 family peptidase [Treponema denticola ATCC 35405]	R.YLHENPEVSHK.E	9.28875	1
310128695	1	1	826.9653	1651.9161	2	1651.9145	0.0016	319	334	0	51.47	0	13	0.0000071	R	DGINEILPGVLTQGVK	W			11	5592: Scan 8978 (rt=36.4163) [E:\Data\EOT16-3302_Kumar_r_45918_2.raw]	14431050	5127	1		0	1	1	R.DGINEILPGVLTQGVK.W	NP_971426.1	M20/M25/M40 family peptidase [Treponema denticola ATCC 35405]	R.DGINEILPGVLTQGVK.W	36.4163	1
310128696	1	1	616.3279	1845.962	3	1845.9625	-0.0005	161	177	0	50.63	0	14	0.000011	K	IDAIYGNHLVSFIEAGK	I			7	4834: Scan 8031 (rt=32.7652) [E:\Data\EOT16-3302_Kumar_r_45918_2.raw]	14431050	5519	1		0	-0.3	-0.3	K.IDAIYGNHLVSFIEAGK.I	NP_971426.1	M20/M25/M40 family peptidase [Treponema denticola ATCC 35405]	K.IDAIYGNHLVSFIEAGK.I	32.7652	1
310128914	2	0	380.2346	758.4547	2	758.4538	0.0009	247	252	1	28.25	0	14	0.002	K	EIEKIK	D			5	293: Scan 1981 (rt=9.74246) [E:\Data\EOT16-3302_Kumar_r_45918_2.raw]	14431117	799	1		0	1.2	1.2	K.EIEKIK.D	NP_971452.1	filament protein A [Treponema denticola ATCC 35405]	K.EIEKIK.D	9.74246	1
310128915	5	1	818.4413	817.4341	1	817.4368	-0.0027	65	72	0	2.86	0	14	0.75	R	LDVMGGVK	E			3	4029: Scan 7006 (rt=28.8358) [E:\Data\EOT16-3302_Kumar_r_45918_2.raw]	14431117	1095	1		0	-3.3	-3.3	R.LDVMGGVK.E	NP_971452.1	filament protein A [Treponema denticola ATCC 35405]	R.LDVMGGVK.E	28.8358	1
310128599	1	1	616.3177	1230.6208	2	1230.6204	0.0004	167	178	0	94.91	0	13	3.20E-10	R	VTIDTVNEAGGR	E			10	1187: Scan 3410 (rt=15.6662) [E:\Data\EOT16-3302_Kumar_r_45918_2.raw]	14431033	3398	1		0	0.3	0.3	R.VTIDTVNEAGGR.E	NP_971456.1	hypothetical protein TDE0846 [Treponema denticola ATCC 35405]	R.VTIDTVNEAGGR.E	15.6662	1
310128600	1	1	673.3194	1344.6242	2	1344.6198	0.0045	220	232	0	62.36	0	13	5.80E-07	R	GYYGEVGSDSAIK	S			14	1771: Scan 4161 (rt=18.3589) [E:\Data\EOT16-3302_Kumar_r_45918_2.raw]	14431033	3885	1		0	3.3	3.3	R.GYYGEVGSDSAIK.S	NP_971456.1	hypothetical protein TDE0846 [Treponema denticola ATCC 35405]	R.GYYGEVGSDSAIK.S	18.3589	1
310128602	1	1	849.4288	2545.2646	3	2545.266	-0.0014	261	285	0	54.48	0	15	0.0000057	K	STAEEPSQIGEGVELVNGIIGFGSR	V			13	6490: Scan 10237 (rt=41.3132) [E:\Data\EOT16-3302_Kumar_r_45918_2.raw]	14431033	7224	1		0	-0.6	-0.6	K.STAEEPSQIGEGVELVNGIIGFGSR.V	NP_971456.1	hypothetical protein TDE0846 [Treponema denticola ATCC 35405]	K.STAEEPSQIGEGVELVNGIIGFGSR.V	41.3132	1
310128598	1	1	577.8026	1153.5907	2	1153.588	0.0027	604	612	0	38.6	0	13	0.00014	K	LNTWQDIHK	S			7	1473: Scan 3789 (rt=17.0189) [E:\Data\EOT16-3302_Kumar_r_45918_2.raw]	14431033	3142	1		0	2.3	2.3	K.LNTWQDIHK.S	NP_971456.1	hypothetical protein TDE0846 [Treponema denticola ATCC 35405]	K.LNTWQDIHK.S	17.0189	1
310128596	1	1	483.2136	964.4127	2	964.4151	-0.0024	672	678	0	13.93	0	13	0.04	K	DYNNHFR	D			4	266: Scan 1949 (rt=9.62838) [E:\Data\EOT16-3302_Kumar_r_45918_2.raw]	14431033	2101	1		0	-2.5	-2.5	K.DYNNHFR.D	NP_971456.1	hypothetical protein TDE0846 [Treponema denticola ATCC 35405]	K.DYNNHFR.D	9.62838	1
310128597	1	1	535.2676	1068.5207	2	1068.5161	0.0045	562	570	0	11.61	0	13	0.069	K	IGMSIEEFK	L	Oxidation (M)	0.001000000.0	8	2688: Scan 5335 (rt=22.6391) [E:\Data\EOT16-3302_Kumar_r_45918_2.raw]	14431033	2711	1		0	4.2	4.2	K.IGMSIEEFK.L + Oxidation (M)	NP_971456.1	hypothetical protein TDE0846 [Treponema denticola ATCC 35405]	K.IGMSIEEFK.L + Oxidation (M)	22.6391	1
310128603	2	0	1021.8107	3062.4103	3	3062.4259	-0.0156	532	557	0	8.96	0	13	0.13	K	AVESYAAYQDMLIWYGVTTLAEYFDK	G	Oxidation (M)	0.00000000001000000000000000.0	6	3387: Scan 6218 (rt=25.87) [E:\Data\EOT16-3302_Kumar_r_45918_2.raw]	14431033	8085	1		0	-5.1	-5.1	K.AVESYAAYQDMLIWYGVTTLAEYFDK.G + Oxidation (M)	NP_971456.1	hypothetical protein TDE0846 [Treponema denticola ATCC 35405]	K.AVESYAAYQDMLIWYGVTTLAEYFDK.G + Oxidation (M)	25.87	1
310128601	1	1	767.4155	1532.8164	2	1532.8133	0.0031	292	304	1	0.48	0	14	1.3	K	AVRFVLGNNCELK	Y	Propionamide (C)	0.0000000002000.0	5	3633: Scan 6529 (rt=27.0434) [E:\Data\EOT16-3302_Kumar_r_45918_2.raw]	14431033	4778	1		0	2	2	K.AVRFVLGNNCELK.Y + Propionamide (C)	NP_971456.1	hypothetical protein TDE0846 [Treponema denticola ATCC 35405]	K.AVRFVLGNNCELK.Y + Propionamide (C)	27.0434	1
310128982	1	1	405.2239	808.4333	2	808.4331	0.0002	239	245	0	20.39	0	13	0.011	K	IFSSIDK	I			4	1154: Scan 3368 (rt=15.5173) [E:\Data\EOT16-3302_Kumar_r_45918_2.raw]	14431142	1022	1		0	0.2	0.2	K.IFSSIDK.I	NP_971467.1	lipoprotein [Treponema denticola ATCC 35405]	K.IFSSIDK.I	15.5173	1
310128983	1	1	809.4419	808.4346	1	808.4331	0.0015	239	245	0	15.75	0	14	0.035	K	IFSSIDK	I			3	1153: Scan 3367 (rt=15.514) [E:\Data\EOT16-3302_Kumar_r_45918_2.raw]	14431142	1023	1		0	1.9	1.9	K.IFSSIDK.I	NP_971467.1	lipoprotein [Treponema denticola ATCC 35405]	K.IFSSIDK.I	15.514	1
310128984	1	1	976.4953	975.488	1	975.4873	0.0007	22	29	0	3.82	0	13	0.41	R	ETSLELER	E			4	1258: Scan 3514 (rt=16.0362) [E:\Data\EOT16-3302_Kumar_r_45918_2.raw]	14431142	2182	1		0	0.7	0.7	R.ETSLELER.E	NP_971467.1	lipoprotein [Treponema denticola ATCC 35405]	R.ETSLELER.E	16.0362	1
310129174	2	0	443.7659	885.5171	2	885.5106	0.0066	264	271	0	17.17	0	13	0.019	R	PCITALLR	D			3	3201: Scan 5979 (rt=24.9745) [E:\Data\EOT16-3302_Kumar_r_45918_2.raw]	14431209	1563	1		0	7.5	7.5	R.PCITALLR.D	NP_971469.1	hypothetical protein TDE0859 [Treponema denticola ATCC 35405]	R.PCITALLR.D	24.9745	1
310129230	2	0	317.1842	632.3539	2	632.3567	-0.0028	8	12	0	15.5	0	15	0.054	R	IEMIK	N			3	1686: Scan 4053 (rt=17.969) [E:\Data\EOT16-3302_Kumar_r_45918_2.raw]	14431229	172	1		0	-4.4	-4.4	R.IEMIK.N	NP_971511.1	hypothetical protein TDE0901 [Treponema denticola ATCC 35405]	R.IEMIK.N	17.969	1
310129231	1	1	829.9178	1657.821	2	1657.8273	-0.0062	62	75	0	0.37	0	13	0.92	K	FLEEMSIIAEAVYK	A	Oxidation (M)	0.00001000000000.0	3	3873: Scan 6814 (rt=28.1107) [E:\Data\EOT16-3302_Kumar_r_45918_2.raw]	14431229	5150	1		0	-3.7	-3.7	K.FLEEMSIIAEAVYK.A + Oxidation (M)	NP_971511.1	hypothetical protein TDE0901 [Treponema denticola ATCC 35405]	K.FLEEMSIIAEAVYK.A + Oxidation (M)	28.1107	1
310129131	1	1	865.423	864.4157	1	864.4229	-0.0072	7	13	0	17.6	0	13	0.017	K	EAEEIFK	S			4	2642: Sum of 2 scans in range 5279 (rt=22.4321) to 5382 (rt=22.815) [E:\Data\EOT16-3302_Kumar_r_45918_2.raw]	14431195	1413	1		0	-8.3	-8.3	K.EAEEIFK.S	NP_971532.1	ABC transporter ATP-binding protein/permease [Treponema denticola ATCC 35405]	K.EAEEIFK.S	22.62355	1
310129133	2	0	758.4258	2272.2556	3	2272.2361	0.0195	512	531	2	7.65	0	13	0.17	K	IIENLKKSSSFNICIISAHR	L			10	5445: Scan 8794 (rt=35.7119) [E:\Data\EOT16-3302_Kumar_r_45918_2.raw]	14431195	6548	1		0	8.6	8.6	K.IIENLKKSSSFNICIISAHR.L	NP_971532.1	ABC transporter ATP-binding protein/permease [Treponema denticola ATCC 35405]	K.IIENLKKSSSFNICIISAHR.L	35.7119	1
310129132	1	1	617.8437	1233.6728	2	1233.6605	0.0123	4	13	1	2.94	0	14	0.76	K	IQKEAEEIFK	S			2	1626: Scan 3978 (rt=17.7004) [E:\Data\EOT16-3302_Kumar_r_45918_2.raw]	14431195	3413	1		0	10	10	K.IQKEAEEIFK.S	NP_971532.1	ABC transporter ATP-binding protein/permease [Treponema denticola ATCC 35405]	K.IQKEAEEIFK.S	17.7004	1
310128526	1	1	1110.0491	2218.0836	2	2218.0853	-0.0016	118	138	0	85.92	0	13	2.60E-09	K	ELEGQEIITTDGTTLLGADDK	A			11	4520: Scan 7614 (rt=31.1515) [E:\Data\EOT16-3302_Kumar_r_45918_2.raw]	14431024	6421	1		0	-0.7	-0.7	K.ELEGQEIITTDGTTLLGADDK.A	NP_971535.1	peptidase T [Treponema denticola ATCC 35405]	K.ELEGQEIITTDGTTLLGADDK.A	31.1515	1
310128524	1	1	768.3782	1534.7418	2	1534.7416	0.0002	53	66	0	66.49	0	14	2.90E-07	K	HGYVYSAIPANTDK	K			12	1599: Scan 3943 (rt=17.5711) [E:\Data\EOT16-3302_Kumar_r_45918_2.raw]	14431024	4785	1		0	0.1	0.1	K.HGYVYSAIPANTDK.K	NP_971535.1	peptidase T [Treponema denticola ATCC 35405]	K.HGYVYSAIPANTDK.K	17.5711	1
310128523	1	1	617.3081	1232.6016	2	1232.6037	-0.0021	164	174	0	61.49	0	13	7.50E-07	K	IGFTPDEEIGR	G			8	2997: Scan 5724 (rt=24.0418) [E:\Data\EOT16-3302_Kumar_r_45918_2.raw]	14431024	3405	1		0	-1.7	-1.7	K.IGFTPDEEIGR.G	NP_971535.1	peptidase T [Treponema denticola ATCC 35405]	K.IGFTPDEEIGR.G	24.0418	1
310128521	1	1	432.7267	863.4388	2	863.4389	-0.0001	175	182	0	59.9	0	13	0.0000011	R	GADLFDVK	N			6	3094: Scan 5842 (rt=24.4762) [E:\Data\EOT16-3302_Kumar_r_45918_2.raw]	14431024	1403	1		0	-0.1	-0.1	R.GADLFDVK.N	NP_971535.1	peptidase T [Treponema denticola ATCC 35405]	R.GADLFDVK.N	24.4762	1
310128520	1	1	424.2496	846.4847	2	846.4851	-0.0003	377	383	0	47.35	0	13	0.000018	R	FELIPTK	S			6	3353: Scan 6178 (rt=25.7206) [E:\Data\EOT16-3302_Kumar_r_45918_2.raw]	14431024	1275	1		0	-0.4	-0.4	R.FELIPTK.S	NP_971535.1	peptidase T [Treponema denticola ATCC 35405]	R.FELIPTK.S	25.7206	1
310128525	1	1	656.668	1966.9821	3	1966.9823	-0.0001	68	86	0	33.5	0	14	0.00063	K	VPAIGFIAHMDTAPDLDGK	C			16	4746: Scan 7908 (rt=32.2858) [E:\Data\EOT16-3302_Kumar_r_45918_2.raw]	14431024	5829	1		0	-0.1	-0.1	K.VPAIGFIAHMDTAPDLDGK.C	NP_971535.1	peptidase T [Treponema denticola ATCC 35405]	K.VPAIGFIAHMDTAPDLDGK.C	32.2858	1
310128528	1	1	1015.7302	4058.8917	4	4058.8983	-0.0066	237	271	1	25.28	0	13	0.003	R	ELENMLPEEQKPEYTEGYEGFIHLTSIEGSVDFTK	M			19	5698: Scan 9114 (rt=36.9462) [E:\Data\EOT16-3302_Kumar_r_45918_2.raw]	14431024	8490	1		0	-1.6	-1.6	R.ELENMLPEEQKPEYTEGYEGFIHLTSIEGSVDFTK.M	NP_971535.1	peptidase T [Treponema denticola ATCC 35405]	R.ELENMLPEEQKPEYTEGYEGFIHLTSIEGSVDFTK.M	36.9462	1
310128522	1	1	468.6923	935.3699	2	935.3695	0.0005	312	318	0	20.03	0	13	0.0099	K	DSYYNMK	E	Oxidation (M)	0.0000010.0	4	398: Scan 2400 (rt=12.0234) [E:\Data\EOT16-3302_Kumar_r_45918_2.raw]	14431024	1926	1		0	0.5	0.5	K.DSYYNMK.E + Oxidation (M)	NP_971535.1	peptidase T [Treponema denticola ATCC 35405]	K.DSYYNMK.E + Oxidation (M)	12.0234	1
310128527	1	1	740.3692	2218.0857	3	2218.0853	0.0004	118	138	0	7.44	0	13	0.18	K	ELEGQEIITTDGTTLLGADDK	A			8	4535: Scan 7634 (rt=31.2287) [E:\Data\EOT16-3302_Kumar_r_45918_2.raw]	14431024	6422	1		0	0.2	0.2	K.ELEGQEIITTDGTTLLGADDK.A	NP_971535.1	peptidase T [Treponema denticola ATCC 35405]	K.ELEGQEIITTDGTTLLGADDK.A	31.2287	1
310128826	1	1	868.387	1734.7594	2	1734.7697	-0.0103	150	165	0	43.27	0	13	0.000047	K	DGSGTDDEPVTTISWR	D			8	3502: Scan 6359 (rt=26.4001) [E:\Data\EOT16-3302_Kumar_r_45918_2.raw]	14431086	5267	1		0	-5.9	-5.9	K.DGSGTDDEPVTTISWR.D	NP_971555.1	hypothetical protein TDE0945 [Treponema denticola ATCC 35405]	K.DGSGTDDEPVTTISWR.D	26.4001	1
310128467	1	1	778.9168	1555.8191	2	1555.8206	-0.0014	622	636	0	85.59	0	13	2.80E-09	R	ILGQSSPASGIEEIR	A			10	3045: Scan 5786 (rt=24.2695) [E:\Data\EOT16-3302_Kumar_r_45918_2.raw]	14431019	4832	1		0	-0.9	-0.9	R.ILGQSSPASGIEEIR.A	NP_971557.1	translation elongation factor G [Treponema denticola ATCC 35405]	R.ILGQSSPASGIEEIR.A	24.2695	1
310128469	1	1	810.8941	1619.7736	2	1619.7679	0.0058	224	237	0	81.99	0	13	7.60E-09	K	FIDEGELSPEEISR	G			11	3373: Sum of 2 scans in range 6202 (rt=25.8096) to 6224 (rt=25.8909) [E:\Data\EOT16-3302_Kumar_r_45918_2.raw]	14431019	5025	1		0	3.6	3.6	K.FIDEGELSPEEISR.G	NP_971557.1	translation elongation factor G [Treponema denticola ATCC 35405]	K.FIDEGELSPEEISR.G	25.85025	1
310128464	1	1	528.8057	1055.5969	2	1055.5975	-0.0006	463	471	0	69.51	0	13	1.10E-07	K	IEIQTSIPR	I			8	2513: Scan 5123 (rt=21.8622) [E:\Data\EOT16-3302_Kumar_r_45918_2.raw]	14431019	2663	1		0	-0.6	-0.6	K.IEIQTSIPR.I	NP_971557.1	translation elongation factor G [Treponema denticola ATCC 35405]	K.IEIQTSIPR.I	21.8622	1
310128465	1	1	553.8496	1105.6846	2	1105.6859	-0.0013	501	510	0	62.8	0	13	5.20E-07	R	VVLAIEPLPR	G			7	4170: Scan 7173 (rt=29.4626) [E:\Data\EOT16-3302_Kumar_r_45918_2.raw]	14431019	2906	1		0	-1.2	-1.2	R.VVLAIEPLPR.G	NP_971557.1	translation elongation factor G [Treponema denticola ATCC 35405]	R.VVLAIEPLPR.G	29.4626	1
310128468	1	1	792.3835	1582.7525	2	1582.7475	0.0051	46	58	1	57.96	0	13	0.0000016	K	TVTDYSQEEIDRK	I			8	792: Scan 2913 (rt=13.9052) [E:\Data\EOT16-3302_Kumar_r_45918_2.raw]	14431019	4909	1		0	3.2	3.2	K.TVTDYSQEEIDRK.I	NP_971557.1	translation elongation factor G [Treponema denticola ATCC 35405]	K.TVTDYSQEEIDRK.I	13.9052	1
310128471	1	1	577.9896	1730.9469	3	1730.9454	0.0014	395	410	1	45.68	0	13	0.00003	R	TPEPIYSLAVSAIDKK	N			11	4676: Scan 7814 (rt=31.9221) [E:\Data\EOT16-3302_Kumar_r_45918_2.raw]	14431019	5263	1		0	0.8	0.8	R.TPEPIYSLAVSAIDKK.N	NP_971557.1	translation elongation factor G [Treponema denticola ATCC 35405]	R.TPEPIYSLAVSAIDKK.N	31.9221	1
310128463	1	1	487.7796	973.5447	2	973.5444	0.0003	108	116	0	36.19	0	14	0.00034	R	SGVQIETIK	Y			6	1773: Scan 4163 (rt=18.3656) [E:\Data\EOT16-3302_Kumar_r_45918_2.raw]	14431019	2167	1		0	0.3	0.3	R.SGVQIETIK.Y	NP_971557.1	translation elongation factor G [Treponema denticola ATCC 35405]	R.SGVQIETIK.Y	18.3656	1
310128472	1	1	923.4979	1844.9812	2	1844.9884	-0.0073	544	562	0	34	0	15	0.0007	K	GVSAGYPVVDVAVTVLDGK	E			12	6455: Scan 10177 (rt=41.0795) [E:\Data\EOT16-3302_Kumar_r_45918_2.raw]	14431019	5518	1		0	-4	-4	K.GVSAGYPVVDVAVTVLDGK.E	NP_971557.1	translation elongation factor G [Treponema denticola ATCC 35405]	K.GVSAGYPVVDVAVTVLDGK.E	41.0795	1
310128470	1	1	829.4459	1656.8772	2	1656.8723	0.0049	268	282	0	20.4	0	15	0.017	R	FISEILPSPEGALER	G			8	4810: Scan 7992 (rt=32.6125) [E:\Data\EOT16-3302_Kumar_r_45918_2.raw]	14431019	5148	1		0	3	3	R.FISEILPSPEGALER.G	NP_971557.1	translation elongation factor G [Treponema denticola ATCC 35405]	R.FISEILPSPEGALER.G	32.6125	1
310128466	1	1	696.8055	1391.5964	2	1391.6027	-0.0064	563	574	0	19.81	0	13	0.01	K	EHPVDSSEMAFK	I	Oxidation (M)	0.000000001000.0	4	520: Sum of 2 scans in range 2569 (rt=12.659) to 2602 (rt=12.7854) [E:\Data\EOT16-3302_Kumar_r_45918_2.raw]	14431019	4150	1		0	-4.6	-4.6	K.EHPVDSSEMAFK.I + Oxidation (M)	NP_971557.1	translation elongation factor G [Treponema denticola ATCC 35405]	K.EHPVDSSEMAFK.I + Oxidation (M)	12.7222	1
310128462	1	1	890.4503	889.4431	1	889.4393	0.0038	287	294	0	2.73	0	14	0.69	K	EGEEISVK	L			3	1605: Scan 3952 (rt=17.6061) [E:\Data\EOT16-3302_Kumar_r_45918_2.raw]	14431019	1593	1		0	4.3	4.3	K.EGEEISVK.L	NP_971557.1	translation elongation factor G [Treponema denticola ATCC 35405]	K.EGEEISVK.L	17.6061	1
310128461	1	1	750.4143	749.407	1	749.4072	-0.0002	647	652	0	1.97	0	14	0.86	R	YAIDLR	S			2	2769: Scan 5439 (rt=23.017) [E:\Data\EOT16-3302_Kumar_r_45918_2.raw]	14431019	748	1		0	-0.3	-0.3	R.YAIDLR.S	NP_971557.1	translation elongation factor G [Treponema denticola ATCC 35405]	R.YAIDLR.S	23.017	1
310127600	1	1	815.4451	1628.8757	2	1628.8734	0.0024	342	356	0	128.83	0	13	1.60E-13	K	LNQIGTVTETIDAVR	M			12	3992: Scan 6958 (rt=28.6576) [E:\Data\EOT16-3302_Kumar_r_45918_2.raw]	14430984	5050	1		0	1.5	1.5	K.LNQIGTVTETIDAVR.M	NP_971559.1	phosphopyruvate hydratase [Treponema denticola ATCC 35405]	K.LNQIGTVTETIDAVR.M	28.6576	1
310127597	1	1	704.3624	1406.7103	2	1406.7115	-0.0013	266	277	0	108.09	0	14	2.30E-11	K	ILNADEMVDLFK	D			20	5854: Scan 9338 (rt=37.8171) [E:\Data\EOT16-3302_Kumar_r_45918_2.raw]	14430984	4233	1		0	-0.9	-0.9	K.ILNADEMVDLFK.D	NP_971559.1	phosphopyruvate hydratase [Treponema denticola ATCC 35405]	K.ILNADEMVDLFK.D	37.8171	1
310127608	1	1	1069.5425	2137.0704	2	2137.0692	0.0013	306	324	0	94.93	0	13	3.50E-10	K	ELGNQIQIVGDDFFVTNTK	R			12	5480: Scan 8842 (rt=35.8957) [E:\Data\EOT16-3302_Kumar_r_45918_2.raw]	14430984	6314	1		0	0.6	0.6	K.ELGNQIQIVGDDFFVTNTK.R	NP_971559.1	phosphopyruvate hydratase [Treponema denticola ATCC 35405]	K.ELGNQIQIVGDDFFVTNTK.R	35.8957	1
310127609	1	1	760.0517	2277.1332	3	2277.1376	-0.0044	371	392	0	94.61	0	13	3.50E-10	R	SGETEDAFIADLAVALETGQIK	T			21	7391: Scan 11514 (rt=46.276) [E:\Data\EOT16-3302_Kumar_r_45918_2.raw]	14430984	6561	1		0	-1.9	-1.9	R.SGETEDAFIADLAVALETGQIK.T	NP_971559.1	phosphopyruvate hydratase [Treponema denticola ATCC 35405]	R.SGETEDAFIADLAVALETGQIK.T	46.276	1
310127603	1	1	998.9834	1995.9523	2	1995.9538	-0.0015	17	34	0	94.53	0	13	3.90E-10	R	GNPTVEVEVQLSDFSYGR	A			12	5026: Scan 8286 (rt=33.7411) [E:\Data\EOT16-3302_Kumar_r_45918_2.raw]	14430984	5897	1		0	-0.8	-0.8	R.GNPTVEVEVQLSDFSYGR.A	NP_971559.1	phosphopyruvate hydratase [Treponema denticola ATCC 35405]	R.GNPTVEVEVQLSDFSYGR.A	33.7411	1
310127607	1	1	713.3638	2137.0696	3	2137.0692	0.0005	306	324	0	91.83	0	13	6.60E-10	K	ELGNQIQIVGDDFFVTNTK	R			20	5481: Scan 8843 (rt=35.8995) [E:\Data\EOT16-3302_Kumar_r_45918_2.raw]	14430984	6313	1		0	0.2	0.2	K.ELGNQIQIVGDDFFVTNTK.R	NP_971559.1	phosphopyruvate hydratase [Treponema denticola ATCC 35405]	K.ELGNQIQIVGDDFFVTNTK.R	35.8995	1
310127617	1	1	992.1456	2973.4149	3	2973.4178	-0.0029	196	223	0	89.93	0	13	1.10E-09	K	EGHVTAVGDEGGFAPNIENVQALDYIMK	A			31	5584: Scan 8970 (rt=36.3875) [E:\Data\EOT16-3302_Kumar_r_45918_2.raw]	14430984	8021	1		0	-1	-1	K.EGHVTAVGDEGGFAPNIENVQALDYIMK.A	NP_971559.1	phosphopyruvate hydratase [Treponema denticola ATCC 35405]	K.EGHVTAVGDEGGFAPNIENVQALDYIMK.A	36.3875	1
310127596	1	1	658.3383	1314.6621	2	1314.6642	-0.0021	421	432	0	89.68	0	13	1.10E-09	R	YAGMATFANLIK	K	Oxidation (M)	0.000100000000.0	10	4120: Scan 7115 (rt=29.2481) [E:\Data\EOT16-3302_Kumar_r_45918_2.raw]	14430984	3717	1		0	-1.6	-1.6	R.YAGMATFANLIK.K + Oxidation (M)	NP_971559.1	phosphopyruvate hydratase [Treponema denticola ATCC 35405]	R.YAGMATFANLIK.K + Oxidation (M)	29.2481	1
310127613	1	1	1176.5537	2351.0928	2	2351.0957	-0.0029	283	302	0	85.7	0	13	2.70E-09	K	YPIVSIEDPLDQNDWEGYAK	M			13	5589: Sum of 2 scans in range 8975 (rt=36.4049) to 9048 (rt=36.6863) [E:\Data\EOT16-3302_Kumar_r_45918_2.raw]	14430984	6793	1		0	-1.2	-1.2	K.YPIVSIEDPLDQNDWEGYAK.M	NP_971559.1	phosphopyruvate hydratase [Treponema denticola ATCC 35405]	K.YPIVSIEDPLDQNDWEGYAK.M	36.5456	1
310127599	1	1	543.9648	1628.8726	3	1628.8734	-0.0007	342	356	0	85.23	0	14	3.90E-09	K	LNQIGTVTETIDAVR	M			16	4016: Scan 6989 (rt=28.7733) [E:\Data\EOT16-3302_Kumar_r_45918_2.raw]	14430984	5049	1		0	-0.4	-0.4	K.LNQIGTVTETIDAVR.M	NP_971559.1	phosphopyruvate hydratase [Treponema denticola ATCC 35405]	K.LNQIGTVTETIDAVR.M	28.7733	1
310127595	1	1	650.3414	1298.6683	2	1298.6693	-0.001	421	432	0	84.02	0	13	4.00E-09	R	YAGMATFANLIK	K			20	5198: Scan 8490 (rt=34.5379) [E:\Data\EOT16-3302_Kumar_r_45918_2.raw]	14430984	3660	1		0	-0.8	-0.8	R.YAGMATFANLIK.K	NP_971559.1	phosphopyruvate hydratase [Treponema denticola ATCC 35405]	R.YAGMATFANLIK.K	34.5379	1
310127618	1	1	997.4779	2989.4119	3	2989.4127	-0.0008	196	223	0	80.04	0	13	9.90E-09	K	EGHVTAVGDEGGFAPNIENVQALDYIMK	A	Oxidation (M)	0.0000000000000000000000000010.0	11	4752: Scan 7916 (rt=32.3188) [E:\Data\EOT16-3302_Kumar_r_45918_2.raw]	14430984	8033	1		0	-0.3	-0.3	K.EGHVTAVGDEGGFAPNIENVQALDYIMK.A + Oxidation (M)	NP_971559.1	phosphopyruvate hydratase [Treponema denticola ATCC 35405]	K.EGHVTAVGDEGGFAPNIENVQALDYIMK.A + Oxidation (M)	32.3188	1
310127610	1	1	1139.576	2277.1374	2	2277.1376	-0.0002	371	392	0	74.14	0	13	3.90E-08	R	SGETEDAFIADLAVALETGQIK	T			11	7405: Sum of 2 scans in range 11530 (rt=46.3367) to 11581 (rt=46.5369) [E:\Data\EOT16-3302_Kumar_r_45918_2.raw]	14430984	6562	1		0	-0.1	-0.1	R.SGETEDAFIADLAVALETGQIK.T	NP_971559.1	phosphopyruvate hydratase [Treponema denticola ATCC 35405]	R.SGETEDAFIADLAVALETGQIK.T	46.4368	1
310127590	1	1	537.7881	1073.5616	2	1073.5618	-0.0002	361	370	0	73.43	0	15	7.30E-08	K	AGYTAVISHR	S			7	890: Scan 3035 (rt=14.3451) [E:\Data\EOT16-3302_Kumar_r_45918_2.raw]	14430984	2746	1		0	-0.2	-0.2	K.AGYTAVISHR.S	NP_971559.1	phosphopyruvate hydratase [Treponema denticola ATCC 35405]	K.AGYTAVISHR.S	14.3451	1
310127592	1	1	573.802	1145.5895	2	1145.5903	-0.0008	181	190	0	72.98	0	14	6.80E-08	R	MTAEVFHALK	D			8	2543: Scan 5164 (rt=22.0087) [E:\Data\EOT16-3302_Kumar_r_45918_2.raw]	14430984	3121	1		0	-0.7	-0.7	R.MTAEVFHALK.D	NP_971559.1	phosphopyruvate hydratase [Treponema denticola ATCC 35405]	R.MTAEVFHALK.D	22.0087	1
310127612	1	1	784.704	2351.0901	3	2351.0957	-0.0057	283	302	0	72.5	0	13	5.60E-08	K	YPIVSIEDPLDQNDWEGYAK	M			19	5588: Scan 8974 (rt=36.4011) [E:\Data\EOT16-3302_Kumar_r_45918_2.raw]	14430984	6792	1		0	-2.4	-2.4	K.YPIVSIEDPLDQNDWEGYAK.M	NP_971559.1	phosphopyruvate hydratase [Treponema denticola ATCC 35405]	K.YPIVSIEDPLDQNDWEGYAK.M	36.4011	1
310127606	1	1	1062.5169	2123.0192	2	2123.0205	-0.0012	235	254	1	66.49	0	13	2.20E-07	K	DVVIALDCASSELFDAGDRK	G			11	5971: Scan 9493 (rt=38.4184) [E:\Data\EOT16-3302_Kumar_r_45918_2.raw]	14430984	6302	1		0	-0.6	-0.6	K.DVVIALDCASSELFDAGDRK.G	NP_971559.1	phosphopyruvate hydratase [Treponema denticola ATCC 35405]	K.DVVIALDCASSELFDAGDRK.G	38.4184	1
310127602	1	1	983.9947	1965.9749	2	1965.9692	0.0056	160	176	0	65.56	0	15	4.90E-07	K	IDFQEYMIMPVGAPSIR	E			14	6088: Scan 9656 (rt=39.0517) [E:\Data\EOT16-3302_Kumar_r_45918_2.raw]	14430984	5824	1		0	2.8	2.8	K.IDFQEYMIMPVGAPSIR.E	NP_971559.1	phosphopyruvate hydratase [Treponema denticola ATCC 35405]	K.IDFQEYMIMPVGAPSIR.E	39.0517	1
310127598	1	1	712.367	1422.7194	2	1422.7065	0.013	266	277	0	64.34	0	13	4.20E-07	K	ILNADEMVDLFK	D	Oxidation (M)	0.000000100000.0	10	4166: Sum of 2 scans in range 7169 (rt=29.4485) to 7236 (rt=29.6988) [E:\Data\EOT16-3302_Kumar_r_45918_2.raw]	14430984	4320	1		0	9.1	9.1	K.ILNADEMVDLFK.D + Oxidation (M)	NP_971559.1	phosphopyruvate hydratase [Treponema denticola ATCC 35405]	K.ILNADEMVDLFK.D + Oxidation (M)	29.57365	1
310127594	1	1	623.8422	1245.6698	2	1245.6717	-0.0019	121	132	0	62.63	0	13	6.50E-07	R	AAADSLGLPLYR	Y			8	4133: Scan 7131 (rt=29.3072) [E:\Data\EOT16-3302_Kumar_r_45918_2.raw]	14430984	3469	1		0	-1.5	-1.5	R.AAADSLGLPLYR.Y	NP_971559.1	phosphopyruvate hydratase [Treponema denticola ATCC 35405]	R.AAADSLGLPLYR.Y	29.3072	1
310127621	1	1	993.9741	3971.8673	4	3971.8793	-0.012	67	103	0	62.56	0	13	5.50E-07	K	AVDQVNTVIAEELDGADALDQAEIDNMLINLDGTENK	S	Oxidation (M)	0.0000000000000000000000000010000000000.0	18	6512: Scan 10266 (rt=41.4278) [E:\Data\EOT16-3302_Kumar_r_45918_2.raw]	14430984	8482	1		0	-3	-3	K.AVDQVNTVIAEELDGADALDQAEIDNMLINLDGTENK.S + Oxidation (M)	NP_971559.1	phosphopyruvate hydratase [Treponema denticola ATCC 35405]	K.AVDQVNTVIAEELDGADALDQAEIDNMLINLDGTENK.S + Oxidation (M)	41.4278	1
310127591	1	1	358.8612	1073.5619	3	1073.5618	0.0001	361	370	0	60.53	0	15	0.0000015	K	AGYTAVISHR	S			11	894: Scan 3039 (rt=14.3593) [E:\Data\EOT16-3302_Kumar_r_45918_2.raw]	14430984	2747	1		0	0.1	0.1	K.AGYTAVISHR.S	NP_971559.1	phosphopyruvate hydratase [Treponema denticola ATCC 35405]	K.AGYTAVISHR.S	14.3593	1
310127620	1	1	989.9779	3955.8826	4	3955.8844	-0.0018	67	103	0	53.86	0	13	0.0000041	K	AVDQVNTVIAEELDGADALDQAEIDNMLINLDGTENK	S			19	7429: Scan 11562 (rt=46.4631) [E:\Data\EOT16-3302_Kumar_r_45918_2.raw]	14430984	8480	1		0	-0.5	-0.5	K.AVDQVNTVIAEELDGADALDQAEIDNMLINLDGTENK.S	NP_971559.1	phosphopyruvate hydratase [Treponema denticola ATCC 35405]	K.AVDQVNTVIAEELDGADALDQAEIDNMLINLDGTENK.S	46.4631	1
310127601	1	1	656.3314	1965.9725	3	1965.9692	0.0032	160	176	0	52.17	0	15	0.000011	K	IDFQEYMIMPVGAPSIR	E			8	6087: Scan 9655 (rt=39.0479) [E:\Data\EOT16-3302_Kumar_r_45918_2.raw]	14430984	5823	1		0	1.6	1.6	K.IDFQEYMIMPVGAPSIR.E	NP_971559.1	phosphopyruvate hydratase [Treponema denticola ATCC 35405]	K.IDFQEYMIMPVGAPSIR.E	39.0479	1
310127604	1	1	679.6833	2036.028	3	2036.0288	-0.0008	266	282	1	49.52	0	14	0.000017	K	ILNADEMVDLFKDWISK	Y			15	7623: Scan 11821 (rt=47.4716) [E:\Data\EOT16-3302_Kumar_r_45918_2.raw]	14430984	6015	1		0	-0.4	-0.4	K.ILNADEMVDLFKDWISK.Y	NP_971559.1	phosphopyruvate hydratase [Treponema denticola ATCC 35405]	K.ILNADEMVDLFKDWISK.Y	47.4716	1
310127611	1	0	776.0561	2325.1464	3	2325.1544	-0.0081	133	154	0	42.73	0	13	0.000059	R	YLGGVHAMQMPVPMANIINGGR	H			8	5758: Sum of 2 scans in range 9188 (rt=37.2348) to 9250 (rt=37.4769) [E:\Data\EOT16-3302_Kumar_r_45918_2.raw]	14430984	6684	1		0	-3.5	-3.5	R.YLGGVHAMQMPVPMANIINGGR.H	NP_971559.1	phosphopyruvate hydratase [Treponema denticola ATCC 35405]	R.YLGGVHAMQMPVPMANIINGGR.H	37.35585	1
310127589	1	1	420.706	839.3974	2	839.3959	0.0015	405	410	0	38.88	0	13	0.00013	K	YNQLMR	I	Oxidation (M)	0.000010.0	5	238: Scan 1917 (rt=9.50823) [E:\Data\EOT16-3302_Kumar_r_45918_2.raw]	14430984	1216	1		0	1.8	1.8	K.YNQLMR.I + Oxidation (M)	NP_971559.1	phosphopyruvate hydratase [Treponema denticola ATCC 35405]	K.YNQLMR.I + Oxidation (M)	9.50823	1
310127593	1	1	382.8705	1145.5897	3	1145.5903	-0.0006	181	190	0	37.67	0	14	0.00023	R	MTAEVFHALK	D			13	2544: Scan 5165 (rt=22.0122) [E:\Data\EOT16-3302_Kumar_r_45918_2.raw]	14430984	3122	1		0	-0.5	-0.5	R.MTAEVFHALK.D	NP_971559.1	phosphopyruvate hydratase [Treponema denticola ATCC 35405]	R.MTAEVFHALK.D	22.0122	1
310127587	1	1	324.6711	647.3276	2	647.3279	-0.0002	278	282	0	31.27	0	13	0.00078	K	DWISK	Y			4	1357: Scan 3648 (rt=16.5131) [E:\Data\EOT16-3302_Kumar_r_45918_2.raw]	14430984	231	1		0	-0.3	-0.3	K.DWISK.Y	NP_971559.1	phosphopyruvate hydratase [Treponema denticola ATCC 35405]	K.DWISK.Y	16.5131	1
310127614	1	1	637.8131	2547.2234	4	2547.225	-0.0016	155	176	1	17.6	0	13	0.022	R	HSDNKIDFQEYMIMPVGAPSIR	E			7	5006: Scan 8260 (rt=33.6396) [E:\Data\EOT16-3302_Kumar_r_45918_2.raw]	14430984	7232	1		0	-0.6	-0.6	R.HSDNKIDFQEYMIMPVGAPSIR.E	NP_971559.1	phosphopyruvate hydratase [Treponema denticola ATCC 35405]	R.HSDNKIDFQEYMIMPVGAPSIR.E	33.6396	1
310127615	1	1	850.0842	2547.2307	3	2547.225	0.0057	155	176	1	16.2	0	14	0.037	R	HSDNKIDFQEYMIMPVGAPSIR	E			6	5005: Scan 8259 (rt=33.6357) [E:\Data\EOT16-3302_Kumar_r_45918_2.raw]	14430984	7233	1		0	2.2	2.2	R.HSDNKIDFQEYMIMPVGAPSIR.E	NP_971559.1	phosphopyruvate hydratase [Treponema denticola ATCC 35405]	R.HSDNKIDFQEYMIMPVGAPSIR.E	33.6357	1
310127605	1	1	685.0158	2052.0257	3	2052.0238	0.0019	266	282	1	15.56	0	15	0.054	K	ILNADEMVDLFKDWISK	Y	Oxidation (M)	0.00000010000000000.0	12	5886: Scan 9377 (rt=37.9677) [E:\Data\EOT16-3302_Kumar_r_45918_2.raw]	14430984	6066	1		0	0.9	0.9	K.ILNADEMVDLFKDWISK.Y + Oxidation (M)	NP_971559.1	phosphopyruvate hydratase [Treponema denticola ATCC 35405]	K.ILNADEMVDLFKDWISK.Y + Oxidation (M)	37.9677	1
310127616	1	1	855.4173	2563.2301	3	2563.2199	0.0102	155	176	1	11.14	0	14	0.1	R	HSDNKIDFQEYMIMPVGAPSIR	E	Oxidation (M)	0.0000000000000100000000.0	4	4503: Sum of 2 scans in range 7589 (rt=31.0525) to 7640 (rt=31.2511) [E:\Data\EOT16-3302_Kumar_r_45918_2.raw]	14430984	7300	1		0	4	4	R.HSDNKIDFQEYMIMPVGAPSIR.E + Oxidation (M)	NP_971559.1	phosphopyruvate hydratase [Treponema denticola ATCC 35405]	R.HSDNKIDFQEYMIMPVGAPSIR.E + Oxidation (M)	31.1518	1
310127588	2	0	360.7051	719.3957	2	719.3966	-0.0009	228	234	1	4.14	0	14	0.6	K	AGYKPGK	D			3	2803: Scan 5479 (rt=23.161) [E:\Data\EOT16-3302_Kumar_r_45918_2.raw]	14430984	598	1		0	-1.3	-1.3	K.AGYKPGK.D	NP_971559.1	phosphopyruvate hydratase [Treponema denticola ATCC 35405]	K.AGYKPGK.D	23.161	1
310127619	1	1	776.3847	3101.5099	4	3101.5128	-0.0029	195	223	1	0.2	0	13	1.1	K	KEGHVTAVGDEGGFAPNIENVQALDYIMK	A			9	5176: Scan 8464 (rt=34.4339) [E:\Data\EOT16-3302_Kumar_r_45918_2.raw]	14430984	8133	1		0	-0.9	-0.9	K.KEGHVTAVGDEGGFAPNIENVQALDYIMK.A	NP_971559.1	phosphopyruvate hydratase [Treponema denticola ATCC 35405]	K.KEGHVTAVGDEGGFAPNIENVQALDYIMK.A	34.4339	1
310129189	1	0	637.3298	636.3225	1	636.3231	-0.0006	365	369	0	16.82	0	13	0.024	K	SFDIR	E			5	2518: Scan 5130 (rt=21.8887) [E:\Data\EOT16-3302_Kumar_r_45918_2.raw]	14431216	187	1		0	-0.9	-0.9	K.SFDIR.E	NP_971589.1	penicillin binding protein [Treponema denticola ATCC 35405]	K.SFDIR.E	21.8887	1
310129190	3	0	650.3508	649.3435	1	649.3435	0	286	290	0	13.52	0	16	0.098	K	DFQIK	P			3	928: Scan 3082 (rt=14.513) [E:\Data\EOT16-3302_Kumar_r_45918_2.raw]	14431216	244	1		0	0	0	K.DFQIK.P	NP_971589.1	penicillin binding protein [Treponema denticola ATCC 35405]	K.DFQIK.P	14.513	1
310129191	5	0	325.6791	649.3437	2	649.3435	0.0002	286	290	0	11.2	0	16	0.17	K	DFQIK	P			3	929: Scan 3083 (rt=14.5154) [E:\Data\EOT16-3302_Kumar_r_45918_2.raw]	14431216	245	1		0	0.3	0.3	K.DFQIK.P	NP_971589.1	penicillin binding protein [Treponema denticola ATCC 35405]	K.DFQIK.P	14.5154	1
310129192	2	0	382.212	1143.6143	3	1143.607	0.0073	1	10	1	1.5	0	14	0.92	-	MKHSTNGIIK	F	Oxidation (M)	0.1000000000.0	5	1945: Scan 4383 (rt=19.1631) [E:\Data\EOT16-3302_Kumar_r_45918_2.raw]	14431216	3115	1		0	6.4	6.4	-.MKHSTNGIIK.F + Oxidation (M)	NP_971589.1	penicillin binding protein [Treponema denticola ATCC 35405]	-.MKHSTNGIIK.F + Oxidation (M)	19.1631	1
310129289	1	1	663.3499	662.3426	1	662.3421	0.0005	513	518	1	13.88	0	13	0.043	K	AEKMGK	Q			5	1265: Scan 3525 (rt=16.0732) [E:\Data\EOT16-3302_Kumar_r_45918_2.raw]	14431251	316	1		0	0.8	0.8	K.AEKMGK.Q	NP_971592.1	dihydroorotate dehydrogenase/oxidoreductase, FAD-binding [Treponema denticola ATCC 35405]	K.AEKMGK.Q	16.0732	1
310129290	1	1	1009.532	1008.5247	1	1008.5314	-0.0066	473	481	0	1.14	0	13	0.92	K	ILIECGAYK	K			2	3413: Scan 6254 (rt=26.0034) [E:\Data\EOT16-3302_Kumar_r_45918_2.raw]	14431251	2400	1		0	-6.5	-6.5	K.ILIECGAYK.K	NP_971592.1	dihydroorotate dehydrogenase/oxidoreductase, FAD-binding [Treponema denticola ATCC 35405]	K.ILIECGAYK.K	26.0034	1
310129298	1	1	864.4819	863.4747	1	863.4753	-0.0006	25	32	0	13.73	0	13	0.042	R	TAFSPLTK	M			3	4551: Scan 7653 (rt=31.3022) [E:\Data\EOT16-3302_Kumar_r_45918_2.raw]	14431254	1404	1		0	-0.7	-0.7	R.TAFSPLTK.M	NP_971593.1	oligopeptide/dipeptide ABC transporter permease [Treponema denticola ATCC 35405]	R.TAFSPLTK.M	31.3022	1
310129297	1	0	415.2321	828.4496	2	828.4494	0.0003	494	499	1	5.18	0	13	0.35	K	RYTVYK	-			4	202: Scan 1871 (rt=9.3434) [E:\Data\EOT16-3302_Kumar_r_45918_2.raw]	14431254	1140	1		0	0.4	0.4	K.RYTVYK.-	NP_971593.1	oligopeptide/dipeptide ABC transporter permease [Treponema denticola ATCC 35405]	K.RYTVYK.-	9.3434	1
310128810	1	1	689.3542	1376.6939	2	1376.6936	0.0004	173	184	1	48.7	0	13	0.000015	R	RIPIASDEEYGK	T			15	1277: Scan 3539 (rt=16.1241) [E:\Data\EOT16-3302_Kumar_r_45918_2.raw]	14431081	4056	1		0	0.3	0.3	R.RIPIASDEEYGK.T	NP_971603.1	hypothetical protein TDE0994 [Treponema denticola ATCC 35405]	R.RIPIASDEEYGK.T	16.1241	1
310128809	8	0	701.4199	700.4126	1	700.4119	0.0007	480	485	0	9.36	0	15	0.23	R	DINVLK	N			3	1395: Scan 3693 (rt=16.6729) [E:\Data\EOT16-3302_Kumar_r_45918_2.raw]	14431081	502	1		0	1	1	R.DINVLK.N	NP_971603.1	hypothetical protein TDE0994 [Treponema denticola ATCC 35405]	R.DINVLK.N	16.6729	1
310129129	1	1	494.2831	986.5517	2	986.5509	0.0008	127	135	0	17.76	0	13	0.017	R	QLVTSNGLR	V			4	2008: Sum of 2 scans in range 4454 (rt=19.4216) to 4526 (rt=19.6898) [E:\Data\EOT16-3302_Kumar_r_45918_2.raw]	14431193	2247	1		0	0.8	0.8	R.QLVTSNGLR.V	NP_971616.1	flagellar basal body rod protein FlgG [Treponema denticola ATCC 35405]	R.QLVTSNGLR.V	19.5557	1
310129176	1	1	1024.5671	1023.5598	1	1023.5648	-0.0049	880	887	0	17.13	0	13	0.019	K	QLMQVIHR	L			5	2885: Scan 5580 (rt=23.5244) [E:\Data\EOT16-3302_Kumar_r_45918_2.raw]	14431210	2486	1		0	-4.8	-4.8	K.QLMQVIHR.L	NP_971619.1	excinuclease ABC subunit A [Treponema denticola ATCC 35405]	K.QLMQVIHR.L	23.5244	1
310129175	4	0	447.7494	893.4842	2	893.4793	0.0049	477	483	1	6.65	0	14	0.29	K	ARLEFMK	N			3	548: Scan 2609 (rt=12.8134) [E:\Data\EOT16-3302_Kumar_r_45918_2.raw]	14431210	1628	1		0	5.5	5.5	K.ARLEFMK.N	NP_971619.1	excinuclease ABC subunit A [Treponema denticola ATCC 35405]	K.ARLEFMK.N	12.8134	1
310129177	4	0	627.3155	1252.6165	2	1252.6272	-0.0107	2	12	1	5.39	0	14	0.45	M	NNKNQSGHLNK	L			4	174: Scan 1837 (rt=9.22416) [E:\Data\EOT16-3302_Kumar_r_45918_2.raw]	14431210	3495	1		0	-8.5	-8.5	M.NNKNQSGHLNK.L	NP_971619.1	excinuclease ABC subunit A [Treponema denticola ATCC 35405]	M.NNKNQSGHLNK.L	9.22416	1
310128789	1	1	865.8822	2594.6247	3	2594.6292	-0.0045	4	28	0	32.46	0	13	0.00057	R	TVGLVVLQIALAFFLIVAGVLGLIR	S			12	8301: Sum of 2 scans in range 12986 (rt=51.8537) to 13016 (rt=51.9723) [E:\Data\EOT16-3302_Kumar_r_45918_2.raw]	14431073	7380	1		0	-1.7	-1.7	R.TVGLVVLQIALAFFLIVAGVLGLIR.S	NP_971626.1	hypothetical protein TDE1018 [Treponema denticola ATCC 35405]	R.TVGLVVLQIALAFFLIVAGVLGLIR.S	51.913	1
310128923	1	1	422.7256	843.4367	2	843.445	-0.0084	145	152	0	27.12	0	13	0.0019	K	TVGSPLDR	F			5	1639: Scan 3995 (rt=17.7621) [E:\Data\EOT16-3302_Kumar_r_45918_2.raw]	14431121	1251	1		0	-10	-10	K.TVGSPLDR.F	NP_971641.1	polyA polymerase [Treponema denticola ATCC 35405]	K.TVGSPLDR.F	17.7621	1
310128922	6	0	366.2239	730.4333	2	730.4337	-0.0004	191	196	1	6.82	0	15	0.35	K	KVSIER	F			3	190: Scan 1856 (rt=9.29235) [E:\Data\EOT16-3302_Kumar_r_45918_2.raw]	14431121	643	1		0	-0.5	-0.5	K.KVSIER.F	NP_971641.1	polyA polymerase [Treponema denticola ATCC 35405]	K.KVSIER.F	9.29235	1
310128924	1	1	844.4443	843.437	1	843.445	-0.0081	145	152	0	5.21	0	13	0.3	K	TVGSPLDR	F			3	1642: Scan 3998 (rt=17.7721) [E:\Data\EOT16-3302_Kumar_r_45918_2.raw]	14431121	1252	1		0	-9.6	-9.6	K.TVGSPLDR.F	NP_971641.1	polyA polymerase [Treponema denticola ATCC 35405]	K.TVGSPLDR.F	17.7721	1
310128925	1	1	771.0525	2310.1357	3	2310.1427	-0.007	357	378	2	2.39	0	13	0.61	R	RADGFGMTGQAPDLSNLAAFKK	R	Oxidation (M)	0.0000001000000000000000.0	6	1841: Scan 4244 (rt=18.6577) [E:\Data\EOT16-3302_Kumar_r_45918_2.raw]	14431121	6630	1		0	-3	-3	R.RADGFGMTGQAPDLSNLAAFKK.R + Oxidation (M)	NP_971641.1	polyA polymerase [Treponema denticola ATCC 35405]	R.RADGFGMTGQAPDLSNLAAFKK.R + Oxidation (M)	18.6577	1
310128623	1	0	739.8701	1477.7257	2	1477.73	-0.0043	279	290	0	91.56	0	13	8.40E-10	K	YAEQLEDEIQLK	L			19	3454: Scan 6303 (rt=26.1894) [E:\Data\EOT16-3302_Kumar_r_45918_2.raw]	14431036	4587	1		0	-2.9	-2.9	K.YAEQLEDEIQLK.L	NP_971649.1	polynucleotide phosphorylase/polyadenylase [Treponema denticola ATCC 35405]	K.YAEQLEDEIQLK.L	26.1894	1
310128622	1	1	732.9189	1463.8232	2	1463.8235	-0.0003	229	241	0	51.29	0	13	0.0000074	K	LPLVPLEAELENK	Q			10	5173: Scan 8461 (rt=34.4228) [E:\Data\EOT16-3302_Kumar_r_45918_2.raw]	14431036	4514	1		0	-0.2	-0.2	K.LPLVPLEAELENK.Q	NP_971649.1	polynucleotide phosphorylase/polyadenylase [Treponema denticola ATCC 35405]	K.LPLVPLEAELENK.Q	34.4228	1
310128621	1	1	605.2975	1208.5804	2	1208.5826	-0.0022	242	251	0	40.31	0	13	0.000093	K	QAIYDEAFPR	L			6	2994: Scan 5720 (rt=24.0257) [E:\Data\EOT16-3302_Kumar_r_45918_2.raw]	14431036	3321	1		0	-1.8	-1.8	K.QAIYDEAFPR.L	NP_971649.1	polynucleotide phosphorylase/polyadenylase [Treponema denticola ATCC 35405]	K.QAIYDEAFPR.L	24.0257	1
310128624	1	1	557.9689	1670.8849	3	1670.8879	-0.003	9	23	0	32.37	0	13	0.00067	K	IGEHDLILETGYLAK	Q			6	4058: Scan 7040 (rt=28.9643) [E:\Data\EOT16-3302_Kumar_r_45918_2.raw]	14431036	5175	1		0	-1.8	-1.8	K.IGEHDLILETGYLAK.Q	NP_971649.1	polynucleotide phosphorylase/polyadenylase [Treponema denticola ATCC 35405]	K.IGEHDLILETGYLAK.Q	28.9643	1
310128625	1	1	634.6521	1900.9344	3	1900.9393	-0.0049	291	305	0	31.88	0	13	0.00065	K	LFNALFEEMEYNILR	T			13	7614: Scan 11810 (rt=47.4283) [E:\Data\EOT16-3302_Kumar_r_45918_2.raw]	14431036	5632	1		0	-2.6	-2.6	K.LFNALFEEMEYNILR.T	NP_971649.1	polynucleotide phosphorylase/polyadenylase [Treponema denticola ATCC 35405]	K.LFNALFEEMEYNILR.T	47.4283	1
310128619	2	1	1044.5825	1043.5752	1	1043.5685	0.0067	510	519	0	5.15	0	13	0.37	K	IAGVSPEIMK	N			3	3586: Scan 6468 (rt=26.8129) [E:\Data\EOT16-3302_Kumar_r_45918_2.raw]	14431036	2601	1		0	6.4	6.4	K.IAGVSPEIMK.N	NP_971649.1	polynucleotide phosphorylase/polyadenylase [Treponema denticola ATCC 35405]	K.IAGVSPEIMK.N	26.8129	1
310128620	1	1	599.3343	1196.6541	2	1196.6587	-0.0046	325	335	0	0.53	0	13	0.89	R	PITCEIGVLPR	P			4	6343: Scan 10017 (rt=40.4557) [E:\Data\EOT16-3302_Kumar_r_45918_2.raw]	14431036	3284	1		0	-3.8	-3.8	R.PITCEIGVLPR.P	NP_971649.1	polynucleotide phosphorylase/polyadenylase [Treponema denticola ATCC 35405]	R.PITCEIGVLPR.P	40.4557	1
310129160	1	1	795.4283	794.421	1	794.4174	0.0036	448	454	0	17.26	0	13	0.019	K	LSGLYDK	V			3	3638: Scan 6534 (rt=27.0617) [E:\Data\EOT16-3302_Kumar_r_45918_2.raw]	14431204	974	1		0	4.5	4.5	K.LSGLYDK.V	NP_971669.1	ABC transporter ATP-binding protein/peptidase [Treponema denticola ATCC 35405]	K.LSGLYDK.V	27.0617	1
310129161	3	0	818.4413	817.4341	1	817.4294	0.0047	302	308	0	5.45	0	14	0.41	K	QSLDISR	L			4	4029: Scan 7006 (rt=28.8358) [E:\Data\EOT16-3302_Kumar_r_45918_2.raw]	14431204	1095	1		0	5.7	5.7	K.QSLDISR.L	NP_971669.1	ABC transporter ATP-binding protein/peptidase [Treponema denticola ATCC 35405]	K.QSLDISR.L	28.8358	1
310128976	2	0	655.3468	1308.679	2	1308.686	-0.007	249	260	1	23.21	0	13	0.0055	K	RDLFSGVMAGLK	W	Oxidation (M)	0.000000010000.0	9	1001: Scan 3178 (rt=14.8419) [E:\Data\EOT16-3302_Kumar_r_45918_2.raw]	14431140	3704	1		0	-5.3	-5.3	K.RDLFSGVMAGLK.W + Oxidation (M)	NP_971682.1	oligopeptide/dipeptide ABC transporter permease [Treponema denticola ATCC 35405]	K.RDLFSGVMAGLK.W + Oxidation (M)	14.8419	1
310128977	3	0	437.234	1308.6802	3	1308.686	-0.0058	249	260	1	6.67	0	14	0.29	K	RDLFSGVMAGLK	W	Oxidation (M)	0.000000010000.0	8	1008: Scan 3186 (rt=14.8689) [E:\Data\EOT16-3302_Kumar_r_45918_2.raw]	14431140	3705	1		0	-4.4	-4.4	K.RDLFSGVMAGLK.W + Oxidation (M)	NP_971682.1	oligopeptide/dipeptide ABC transporter permease [Treponema denticola ATCC 35405]	K.RDLFSGVMAGLK.W + Oxidation (M)	14.8689	1
310128978	1	1	655.3454	2617.3523	4	2617.3356	0.0167	113	135	1	0.82	0	13	0.91	K	NPNNIIFRAELTGDVIMSMDVIR	P			8	7248: Sum of 2 scans in range 11295 (rt=45.4278) to 11348 (rt=45.6331) [E:\Data\EOT16-3302_Kumar_r_45918_2.raw]	14431140	7507	1		0	6.4	6.4	K.NPNNIIFRAELTGDVIMSMDVIR.P	NP_971682.1	oligopeptide/dipeptide ABC transporter permease [Treponema denticola ATCC 35405]	K.NPNNIIFRAELTGDVIMSMDVIR.P	45.53045	1
310128551	1	1	841.4248	1680.8351	2	1680.8359	-0.0008	299	313	0	96.56	0	13	2.20E-10	R	IPDTDATFILGEAYR	S			12	4895: Scan 8111 (rt=33.0704) [E:\Data\EOT16-3302_Kumar_r_45918_2.raw]	14431026	5190	1		0	-0.5	-0.5	R.IPDTDATFILGEAYR.S	NP_971686.1	metallo-beta-lactamase [Treponema denticola ATCC 35405]	R.IPDTDATFILGEAYR.S	33.0704	1
310128550	1	1	745.3435	1488.6724	2	1488.6732	-0.0008	181	192	0	77.06	0	13	2.00E-08	K	IFDDQHTEDELK	F			9	1632: Scan 3986 (rt=17.7272) [E:\Data\EOT16-3302_Kumar_r_45918_2.raw]	14431026	4617	1		0	-0.5	-0.5	K.IFDDQHTEDELK.F	NP_971686.1	metallo-beta-lactamase [Treponema denticola ATCC 35405]	K.IFDDQHTEDELK.F	17.7272	1
310128549	1	1	730.3357	1458.6569	2	1458.6627	-0.0058	250	263	0	72.37	0	13	5.80E-08	K	FADYNTGTGSGLEK	T			10	1582: Scan 3924 (rt=17.5026) [E:\Data\EOT16-3302_Kumar_r_45918_2.raw]	14431026	4471	1		0	-4	-4	K.FADYNTGTGSGLEK.T	NP_971686.1	metallo-beta-lactamase [Treponema denticola ATCC 35405]	K.FADYNTGTGSGLEK.T	17.5026	1
310128552	1	1	1133.5625	2265.1104	2	2265.1165	-0.006	278	298	0	47.4	0	13	0.000023	K	AGLDAVIEGIDEEGVPYSIYR	I			12	6045: Scan 9589 (rt=38.7908) [E:\Data\EOT16-3302_Kumar_r_45918_2.raw]	14431026	6531	1		0	-2.6	-2.6	K.AGLDAVIEGIDEEGVPYSIYR.I	NP_971686.1	metallo-beta-lactamase [Treponema denticola ATCC 35405]	K.AGLDAVIEGIDEEGVPYSIYR.I	38.7908	1
310128548	1	1	594.3183	1186.6219	2	1186.6194	0.0026	129	140	1	32.58	0	13	0.00055	K	DGEVLDLGGGKK	L			11	1733: Scan 4112 (rt=18.183) [E:\Data\EOT16-3302_Kumar_r_45918_2.raw]	14431026	3253	1		0	2.2	2.2	K.DGEVLDLGGGKK.L	NP_971686.1	metallo-beta-lactamase [Treponema denticola ATCC 35405]	K.DGEVLDLGGGKK.L	18.183	1
310128553	1	1	756.0467	2265.1182	3	2265.1165	0.0018	278	298	0	31.64	0	13	0.00082	K	AGLDAVIEGIDEEGVPYSIYR	I			14	6034: Scan 9574 (rt=38.732) [E:\Data\EOT16-3302_Kumar_r_45918_2.raw]	14431026	6532	1		0	0.8	0.8	K.AGLDAVIEGIDEEGVPYSIYR.I	NP_971686.1	metallo-beta-lactamase [Treponema denticola ATCC 35405]	K.AGLDAVIEGIDEEGVPYSIYR.I	38.732	1
310128547	1	1	375.2326	748.4505	2	748.4483	0.0022	243	248	0	18.75	0	13	0.016	R	IVNLYK	K			5	1513: Scan 3841 (rt=17.2026) [E:\Data\EOT16-3302_Kumar_r_45918_2.raw]	14431026	740	1		0	2.9	2.9	R.IVNLYK.K	NP_971686.1	metallo-beta-lactamase [Treponema denticola ATCC 35405]	R.IVNLYK.K	17.2026	1
310128558	1	1	624.3522	1246.6898	2	1246.6921	-0.0024	410	420	0	92.8	0	13	5.20E-10	K	LEFTLIDALGR	E			9	5980: Scan 9504 (rt=38.4628) [E:\Data\EOT16-3302_Kumar_r_45918_2.raw]	14431027	3472	1		0	-1.9	-1.9	K.LEFTLIDALGR.E	NP_971698.1	threonyl-tRNA synthetase [Treponema denticola ATCC 35405]	K.LEFTLIDALGR.E	38.4628	1
310128560	1	1	721.8836	1441.7526	2	1441.7527	-0.0001	563	574	0	90.55	0	14	1.20E-09	K	VMTLDEFISFLK	D			10	7477: Scan 11628 (rt=46.7221) [E:\Data\EOT16-3302_Kumar_r_45918_2.raw]	14431027	4404	1		0	-0.1	-0.1	K.VMTLDEFISFLK.D	NP_971698.1	threonyl-tRNA synthetase [Treponema denticola ATCC 35405]	K.VMTLDEFISFLK.D	46.7221	1
310128561	1	1	765.8582	1529.7019	2	1529.7038	-0.0018	396	409	0	75.32	0	13	2.90E-08	K	YEIAEGEGAFYGPK	L			10	3077: Scan 5823 (rt=24.4056) [E:\Data\EOT16-3302_Kumar_r_45918_2.raw]	14431027	4764	1		0	-1.2	-1.2	K.YEIAEGEGAFYGPK.L	NP_971698.1	threonyl-tRNA synthetase [Treponema denticola ATCC 35405]	K.YEIAEGEGAFYGPK.L	24.4056	1
310128559	1	1	683.3176	1364.6206	2	1364.6208	-0.0001	439	450	0	72.68	0	13	5.40E-08	R	LNAEYIGDDNNK	H			9	1295: Scan 3564 (rt=16.216) [E:\Data\EOT16-3302_Kumar_r_45918_2.raw]	14431027	3997	1		0	-0.1	-0.1	R.LNAEYIGDDNNK.H	NP_971698.1	threonyl-tRNA synthetase [Treponema denticola ATCC 35405]	R.LNAEYIGDDNNK.H	16.216	1
310128555	4	0	615.4083	614.401	1	614.4003	0.0007	98	102	0	14.9	0	14	0.047	K	IELIK	G			3	1668: Scan 4031 (rt=17.8902) [E:\Data\EOT16-3302_Kumar_r_45918_2.raw]	14431027	94	1		0	1.1	1.1	K.IELIK.G	NP_971698.1	threonyl-tRNA synthetase [Treponema denticola ATCC 35405]	K.IELIK.G	17.8902	1
310128554	6	0	603.3466	602.3394	1	602.3388	0.0006	80	84	0	5.52	0	15	0.53	K	EVISR	E			2	274: Scan 1959 (rt=9.66566) [E:\Data\EOT16-3302_Kumar_r_45918_2.raw]	14431027	12	1		0	1	1	K.EVISR.E	NP_971698.1	threonyl-tRNA synthetase [Treponema denticola ATCC 35405]	K.EVISR.E	9.66566	1
310128556	1	1	498.2629	994.5113	2	994.5157	-0.0044	85	92	1	5.34	0	13	0.29	R	EKALEMFK	D			4	1268: Scan 3530 (rt=16.0936) [E:\Data\EOT16-3302_Kumar_r_45918_2.raw]	14431027	2301	1		0	-4.4	-4.4	R.EKALEMFK.D	NP_971698.1	threonyl-tRNA synthetase [Treponema denticola ATCC 35405]	R.EKALEMFK.D	16.0936	1
310128557	1	1	332.5115	994.5126	3	994.5157	-0.0031	85	92	1	2.89	0	13	0.51	R	EKALEMFK	D			2	1274: Scan 3536 (rt=16.1142) [E:\Data\EOT16-3302_Kumar_r_45918_2.raw]	14431027	2302	1		0	-3.1	-3.1	R.EKALEMFK.D	NP_971698.1	threonyl-tRNA synthetase [Treponema denticola ATCC 35405]	R.EKALEMFK.D	16.1142	1
310129020	2	0	425.2399	848.4652	2	848.4644	0.0008	313	319	0	21.06	0	13	0.0078	K	YPIITDK	D			4	1875: Scan 4283 (rt=18.7997) [E:\Data\EOT16-3302_Kumar_r_45918_2.raw]	14431155	1292	1		0	0.9	0.9	K.YPIITDK.D	NP_971717.1	pyridoxal-dependent family decarboxylase [Treponema denticola ATCC 35405]	K.YPIITDK.D	18.7997	1
310129021	1	1	635.8018	1269.5891	2	1269.5877	0.0014	4	13	1	0.78	0	13	0.84	R	KDYISDSEWK	H			2	1748: Scan 4132 (rt=18.2542) [E:\Data\EOT16-3302_Kumar_r_45918_2.raw]	14431155	3559	1		0	1.1	1.1	R.KDYISDSEWK.H	NP_971717.1	pyridoxal-dependent family decarboxylase [Treponema denticola ATCC 35405]	R.KDYISDSEWK.H	18.2542	1
310128543	1	1	1097.0653	2192.116	2	2192.1113	0.0047	361	380	0	95.02	0	15	5.00E-10	K	QTEFPAQALAAELYIESGVR	S			13	6528: Scan 10287 (rt=41.5101) [E:\Data\EOT16-3302_Kumar_r_45918_2.raw]	14431025	6388	1		0	2.1	2.1	K.QTEFPAQALAAELYIESGVR.S	NP_971726.1	tyrosine phenol-lyase [Treponema denticola ATCC 35405]	K.QTEFPAQALAAELYIESGVR.S	41.5101	1
310128544	1	1	758.4258	2272.2556	3	2272.258	-0.0023	332	353	0	78.68	0	13	1.40E-08	K	LLEAGVPIIEPVGGHAVFLDAR	R			19	5445: Scan 8794 (rt=35.7119) [E:\Data\EOT16-3302_Kumar_r_45918_2.raw]	14431025	6548	1		0	-1	-1	K.LLEAGVPIIEPVGGHAVFLDAR.R	NP_971726.1	tyrosine phenol-lyase [Treponema denticola ATCC 35405]	K.LLEAGVPIIEPVGGHAVFLDAR.R	35.7119	1
310128541	1	1	717.8523	1433.6901	2	1433.6939	-0.0038	311	321	0	46.16	0	13	0.000024	K	EALQFEYIEHR	I			7	3079: Scan 5825 (rt=24.4131) [E:\Data\EOT16-3302_Kumar_r_45918_2.raw]	14431025	4362	1		0	-2.7	-2.7	K.EALQFEYIEHR.I	NP_971726.1	tyrosine phenol-lyase [Treponema denticola ATCC 35405]	K.EALQFEYIEHR.I	24.4131	1
310128545	1	1	1099.5097	3295.5073	3	3295.5078	-0.0005	33	62	0	45.08	0	13	0.000031	K	EAGYNTFLINSEDVYIDLLTDSGTNAMSDK	Q			10	7250: Scan 11297 (rt=45.4348) [E:\Data\EOT16-3302_Kumar_r_45918_2.raw]	14431025	8293	1		0	-0.2	-0.2	K.EAGYNTFLINSEDVYIDLLTDSGTNAMSDK.Q	NP_971726.1	tyrosine phenol-lyase [Treponema denticola ATCC 35405]	K.EAGYNTFLINSEDVYIDLLTDSGTNAMSDK.Q	45.4348	1
310128546	1	1	1104.8412	3311.5018	3	3311.5027	-0.001	33	62	0	43.01	0	13	0.00005	K	EAGYNTFLINSEDVYIDLLTDSGTNAMSDK	Q	Oxidation (M)	0.000000000000000000000000001000.0	18	7021: Sum of 3 scans in range 10974 (rt=44.1778) to 11009 (rt=44.3142) [E:\Data\EOT16-3302_Kumar_r_45918_2.raw]	14431025	8299	1		0	-0.3	-0.3	K.EAGYNTFLINSEDVYIDLLTDSGTNAMSDK.Q + Oxidation (M)	NP_971726.1	tyrosine phenol-lyase [Treponema denticola ATCC 35405]	K.EAGYNTFLINSEDVYIDLLTDSGTNAMSDK.Q + Oxidation (M)	44.246	1
310128529	1	1	391.7076	781.4006	2	781.401	-0.0005	442	447	0	37.4	0	13	0.00018	K	FVYEPK	Q			5	1176: Scan 3397 (rt=15.6202) [E:\Data\EOT16-3302_Kumar_r_45918_2.raw]	14431025	929	1		0	-0.6	-0.6	K.FVYEPK.Q	NP_971726.1	tyrosine phenol-lyase [Treponema denticola ATCC 35405]	K.FVYEPK.Q	15.6202	1
310128530	1	1	782.4099	781.4026	1	781.401	0.0016	442	447	0	18.46	0	13	0.014	K	FVYEPK	Q			3	1184: Scan 3407 (rt=15.6566) [E:\Data\EOT16-3302_Kumar_r_45918_2.raw]	14431025	930	1		0	2	2	K.FVYEPK.Q	NP_971726.1	tyrosine phenol-lyase [Treponema denticola ATCC 35405]	K.FVYEPK.Q	15.6566	1
310128538	1	1	348.8611	1043.5614	3	1043.5625	-0.0011	95	103	0	18.25	0	13	0.017	K	HLVPTHQGR	G			8	323: Scan 2246 (rt=11.3124) [E:\Data\EOT16-3302_Kumar_r_45918_2.raw]	14431025	2600	1		0	-1.1	-1.1	K.HLVPTHQGR.G	NP_971726.1	tyrosine phenol-lyase [Treponema denticola ATCC 35405]	K.HLVPTHQGR.G	11.3124	1
310128535	1	1	436.219	870.4235	2	870.4236	0	214	220	0	18.21	0	13	0.015	K	VFYDATR	C			5	1212: Scan 3444 (rt=15.7876) [E:\Data\EOT16-3302_Kumar_r_45918_2.raw]	14431025	1450	1		0	0	0	K.VFYDATR.C	NP_971726.1	tyrosine phenol-lyase [Treponema denticola ATCC 35405]	K.VFYDATR.C	15.7876	1
310128539	1	1	382.212	1143.6143	3	1143.6135	0.0008	159	168	1	17.64	0	14	0.022	K	GDIDLNKLEK	L			5	1945: Scan 4383 (rt=19.1631) [E:\Data\EOT16-3302_Kumar_r_45918_2.raw]	14431025	3115	1		0	0.7	0.7	K.GDIDLNKLEK.L	NP_971726.1	tyrosine phenol-lyase [Treponema denticola ATCC 35405]	K.GDIDLNKLEK.L	19.1631	1
310128536	1	1	497.2429	992.4713	2	992.4716	-0.0002	5	12	0	13.21	0	13	0.048	K	NYPAEPFR	I			7	1941: Scan 4376 (rt=19.1347) [E:\Data\EOT16-3302_Kumar_r_45918_2.raw]	14431025	2280	1		0	-0.2	-0.2	K.NYPAEPFR.I	NP_971726.1	tyrosine phenol-lyase [Treponema denticola ATCC 35405]	K.NYPAEPFR.I	19.1347	1
310128542	1	1	478.9047	1433.6924	3	1433.6939	-0.0015	311	321	0	10.45	0	13	0.09	K	EALQFEYIEHR	I			4	3111: Scan 5862 (rt=24.5487) [E:\Data\EOT16-3302_Kumar_r_45918_2.raw]	14431025	4363	1		0	-1	-1	K.EALQFEYIEHR.I	NP_971726.1	tyrosine phenol-lyase [Treponema denticola ATCC 35405]	K.EALQFEYIEHR.I	24.5487	1
310128532	3	0	422.7664	843.5183	2	843.5178	0.0005	239	245	1	8.32	0	13	0.15	K	SIKEIVR	E			3	273: Scan 1958 (rt=9.66238) [E:\Data\EOT16-3302_Kumar_r_45918_2.raw]	14431025	1255	1		0	0.6	0.6	K.SIKEIVR.E	NP_971726.1	tyrosine phenol-lyase [Treponema denticola ATCC 35405]	K.SIKEIVR.E	9.66238	1
310128537	1	1	522.7866	1043.5586	2	1043.5625	-0.0039	95	103	0	8.27	0	14	0.2	K	HLVPTHQGR	G			4	322: Scan 2243 (rt=11.2954) [E:\Data\EOT16-3302_Kumar_r_45918_2.raw]	14431025	2599	1		0	-3.7	-3.7	K.HLVPTHQGR.G	NP_971726.1	tyrosine phenol-lyase [Treponema denticola ATCC 35405]	K.HLVPTHQGR.G	11.2954	1
310128533	3	0	844.5257	843.5184	1	843.5178	0.0006	239	245	1	7.85	0	13	0.16	K	SIKEIVR	E			4	288: Scan 1975 (rt=9.72301) [E:\Data\EOT16-3302_Kumar_r_45918_2.raw]	14431025	1256	1		0	0.7	0.7	K.SIKEIVR.E	NP_971726.1	tyrosine phenol-lyase [Treponema denticola ATCC 35405]	K.SIKEIVR.E	9.72301	1
310128531	1	1	415.2321	828.4496	2	828.4494	0.0003	413	418	1	5.18	0	13	0.35	R	RVYTYK	H			4	202: Scan 1871 (rt=9.3434) [E:\Data\EOT16-3302_Kumar_r_45918_2.raw]	14431025	1140	1		0	0.4	0.4	R.RVYTYK.H	NP_971726.1	tyrosine phenol-lyase [Treponema denticola ATCC 35405]	R.RVYTYK.H	9.3434	1
310128540	1	1	617.8283	1233.642	2	1233.6506	-0.0086	5	14	1	3.88	0	13	0.45	K	NYPAEPFRIK	V			3	2279: Sum of 2 scans in range 4822 (rt=20.7614) to 4836 (rt=20.8132) [E:\Data\EOT16-3302_Kumar_r_45918_2.raw]	14431025	3410	1		0	-7	-7	K.NYPAEPFRIK.V	NP_971726.1	tyrosine phenol-lyase [Treponema denticola ATCC 35405]	K.NYPAEPFRIK.V	20.7873	1
310128534	2	1	859.4622	858.4549	1	858.4559	-0.001	104	111	0	1.11	0	13	0.77	R	GAENLLSR	I			2	1508: Scan 3836 (rt=17.1859) [E:\Data\EOT16-3302_Kumar_r_45918_2.raw]	14431025	1369	1		0	-1.2	-1.2	R.GAENLLSR.I	NP_971726.1	tyrosine phenol-lyase [Treponema denticola ATCC 35405]	R.GAENLLSR.I	17.1859	1
310129031	1	1	802.4304	801.4231	1	801.4232	-0.0001	28	34	0	20.62	0	13	0.0087	K	NADLEIK	K			4	825: Scan 2957 (rt=14.0659) [E:\Data\EOT16-3302_Kumar_r_45918_2.raw]	14431161	996	1		0	-0.1	-0.1	K.NADLEIK.K	NP_971762.1	hypothetical protein TDE1154 [Treponema denticola ATCC 35405]	K.NADLEIK.K	14.0659	1
310129030	2	1	760.3999	759.3927	1	759.3949	-0.0022	70	75	0	7.07	0	13	0.2	K	VPEMLR	I	Oxidation (M)	0.000100.0	2	1246: Sum of 3 scans in range 3493 (rt=15.9598) to 3603 (rt=16.3544) [E:\Data\EOT16-3302_Kumar_r_45918_2.raw]	14431161	802	1		0	-2.9	-2.9	K.VPEMLR.I + Oxidation (M)	NP_971762.1	hypothetical protein TDE1154 [Treponema denticola ATCC 35405]	K.VPEMLR.I + Oxidation (M)	16.1571	1
310127577	1	1	1042.4984	2082.9822	2	2082.9818	0.0005	139	159	0	133.77	0	13	4.20E-14	K	GSEEVAHVASVSANNDAEIGK	I			26	1537: Scan 3867 (rt=17.2973) [E:\Data\EOT16-3302_Kumar_r_45918_2.raw]	14430983	6205	1		0	0.2	0.2	K.GSEEVAHVASVSANNDAEIGK.I	NP_971783.1	chaperonin GroEL [Treponema denticola ATCC 35405]	K.GSEEVAHVASVSANNDAEIGK.I	17.2973	1
310127580	1	1	1148.6383	2295.262	2	2295.2508	0.0113	404	427	0	125.84	0	13	2.60E-13	R	AAIEEGIVAGGGLAMIQAIAALEK	A			16	7622: Scan 11820 (rt=47.4678) [E:\Data\EOT16-3302_Kumar_r_45918_2.raw]	14430983	6602	1		0	4.9	4.9	R.AAIEEGIVAGGGLAMIQAIAALEK.A	NP_971783.1	chaperonin GroEL [Treponema denticola ATCC 35405]	R.AAIEEGIVAGGGLAMIQAIAALEK.A	47.4678	1
310127562	1	1	688.3666	1374.7187	2	1374.7177	0.001	308	320	0	119.8	0	14	1.50E-12	K	LEAAQISMLGQAK	S	Oxidation (M)	0.0000000100000.0	11	2402: Scan 4980 (rt=21.3453) [E:\Data\EOT16-3302_Kumar_r_45918_2.raw]	14430983	4046	1		0	0.7	0.7	K.LEAAQISMLGQAK.S + Oxidation (M)	NP_971783.1	chaperonin GroEL [Treponema denticola ATCC 35405]	K.LEAAQISMLGQAK.S + Oxidation (M)	21.3453	1
310127566	1	1	769.9302	1537.8458	2	1537.8464	-0.0006	231	244	0	114.48	0	13	4.30E-12	K	DLLPLLEQVAQSGR	P			18	6339: Scan 10011 (rt=40.4332) [E:\Data\EOT16-3302_Kumar_r_45918_2.raw]	14430983	4794	1		0	-0.4	-0.4	K.DLLPLLEQVAQSGR.P	NP_971783.1	chaperonin GroEL [Treponema denticola ATCC 35405]	K.DLLPLLEQVAQSGR.P	40.4332	1
310127561	1	1	680.3686	1358.7225	2	1358.7227	-0.0002	308	320	0	110.12	0	14	1.30E-11	K	LEAAQISMLGQAK	S			18	3263: Scan 6059 (rt=25.2743) [E:\Data\EOT16-3302_Kumar_r_45918_2.raw]	14430983	3957	1		0	-0.1	-0.1	K.LEAAQISMLGQAK.S	NP_971783.1	chaperonin GroEL [Treponema denticola ATCC 35405]	K.LEAAQISMLGQAK.S	25.2743	1
310127579	1	1	766.0906	2295.2499	3	2295.2508	-0.0009	404	427	0	109.8	0	13	1.00E-11	R	AAIEEGIVAGGGLAMIQAIAALEK	A			23	7620: Scan 11818 (rt=47.4603) [E:\Data\EOT16-3302_Kumar_r_45918_2.raw]	14430983	6601	1		0	-0.4	-0.4	R.AAIEEGIVAGGGLAMIQAIAALEK.A	NP_971783.1	chaperonin GroEL [Treponema denticola ATCC 35405]	R.AAIEEGIVAGGGLAMIQAIAALEK.A	47.4603	1
310127575	1	1	945.9646	1889.9147	2	1889.9121	0.0026	210	224	0	108.04	0	13	1.60E-11	R	METVFENPYILIYDK	S	Oxidation (M)	0.100000000000000.0	23	5763: Scan 9195 (rt=37.264) [E:\Data\EOT16-3302_Kumar_r_45918_2.raw]	14430983	5598	1		0	1.4	1.4	R.METVFENPYILIYDK.S + Oxidation (M)	NP_971783.1	chaperonin GroEL [Treponema denticola ATCC 35405]	R.METVFENPYILIYDK.S + Oxidation (M)	37.264	1
310127569	1	1	799.9228	1597.831	2	1597.8311	-0.0001	454	469	0	102.89	0	13	6.40E-11	R	QIAENAGLDGAVIAEK	A			10	2666: Scan 5308 (rt=22.5426) [E:\Data\EOT16-3302_Kumar_r_45918_2.raw]	14430983	4966	1		0	-0.1	-0.1	R.QIAENAGLDGAVIAEK.A	NP_971783.1	chaperonin GroEL [Treponema denticola ATCC 35405]	R.QIAENAGLDGAVIAEK.A	22.5426	1
310127567	1	1	786.3404	1570.6663	2	1570.6635	0.0028	350	363	0	98.69	0	13	1.40E-10	K	AQLDATDSEYDSEK	L			11	773: Scan 2891 (rt=13.8276) [E:\Data\EOT16-3302_Kumar_r_45918_2.raw]	14430983	4868	1		0	1.8	1.8	K.AQLDATDSEYDSEK.L	NP_971783.1	chaperonin GroEL [Treponema denticola ATCC 35405]	K.AQLDATDSEYDSEK.L	13.8276	1
310127574	1	1	937.9657	1873.9168	2	1873.9172	-0.0004	210	224	0	86.56	0	13	2.20E-09	R	METVFENPYILIYDK	S			9	6105: Scan 9677 (rt=39.1363) [E:\Data\EOT16-3302_Kumar_r_45918_2.raw]	14430983	5566	1		0	-0.2	-0.2	R.METVFENPYILIYDK.S	NP_971783.1	chaperonin GroEL [Treponema denticola ATCC 35405]	R.METVFENPYILIYDK.S	39.1363	1
310127582	1	1	788.7377	2363.1912	3	2363.193	-0.0018	286	307	0	86.35	0	13	2.70E-09	K	EMLEDIAVLTGGQVVSEELGFK	L			11	7038: Scan 11004 (rt=44.2951) [E:\Data\EOT16-3302_Kumar_r_45918_2.raw]	14430983	6845	1		0	-0.8	-0.8	K.EMLEDIAVLTGGQVVSEELGFK.L	NP_971783.1	chaperonin GroEL [Treponema denticola ATCC 35405]	K.EMLEDIAVLTGGQVVSEELGFK.L	44.2951	1
310127553	1	1	578.8325	1155.6504	2	1155.6499	0.0004	122	132	0	78.55	0	13	1.40E-08	K	AVAIAVEDIQK	N			9	2525: Scan 5139 (rt=21.9176) [E:\Data\EOT16-3302_Kumar_r_45918_2.raw]	14430983	3149	1		0	0.3	0.3	K.AVAIAVEDIQK.N	NP_971783.1	chaperonin GroEL [Treponema denticola ATCC 35405]	K.AVAIAVEDIQK.N	21.9176	1
310127555	1	1	608.8331	1215.6516	2	1215.6533	-0.0016	105	116	0	74.34	0	13	4.00E-08	K	AVAAGMTPLELK	R	Oxidation (M)	0.000001000000.0	8	2381: Scan 4955 (rt=21.2553) [E:\Data\EOT16-3302_Kumar_r_45918_2.raw]	14430983	3341	1		0	-1.3	-1.3	K.AVAAGMTPLELK.R + Oxidation (M)	NP_971783.1	chaperonin GroEL [Treponema denticola ATCC 35405]	K.AVAAGMTPLELK.R + Oxidation (M)	21.2553	1
310127571	1	1	828.8944	1655.7742	2	1655.7712	0.003	428	442	1	72.16	0	13	6.10E-08	K	ADMSSLTEDEKVGFK	I			9	2662: Scan 5303 (rt=22.5208) [E:\Data\EOT16-3302_Kumar_r_45918_2.raw]	14430983	5143	1		0	1.8	1.8	K.ADMSSLTEDEKVGFK.I	NP_971783.1	chaperonin GroEL [Treponema denticola ATCC 35405]	K.ADMSSLTEDEKVGFK.I	22.5208	1
310127550	1	1	481.2519	960.4892	2	960.4876	0.0016	395	403	0	71.41	0	13	9.00E-08	R	VEDALSATR	A			8	689: Scan 2785 (rt=13.4465) [E:\Data\EOT16-3302_Kumar_r_45918_2.raw]	14430983	2058	1		0	1.7	1.7	R.VEDALSATR.A	NP_971783.1	chaperonin GroEL [Treponema denticola ATCC 35405]	R.VEDALSATR.A	13.4465	1
310127551	1	1	538.7868	1075.559	2	1075.5583	0.0007	380	389	0	70.77	0	17	2.40E-07	K	IGAVTEVEMK	E			15	1957: Scan 4396 (rt=19.2118) [E:\Data\EOT16-3302_Kumar_r_45918_2.raw]	14430983	2754	1		0	0.7	0.7	K.IGAVTEVEMK.E	NP_971783.1	chaperonin GroEL [Treponema denticola ATCC 35405]	K.IGAVTEVEMK.E	19.2118	1
310127560	1	1	654.3169	1306.6192	2	1306.6194	-0.0001	197	207	0	68.74	0	13	1.30E-07	R	GYISSYFVTDR	D			8	3806: Scan 6738 (rt=27.822) [E:\Data\EOT16-3302_Kumar_r_45918_2.raw]	14430983	3687	1		0	-0.1	-0.1	R.GYISSYFVTDR.D	NP_971783.1	chaperonin GroEL [Treponema denticola ATCC 35405]	R.GYISSYFVTDR.D	27.822	1
310127564	1	1	745.8807	1489.7468	2	1489.7446	0.0022	324	337	1	68.41	0	14	2.10E-07	K	IDKDNTMIIDGAGK	S			17	1566: Scan 3904 (rt=17.4309) [E:\Data\EOT16-3302_Kumar_r_45918_2.raw]	14430983	4634	1		0	1.5	1.5	K.IDKDNTMIIDGAGK.S	NP_971783.1	chaperonin GroEL [Treponema denticola ATCC 35405]	K.IDKDNTMIIDGAGK.S	17.4309	1
310127581	1	1	1182.602	2363.1894	2	2363.193	-0.0036	286	307	0	62.61	0	13	6.30E-07	K	EMLEDIAVLTGGQVVSEELGFK	L			12	7075: Scan 11050 (rt=44.4762) [E:\Data\EOT16-3302_Kumar_r_45918_2.raw]	14430983	6844	1		0	-1.5	-1.5	K.EMLEDIAVLTGGQVVSEELGFK.L	NP_971783.1	chaperonin GroEL [Treponema denticola ATCC 35405]	K.EMLEDIAVLTGGQVVSEELGFK.L	44.4762	1
310127559	1	1	627.8319	1253.6493	2	1253.6476	0.0017	393	403	1	62.25	0	13	6.00E-07	K	HRVEDALSATR	A			15	794: Scan 2915 (rt=13.9124) [E:\Data\EOT16-3302_Kumar_r_45918_2.raw]	14430983	3516	1		0	1.4	1.4	K.HRVEDALSATR.A	NP_971783.1	chaperonin GroEL [Treponema denticola ATCC 35405]	K.HRVEDALSATR.A	13.9124	1
310127578	1	1	721.3543	2161.0411	3	2161.0401	0.001	208	224	1	62.16	0	13	6.10E-07	R	DRMETVFENPYILIYDK	S	Oxidation (M)	0.00100000000000000.0	9	5414: Scan 8752 (rt=35.5483) [E:\Data\EOT16-3302_Kumar_r_45918_2.raw]	14430983	6356	1		0	0.5	0.5	R.DRMETVFENPYILIYDK.S + Oxidation (M)	NP_971783.1	chaperonin GroEL [Treponema denticola ATCC 35405]	R.DRMETVFENPYILIYDK.S + Oxidation (M)	35.5483	1
310127585	1	1	969.0988	2904.2746	3	2904.2794	-0.0048	171	196	0	58.57	0	13	0.0000014	K	DGVIDVGEAQTMETVTDYVEGMQFDR	G			15	6829: Sum of 2 scans in range 10700 (rt=43.1124) to 10785 (rt=43.4441) [E:\Data\EOT16-3302_Kumar_r_45918_2.raw]	14430983	7984	1		0	-1.7	-1.7	K.DGVIDVGEAQTMETVTDYVEGMQFDR.G	NP_971783.1	chaperonin GroEL [Treponema denticola ATCC 35405]	K.DGVIDVGEAQTMETVTDYVEGMQFDR.G	43.27825	1
310127558	1	1	418.8899	1253.6478	3	1253.6476	0.0001	393	403	1	55	0	13	0.0000032	K	HRVEDALSATR	A			7	801: Scan 2923 (rt=13.9441) [E:\Data\EOT16-3302_Kumar_r_45918_2.raw]	14430983	3515	1		0	0.1	0.1	K.HRVEDALSATR.A	NP_971783.1	chaperonin GroEL [Treponema denticola ATCC 35405]	K.HRVEDALSATR.A	13.9441	1
310127565	1	1	753.8772	1505.7399	2	1505.7395	0.0004	324	337	1	53.21	0	13	0.0000055	K	IDKDNTMIIDGAGK	S	Oxidation (M)	0.00000010000000.0	17	1024: Scan 3204 (rt=14.9325) [E:\Data\EOT16-3302_Kumar_r_45918_2.raw]	14430983	4692	1		0	0.3	0.3	K.IDKDNTMIIDGAGK.S + Oxidation (M)	NP_971783.1	chaperonin GroEL [Treponema denticola ATCC 35405]	K.IDKDNTMIIDGAGK.S + Oxidation (M)	14.9325	1
310127576	1	1	695.3345	2082.9818	3	2082.9818	0	139	159	0	52.28	0	13	0.0000059	K	GSEEVAHVASVSANNDAEIGK	I			18	1522: Scan 3851 (rt=17.2393) [E:\Data\EOT16-3302_Kumar_r_45918_2.raw]	14430983	6204	1		0	0	0	K.GSEEVAHVASVSANNDAEIGK.I	NP_971783.1	chaperonin GroEL [Treponema denticola ATCC 35405]	K.GSEEVAHVASVSANNDAEIGK.I	17.2393	1
310127557	1	1	621.2618	1240.509	2	1240.5129	-0.0038	428	438	0	48.85	0	13	0.000013	K	ADMSSLTEDEK	V	Oxidation (M)	0.00100000000.0	6	422: Sum of 2 scans in range 2436 (rt=12.1763) to 2496 (rt=12.3957) [E:\Data\EOT16-3302_Kumar_r_45918_2.raw]	14430983	3445	1		0	-3.1	-3.1	K.ADMSSLTEDEK.V + Oxidation (M)	NP_971783.1	chaperonin GroEL [Treponema denticola ATCC 35405]	K.ADMSSLTEDEK.V + Oxidation (M)	12.286	1
310127556	1	1	613.2672	1224.5197	2	1224.518	0.0018	428	438	0	46.39	0	13	0.000023	K	ADMSSLTEDEK	V			8	1211: Sum of 2 scans in range 3443 (rt=15.7841) to 3473 (rt=15.8915) [E:\Data\EOT16-3302_Kumar_r_45918_2.raw]	14430983	3378	1		0	1.5	1.5	K.ADMSSLTEDEK.V	NP_971783.1	chaperonin GroEL [Treponema denticola ATCC 35405]	K.ADMSSLTEDEK.V	15.8378	1
310127554	1	1	600.8368	1199.6591	2	1199.6584	0.0008	105	116	0	45.7	0	13	0.000027	K	AVAAGMTPLELK	R			13	3404: Scan 6240 (rt=25.9498) [E:\Data\EOT16-3302_Kumar_r_45918_2.raw]	14430983	3292	1		0	0.7	0.7	K.AVAAGMTPLELK.R	NP_971783.1	chaperonin GroEL [Treponema denticola ATCC 35405]	K.AVAAGMTPLELK.R	25.9498	1
310127548	1	1	454.2479	906.4812	2	906.4811	0.0001	42	50	0	45.27	0	14	0.000043	K	SFGAPTVTK	D			5	1181: Scan 3404 (rt=15.6468) [E:\Data\EOT16-3302_Kumar_r_45918_2.raw]	14430983	1721	1		0	0.1	0.1	K.SFGAPTVTK.D	NP_971783.1	chaperonin GroEL [Treponema denticola ATCC 35405]	K.SFGAPTVTK.D	15.6468	1
310127584	1	1	891.8028	2672.3867	3	2672.3942	-0.0075	502	527	0	44.49	0	13	0.000036	R	SALQNAASIASLLLTTECAITDIPEK	Q			15	7739: Scan 11971 (rt=48.0393) [E:\Data\EOT16-3302_Kumar_r_45918_2.raw]	14430983	7681	1		0	-2.8	-2.8	R.SALQNAASIASLLLTTECAITDIPEK.Q	NP_971783.1	chaperonin GroEL [Treponema denticola ATCC 35405]	R.SALQNAASIASLLLTTECAITDIPEK.Q	48.0393	1
310127540	1	1	407.7559	813.4972	2	813.496	0.0013	160	167	0	44.36	0	13	0.000042	K	IIADAIAK	V			6	1390: Scan 3686 (rt=16.6468) [E:\Data\EOT16-3302_Kumar_r_45918_2.raw]	14430983	1073	1		0	1.6	1.6	K.IIADAIAK.V	NP_971783.1	chaperonin GroEL [Treponema denticola ATCC 35405]	K.IIADAIAK.V	16.6468	1
310127586	1	1	974.43	2920.2681	3	2920.2743	-0.0062	171	196	0	43.37	0	13	0.000046	K	DGVIDVGEAQTMETVTDYVEGMQFDR	G	Oxidation (M)	0.00000000000100000000000000.0	17	5781: Sum of 3 scans in range 9222 (rt=37.368) to 9304 (rt=37.6828) [E:\Data\EOT16-3302_Kumar_r_45918_2.raw]	14430983	7991	1		0	-2.1	-2.1	K.DGVIDVGEAQTMETVTDYVEGMQFDR.G + Oxidation (M)	NP_971783.1	chaperonin GroEL [Treponema denticola ATCC 35405]	K.DGVIDVGEAQTMETVTDYVEGMQFDR.G + Oxidation (M)	37.5254	1
310127563	1	1	497.5886	1489.744	3	1489.7446	-0.0006	324	337	1	39.1	0	13	0.00015	K	IDKDNTMIIDGAGK	S			9	1583: Scan 3925 (rt=17.5062) [E:\Data\EOT16-3302_Kumar_r_45918_2.raw]	14430983	4633	1		0	-0.4	-0.4	K.IDKDNTMIIDGAGK.S	NP_971783.1	chaperonin GroEL [Treponema denticola ATCC 35405]	K.IDKDNTMIIDGAGK.S	17.5062	1
310127552	1	1	546.7795	1091.5444	2	1091.5533	-0.0089	380	389	0	35.43	0	14	0.00042	K	IGAVTEVEMK	E	Oxidation (M)	0.0000000010.0	13	1223: Sum of 2 scans in range 3460 (rt=15.8445) to 3547 (rt=16.1551) [E:\Data\EOT16-3302_Kumar_r_45918_2.raw]	14430983	2832	1		0	-8.2	-8.2	K.IGAVTEVEMK.E + Oxidation (M)	NP_971783.1	chaperonin GroEL [Treponema denticola ATCC 35405]	K.IGAVTEVEMK.E + Oxidation (M)	15.9998	1
310127539	1	1	814.5042	813.4969	1	813.496	0.001	160	167	0	34.21	0	13	0.00044	K	IIADAIAK	V			10	1394: Scan 3692 (rt=16.6697) [E:\Data\EOT16-3302_Kumar_r_45918_2.raw]	14430983	1072	1		0	1.2	1.2	K.IIADAIAK.V	NP_971783.1	chaperonin GroEL [Treponema denticola ATCC 35405]	K.IIADAIAK.V	16.6697	1
310127583	1	1	831.4341	2491.2804	3	2491.288	-0.0076	285	307	1	33.09	0	13	0.00049	R	KEMLEDIAVLTGGQVVSEELGFK	L			17	6302: Scan 9959 (rt=40.2298) [E:\Data\EOT16-3302_Kumar_r_45918_2.raw]	14430983	7016	1		0	-3.1	-3.1	R.KEMLEDIAVLTGGQVVSEELGFK.L	NP_971783.1	chaperonin GroEL [Treponema denticola ATCC 35405]	R.KEMLEDIAVLTGGQVVSEELGFK.L	40.2298	1
310127541	1	1	414.2339	826.4533	2	826.4548	-0.0015	447	453	0	28.07	0	13	0.0016	R	ALEEPIR	Q			8	1159: Scan 3374 (rt=15.5404) [E:\Data\EOT16-3302_Kumar_r_45918_2.raw]	14430983	1135	1		0	-1.8	-1.8	R.ALEEPIR.Q	NP_971783.1	chaperonin GroEL [Treponema denticola ATCC 35405]	R.ALEEPIR.Q	15.5404	1
310127546	1	1	446.7458	891.477	2	891.4814	-0.0044	474	482	1	27.47	0	14	0.0027	K	KGVGFDAAK	M			6	413: Sum of 2 scans in range 2423 (rt=12.1242) to 2487 (rt=12.3642) [E:\Data\EOT16-3302_Kumar_r_45918_2.raw]	14430983	1607	1		0	-4.9	-4.9	K.KGVGFDAAK.M	NP_971783.1	chaperonin GroEL [Treponema denticola ATCC 35405]	K.KGVGFDAAK.M	12.2442	1
310127547	1	1	907.4861	906.4788	1	906.4811	-0.0023	42	50	0	26.2	0	15	0.0038	K	SFGAPTVTK	D			9	1188: Sum of 2 scans in range 3411 (rt=15.6696) to 3457 (rt=15.8345) [E:\Data\EOT16-3302_Kumar_r_45918_2.raw]	14430983	1719	1		0	-2.5	-2.5	K.SFGAPTVTK.D	NP_971783.1	chaperonin GroEL [Treponema denticola ATCC 35405]	K.SFGAPTVTK.D	15.75205	1
310127568	1	1	526.9227	1577.7464	3	1577.7474	-0.0011	197	209	1	25.89	0	13	0.0026	R	GYISSYFVTDRDR	M			5	3223: Scan 6007 (rt=25.0759) [E:\Data\EOT16-3302_Kumar_r_45918_2.raw]	14430983	4896	1		0	-0.7	-0.7	R.GYISSYFVTDRDR.M	NP_971783.1	chaperonin GroEL [Treponema denticola ATCC 35405]	R.GYISSYFVTDRDR.M	25.0759	1
310127549	1	1	961.4882	960.4809	1	960.4876	-0.0067	395	403	0	21.04	0	13	0.0091	R	VEDALSATR	A			3	698: Scan 2796 (rt=13.4825) [E:\Data\EOT16-3302_Kumar_r_45918_2.raw]	14430983	2057	1		0	-7	-7	R.VEDALSATR.A	NP_971783.1	chaperonin GroEL [Treponema denticola ATCC 35405]	R.VEDALSATR.A	13.4825	1
310127573	1	1	614.2904	1839.8493	3	1839.8486	0.0006	350	365	1	20.76	0	13	0.0084	K	AQLDATDSEYDSEKLR	E			11	1444: Scan 3756 (rt=16.9002) [E:\Data\EOT16-3302_Kumar_r_45918_2.raw]	14430983	5496	1		0	0.3	0.3	K.AQLDATDSEYDSEKLR.E	NP_971783.1	chaperonin GroEL [Treponema denticola ATCC 35405]	K.AQLDATDSEYDSEKLR.E	16.9002	1
310127542	1	1	827.4627	826.4554	1	826.4548	0.0006	447	453	0	14.58	0	13	0.035	R	ALEEPIR	Q			6	1151: Scan 3365 (rt=15.5072) [E:\Data\EOT16-3302_Kumar_r_45918_2.raw]	14430983	1136	1		0	0.7	0.7	R.ALEEPIR.Q	NP_971783.1	chaperonin GroEL [Treponema denticola ATCC 35405]	R.ALEEPIR.Q	15.5072	1
310127572	1	1	558.2613	1671.7621	3	1671.7662	-0.0041	428	442	1	13.27	0	13	0.047	K	ADMSSLTEDEKVGFK	I	Oxidation (M)	0.001000000000000.0	6	1790: Scan 4184 (rt=18.4405) [E:\Data\EOT16-3302_Kumar_r_45918_2.raw]	14430983	5177	1		0	-2.5	-2.5	K.ADMSSLTEDEKVGFK.I + Oxidation (M)	NP_971783.1	chaperonin GroEL [Treponema denticola ATCC 35405]	K.ADMSSLTEDEKVGFK.I + Oxidation (M)	18.4405	1
310127543	6	1	843.5303	842.523	1	842.5226	0.0004	371	379	0	8.85	0	13	0.13	K	LSGGVAVIK	I			6	1615: Scan 3964 (rt=17.6501) [E:\Data\EOT16-3302_Kumar_r_45918_2.raw]	14430983	1248	1		0	0.5	0.5	K.LSGGVAVIK.I	NP_971783.1	chaperonin GroEL [Treponema denticola ATCC 35405]	K.LSGGVAVIK.I	17.6501	1
310127570	1	1	552.9305	1655.7696	3	1655.7712	-0.0017	428	442	1	8.53	0	13	0.14	K	ADMSSLTEDEKVGFK	I			6	2676: Scan 5319 (rt=22.5808) [E:\Data\EOT16-3302_Kumar_r_45918_2.raw]	14430983	5142	1		0	-1	-1	K.ADMSSLTEDEKVGFK.I	NP_971783.1	chaperonin GroEL [Treponema denticola ATCC 35405]	K.ADMSSLTEDEKVGFK.I	22.5808	1
310127544	2	1	859.4924	858.4851	1	858.4923	-0.0072	343	349	1	4.78	0	16	0.72	K	DRVTQIK	A			3	7393: Sum of 2 scans in range 11516 (rt=46.2837) to 11556 (rt=46.4375) [E:\Data\EOT16-3302_Kumar_r_45918_2.raw]	14430983	1374	1		0	-8.4	-8.4	K.DRVTQIK.A	NP_971783.1	chaperonin GroEL [Treponema denticola ATCC 35405]	K.DRVTQIK.A	46.3606	1
310127545	1	1	860.4329	859.4256	1	859.4287	-0.003	58	64	0	1.26	0	13	0.75	R	EVELENK	F			2	1659: Scan 4019 (rt=17.8457) [E:\Data\EOT16-3302_Kumar_r_45918_2.raw]	14430983	1378	1		0	-3.5	-3.5	R.EVELENK.F	NP_971783.1	chaperonin GroEL [Treponema denticola ATCC 35405]	R.EVELENK.F	17.8457	1
310128385	1	1	892.9456	1783.8765	2	1783.8781	-0.0015	23	37	0	91.76	0	13	8.30E-10	R	WLEDDNAPEVIAWVK	E			11	5649: Scan 9050 (rt=36.6965) [E:\Data\EOT16-3302_Kumar_r_45918_2.raw]	14431013	5337	1		0	-0.8	-0.8	R.WLEDDNAPEVIAWVK.E	NP_971802.1	prolyl endopeptidase [Treponema denticola ATCC 35405]	R.WLEDDNAPEVIAWVK.E	36.6965	1
310128388	1	1	703.6811	2108.0214	3	2108.0215	-0.0001	508	525	0	76.55	0	13	2.50E-08	K	QNVFDDFIAAGEYLIEHK	Y			19	7679: Scan 11890 (rt=47.7316) [E:\Data\EOT16-3302_Kumar_r_45918_2.raw]	14431013	6278	1		0	0	0	K.QNVFDDFIAAGEYLIEHK.Y	NP_971802.1	prolyl endopeptidase [Treponema denticola ATCC 35405]	K.QNVFDDFIAAGEYLIEHK.Y	47.7316	1
310128389	1	1	746.3779	2236.112	3	2236.1164	-0.0044	507	525	1	73.14	0	14	6.80E-08	K	KQNVFDDFIAAGEYLIEHK	Y			18	7128: Sum of 2 scans in range 11119 (rt=44.744) to 11131 (rt=44.7921) [E:\Data\EOT16-3302_Kumar_r_45918_2.raw]	14431013	6453	1		0	-2	-2	K.KQNVFDDFIAAGEYLIEHK.Y	NP_971802.1	prolyl endopeptidase [Treponema denticola ATCC 35405]	K.KQNVFDDFIAAGEYLIEHK.Y	44.76805	1
310128384	1	1	733.8444	1465.6743	2	1465.6725	0.0018	102	114	0	70.98	0	13	8.00E-08	K	AESSPEVFFDPNK	L			9	3559: Scan 6436 (rt=26.6953) [E:\Data\EOT16-3302_Kumar_r_45918_2.raw]	14431013	4520	1		0	1.2	1.2	K.AESSPEVFFDPNK.L	NP_971802.1	prolyl endopeptidase [Treponema denticola ATCC 35405]	K.AESSPEVFFDPNK.L	26.6953	1
310128386	1	1	647.9907	1940.9502	3	1940.948	0.0023	211	226	1	57.75	0	13	0.0000021	K	ESDDLLIFEDKDHPLR	S			9	3740: Scan 6656 (rt=27.5161) [E:\Data\EOT16-3302_Kumar_r_45918_2.raw]	14431013	5769	1		0	1.2	1.2	K.ESDDLLIFEDKDHPLR.S	NP_971802.1	prolyl endopeptidase [Treponema denticola ATCC 35405]	K.ESDDLLIFEDKDHPLR.S	27.5161	1
310128380	1	1	488.7685	975.5225	2	975.5237	-0.0012	115	124	0	56.11	0	15	0.000004	K	LSADGTTALK	N			9	850: Scan 2986 (rt=14.1701) [E:\Data\EOT16-3302_Kumar_r_45918_2.raw]	14431013	2184	1		0	-1.2	-1.2	K.LSADGTTALK.N	NP_971802.1	prolyl endopeptidase [Treponema denticola ATCC 35405]	K.LSADGTTALK.N	14.1701	1
310128381	1	1	497.7733	993.5321	2	993.5356	-0.0035	655	665	1	49.41	0	13	0.000013	K	AGHGAGKPTAK	I			8	113: Scan 1685 (rt=8.51789) [E:\Data\EOT16-3302_Kumar_r_45918_2.raw]	14431013	2292	1		0	-3.5	-3.5	K.AGHGAGKPTAK.I	NP_971802.1	prolyl endopeptidase [Treponema denticola ATCC 35405]	K.AGHGAGKPTAK.I	8.51789	1
310128383	1	1	605.2972	1208.5798	2	1208.5826	-0.0028	633	642	0	49.08	0	13	0.000012	K	YAQALHDTYK	G			14	524: Sum of 2 scans in range 2574 (rt=12.6799) to 2583 (rt=12.7141) [E:\Data\EOT16-3302_Kumar_r_45918_2.raw]	14431013	3320	1		0	-2.3	-2.3	K.YAQALHDTYK.G	NP_971802.1	prolyl endopeptidase [Treponema denticola ATCC 35405]	K.YAQALHDTYK.G	12.697	1
310128387	1	1	701.3731	2101.0976	3	2101.0956	0.002	633	650	1	47.33	0	13	0.000022	K	YAQALHDTYKGENPILIR	I			17	2697: Scan 5347 (rt=22.684) [E:\Data\EOT16-3302_Kumar_r_45918_2.raw]	14431013	6265	1		0	1	1	K.YAQALHDTYKGENPILIR.I	NP_971802.1	prolyl endopeptidase [Treponema denticola ATCC 35405]	K.YAQALHDTYKGENPILIR.I	22.684	1
310128382	1	1	592.78	1183.5454	2	1183.5451	0.0003	75	83	0	39.67	0	13	0.00011	K	AGNFYYFFR	T			5	5182: Scan 8470 (rt=34.4569) [E:\Data\EOT16-3302_Kumar_r_45918_2.raw]	14431013	3242	1		0	0.3	0.3	K.AGNFYYFFR.T	NP_971802.1	prolyl endopeptidase [Treponema denticola ATCC 35405]	K.AGNFYYFFR.T	34.4569	1
310128391	1	1	1048.5014	3142.4824	3	3142.5036	-0.0212	271	296	0	7.38	0	13	0.18	K	QYNTHFNDSVWPLETENGFLYLLTNK	Q			9	6999: Scan 10947 (rt=44.0724) [E:\Data\EOT16-3302_Kumar_r_45918_2.raw]	14431013	8173	1		0	-6.7	-6.7	K.QYNTHFNDSVWPLETENGFLYLLTNK.Q	NP_971802.1	prolyl endopeptidase [Treponema denticola ATCC 35405]	K.QYNTHFNDSVWPLETENGFLYLLTNK.Q	44.0724	1
310128379	1	1	911.5243	910.517	1	910.5236	-0.0066	643	650	0	0.79	0	13	0.83	K	GENPILIR	I			3	6640: Scan 10445 (rt=42.1303) [E:\Data\EOT16-3302_Kumar_r_45918_2.raw]	14431013	1748	1		0	-7.2	-7.2	K.GENPILIR.I	NP_971802.1	prolyl endopeptidase [Treponema denticola ATCC 35405]	K.GENPILIR.I	42.1303	1
310128390	3	1	773.3952	2317.1637	3	2317.1657	-0.0021	315	336	1	0.51	0	14	1.2	K	SIDEVIPQKDCLLSSAALCGGK	L	Propionamide (C)	0.0000000000000000002000.0	3	6299: Scan 9955 (rt=40.2144) [E:\Data\EOT16-3302_Kumar_r_45918_2.raw]	14431013	6644	1		0	-0.9	-0.9	K.SIDEVIPQKDCLLSSAALCGGK.L + Propionamide (C)	NP_971802.1	prolyl endopeptidase [Treponema denticola ATCC 35405]	K.SIDEVIPQKDCLLSSAALCGGK.L + Propionamide (C)	40.2144	1
310129143	2	0	412.2082	822.4018	2	822.4024	-0.0006	144	150	0	17.45	0	13	0.02	K	PFAFEGR	K			6	3770: Scan 6694 (rt=27.6558) [E:\Data\EOT16-3302_Kumar_r_45918_2.raw]	14431199	1115	1		0	-0.7	-0.7	K.PFAFEGR.K	NP_971811.1	cell division protein FtsZ [Treponema denticola ATCC 35405]	K.PFAFEGR.K	27.6558	1
310129144	4	0	561.297	1120.5794	2	1120.5798	-0.0004	153	162	1	3.73	0	15	0.74	R	MSLAEEGIKK	L	Oxidation (M)	0.1000000000.0	2	1993: Scan 4437 (rt=19.3592) [E:\Data\EOT16-3302_Kumar_r_45918_2.raw]	14431199	2980	1		0	-0.4	-0.4	R.MSLAEEGIKK.L + Oxidation (M)	NP_971811.1	cell division protein FtsZ [Treponema denticola ATCC 35405]	R.MSLAEEGIKK.L + Oxidation (M)	19.3592	1
310129145	1	1	1041.4776	2080.9406	2	2080.9565	-0.0158	25	45	1	0.18	0	13	0.96	K	VIGAGGGGSNAVNRMMSSNMR	Y	Oxidation (M)	0.000000000000000000010.0	3	8652: Sum of 2 scans in range 13958 (rt=56.419) to 13987 (rt=56.5319) [E:\Data\EOT16-3302_Kumar_r_45918_2.raw]	14431199	6178	1		0	-7.6	-7.6	K.VIGAGGGGSNAVNRMMSSNMR.Y + Oxidation (M)	NP_971811.1	cell division protein FtsZ [Treponema denticola ATCC 35405]	K.VIGAGGGGSNAVNRMMSSNMR.Y + Oxidation (M)	56.47545	1
310128661	1	1	642.88	1283.7453	2	1283.7449	0.0005	97	108	0	109.29	0	13	1.20E-11	K	NLQALLLVADSK	T			10	5134: Scan 8412 (rt=34.2321) [E:\Data\EOT16-3302_Kumar_r_45918_2.raw]	14431042	3611	1		0	0.4	0.4	K.NLQALLLVADSK.T	NP_971817.1	ATP-dependent protease peptidase subunit [Treponema denticola ATCC 35405]	K.NLQALLLVADSK.T	34.2321	1
310128662	1	1	613.664	1837.9702	3	1837.9826	-0.0124	49	66	0	68.9	0	14	1.70E-07	K	IITGFAGATADAFTLLEK	F			21	6327: Scan 9995 (rt=40.3712) [E:\Data\EOT16-3302_Kumar_r_45918_2.raw]	14431042	5473	1		0	-6.7	-6.7	K.IITGFAGATADAFTLLEK.F	NP_971817.1	ATP-dependent protease peptidase subunit [Treponema denticola ATCC 35405]	K.IITGFAGATADAFTLLEK.F	40.3712	1
310128659	1	1	717.4027	716.3954	1	716.3956	-0.0002	173	178	0	23.86	0	13	0.0047	K	IITEEI	-			7	2942: Scan 5651 (rt=23.7813) [E:\Data\EOT16-3302_Kumar_r_45918_2.raw]	14431042	577	1		0	-0.3	-0.3	K.IITEEI.-	NP_971817.1	ATP-dependent protease peptidase subunit [Treponema denticola ATCC 35405]	K.IITEEI.-	23.7813	1
310128658	1	1	701.4199	700.4126	1	700.4119	0.0007	81	87	0	22.38	0	15	0.011	R	AAVELAK	D			3	1395: Scan 3693 (rt=16.6729) [E:\Data\EOT16-3302_Kumar_r_45918_2.raw]	14431042	502	1		0	1	1	R.AAVELAK.D	NP_971817.1	ATP-dependent protease peptidase subunit [Treponema denticola ATCC 35405]	R.AAVELAK.D	16.6729	1
310128660	1	1	924.4437	923.4364	1	923.4349	0.0016	73	80	0	8.75	0	13	0.13	K	EFSGDLTR	A			3	1192: Scan 3416 (rt=15.6859) [E:\Data\EOT16-3302_Kumar_r_45918_2.raw]	14431042	1824	1		0	1.7	1.7	K.EFSGDLTR.A	NP_971817.1	ATP-dependent protease peptidase subunit [Treponema denticola ATCC 35405]	K.EFSGDLTR.A	15.6859	1
310129098	1	0	635.3433	634.3361	1	634.336	0.0001	439	443	0	18.06	0	13	0.018	R	MDLIK	T	Oxidation (M)	0.10000.0	6	1567: Scan 3905 (rt=17.4345) [E:\Data\EOT16-3302_Kumar_r_45918_2.raw]	14431186	181	1		0	0.2	0.2	R.MDLIK.T + Oxidation (M)	NP_971848.1	hypothetical protein TDE1241 [Treponema denticola ATCC 35405]	R.MDLIK.T + Oxidation (M)	17.4345	1
310129097	7	1	616.3662	615.3589	1	615.3591	-0.0002	275	279	0	9.66	0	17	0.31	K	INIEK	N			2	1433: Scan 3741 (rt=16.8451) [E:\Data\EOT16-3302_Kumar_r_45918_2.raw]	14431186	100	1		0	-0.3	-0.3	K.INIEK.N	NP_971848.1	hypothetical protein TDE1241 [Treponema denticola ATCC 35405]	K.INIEK.N	16.8451	1
310129100	6	1	389.2339	776.4532	2	776.4578	-0.0046	1	6	2	4.98	0	14	0.43	-	MIKNKK	E	Oxidation (M)	0.100000.0	3	418: Sum of 2 scans in range 2432 (rt=12.1625) to 2516 (rt=12.4704) [E:\Data\EOT16-3302_Kumar_r_45918_2.raw]	14431186	903	1		0	-5.9	-5.9	-.MIKNKK.E + Oxidation (M)	NP_971848.1	hypothetical protein TDE1241 [Treponema denticola ATCC 35405]	-.MIKNKK.E + Oxidation (M)	12.31645	1
310129101	3	0	570.853	1139.6915	2	1139.6914	0.0001	270	279	1	4.66	0	13	0.34	K	VTPVKINIEK	N			4	2869: Scan 5562 (rt=23.4591) [E:\Data\EOT16-3302_Kumar_r_45918_2.raw]	14431186	3092	1		0	0.1	0.1	K.VTPVKINIEK.N	NP_971848.1	hypothetical protein TDE1241 [Treponema denticola ATCC 35405]	K.VTPVKINIEK.N	23.4591	1
310129099	7	1	638.348	637.3407	1	637.3435	-0.0028	7	11	1	2.83	0	15	0.89	K	ESKFK	Q			2	433: Scan 2450 (rt=12.2267) [E:\Data\EOT16-3302_Kumar_r_45918_2.raw]	14431186	191	1		0	-4.4	-4.4	K.ESKFK.Q	NP_971848.1	hypothetical protein TDE1241 [Treponema denticola ATCC 35405]	K.ESKFK.Q	12.2267	1
310128801	1	1	769.4046	1536.7947	2	1536.7896	0.0051	672	686	0	62.18	0	13	6.10E-07	K	VLDGNAALLNSEHGK	F			9	1754: Scan 4140 (rt=18.2848) [E:\Data\EOT16-3302_Kumar_r_45918_2.raw]	14431078	4791	1		0	3.3	3.3	K.VLDGNAALLNSEHGK.F	NP_971853.1	lipoprotein [Treponema denticola ATCC 35405]	K.VLDGNAALLNSEHGK.F	18.2848	1
310128799	1	1	479.2728	956.531	2	956.5331	-0.0021	155	162	1	8.62	0	13	0.14	K	KTYTFGIK	S			4	278: Scan 1964 (rt=9.68247) [E:\Data\EOT16-3302_Kumar_r_45918_2.raw]	14431078	2032	1		0	-2.2	-2.2	K.KTYTFGIK.S	NP_971853.1	lipoprotein [Treponema denticola ATCC 35405]	K.KTYTFGIK.S	9.68247	1
310128800	1	1	537.2779	1072.5412	2	1072.5513	-0.0101	449	458	0	3.02	0	13	0.5	K	DILDANGLSR	I			4	1563: Scan 3900 (rt=17.4173) [E:\Data\EOT16-3302_Kumar_r_45918_2.raw]	14431078	2738	1		0	-9.4	-9.4	K.DILDANGLSR.I	NP_971853.1	lipoprotein [Treponema denticola ATCC 35405]	K.DILDANGLSR.I	17.4173	1
310129312	3	0	814.5042	813.4969	1	813.496	0.001	197	204	0	13.03	0	13	0.057	K	ELGLLAAK	H			4	1394: Scan 3692 (rt=16.6697) [E:\Data\EOT16-3302_Kumar_r_45918_2.raw]	14431261	1072	1		0	1.2	1.2	K.ELGLLAAK.H	NP_971855.1	hypothetical protein TDE1248 [Treponema denticola ATCC 35405]	K.ELGLLAAK.H	16.6697	1
310129313	2	1	554.2748	1106.535	2	1106.5356	-0.0007	35	44	0	0.4	0	13	1	R	GQGIEFDSVR	E			4	760: Sum of 2 scans in range 2874 (rt=13.7674) to 2950 (rt=14.0396) [E:\Data\EOT16-3302_Kumar_r_45918_2.raw]	14431261	2908	1		0	-0.6	-0.6	R.GQGIEFDSVR.E	NP_971855.1	hypothetical protein TDE1248 [Treponema denticola ATCC 35405]	R.GQGIEFDSVR.E	13.9035	1
310128879	1	1	749.4697	2245.3872	3	2245.3854	0.0018	406	425	0	31.83	0	13	0.00066	K	GLIPYQLLVIIFIFVGSLLK	I			10	8103: Scan 12622 (rt=50.5086) [E:\Data\EOT16-3302_Kumar_r_45918_2.raw]	14431106	6474	1		0	0.8	0.8	K.GLIPYQLLVIIFIFVGSLLK.I	NP_971866.1	amino acid carrier [Treponema denticola ATCC 35405]	K.GLIPYQLLVIIFIFVGSLLK.I	50.5086	1
310128962	3	0	368.2238	734.4331	2	734.4326	0.0004	169	174	1	20.74	0	14	0.011	K	YPLKSK	L			4	1487: Scan 3804 (rt=17.0736) [E:\Data\EOT16-3302_Kumar_r_45918_2.raw]	14431135	661	1		0	0.5	0.5	K.YPLKSK.L	NP_971876.1	hypothetical protein TDE1269 [Treponema denticola ATCC 35405]	K.YPLKSK.L	17.0736	1
310128961	2	0	735.4403	734.433	1	734.4326	0.0004	169	174	1	17.16	0	14	0.026	K	YPLKSK	L			4	1497: Scan 3818 (rt=17.1234) [E:\Data\EOT16-3302_Kumar_r_45918_2.raw]	14431135	660	1		0	0.5	0.5	K.YPLKSK.L	NP_971876.1	hypothetical protein TDE1269 [Treponema denticola ATCC 35405]	K.YPLKSK.L	17.1234	1
310128963	2	0	818.4609	817.4536	1	817.4545	-0.0009	217	223	1	1.46	0	15	1.2	K	AEKETIK	D			3	1140: Scan 3354 (rt=15.4709) [E:\Data\EOT16-3302_Kumar_r_45918_2.raw]	14431135	1096	1		0	-1.1	-1.1	K.AEKETIK.D	NP_971876.1	hypothetical protein TDE1269 [Treponema denticola ATCC 35405]	K.AEKETIK.D	15.4709	1
310128735	1	1	872.9268	1743.839	2	1743.8356	0.0035	80	93	0	99	0	13	1.30E-10	K	NNTDIIDFFLFEEK	L			11	7049: Sum of 2 scans in range 11019 (rt=44.3539) to 11036 (rt=44.421) [E:\Data\EOT16-3302_Kumar_r_45918_2.raw]	14431057	5277	1		0	2	2	K.NNTDIIDFFLFEEK.L	NP_971889.1	hypothetical protein TDE1282 [Treponema denticola ATCC 35405]	K.NNTDIIDFFLFEEK.L	44.38745	1
310128734	1	1	753.8912	1505.7679	2	1505.7613	0.0065	184	196	0	7.78	0	13	0.2	K	QVGLENIITEIDY	-			4	6498: Scan 10246 (rt=41.3473) [E:\Data\EOT16-3302_Kumar_r_45918_2.raw]	14431057	4693	1		0	4.3	4.3	K.QVGLENIITEIDY.-	NP_971889.1	hypothetical protein TDE1282 [Treponema denticola ATCC 35405]	K.QVGLENIITEIDY.-	41.3473	1
310128854	4	0	350.7336	699.4527	2	699.4531	-0.0004	329	334	0	34.19	0	13	0.00038	K	VIEVLK	N			8	3101: Scan 5850 (rt=24.5074) [E:\Data\EOT16-3302_Kumar_r_45918_2.raw]	14431097	500	1		0	-0.6	-0.6	K.VIEVLK.N	NP_971891.1	methyl-accepting chemotaxis protein [Treponema denticola ATCC 35405]	K.VIEVLK.N	24.5074	1
310128855	1	1	501.2615	1000.5085	2	1000.5124	-0.0039	265	273	0	2.76	0	13	0.53	K	HISALSAMR	Y	Oxidation (M)	0.000000010.0	5	803: Sum of 2 scans in range 2925 (rt=13.9512) to 2940 (rt=14.0056) [E:\Data\EOT16-3302_Kumar_r_45918_2.raw]	14431097	2347	1		0	-3.9	-3.9	K.HISALSAMR.Y + Oxidation (M)	NP_971891.1	methyl-accepting chemotaxis protein [Treponema denticola ATCC 35405]	K.HISALSAMR.Y + Oxidation (M)	13.9784	1
310129179	1	1	759.4592	758.4519	1	758.4538	-0.0019	379	385	0	17.08	0	14	0.026	K	SIIEAVK	D			6	5829: Scan 9295 (rt=37.6497) [E:\Data\EOT16-3302_Kumar_r_45918_2.raw]	14431211	798	1		0	-2.5	-2.5	K.SIIEAVK.D	NP_971897.1	hypothetical protein TDE1290 [Treponema denticola ATCC 35405]	K.SIIEAVK.D	37.6497	1
310129178	1	1	742.3878	741.3805	1	741.3769	0.0036	166	171	0	7.13	0	13	0.19	R	NNPEIR	K			2	2534: Scan 5151 (rt=21.9624) [E:\Data\EOT16-3302_Kumar_r_45918_2.raw]	14431211	701	1		0	4.9	4.9	R.NNPEIR.K	NP_971897.1	hypothetical protein TDE1290 [Treponema denticola ATCC 35405]	R.NNPEIR.K	21.9624	1
310128482	1	1	827.3656	1652.7167	2	1652.7166	0.0002	106	120	0	72.97	0	13	5.00E-08	K	GETLSYGDTEPNNEK	M			13	974: Scan 3142 (rt=14.7146) [E:\Data\EOT16-3302_Kumar_r_45918_2.raw]	14431020	5129	1		0	0.1	0.1	K.GETLSYGDTEPNNEK.M	NP_971899.1	TldD/PmbA [Treponema denticola ATCC 35405]	K.GETLSYGDTEPNNEK.M	14.7146	1
310128483	1	1	920.9571	1839.8996	2	1839.9003	-0.0007	283	299	1	63.98	0	13	4.60E-07	R	RPAGTELESLYTGDGFK	T			13	3564: Scan 6443 (rt=26.7238) [E:\Data\EOT16-3302_Kumar_r_45918_2.raw]	14431020	5498	1		0	-0.4	-0.4	R.RPAGTELESLYTGDGFK.T	NP_971899.1	TldD/PmbA [Treponema denticola ATCC 35405]	R.RPAGTELESLYTGDGFK.T	26.7238	1
310128479	1	1	817.8658	1633.7171	2	1633.7253	-0.0083	91	105	1	60.45	0	13	9.00E-07	R	SSEKDDGNDIAPMQK	G			12	458: Scan 2484 (rt=12.3533) [E:\Data\EOT16-3302_Kumar_r_45918_2.raw]	14431020	5059	1		0	-5.1	-5.1	R.SSEKDDGNDIAPMQK.G	NP_971899.1	TldD/PmbA [Treponema denticola ATCC 35405]	R.SSEKDDGNDIAPMQK.G	12.3533	1
310128476	1	1	642.8304	1283.6463	2	1283.647	-0.0007	65	76	1	56.32	0	13	0.0000023	K	KGHISGNDLSEK	T			14	168: Scan 1831 (rt=9.20358) [E:\Data\EOT16-3302_Kumar_r_45918_2.raw]	14431020	3609	1		0	-0.5	-0.5	K.KGHISGNDLSEK.T	NP_971899.1	TldD/PmbA [Treponema denticola ATCC 35405]	K.KGHISGNDLSEK.T	9.20358	1
310128473	1	1	496.7264	991.4381	2	991.4393	-0.0011	35	43	0	51.64	0	13	0.0000069	K	SEMNIDAGR	L			5	766: Scan 2880 (rt=13.7877) [E:\Data\EOT16-3302_Kumar_r_45918_2.raw]	14431020	2272	1		0	-1.1	-1.1	K.SEMNIDAGR.L	NP_971899.1	TldD/PmbA [Treponema denticola ATCC 35405]	K.SEMNIDAGR.L	13.7877	1
310128478	1	1	511.2802	1530.8187	3	1530.8195	-0.0008	270	282	0	51.3	0	13	0.0000085	K	VLSDLFTLHSFPR	R			14	5200: Scan 8492 (rt=34.545) [E:\Data\EOT16-3302_Kumar_r_45918_2.raw]	14431020	4777	1		0	-0.5	-0.5	K.VLSDLFTLHSFPR.R	NP_971899.1	TldD/PmbA [Treponema denticola ATCC 35405]	K.VLSDLFTLHSFPR.R	34.545	1
310128481	1	1	825.868	1649.7215	2	1649.7203	0.0012	91	105	1	39.87	0	13	0.0001	R	SSEKDDGNDIAPMQK	G	Oxidation (M)	0.000000000000100.0	6	193: Scan 1859 (rt=9.30209) [E:\Data\EOT16-3302_Kumar_r_45918_2.raw]	14431020	5121	1		0	0.7	0.7	R.SSEKDDGNDIAPMQK.G + Oxidation (M)	NP_971899.1	TldD/PmbA [Treponema denticola ATCC 35405]	R.SSEKDDGNDIAPMQK.G + Oxidation (M)	9.30209	1
310128477	2	0	644.3407	1286.6669	2	1286.6579	0.009	151	162	0	26.81	0	13	0.0022	R	SEQILANSNGVR	F			8	1218: Sum of 2 scans in range 3452 (rt=15.8179) to 3515 (rt=16.0395) [E:\Data\EOT16-3302_Kumar_r_45918_2.raw]	14431020	3623	1		0	7	7	R.SEQILANSNGVR.F	NP_971899.1	TldD/PmbA [Treponema denticola ATCC 35405]	R.SEQILANSNGVR.F	15.9287	1
310128474	1	1	504.7237	1007.4329	2	1007.4342	-0.0013	35	43	0	24.83	0	13	0.0033	K	SEMNIDAGR	L	Oxidation (M)	0.001000000.0	7	346: Scan 2309 (rt=11.6415) [E:\Data\EOT16-3302_Kumar_r_45918_2.raw]	14431020	2390	1		0	-1.3	-1.3	K.SEMNIDAGR.L + Oxidation (M)	NP_971899.1	TldD/PmbA [Treponema denticola ATCC 35405]	K.SEMNIDAGR.L + Oxidation (M)	11.6415	1
310128480	1	1	545.5799	1633.7178	3	1633.7253	-0.0075	91	105	1	15.65	0	13	0.027	R	SSEKDDGNDIAPMQK	G			10	479: Scan 2512 (rt=12.4532) [E:\Data\EOT16-3302_Kumar_r_45918_2.raw]	14431020	5060	1		0	-4.6	-4.6	R.SSEKDDGNDIAPMQK.G	NP_971899.1	TldD/PmbA [Treponema denticola ATCC 35405]	R.SSEKDDGNDIAPMQK.G	12.4532	1
310128475	1	1	578.7844	1155.5542	2	1155.552	0.0022	66	76	0	7.92	0	13	0.16	K	GHISGNDLSEK	T			6	220: Scan 1891 (rt=9.41436) [E:\Data\EOT16-3302_Kumar_r_45918_2.raw]	14431020	3145	1		0	1.9	1.9	K.GHISGNDLSEK.T	NP_971899.1	TldD/PmbA [Treponema denticola ATCC 35405]	K.GHISGNDLSEK.T	9.41436	1
310128333	1	1	1173.5863	2345.158	2	2345.158	0.0001	175	195	0	88.1	0	13	1.50E-09	K	LLSEGQPIDLYDVFGGYGQFK	N			12	6638: Scan 10443 (rt=42.1228) [E:\Data\EOT16-3302_Kumar_r_45918_2.raw]	14431009	6761	1		0	0	0	K.LLSEGQPIDLYDVFGGYGQFK.N	NP_971900.1	TldD/PmbA [Treponema denticola ATCC 35405]	K.LLSEGQPIDLYDVFGGYGQFK.N	42.1228	1
310128325	1	1	638.8125	1275.6105	2	1275.6095	0.001	335	345	0	74.14	0	13	3.90E-08	R	ANEFSDEPLVR	M			13	2614: Scan 5244 (rt=22.3007) [E:\Data\EOT16-3302_Kumar_r_45918_2.raw]	14431009	3582	1		0	0.8	0.8	R.ANEFSDEPLVR.M	NP_971900.1	TldD/PmbA [Treponema denticola ATCC 35405]	R.ANEFSDEPLVR.M	22.3007	1
310128329	1	1	666.6686	1996.984	3	1996.9854	-0.0015	87	106	1	72.59	0	13	6.90E-08	K	KTGSGQAELPAFTGQGTYGK	Y			12	2439: Scan 5025 (rt=21.5096) [E:\Data\EOT16-3302_Kumar_r_45918_2.raw]	14431009	5900	1		0	-0.8	-0.8	K.KTGSGQAELPAFTGQGTYGK.Y	NP_971900.1	TldD/PmbA [Treponema denticola ATCC 35405]	K.KTGSGQAELPAFTGQGTYGK.Y	21.5096	1
310128328	1	1	935.453	1868.8915	2	1868.8905	0.001	88	106	0	67.19	0	13	1.90E-07	K	TGSGQAELPAFTGQGTYGK	Y			17	3001: Scan 5728 (rt=24.0558) [E:\Data\EOT16-3302_Kumar_r_45918_2.raw]	14431009	5558	1		0	0.5	0.5	K.TGSGQAELPAFTGQGTYGK.Y	NP_971900.1	TldD/PmbA [Treponema denticola ATCC 35405]	K.TGSGQAELPAFTGQGTYGK.Y	24.0558	1
310128332	1	1	782.7262	2345.1567	3	2345.158	-0.0013	175	195	0	63.04	0	13	5.00E-07	K	LLSEGQPIDLYDVFGGYGQFK	N			17	6626: Scan 10426 (rt=42.0561) [E:\Data\EOT16-3302_Kumar_r_45918_2.raw]	14431009	6760	1		0	-0.6	-0.6	K.LLSEGQPIDLYDVFGGYGQFK.N	NP_971900.1	TldD/PmbA [Treponema denticola ATCC 35405]	K.LLSEGQPIDLYDVFGGYGQFK.N	42.0561	1
310128323	1	1	553.7732	1105.5319	2	1105.5325	-0.0006	208	216	0	61.65	0	13	6.80E-07	K	IDEMVENLK	Q	Oxidation (M)	0.000100000.0	6	1507: Scan 3832 (rt=17.1693) [E:\Data\EOT16-3302_Kumar_r_45918_2.raw]	14431009	2904	1		0	-0.5	-0.5	K.IDEMVENLK.Q + Oxidation (M)	NP_971900.1	TldD/PmbA [Treponema denticola ATCC 35405]	K.IDEMVENLK.Q + Oxidation (M)	17.1693	1
310128324	1	1	579.2987	1156.5828	2	1156.5764	0.0064	12	20	0	57.05	0	13	0.000002	R	LFSEYTELR	V			7	3288: Sum of 2 scans in range 6091 (rt=25.3937) to 6177 (rt=25.7171) [E:\Data\EOT16-3302_Kumar_r_45918_2.raw]	14431009	3152	1		0	5.5	5.5	R.LFSEYTELR.V	NP_971900.1	TldD/PmbA [Treponema denticola ATCC 35405]	R.LFSEYTELR.V	25.5554	1
310128320	1	1	517.2575	1032.5005	2	1032.4988	0.0017	158	166	0	48.7	0	13	0.000013	K	ADAHTYISR	A			7	263: Scan 1945 (rt=9.61385) [E:\Data\EOT16-3302_Kumar_r_45918_2.raw]	14431009	2535	1		0	1.6	1.6	K.ADAHTYISR.A	NP_971900.1	TldD/PmbA [Treponema denticola ATCC 35405]	K.ADAHTYISR.A	9.61385	1
310128327	1	1	590.6364	1768.8874	3	1768.8883	-0.0009	117	131	1	42.64	0	14	0.000071	K	EAIDFIKDLENYTAK	K			12	5581: Scan 8965 (rt=36.3662) [E:\Data\EOT16-3302_Kumar_r_45918_2.raw]	14431009	5319	1		0	-0.5	-0.5	K.EAIDFIKDLENYTAK.K	NP_971900.1	TldD/PmbA [Treponema denticola ATCC 35405]	K.EAIDFIKDLENYTAK.K	36.3662	1
310128317	1	1	477.2331	952.4516	2	952.4502	0.0014	124	131	0	39.62	0	13	0.00011	K	DLENYTAK	K			11	866: Scan 3007 (rt=14.2445) [E:\Data\EOT16-3302_Kumar_r_45918_2.raw]	14431009	2009	1		0	1.5	1.5	K.DLENYTAK.K	NP_971900.1	TldD/PmbA [Treponema denticola ATCC 35405]	K.DLENYTAK.K	14.2445	1
310128331	1	1	1148.0398	2294.065	2	2294.0703	-0.0052	54	75	0	37.04	0	13	0.0002	K	DGVWGFASSPEQTDEAIASSIK	S			9	5393: Scan 8725 (rt=35.443) [E:\Data\EOT16-3302_Kumar_r_45918_2.raw]	14431009	6597	1		0	-2.3	-2.3	K.DGVWGFASSPEQTDEAIASSIK.S	NP_971900.1	TldD/PmbA [Treponema denticola ATCC 35405]	K.DGVWGFASSPEQTDEAIASSIK.S	35.443	1
310128330	1	1	999.4993	1996.9841	2	1996.9854	-0.0013	87	106	1	35.47	0	14	0.00037	K	KTGSGQAELPAFTGQGTYGK	Y			8	2452: Scan 5045 (rt=21.582) [E:\Data\EOT16-3302_Kumar_r_45918_2.raw]	14431009	5901	1		0	-0.7	-0.7	K.KTGSGQAELPAFTGQGTYGK.Y	NP_971900.1	TldD/PmbA [Treponema denticola ATCC 35405]	K.KTGSGQAELPAFTGQGTYGK.Y	21.582	1
310128315	1	0	418.2319	834.4493	2	834.4487	0.0006	117	123	0	34.36	0	13	0.0004	K	EAIDFIK	D			5	3041: Scan 5781 (rt=24.2481) [E:\Data\EOT16-3302_Kumar_r_45918_2.raw]	14431009	1200	1		0	0.7	0.7	K.EAIDFIK.D	NP_971900.1	TldD/PmbA [Treponema denticola ATCC 35405]	K.EAIDFIK.D	24.2481	1
310128322	1	1	545.7789	1089.5433	2	1089.5376	0.0057	208	216	0	25.67	0	13	0.0027	K	IDEMVENLK	Q			6	2213: Scan 4727 (rt=20.4139) [E:\Data\EOT16-3302_Kumar_r_45918_2.raw]	14431009	2822	1		0	5.2	5.2	K.IDEMVENLK.Q	NP_971900.1	TldD/PmbA [Treponema denticola ATCC 35405]	K.IDEMVENLK.Q	20.4139	1
310128321	1	1	528.8037	1055.5928	2	1055.5975	-0.0046	348	357	1	24.49	0	13	0.0036	R	NTAILPGKDK	L			4	513: Scan 2560 (rt=12.6246) [E:\Data\EOT16-3302_Kumar_r_45918_2.raw]	14431009	2662	1		0	-4.4	-4.4	R.NTAILPGKDK.L	NP_971900.1	TldD/PmbA [Treponema denticola ATCC 35405]	R.NTAILPGKDK.L	12.6246	1
310128316	1	1	953.4572	952.4499	1	952.4502	-0.0003	124	131	0	21.57	0	13	0.007	K	DLENYTAK	K			10	864: Scan 3005 (rt=14.2381) [E:\Data\EOT16-3302_Kumar_r_45918_2.raw]	14431009	2008	1		0	-0.3	-0.3	K.DLENYTAK.K	NP_971900.1	TldD/PmbA [Treponema denticola ATCC 35405]	K.DLENYTAK.K	14.2381	1
310128319	1	1	345.1736	1032.4991	3	1032.4988	0.0002	158	166	0	21.45	0	13	0.0072	K	ADAHTYISR	A			6	279: Scan 1965 (rt=9.68591) [E:\Data\EOT16-3302_Kumar_r_45918_2.raw]	14431009	2534	1		0	0.2	0.2	K.ADAHTYISR.A	NP_971900.1	TldD/PmbA [Treponema denticola ATCC 35405]	K.ADAHTYISR.A	9.68591	1
310128318	1	1	510.7746	1019.5346	2	1019.54	-0.0054	132	139	1	14.17	0	15	0.069	K	KYPELQSR	I			3	486: Scan 2522 (rt=12.4901) [E:\Data\EOT16-3302_Kumar_r_45918_2.raw]	14431009	2460	1		0	-5.3	-5.3	K.KYPELQSR.I	NP_971900.1	TldD/PmbA [Treponema denticola ATCC 35405]	K.KYPELQSR.I	12.4901	1
310128326	1	1	696.8532	1391.6918	2	1391.6932	-0.0014	112	123	1	5.41	0	13	0.35	K	DADQKEAIDFIK	D			6	3239: Scan 6027 (rt=25.1539) [E:\Data\EOT16-3302_Kumar_r_45918_2.raw]	14431009	4153	1		0	-1	-1	K.DADQKEAIDFIK.D	NP_971900.1	TldD/PmbA [Treponema denticola ATCC 35405]	K.DADQKEAIDFIK.D	25.1539	1
310128314	8	0	835.455	834.4477	1	834.4487	-0.001	117	123	0	1.96	0	13	0.64	K	EAIDFIK	D			3	2671: Scan 5313 (rt=22.5603) [E:\Data\EOT16-3302_Kumar_r_45918_2.raw]	14431009	1198	1		0	-1.2	-1.2	K.EAIDFIK.D	NP_971900.1	TldD/PmbA [Treponema denticola ATCC 35405]	K.EAIDFIK.D	22.5603	1
310128890	2	0	469.8993	1406.6761	3	1406.6711	0.005	538	550	0	27.14	0	13	0.0021	R	MLAGDELSEASLR	H	Oxidation (M)	0.1000000000000.0	5	796: Scan 2917 (rt=13.9194) [E:\Data\EOT16-3302_Kumar_r_45918_2.raw]	14431109	4230	1		0	3.6	3.6	R.MLAGDELSEASLR.H + Oxidation (M)	NP_971907.1	DNA repair protein RecN [Treponema denticola ATCC 35405]	R.MLAGDELSEASLR.H + Oxidation (M)	13.9194	1
310128891	2	0	704.3462	1406.6779	2	1406.6711	0.0068	538	550	0	15.81	0	13	0.03	R	MLAGDELSEASLR	H	Oxidation (M)	0.1000000000000.0	5	786: Scan 2906 (rt=13.8819) [E:\Data\EOT16-3302_Kumar_r_45918_2.raw]	14431109	4231	1		0	4.8	4.8	R.MLAGDELSEASLR.H + Oxidation (M)	NP_971907.1	DNA repair protein RecN [Treponema denticola ATCC 35405]	R.MLAGDELSEASLR.H + Oxidation (M)	13.8819	1
310128889	2	1	949.501	948.4937	1	948.495	-0.0013	1	8	0	7.04	0	14	0.28	-	MLENISVK	N	Oxidation (M)	0.10000000.0	3	2980: Scan 5700 (rt=23.9528) [E:\Data\EOT16-3302_Kumar_r_45918_2.raw]	14431109	1986	1		0	-1.4	-1.4	-.MLENISVK.N + Oxidation (M)	NP_971907.1	DNA repair protein RecN [Treponema denticola ATCC 35405]	-.MLENISVK.N + Oxidation (M)	23.9528	1
310128888	2	1	736.4606	735.4534	1	735.453	0.0003	305	310	0	1.75	0	13	0.67	R	LSLIYK	L			3	3070: Scan 5815 (rt=24.3749) [E:\Data\EOT16-3302_Kumar_r_45918_2.raw]	14431109	668	1		0	0.4	0.4	R.LSLIYK.L	NP_971907.1	DNA repair protein RecN [Treponema denticola ATCC 35405]	R.LSLIYK.L	24.3749	1
310128137	1	1	758.8659	1515.7173	2	1515.7205	-0.0032	298	310	0	117.04	0	13	2.00E-12	R	NEELALAEAEWNK	T			11	3829: Scan 6767 (rt=27.933) [E:\Data\EOT16-3302_Kumar_r_45918_2.raw]	14431000	4721	1		0	-2.1	-2.1	R.NEELALAEAEWNK.T	NP_971914.1	transketolase [Treponema denticola ATCC 35405]	R.NEELALAEAEWNK.T	27.933	1
310128140	1	1	902.9726	1803.9306	2	1803.9288	0.0018	562	579	0	101	0	13	7.90E-11	R	TPDVTVLATGSEVSMAVK	A			14	4128: Scan 7124 (rt=29.28) [E:\Data\EOT16-3302_Kumar_r_45918_2.raw]	14431000	5375	1		0	1	1	R.TPDVTVLATGSEVSMAVK.A	NP_971914.1	transketolase [Treponema denticola ATCC 35405]	R.TPDVTVLATGSEVSMAVK.A	29.28	1
310128139	1	1	828.8823	1655.75	2	1655.7508	-0.0007	282	295	0	94.98	0	13	3.20E-10	K	GDFYVAEEAYAFFK	K			9	6331: Scan 9999 (rt=40.3864) [E:\Data\EOT16-3302_Kumar_r_45918_2.raw]	14431000	5140	1		0	-0.4	-0.4	K.GDFYVAEEAYAFFK.K	NP_971914.1	transketolase [Treponema denticola ATCC 35405]	K.GDFYVAEEAYAFFK.K	40.3864	1
310128144	1	1	1115.8983	3344.6731	3	3344.6749	-0.0019	370	403	0	86.55	0	13	2.50E-09	K	VLPNLVGGSADLEGPNAVGLDGISAFSHQNPSGR	Y			17	5372: Scan 8699 (rt=35.3435) [E:\Data\EOT16-3302_Kumar_r_45918_2.raw]	14431000	8323	1		0	-0.6	-0.6	K.VLPNLVGGSADLEGPNAVGLDGISAFSHQNPSGR.Y	NP_971914.1	transketolase [Treponema denticola ATCC 35405]	K.VLPNLVGGSADLEGPNAVGLDGISAFSHQNPSGR.Y	35.3435	1
310128136	1	1	667.2897	1332.5648	2	1332.5656	-0.0008	216	226	0	61.38	0	13	7.30E-07	R	GSMYSFEDIER	L			15	3484: Scan 6339 (rt=26.323) [E:\Data\EOT16-3302_Kumar_r_45918_2.raw]	14431000	3812	1		0	-0.6	-0.6	R.GSMYSFEDIER.L	NP_971914.1	transketolase [Treponema denticola ATCC 35405]	R.GSMYSFEDIER.L	26.323	1
310128138	1	1	796.3695	1590.7245	2	1590.7308	-0.0063	546	561	1	59.52	0	13	0.0000011	K	DVEASASGCTVGKPDR	T			10	459: Scan 2485 (rt=12.3569) [E:\Data\EOT16-3302_Kumar_r_45918_2.raw]	14431000	4934	1		0	-4	-4	K.DVEASASGCTVGKPDR.T	NP_971914.1	transketolase [Treponema denticola ATCC 35405]	K.DVEASASGCTVGKPDR.T	12.3569	1
310128130	1	1	496.7688	991.523	2	991.5239	-0.0009	208	215	0	57.13	0	13	0.0000019	K	AYGWQVLR	G			12	3666: Scan 6567 (rt=27.1853) [E:\Data\EOT16-3302_Kumar_r_45918_2.raw]	14431000	2276	1		0	-0.9	-0.9	K.AYGWQVLR.G	NP_971914.1	transketolase [Treponema denticola ATCC 35405]	K.AYGWQVLR.G	27.1853	1
310128141	1	1	655.3275	1962.9607	3	1962.9687	-0.008	324	341	1	50.2	0	13	0.000011	R	KEWDLSFAQGGADEALVK	S			10	4237: Scan 7253 (rt=29.7621) [E:\Data\EOT16-3302_Kumar_r_45918_2.raw]	14431000	5815	1		0	-4.1	-4.1	R.KEWDLSFAQGGADEALVK.S	NP_971914.1	transketolase [Treponema denticola ATCC 35405]	R.KEWDLSFAQGGADEALVK.S	29.7621	1
310128125	1	1	412.2082	822.4018	2	822.4024	-0.0006	529	534	0	47.21	0	13	0.000021	K	SDLFWR	E			5	3770: Scan 6694 (rt=27.6558) [E:\Data\EOT16-3302_Kumar_r_45918_2.raw]	14431000	1115	1		0	-0.7	-0.7	K.SDLFWR.E	NP_971914.1	transketolase [Treponema denticola ATCC 35405]	K.SDLFWR.E	27.6558	1
310128134	1	1	442.6095	1324.8068	3	1324.8078	-0.001	233	243	2	47.16	0	13	0.000019	K	KDERPTLIILK	S			11	2770: Scan 5440 (rt=23.0203) [E:\Data\EOT16-3302_Kumar_r_45918_2.raw]	14431000	3790	1		0	-0.8	-0.8	K.KDERPTLIILK.S	NP_971914.1	transketolase [Treponema denticola ATCC 35405]	K.KDERPTLIILK.S	23.0203	1
310128128	1	1	460.763	919.5115	2	919.5127	-0.0012	362	369	1	46.76	0	13	0.000021	K	KALNEFAK	V			7	577: Scan 2645 (rt=12.9428) [E:\Data\EOT16-3302_Kumar_r_45918_2.raw]	14431000	1798	1		0	-1.3	-1.3	K.KALNEFAK.V	NP_971914.1	transketolase [Treponema denticola ATCC 35405]	K.KALNEFAK.V	12.9428	1
310128129	1	1	470.7775	939.5405	2	939.5389	0.0016	521	528	0	42.15	0	13	0.000061	R	QNLPVLEK	S			7	2111: Scan 4594 (rt=19.9311) [E:\Data\EOT16-3302_Kumar_r_45918_2.raw]	14431000	1944	1		0	1.7	1.7	R.QNLPVLEK.S	NP_971914.1	transketolase [Treponema denticola ATCC 35405]	R.QNLPVLEK.S	19.9311	1
310128135	1	1	663.4107	1324.8068	2	1324.8078	-0.001	233	243	2	39.28	0	13	0.00012	K	KDERPTLIILK	S			9	2789: Scan 5463 (rt=23.1009) [E:\Data\EOT16-3302_Kumar_r_45918_2.raw]	14431000	3791	1		0	-0.8	-0.8	K.KDERPTLIILK.S	NP_971914.1	transketolase [Treponema denticola ATCC 35405]	K.KDERPTLIILK.S	23.1009	1
310128132	1	1	536.7949	1071.5752	2	1071.5747	0.0005	511	520	0	39.05	0	13	0.00012	K	DGPVCLILSR	Q			7	6367: Scan 10055 (rt=40.6044) [E:\Data\EOT16-3302_Kumar_r_45918_2.raw]	14431000	2736	1		0	0.5	0.5	K.DGPVCLILSR.Q	NP_971914.1	transketolase [Treponema denticola ATCC 35405]	K.DGPVCLILSR.Q	40.6044	1
310128127	1	1	457.7873	913.5601	2	913.5596	0.0005	274	281	1	37.77	0	13	0.00017	K	KNLLLEGK	G			8	1273: Scan 3535 (rt=16.1107) [E:\Data\EOT16-3302_Kumar_r_45918_2.raw]	14431000	1774	1		0	0.5	0.5	K.KNLLLEGK.G	NP_971914.1	transketolase [Treponema denticola ATCC 35405]	K.KNLLLEGK.G	16.1107	1
310128142	1	1	760.4055	2278.1947	3	2278.1957	-0.001	484	504	1	36.95	0	13	0.0002	R	AIPNVLVLRPADAEETGEAWK	Q			14	4683: Scan 7822 (rt=31.9547) [E:\Data\EOT16-3302_Kumar_r_45918_2.raw]	14431000	6566	1		0	-0.4	-0.4	R.AIPNVLVLRPADAEETGEAWK.Q	NP_971914.1	transketolase [Treponema denticola ATCC 35405]	R.AIPNVLVLRPADAEETGEAWK.Q	31.9547	1
310128133	1	1	578.7982	1155.5818	2	1155.5812	0.0006	179	187	0	36.05	0	13	0.00025	K	LIVYYDENK	I			6	2260: Scan 4795 (rt=20.6644) [E:\Data\EOT16-3302_Kumar_r_45918_2.raw]	14431000	3148	1		0	0.5	0.5	K.LIVYYDENK.I	NP_971914.1	transketolase [Treponema denticola ATCC 35405]	K.LIVYYDENK.I	20.6644	1
310128122	1	1	317.1842	632.3539	2	632.3533	0.0006	345	349	0	31.49	0	15	0.0013	K	LPEFK	K			4	1686: Scan 4053 (rt=17.969) [E:\Data\EOT16-3302_Kumar_r_45918_2.raw]	14431000	172	1		0	0.9	0.9	K.LPEFK.K	NP_971914.1	transketolase [Treponema denticola ATCC 35405]	K.LPEFK.K	17.969	1
310128126	1	1	448.7295	895.4445	2	895.444	0.0005	311	317	0	27.23	0	13	0.0021	K	TFEVWSK	A			5	2879: Scan 5573 (rt=23.4974) [E:\Data\EOT16-3302_Kumar_r_45918_2.raw]	14431000	1636	1		0	0.6	0.6	K.TFEVWSK.A	NP_971914.1	transketolase [Treponema denticola ATCC 35405]	K.TFEVWSK.A	23.4974	1
310128124	1	1	662.3915	661.3843	1	661.3833	0.001	447	452	0	26.45	0	13	0.0023	R	LAALMK	L	Oxidation (M)	0.000010.0	5	657: Scan 2741 (rt=13.2902) [E:\Data\EOT16-3302_Kumar_r_45918_2.raw]	14431000	312	1		0	1.5	1.5	R.LAALMK.L + Oxidation (M)	NP_971914.1	transketolase [Treponema denticola ATCC 35405]	R.LAALMK.L + Oxidation (M)	13.2902	1
310128131	1	1	505.2471	1008.4797	2	1008.4797	0	14	22	0	19.58	0	13	0.011	R	SLSMDAIEK	A	Oxidation (M)	0.000100000.0	5	745: Scan 2854 (rt=13.6919) [E:\Data\EOT16-3302_Kumar_r_45918_2.raw]	14431000	2399	1		0	0	0	R.SLSMDAIEK.A + Oxidation (M)	NP_971914.1	transketolase [Treponema denticola ATCC 35405]	R.SLSMDAIEK.A + Oxidation (M)	13.6919	1
310128123	1	1	331.6987	661.3828	2	661.3833	-0.0004	447	452	0	16.39	0	13	0.023	R	LAALMK	L	Oxidation (M)	0.000010.0	4	671: Scan 2760 (rt=13.3575) [E:\Data\EOT16-3302_Kumar_r_45918_2.raw]	14431000	311	1		0	-0.6	-0.6	R.LAALMK.L + Oxidation (M)	NP_971914.1	transketolase [Treponema denticola ATCC 35405]	R.LAALMK.L + Oxidation (M)	13.3575	1
310128143	1	1	837.1735	3344.6648	4	3344.6749	-0.0102	370	403	0	12.56	0	13	0.069	K	VLPNLVGGSADLEGPNAVGLDGISAFSHQNPSGR	Y			9	5402: Scan 8736 (rt=35.4866) [E:\Data\EOT16-3302_Kumar_r_45918_2.raw]	14431000	8322	1		0	-3	-3	K.VLPNLVGGSADLEGPNAVGLDGISAFSHQNPSGR.Y	NP_971914.1	transketolase [Treponema denticola ATCC 35405]	K.VLPNLVGGSADLEGPNAVGLDGISAFSHQNPSGR.Y	35.4866	1
310128269	1	1	737.3569	1472.6992	2	1472.7035	-0.0043	26	38	0	90.31	0	13	9.30E-10	K	EFEYVSILGSDSK	G			10	4481: Scan 7559 (rt=30.9358) [E:\Data\EOT16-3302_Kumar_r_45918_2.raw]	14431006	4562	1		0	-2.9	-2.9	K.EFEYVSILGSDSK.G	NP_971915.1	modulator of DNA gyrase [Treponema denticola ATCC 35405]	K.EFEYVSILGSDSK.G	30.9358	1
310128267	1	1	678.3319	1354.6492	2	1354.6365	0.0127	47	59	0	71.27	0	13	7.50E-08	K	TAVSVGDSFSTER	G			10	1912: Sum of 2 scans in range 4336 (rt=18.9911) to 4380 (rt=19.1521) [E:\Data\EOT16-3302_Kumar_r_45918_2.raw]	14431006	3941	1		0	9.4	9.4	K.TAVSVGDSFSTER.G	NP_971915.1	modulator of DNA gyrase [Treponema denticola ATCC 35405]	K.TAVSVGDSFSTER.G	19.0716	1
310128273	1	1	842.081	2523.2211	3	2523.2169	0.0041	65	86	1	70.31	0	14	1.30E-07	R	VYNGLGYSEYSFDVIDAENIKK	E			17	4679: Scan 7818 (rt=31.9394) [E:\Data\EOT16-3302_Kumar_r_45918_2.raw]	14431006	7091	1		0	1.6	1.6	R.VYNGLGYSEYSFDVIDAENIKK.E	NP_971915.1	modulator of DNA gyrase [Treponema denticola ATCC 35405]	R.VYNGLGYSEYSFDVIDAENIKK.E	31.9394	1
310128272	1	1	762.7302	2285.1687	3	2285.1678	0.0008	19	38	1	64.76	0	14	4.30E-07	K	LIEELSKEFEYVSILGSDSK	G			20	5919: Scan 9419 (rt=38.1321) [E:\Data\EOT16-3302_Kumar_r_45918_2.raw]	14431006	6580	1		0	0.4	0.4	K.LIEELSKEFEYVSILGSDSK.G	NP_971915.1	modulator of DNA gyrase [Treponema denticola ATCC 35405]	K.LIEELSKEFEYVSILGSDSK.G	38.1321	1
310128265	1	1	654.3411	1306.6676	2	1306.6656	0.0019	109	119	0	63.97	0	14	6.00E-07	K	YPVIEEESLTK	S			9	2709: Sum of 2 scans in range 5363 (rt=22.7436) to 5390 (rt=22.8462) [E:\Data\EOT16-3302_Kumar_r_45918_2.raw]	14431006	3690	1		0	1.5	1.5	K.YPVIEEESLTK.S	NP_971915.1	modulator of DNA gyrase [Treponema denticola ATCC 35405]	K.YPVIEEESLTK.S	22.7949	1
310128271	1	1	713.9843	2138.9311	3	2138.9507	-0.0196	376	394	0	59.45	0	13	0.0000011	K	SVDFGYLLDGYFSGMEDPK	N			19	6897: Scan 10800 (rt=43.5007) [E:\Data\EOT16-3302_Kumar_r_45918_2.raw]	14431006	6327	1		0	-9.2	-9.2	K.SVDFGYLLDGYFSGMEDPK.N	NP_971915.1	modulator of DNA gyrase [Treponema denticola ATCC 35405]	K.SVDFGYLLDGYFSGMEDPK.N	43.5007	1
310128275	1	1	1017.4814	4065.8965	4	4065.9001	-0.0036	284	321	0	49.63	0	13	0.000011	K	VASEITDMHDGAAAAEQVSSYLFDDEGVLAQDTQIIEK	G			15	6499: Scan 10250 (rt=41.3642) [E:\Data\EOT16-3302_Kumar_r_45918_2.raw]	14431006	8491	1		0	-0.9	-0.9	K.VASEITDMHDGAAAAEQVSSYLFDDEGVLAQDTQIIEK.G	NP_971915.1	modulator of DNA gyrase [Treponema denticola ATCC 35405]	K.VASEITDMHDGAAAAEQVSSYLFDDEGVLAQDTQIIEK.G	41.3642	1
310128262	1	1	433.2373	864.4599	2	864.4593	0.0007	94	100	0	41.28	0	13	0.000074	K	TDIEFLK	S			5	3191: Scan 5968 (rt=24.9329) [E:\Data\EOT16-3302_Kumar_r_45918_2.raw]	14431006	1417	1		0	0.8	0.8	K.TDIEFLK.S	NP_971915.1	modulator of DNA gyrase [Treponema denticola ATCC 35405]	K.TDIEFLK.S	24.9329	1
310128274	1	1	633.31	2529.2111	4	2529.2145	-0.0034	249	271	0	40.11	0	13	0.000097	K	QNVTGLIAHEAFGHGVEMDMFVK	N			15	5193: Scan 8483 (rt=34.5082) [E:\Data\EOT16-3302_Kumar_r_45918_2.raw]	14431006	7144	1		0	-1.3	-1.3	K.QNVTGLIAHEAFGHGVEMDMFVK.N	NP_971915.1	modulator of DNA gyrase [Treponema denticola ATCC 35405]	K.QNVTGLIAHEAFGHGVEMDMFVK.N	34.5082	1
310128266	1	1	673.2611	1344.5077	2	1344.514	-0.0063	127	137	0	40.04	0	13	0.000099	K	ESFDSMNDEQK	I	Oxidation (M)	0.00000100000.0	8	397: Scan 2398 (rt=12.013) [E:\Data\EOT16-3302_Kumar_r_45918_2.raw]	14431006	3883	1		0	-4.7	-4.7	K.ESFDSMNDEQK.I + Oxidation (M)	NP_971915.1	modulator of DNA gyrase [Treponema denticola ATCC 35405]	K.ESFDSMNDEQK.I + Oxidation (M)	12.013	1
310128257	1	1	416.246	830.4774	2	830.4749	0.0025	19	25	0	39.35	0	13	0.00014	K	LIEELSK	E			9	1458: Scan 3773 (rt=16.9615) [E:\Data\EOT16-3302_Kumar_r_45918_2.raw]	14431006	1160	1		0	3	3	K.LIEELSK.E	NP_971915.1	modulator of DNA gyrase [Treponema denticola ATCC 35405]	K.LIEELSK.E	16.9615	1
310128264	1	1	518.7522	1035.4899	2	1035.4906	-0.0007	367	375	0	34.08	0	13	0.00039	K	NSSLDEMIK	S			6	2370: Scan 4941 (rt=21.2028) [E:\Data\EOT16-3302_Kumar_r_45918_2.raw]	14431006	2551	1		0	-0.7	-0.7	K.NSSLDEMIK.S	NP_971915.1	modulator of DNA gyrase [Treponema denticola ATCC 35405]	K.NSSLDEMIK.S	21.2028	1
310128270	1	1	516.954	1547.8402	3	1547.8446	-0.0045	107	119	1	33.66	0	13	0.00043	R	IKYPVIEEESLTK	S			11	2894: Scan 5589 (rt=23.5554) [E:\Data\EOT16-3302_Kumar_r_45918_2.raw]	14431006	4824	1		0	-2.9	-2.9	R.IKYPVIEEESLTK.S	NP_971915.1	modulator of DNA gyrase [Treponema denticola ATCC 35405]	R.IKYPVIEEESLTK.S	23.5554	1
310128255	1	1	368.2238	734.4331	2	734.4327	0.0004	170	175	0	32.08	0	14	0.00084	K	IFLSQK	K			4	1487: Scan 3804 (rt=17.0736) [E:\Data\EOT16-3302_Kumar_r_45918_2.raw]	14431006	661	1		0	0.5	0.5	K.IFLSQK.K	NP_971915.1	modulator of DNA gyrase [Treponema denticola ATCC 35405]	K.IFLSQK.K	17.0736	1
310128276	1	1	1021.4803	4081.8921	4	4081.895	-0.0029	284	321	0	31.81	0	13	0.00066	K	VASEITDMHDGAAAAEQVSSYLFDDEGVLAQDTQIIEK	G	Oxidation (M)	0.00000001000000000000000000000000000000.0	9	6120: Sum of 2 scans in range 9698 (rt=39.2172) to 9712 (rt=39.2726) [E:\Data\EOT16-3302_Kumar_r_45918_2.raw]	14431006	8492	1		0	-0.7	-0.7	K.VASEITDMHDGAAAAEQVSSYLFDDEGVLAQDTQIIEK.G + Oxidation (M)	NP_971915.1	modulator of DNA gyrase [Treponema denticola ATCC 35405]	K.VASEITDMHDGAAAAEQVSSYLFDDEGVLAQDTQIIEK.G + Oxidation (M)	39.2449	1
310128256	1	1	396.7336	791.4527	2	791.4541	-0.0014	276	282	1	31.65	0	14	0.00096	K	AKEFIGK	K			8	303: Scan 2013 (rt=9.90079) [E:\Data\EOT16-3302_Kumar_r_45918_2.raw]	14431006	964	1		0	-1.8	-1.8	K.AKEFIGK.K	NP_971915.1	modulator of DNA gyrase [Treponema denticola ATCC 35405]	K.AKEFIGK.K	9.90079	1
310128254	1	1	735.4403	734.433	1	734.4327	0.0004	170	175	0	29.87	0	14	0.0014	K	IFLSQK	K			5	1497: Scan 3818 (rt=17.1234) [E:\Data\EOT16-3302_Kumar_r_45918_2.raw]	14431006	660	1		0	0.5	0.5	K.IFLSQK.K	NP_971915.1	modulator of DNA gyrase [Treponema denticola ATCC 35405]	K.IFLSQK.K	17.1234	1
310128261	1	1	431.7425	861.4704	2	861.4742	-0.0038	140	146	1	25.17	0	14	0.0047	K	RLESVMK	K			6	445: Scan 2469 (rt=12.2981) [E:\Data\EOT16-3302_Kumar_r_45918_2.raw]	14431006	1392	1		0	-4.4	-4.4	K.RLESVMK.K	NP_971915.1	modulator of DNA gyrase [Treponema denticola ATCC 35405]	K.RLESVMK.K	12.2981	1
310128258	1	1	831.4887	830.4815	1	830.4749	0.0066	19	25	0	25.01	0	16	0.0071	K	LIEELSK	E			7	1451: Scan 3764 (rt=16.9275) [E:\Data\EOT16-3302_Kumar_r_45918_2.raw]	14431006	1161	1		0	7.9	7.9	K.LIEELSK.E	NP_971915.1	modulator of DNA gyrase [Treponema denticola ATCC 35405]	K.LIEELSK.E	16.9275	1
310128259	1	1	843.4252	842.4179	1	842.4174	0.0005	120	126	0	24.13	0	13	0.0039	K	SFYAEVK	E			4	1578: Scan 3920 (rt=17.4888) [E:\Data\EOT16-3302_Kumar_r_45918_2.raw]	14431006	1243	1		0	0.6	0.6	K.SFYAEVK.E	NP_971915.1	modulator of DNA gyrase [Treponema denticola ATCC 35405]	K.SFYAEVK.E	17.4888	1
310128277	1	1	1049.5083	4194.0041	4	4193.995	0.0091	283	321	1	18.69	0	13	0.014	K	KVASEITDMHDGAAAAEQVSSYLFDDEGVLAQDTQIIEK	G			12	6176: Scan 9772 (rt=39.5044) [E:\Data\EOT16-3302_Kumar_r_45918_2.raw]	14431006	8544	1		0	2.2	2.2	K.KVASEITDMHDGAAAAEQVSSYLFDDEGVLAQDTQIIEK.G	NP_971915.1	modulator of DNA gyrase [Treponema denticola ATCC 35405]	K.KVASEITDMHDGAAAAEQVSSYLFDDEGVLAQDTQIIEK.G	39.5044	1
310128263	1	1	439.7402	877.4659	2	877.4691	-0.0032	140	146	1	18.26	0	15	0.024	K	RLESVMK	K	Oxidation (M)	0.0000010.0	4	462: Scan 2489 (rt=12.3712) [E:\Data\EOT16-3302_Kumar_r_45918_2.raw]	14431006	1490	1		0	-3.6	-3.6	K.RLESVMK.K + Oxidation (M)	NP_971915.1	modulator of DNA gyrase [Treponema denticola ATCC 35405]	K.RLESVMK.K + Oxidation (M)	12.3712	1
310128260	1	1	845.4354	844.4282	1	844.429	-0.0009	231	237	0	9.65	0	13	0.11	K	ELLDAER	I			2	1170: Scan 3390 (rt=15.5965) [E:\Data\EOT16-3302_Kumar_r_45918_2.raw]	14431006	1261	1		0	-1.1	-1.1	K.ELLDAER.I	NP_971915.1	modulator of DNA gyrase [Treponema denticola ATCC 35405]	K.ELLDAER.I	15.5965	1
310128268	1	1	464.2606	1389.7599	3	1389.7537	0.0061	327	340	0	6.97	0	14	0.29	R	GICDTLSALSLGIK	P			4	3129: Scan 5884 (rt=24.6287) [E:\Data\EOT16-3302_Kumar_r_45918_2.raw]	14431006	4133	1		0	4.4	4.4	R.GICDTLSALSLGIK.P	NP_971915.1	modulator of DNA gyrase [Treponema denticola ATCC 35405]	R.GICDTLSALSLGIK.P	24.6287	1
310128253	1	1	1058.1627	3171.4663	3	3171.4713	-0.0051	349	375	1	100.42	0	13	9.10E-11	K	KEPYVEILTFSDFFQDEVTGDFGGEFR	L			22	7466: Sum of 2 scans in range 11613 (rt=46.6626) to 11627 (rt=46.7183) [E:\Data\EOT16-3302_Kumar_r_45918_2.raw]	14431005	8203	1		0	-1.6	-1.6	K.KEPYVEILTFSDFFQDEVTGDFGGEFR.L	NP_971916.1	modulator of DNA gyrase [Treponema denticola ATCC 35405]	K.KEPYVEILTFSDFFQDEVTGDFGGEFR.L	46.69045	1
310128239	1	1	568.2911	1134.5676	2	1134.5669	0.0007	262	272	0	80.77	0	13	8.40E-09	K	LGENFQGSGVK	G			8	1158: Scan 3373 (rt=15.5369) [E:\Data\EOT16-3302_Kumar_r_45918_2.raw]	14431005	3051	1		0	0.6	0.6	K.LGENFQGSGVK.G	NP_971916.1	modulator of DNA gyrase [Treponema denticola ATCC 35405]	K.LGENFQGSGVK.G	15.5369	1
310128246	1	1	967.4794	1932.9442	2	1932.9462	-0.002	201	216	1	79.14	0	13	1.30E-08	K	LIDNMVSEQLKETEER	A			10	3266: Scan 6062 (rt=25.2848) [E:\Data\EOT16-3302_Kumar_r_45918_2.raw]	14431005	5743	1		0	-1	-1	K.LIDNMVSEQLKETEER.A	NP_971916.1	modulator of DNA gyrase [Treponema denticola ATCC 35405]	K.LIDNMVSEQLKETEER.A	25.2848	1
310128250	1	1	821.0891	2460.2454	3	2460.2437	0.0016	320	342	0	72.56	0	14	7.50E-08	K	FAHYLNVEPTGNIINFEVGAGAK	T			13	4896: Scan 8112 (rt=33.0741) [E:\Data\EOT16-3302_Kumar_r_45918_2.raw]	14431005	6995	1		0	0.7	0.7	K.FAHYLNVEPTGNIINFEVGAGAK.T	NP_971916.1	modulator of DNA gyrase [Treponema denticola ATCC 35405]	K.FAHYLNVEPTGNIINFEVGAGAK.T	33.0741	1
310128243	1	1	662.3522	1322.6899	2	1322.687	0.0029	84	95	0	70.11	0	14	1.30E-07	K	IEEAAFAAQFVK	N			17	4124: Scan 7119 (rt=29.2624) [E:\Data\EOT16-3302_Kumar_r_45918_2.raw]	14431005	3780	1		0	2.2	2.2	K.IEEAAFAAQFVK.N	NP_971916.1	modulator of DNA gyrase [Treponema denticola ATCC 35405]	K.IEEAAFAAQFVK.N	29.2624	1
310128248	1	1	1011.4719	2020.9292	2	2020.9259	0.0034	65	83	1	64.93	0	13	3.20E-07	R	GSADASLSPTMDEEEINKK	I			18	1808: Scan 4205 (rt=18.5183) [E:\Data\EOT16-3302_Kumar_r_45918_2.raw]	14431005	5966	1		0	1.7	1.7	R.GSADASLSPTMDEEEINKK.I	NP_971916.1	modulator of DNA gyrase [Treponema denticola ATCC 35405]	R.GSADASLSPTMDEEEINKK.I	18.5183	1
310128237	1	1	477.7382	953.4618	2	953.4641	-0.0023	27	34	0	59.79	0	13	0.000001	R	SGEMFLVR	D	Oxidation (M)	0.00010000.0	7	2549: Scan 5170 (rt=22.0291) [E:\Data\EOT16-3302_Kumar_r_45918_2.raw]	14431005	2012	1		0	-2.4	-2.4	R.SGEMFLVR.D + Oxidation (M)	NP_971916.1	modulator of DNA gyrase [Treponema denticola ATCC 35405]	R.SGEMFLVR.D + Oxidation (M)	22.0291	1
310128242	1	1	645.3414	1288.6682	2	1288.6697	-0.0014	201	211	0	56.72	0	14	0.000003	K	LIDNMVSEQLK	E			18	3091: Scan 5839 (rt=24.4658) [E:\Data\EOT16-3302_Kumar_r_45918_2.raw]	14431005	3632	1		0	-1.1	-1.1	K.LIDNMVSEQLK.E	NP_971916.1	modulator of DNA gyrase [Treponema denticola ATCC 35405]	K.LIDNMVSEQLK.E	24.4658	1
310128252	1	1	1015.4637	3043.3693	3	3043.3764	-0.0071	350	375	0	52.4	0	13	0.0000058	K	EPYVEILTFSDFFQDEVTGDFGGEFR	L			15	7700: Scan 11918 (rt=47.8383) [E:\Data\EOT16-3302_Kumar_r_45918_2.raw]	14431005	8078	1		0	-2.3	-2.3	K.EPYVEILTFSDFFQDEVTGDFGGEFR.L	NP_971916.1	modulator of DNA gyrase [Treponema denticola ATCC 35405]	K.EPYVEILTFSDFFQDEVTGDFGGEFR.L	47.8383	1
310128241	1	1	571.8004	1141.5862	2	1141.588	-0.0018	411	420	0	45.36	0	13	0.000029	R	VQHSNYLGPK	S			6	318: Scan 2195 (rt=11.0067) [E:\Data\EOT16-3302_Kumar_r_45918_2.raw]	14431005	3106	1		0	-1.6	-1.6	R.VQHSNYLGPK.S	NP_971916.1	modulator of DNA gyrase [Treponema denticola ATCC 35405]	R.VQHSNYLGPK.S	11.0067	1
310128234	1	1	343.7439	685.4732	2	685.4738	-0.0006	5	10	0	43.94	0	13	0.00004	K	IISILK	N			5	3013: Scan 5742 (rt=24.1079) [E:\Data\EOT16-3302_Kumar_r_45918_2.raw]	14431005	439	1		0	-0.9	-0.9	K.IISILK.N	NP_971916.1	modulator of DNA gyrase [Treponema denticola ATCC 35405]	K.IISILK.N	24.1079	1
310128249	1	1	1019.4668	2036.919	2	2036.9208	-0.0017	65	83	1	35.35	0	13	0.00029	R	GSADASLSPTMDEEEINKK	I	Oxidation (M)	0.0000000000100000000.0	7	1816: Scan 4213 (rt=18.5465) [E:\Data\EOT16-3302_Kumar_r_45918_2.raw]	14431005	6016	1		0	-0.8	-0.8	R.GSADASLSPTMDEEEINKK.I + Oxidation (M)	NP_971916.1	modulator of DNA gyrase [Treponema denticola ATCC 35405]	R.GSADASLSPTMDEEEINKK.I + Oxidation (M)	18.5465	1
310128245	1	1	645.3218	1932.9436	3	1932.9462	-0.0026	201	216	1	35.34	0	13	0.00032	K	LIDNMVSEQLKETEER	A			9	3253: Scan 6044 (rt=25.2185) [E:\Data\EOT16-3302_Kumar_r_45918_2.raw]	14431005	5742	1		0	-1.3	-1.3	K.LIDNMVSEQLKETEER.A	NP_971916.1	modulator of DNA gyrase [Treponema denticola ATCC 35405]	K.LIDNMVSEQLKETEER.A	25.2185	1
310128247	1	1	674.6499	2020.9278	3	2020.9259	0.0019	65	83	1	31.12	0	13	0.00077	R	GSADASLSPTMDEEEINKK	I			6	1809: Scan 4206 (rt=18.5221) [E:\Data\EOT16-3302_Kumar_r_45918_2.raw]	14431005	5965	1		0	0.9	0.9	R.GSADASLSPTMDEEEINKK.I	NP_971916.1	modulator of DNA gyrase [Treponema denticola ATCC 35405]	R.GSADASLSPTMDEEEINKK.I	18.5221	1
310128244	1	1	947.4224	1892.8302	2	1892.8309	-0.0007	65	82	0	29.9	0	13	0.001	R	GSADASLSPTMDEEEINK	K			9	2274: Scan 4816 (rt=20.7413) [E:\Data\EOT16-3302_Kumar_r_45918_2.raw]	14431005	5610	1		0	-0.4	-0.4	R.GSADASLSPTMDEEEINK.K	NP_971916.1	modulator of DNA gyrase [Treponema denticola ATCC 35405]	R.GSADASLSPTMDEEEINK.K	20.7413	1
310128238	1	1	532.7615	1063.5084	2	1063.5087	-0.0003	96	103	0	29.37	0	13	0.0012	K	NEWYPLSR	P			5	3280: Scan 6081 (rt=25.3569) [E:\Data\EOT16-3302_Kumar_r_45918_2.raw]	14431005	2686	1		0	-0.3	-0.3	K.NEWYPLSR.P	NP_971916.1	modulator of DNA gyrase [Treponema denticola ATCC 35405]	K.NEWYPLSR.P	25.3569	1
310128236	1	1	410.697	819.3794	2	819.3803	-0.0008	403	408	0	21.19	0	13	0.0076	K	EFYFSK	E			5	2481: Scan 5079 (rt=21.7068) [E:\Data\EOT16-3302_Kumar_r_45918_2.raw]	14431005	1106	1		0	-1	-1	K.EFYFSK.E	NP_971916.1	modulator of DNA gyrase [Treponema denticola ATCC 35405]	K.EFYFSK.E	21.7068	1
310128235	1	1	820.386	819.3788	1	819.3803	-0.0015	403	408	0	18.6	0	13	0.014	K	EFYFSK	E			3	2472: Scan 5069 (rt=21.6725) [E:\Data\EOT16-3302_Kumar_r_45918_2.raw]	14431005	1105	1		0	-1.8	-1.8	K.EFYFSK.E	NP_971916.1	modulator of DNA gyrase [Treponema denticola ATCC 35405]	K.EFYFSK.E	21.6725	1
310128240	1	1	381.5353	1141.5841	3	1141.588	-0.0039	411	420	0	18.04	0	13	0.016	R	VQHSNYLGPK	S			3	310: Scan 2049 (rt=10.1075) [E:\Data\EOT16-3302_Kumar_r_45918_2.raw]	14431005	3104	1		0	-3.4	-3.4	R.VQHSNYLGPK.S	NP_971916.1	modulator of DNA gyrase [Treponema denticola ATCC 35405]	R.VQHSNYLGPK.S	10.1075	1
310128251	1	1	974.4788	2920.4145	3	2920.4124	0.0021	140	165	0	6.44	0	13	0.28	K	AEINSTEIFIDNMEVQIVNSEGVDVR	F			6	6685: Sum of 3 scans in range 10499 (rt=42.3345) to 10540 (rt=42.4952) [E:\Data\EOT16-3302_Kumar_r_45918_2.raw]	14431005	7993	1		0	0.7	0.7	K.AEINSTEIFIDNMEVQIVNSEGVDVR.F	NP_971916.1	modulator of DNA gyrase [Treponema denticola ATCC 35405]	K.AEINSTEIFIDNMEVQIVNSEGVDVR.F	42.41485	1
310128906	1	1	931.5454	930.5381	1	930.5386	-0.0005	67	75	0	28.81	0	13	0.0013	K	IDGSVITVK	P			4	2865: Scan 5556 (rt=23.4351) [E:\Data\EOT16-3302_Kumar_r_45918_2.raw]	14431114	1888	1		0	-0.5	-0.5	K.IDGSVITVK.P	NP_971930.1	hypothetical protein TDE1324 [Treponema denticola ATCC 35405]	K.IDGSVITVK.P	23.4351	1
310129067	1	1	514.2828	1026.551	2	1026.5611	-0.01	220	227	0	19.4	0	13	0.011	R	VNFLEHLR	R			3	1121: Scan 3328 (rt=15.3786) [E:\Data\EOT16-3302_Kumar_r_45918_2.raw]	14431174	2496	1		0	-9.7	-9.7	R.VNFLEHLR.R	NP_971935.1	AAA ATPase [Treponema denticola ATCC 35405]	R.VNFLEHLR.R	15.3786	1
310129068	1	1	343.1919	1026.5538	3	1026.5611	-0.0073	220	227	0	3.98	0	13	0.4	R	VNFLEHLR	R			6	1132: Scan 3342 (rt=15.4281) [E:\Data\EOT16-3302_Kumar_r_45918_2.raw]	14431174	2497	1		0	-7.1	-7.1	R.VNFLEHLR.R	NP_971935.1	AAA ATPase [Treponema denticola ATCC 35405]	R.VNFLEHLR.R	15.4281	1
310129221	1	1	929.4935	928.4862	1	928.4865	-0.0003	340	347	0	16.36	0	13	0.023	K	DPSEILQK	K			4	2730: Scan 5388 (rt=22.8393) [E:\Data\EOT16-3302_Kumar_r_45918_2.raw]	14431224	1868	1		0	-0.3	-0.3	K.DPSEILQK.K	NP_971951.1	DNA primase [Treponema denticola ATCC 35405]	K.DPSEILQK.K	22.8393	1
310129220	1	1	802.4285	801.4212	1	801.4232	-0.002	220	227	0	1.55	0	13	0.77	R	ILEGDGAK	Y			2	2947: Scan 5660 (rt=23.8113) [E:\Data\EOT16-3302_Kumar_r_45918_2.raw]	14431224	995	1		0	-2.5	-2.5	R.ILEGDGAK.Y	NP_971951.1	DNA primase [Treponema denticola ATCC 35405]	R.ILEGDGAK.Y	23.8113	1
310129222	3	0	566.6273	1696.8602	3	1696.8685	-0.0083	240	254	0	0.21	0	13	0.95	K	GETVFAFHHALAEIR	K			2	1811: Scan 4208 (rt=18.5297) [E:\Data\EOT16-3302_Kumar_r_45918_2.raw]	14431224	5215	1		0	-4.9	-4.9	K.GETVFAFHHALAEIR.K	NP_971951.1	DNA primase [Treponema denticola ATCC 35405]	K.GETVFAFHHALAEIR.K	18.5297	1
310128908	2	0	551.298	1100.5815	2	1100.5826	-0.0011	2	10	1	28.35	0	14	0.0019	M	DNDVLEKLR	A			5	2690: Scan 5338 (rt=22.653) [E:\Data\EOT16-3302_Kumar_r_45918_2.raw]	14431115	2880	1		0	-1	-1	M.DNDVLEKLR.A	NP_971953.1	hypothetical protein TDE1347 [Treponema denticola ATCC 35405]	M.DNDVLEKLR.A	22.653	1
310128907	8	1	646.3777	645.3704	1	645.3697	0.0007	163	167	1	6.9	0	17	0.59	K	LEEKK	L			2	287: Scan 1974 (rt=9.71989) [E:\Data\EOT16-3302_Kumar_r_45918_2.raw]	14431115	221	1		0	1.1	1.1	K.LEEKK.L	NP_971953.1	hypothetical protein TDE1347 [Treponema denticola ATCC 35405]	K.LEEKK.L	9.71989	1
310129262	2	0	906.4689	905.4617	1	905.4607	0.001	502	508	0	14.85	0	13	0.039	K	EVFEQVR	Q			4	1929: Scan 4362 (rt=19.0874) [E:\Data\EOT16-3302_Kumar_r_45918_2.raw]	14431240	1697	1		0	1.1	1.1	K.EVFEQVR.Q	NP_971958.1	penicillin-binding protein [Treponema denticola ATCC 35405]	K.EVFEQVR.Q	19.0874	1
310129263	2	0	1071.565	3211.6732	3	3211.6992	-0.026	260	289	1	1.41	0	13	0.72	R	IGAAVVLKPTTGEVLAMVSYPFFDQNIFGK	E			3	7586: Sum of 2 scans in range 11774 (rt=47.2892) to 11786 (rt=47.3364) [E:\Data\EOT16-3302_Kumar_r_45918_2.raw]	14431240	8221	1		0	-8.1	-8.1	R.IGAAVVLKPTTGEVLAMVSYPFFDQNIFGK.E	NP_971958.1	penicillin-binding protein [Treponema denticola ATCC 35405]	R.IGAAVVLKPTTGEVLAMVSYPFFDQNIFGK.E	47.3128	1
310129261	4	0	864.4935	863.4863	1	863.4865	-0.0002	394	400	1	0.2	0	13	1	K	IVDYAKR	F			3	2197: Scan 4709 (rt=20.3473) [E:\Data\EOT16-3302_Kumar_r_45918_2.raw]	14431240	1407	1		0	-0.2	-0.2	K.IVDYAKR.F	NP_971958.1	penicillin-binding protein [Treponema denticola ATCC 35405]	K.IVDYAKR.F	20.3473	1
310128948	1	0	736.3891	735.3818	1	735.3803	0.0015	117	122	0	25.71	0	13	0.0027	R	EAFIEK	V			6	1893: Scan 4308 (rt=18.8886) [E:\Data\EOT16-3302_Kumar_r_45918_2.raw]	14431130	664	1		0	2	2	R.EAFIEK.V	NP_971970.1	valyl-tRNA synthetase [Treponema denticola ATCC 35405]	R.EAFIEK.V	18.8886	1
310128947	4	0	315.7132	629.4118	2	629.4112	0.0006	898	902	1	9.79	0	18	0.37	R	IEKLK	G			2	1459: Scan 3774 (rt=16.9649) [E:\Data\EOT16-3302_Kumar_r_45918_2.raw]	14431130	156	1		0	1	1	R.IEKLK.G	NP_971970.1	valyl-tRNA synthetase [Treponema denticola ATCC 35405]	R.IEKLK.G	16.9649	1
310128949	4	1	408.2255	814.4365	2	814.4371	-0.0006	382	388	0	7.23	0	13	0.19	K	MQPLAQK	A			2	1729: Scan 4106 (rt=18.163) [E:\Data\EOT16-3302_Kumar_r_45918_2.raw]	14431130	1078	1		0	-0.7	-0.7	K.MQPLAQK.A	NP_971970.1	valyl-tRNA synthetase [Treponema denticola ATCC 35405]	K.MQPLAQK.A	18.163	1
310128950	3	1	864.4935	863.4863	1	863.4865	-0.0002	589	596	1	1.24	0	13	0.79	K	LGSKFANK	V			2	2197: Scan 4709 (rt=20.3473) [E:\Data\EOT16-3302_Kumar_r_45918_2.raw]	14431130	1407	1		0	-0.2	-0.2	K.LGSKFANK.V	NP_971970.1	valyl-tRNA synthetase [Treponema denticola ATCC 35405]	K.LGSKFANK.V	20.3473	1
310129229	1	0	860.4474	859.4402	1	859.4399	0.0003	597	603	0	15.85	0	13	0.026	K	ELSINER	I			3	2153: Scan 4646 (rt=20.1224) [E:\Data\EOT16-3302_Kumar_r_45918_2.raw]	14431228	1379	1		0	0.3	0.3	K.ELSINER.I	NP_971977.1	RNB-like [Treponema denticola ATCC 35405]	K.ELSINER.I	20.1224	1
310129228	5	1	379.7297	757.4448	2	757.4381	0.0067	473	478	2	0.95	0	13	0.8	R	KAMRPR	N			2	166: Scan 1829 (rt=9.1969) [E:\Data\EOT16-3302_Kumar_r_45918_2.raw]	14431228	790	1		0	8.8	8.8	R.KAMRPR.N	NP_971977.1	RNB-like [Treponema denticola ATCC 35405]	R.KAMRPR.N	9.1969	1
310129074	3	0	449.738	897.4615	2	897.4596	0.0019	121	127	1	19.19	0	13	0.015	K	YFPSKEK	S			4	2024: Scan 4476 (rt=19.5043) [E:\Data\EOT16-3302_Kumar_r_45918_2.raw]	14431177	1650	1		0	2.1	2.1	K.YFPSKEK.S	NP_971993.1	RNA pseudouridylate synthase [Treponema denticola ATCC 35405]	K.YFPSKEK.S	19.5043	1
310129075	3	0	898.4702	897.4629	1	897.4596	0.0033	121	127	1	12.89	0	14	0.067	K	YFPSKEK	S			4	2027: Scan 4479 (rt=19.514) [E:\Data\EOT16-3302_Kumar_r_45918_2.raw]	14431177	1651	1		0	3.7	3.7	K.YFPSKEK.S	NP_971993.1	RNA pseudouridylate synthase [Treponema denticola ATCC 35405]	K.YFPSKEK.S	19.514	1
310128774	1	1	964.4725	2890.3956	3	2890.3971	-0.0016	187	212	1	70.3	0	13	9.30E-08	R	TPDVENPTTDKDYPLSEAETLTVVEK	G			20	4181: Scan 7186 (rt=29.5108) [E:\Data\EOT16-3302_Kumar_r_45918_2.raw]	14431066	7969	1		0	-0.6	-0.6	R.TPDVENPTTDKDYPLSEAETLTVVEK.G	NP_972004.1	hypothetical protein TDE1398 [Treponema denticola ATCC 35405]	R.TPDVENPTTDKDYPLSEAETLTVVEK.G	29.5108	1
310128773	1	1	814.3929	1626.7712	2	1626.7737	-0.0025	413	427	0	20.12	0	13	0.0097	K	NAEPTDLPANDETIK	V			14	1711: Scan 4085 (rt=18.0841) [E:\Data\EOT16-3302_Kumar_r_45918_2.raw]	14431066	5043	1		0	-1.5	-1.5	K.NAEPTDLPANDETIK.V	NP_972004.1	hypothetical protein TDE1398 [Treponema denticola ATCC 35405]	K.NAEPTDLPANDETIK.V	18.0841	1
310128772	2	0	658.8667	1315.7188	2	1315.7136	0.0052	401	412	1	11.52	0	13	0.085	K	GKNVFGELIDPK	N			5	3715: Scan 6626 (rt=27.4016) [E:\Data\EOT16-3302_Kumar_r_45918_2.raw]	14431066	3723	1		0	4	4	K.GKNVFGELIDPK.N	NP_972004.1	hypothetical protein TDE1398 [Treponema denticola ATCC 35405]	K.GKNVFGELIDPK.N	27.4016	1
310127754	1	1	888.4805	1774.9465	2	1774.9465	0	26	42	0	95.78	0	13	2.60E-10	K	GFLEIGGTAIVEQSVQK	L			14	4756: Scan 7920 (rt=32.3338) [E:\Data\EOT16-3302_Kumar_r_45918_2.raw]	14430987	5324	1		0	0	0	K.GFLEIGGTAIVEQSVQK.L	NP_972021.1	nucleotidyl transferase/aminotransferase, class V [Treponema denticola ATCC 35405]	K.GFLEIGGTAIVEQSVQK.L	32.3338	1
310127756	1	1	899.4895	1796.9645	2	1796.9632	0.0013	249	265	1	92.92	0	13	5.10E-10	R	REVLLNPGPATTTDSVK	Y			13	1955: Scan 4394 (rt=19.2049) [E:\Data\EOT16-3302_Kumar_r_45918_2.raw]	14430987	5363	1		0	0.7	0.7	R.REVLLNPGPATTTDSVK.Y	NP_972021.1	nucleotidyl transferase/aminotransferase, class V [Treponema denticola ATCC 35405]	R.REVLLNPGPATTTDSVK.Y	19.2049	1
310127758	1	1	974.957	1947.8995	2	1947.9043	-0.0048	469	483	0	87.97	0	13	1.60E-09	R	NYYLNLYDQYAYFAK	T			22	5700: Scan 9116 (rt=36.9537) [E:\Data\EOT16-3302_Kumar_r_45918_2.raw]	14430987	5778	1		0	-2.5	-2.5	R.NYYLNLYDQYAYFAK.T	NP_972021.1	nucleotidyl transferase/aminotransferase, class V [Treponema denticola ATCC 35405]	R.NYYLNLYDQYAYFAK.T	36.9537	1
310127748	1	1	743.3713	1484.728	2	1484.7293	-0.0013	587	599	0	84.67	0	13	3.40E-09	R	IANIGDIQPEEMR	R			9	3161: Scan 5931 (rt=24.7939) [E:\Data\EOT16-3302_Kumar_r_45918_2.raw]	14430987	4601	1		0	-0.9	-0.9	R.IANIGDIQPEEMR.R	NP_972021.1	nucleotidyl transferase/aminotransferase, class V [Treponema denticola ATCC 35405]	R.IANIGDIQPEEMR.R	24.7939	1
310127741	1	1	595.8432	1189.6718	2	1189.6707	0.0011	160	170	0	83.13	0	13	5.40E-09	K	NIFGELVGITK	L			9	5716: Scan 9135 (rt=37.0281) [E:\Data\EOT16-3302_Kumar_r_45918_2.raw]	14430987	3262	1		0	0.9	0.9	K.NIFGELVGITK.L	NP_972021.1	nucleotidyl transferase/aminotransferase, class V [Treponema denticola ATCC 35405]	K.NIFGELVGITK.L	37.0281	1
310127746	1	1	702.844	1403.6734	2	1403.6754	-0.002	193	204	0	82.9	0	13	5.10E-09	K	MEYEHALLEAAK	T			10	2637: Scan 5274 (rt=22.4141) [E:\Data\EOT16-3302_Kumar_r_45918_2.raw]	14430987	4207	1		0	-1.4	-1.4	K.MEYEHALLEAAK.T	NP_972021.1	nucleotidyl transferase/aminotransferase, class V [Treponema denticola ATCC 35405]	K.MEYEHALLEAAK.T	22.4141	1
310127760	1	1	1053.53	2105.0454	2	2105.0429	0.0025	540	557	0	81.64	0	13	6.90E-09	K	EEHQSHFITAILEPETPK	Y			12	3771: Scan 6695 (rt=27.6591) [E:\Data\EOT16-3302_Kumar_r_45918_2.raw]	14430987	6273	1		0	1.2	1.2	K.EEHQSHFITAILEPETPK.Y	NP_972021.1	nucleotidyl transferase/aminotransferase, class V [Treponema denticola ATCC 35405]	K.EEHQSHFITAILEPETPK.Y	27.6591	1
310127762	1	1	810.7186	2429.1338	3	2429.1328	0.001	558	578	0	80.52	0	13	8.90E-09	K	YSFEALHDFAAEHSFTIYPGK	L			18	5089: Scan 8359 (rt=34.0251) [E:\Data\EOT16-3302_Kumar_r_45918_2.raw]	14430987	6974	1		0	0.4	0.4	K.YSFEALHDFAAEHSFTIYPGK.L	NP_972021.1	nucleotidyl transferase/aminotransferase, class V [Treponema denticola ATCC 35405]	K.YSFEALHDFAAEHSFTIYPGK.L	34.0251	1
310127753	1	1	834.8902	1667.7659	2	1667.7687	-0.0028	279	292	0	76.38	0	13	2.30E-08	K	AFGDLMQWLCDELK	L			9	7748: Scan 11981 (rt=48.0788) [E:\Data\EOT16-3302_Kumar_r_45918_2.raw]	14430987	5164	1		0	-1.7	-1.7	K.AFGDLMQWLCDELK.L	NP_972021.1	nucleotidyl transferase/aminotransferase, class V [Treponema denticola ATCC 35405]	K.AFGDLMQWLCDELK.L	48.0788	1
310127739	1	1	558.3425	1114.6705	2	1114.671	-0.0004	123	133	1	67.06	0	13	2.00E-07	R	KNLILASGATK	S			13	1093: Scan 3294 (rt=15.2569) [E:\Data\EOT16-3302_Kumar_r_45918_2.raw]	14430987	2957	1		0	-0.4	-0.4	R.KNLILASGATK.S	NP_972021.1	nucleotidyl transferase/aminotransferase, class V [Treponema denticola ATCC 35405]	R.KNLILASGATK.S	15.2569	1
310127742	1	1	639.3455	1276.6764	2	1276.6775	-0.0011	332	343	0	66.77	0	15	3.60E-07	R	LLVIDNGSYGAR	M			8	2911: Scan 5612 (rt=23.6401) [E:\Data\EOT16-3302_Kumar_r_45918_2.raw]	14430987	3586	1		0	-0.9	-0.9	R.LLVIDNGSYGAR.M	NP_972021.1	nucleotidyl transferase/aminotransferase, class V [Treponema denticola ATCC 35405]	R.LLVIDNGSYGAR.M	23.6401	1
310127751	1	1	779.8548	1557.6951	2	1557.6981	-0.003	220	232	0	66.71	0	13	2.10E-07	R	EIDNEDHLEMAVK	N	Oxidation (M)	0.0000000001000.0	10	1160: Scan 3376 (rt=15.5467) [E:\Data\EOT16-3302_Kumar_r_45918_2.raw]	14430987	4840	1		0	-1.9	-1.9	R.EIDNEDHLEMAVK.N + Oxidation (M)	NP_972021.1	nucleotidyl transferase/aminotransferase, class V [Treponema denticola ATCC 35405]	R.EIDNEDHLEMAVK.N + Oxidation (M)	15.5467	1
310127749	1	1	751.3709	1500.7272	2	1500.7242	0.003	587	599	0	61.33	0	13	7.40E-07	R	IANIGDIQPEEMR	R	Oxidation (M)	0.0000000000010.0	9	2628: Scan 5262 (rt=22.3672) [E:\Data\EOT16-3302_Kumar_r_45918_2.raw]	14430987	4667	1		0	2	2	R.IANIGDIQPEEMR.R + Oxidation (M)	NP_972021.1	nucleotidyl transferase/aminotransferase, class V [Treponema denticola ATCC 35405]	R.IANIGDIQPEEMR.R + Oxidation (M)	22.3672	1
310127740	1	1	571.3365	1140.6584	2	1140.6615	-0.0031	4	15	0	60.94	0	13	8.10E-07	K	QAVILAGGLGSR	L			9	2910: Scan 5611 (rt=23.6366) [E:\Data\EOT16-3302_Kumar_r_45918_2.raw]	14430987	3095	1		0	-2.7	-2.7	K.QAVILAGGLGSR.L	NP_972021.1	nucleotidyl transferase/aminotransferase, class V [Treponema denticola ATCC 35405]	K.QAVILAGGLGSR.L	23.6366	1
310127752	1	1	821.4369	1640.8593	2	1640.8621	-0.0029	250	265	0	60.73	0	13	8.50E-07	R	EVLLNPGPATTTDSVK	Y			9	2505: Scan 5110 (rt=21.8186) [E:\Data\EOT16-3302_Kumar_r_45918_2.raw]	14430987	5092	1		0	-1.8	-1.8	R.EVLLNPGPATTTDSVK.Y	NP_972021.1	nucleotidyl transferase/aminotransferase, class V [Treponema denticola ATCC 35405]	R.EVLLNPGPATTTDSVK.Y	21.8186	1
310127759	1	1	702.6875	2105.0407	3	2105.0429	-0.0022	540	557	0	60.29	0	13	9.40E-07	K	EEHQSHFITAILEPETPK	Y			14	3773: Scan 6699 (rt=27.6763) [E:\Data\EOT16-3302_Kumar_r_45918_2.raw]	14430987	6272	1		0	-1	-1	K.EEHQSHFITAILEPETPK.Y	NP_972021.1	nucleotidyl transferase/aminotransferase, class V [Treponema denticola ATCC 35405]	K.EEHQSHFITAILEPETPK.Y	27.6763	1
310127734	1	1	468.2518	934.4889	2	934.4872	0.0017	579	586	0	58.9	0	13	0.0000013	K	LGNIDTFR	I			7	2285: Scan 4829 (rt=20.7896) [E:\Data\EOT16-3302_Kumar_r_45918_2.raw]	14430987	1921	1		0	1.8	1.8	K.LGNIDTFR.I	NP_972021.1	nucleotidyl transferase/aminotransferase, class V [Treponema denticola ATCC 35405]	K.LGNIDTFR.I	20.7896	1
310127738	1	1	506.7657	1011.5169	2	1011.5178	-0.0009	213	219	0	52.35	0	13	0.0000058	R	IEYFVWR	E			5	4648: Scan 7774 (rt=31.7695) [E:\Data\EOT16-3302_Kumar_r_45918_2.raw]	14430987	2409	1		0	-0.9	-0.9	R.IEYFVWR.E	NP_972021.1	nucleotidyl transferase/aminotransferase, class V [Treponema denticola ATCC 35405]	R.IEYFVWR.E	31.7695	1
310127747	1	1	710.8429	1419.6712	2	1419.6704	0.0008	193	204	0	51.59	0	13	0.0000069	K	MEYEHALLEAAK	T	Oxidation (M)	0.100000000000.0	11	2054: Scan 4515 (rt=19.6477) [E:\Data\EOT16-3302_Kumar_r_45918_2.raw]	14430987	4312	1		0	0.6	0.6	K.MEYEHALLEAAK.T + Oxidation (M)	NP_972021.1	nucleotidyl transferase/aminotransferase, class V [Treponema denticola ATCC 35405]	K.MEYEHALLEAAK.T + Oxidation (M)	19.6477	1
310127732	1	1	454.7397	907.4649	2	907.4651	-0.0002	371	378	0	48.82	0	13	0.000013	K	LEAEFATK	K			6	1293: Scan 3562 (rt=16.2095) [E:\Data\EOT16-3302_Kumar_r_45918_2.raw]	14430987	1727	1		0	-0.2	-0.2	K.LEAEFATK.K	NP_972021.1	nucleotidyl transferase/aminotransferase, class V [Treponema denticola ATCC 35405]	K.LEAEFATK.K	16.2095	1
310127745	1	1	468.8983	1403.6731	3	1403.6754	-0.0023	193	204	0	46.01	0	13	0.000025	K	MEYEHALLEAAK	T			14	2640: Scan 5277 (rt=22.4252) [E:\Data\EOT16-3302_Kumar_r_45918_2.raw]	14430987	4206	1		0	-1.6	-1.6	K.MEYEHALLEAAK.T	NP_972021.1	nucleotidyl transferase/aminotransferase, class V [Treponema denticola ATCC 35405]	K.MEYEHALLEAAK.T	22.4252	1
310127743	1	1	640.8227	1279.6308	2	1279.6296	0.0012	360	370	0	45.69	0	14	0.000035	K	SSTYEPLDLQK	L			6	2469: Scan 5066 (rt=21.6626) [E:\Data\EOT16-3302_Kumar_r_45918_2.raw]	14430987	3597	1		0	0.9	0.9	K.SSTYEPLDLQK.L	NP_972021.1	nucleotidyl transferase/aminotransferase, class V [Treponema denticola ATCC 35405]	K.SSTYEPLDLQK.L	21.6626	1
310127728	1	1	432.2383	862.4621	2	862.4623	-0.0002	353	359	0	44.53	0	15	0.000065	K	IPMDIFK	S			6	4152: Scan 7152 (rt=29.3859) [E:\Data\EOT16-3302_Kumar_r_45918_2.raw]	14430987	1398	1		0	-0.2	-0.2	K.IPMDIFK.S	NP_972021.1	nucleotidyl transferase/aminotransferase, class V [Treponema denticola ATCC 35405]	K.IPMDIFK.S	29.3859	1
310127735	1	1	316.1746	945.5019	3	945.5032	-0.0014	185	192	0	42.39	0	13	0.000058	K	IHHSDLPK	M			6	171: Scan 1834 (rt=9.214) [E:\Data\EOT16-3302_Kumar_r_45918_2.raw]	14430987	1968	1		0	-1.5	-1.5	K.IHHSDLPK.M	NP_972021.1	nucleotidyl transferase/aminotransferase, class V [Treponema denticola ATCC 35405]	K.IHHSDLPK.M	9.214	1
310127736	1	1	473.7591	945.5036	2	945.5032	0.0004	185	192	0	42.2	0	13	0.000069	K	IHHSDLPK	M			5	167: Scan 1830 (rt=9.20021) [E:\Data\EOT16-3302_Kumar_r_45918_2.raw]	14430987	1970	1		0	0.4	0.4	K.IHHSDLPK.M	NP_972021.1	nucleotidyl transferase/aminotransferase, class V [Treponema denticola ATCC 35405]	K.IHHSDLPK.M	9.20021	1
310127757	1	1	955.4568	1908.899	2	1908.904	-0.0049	51	67	0	36.96	0	13	0.0002	K	IVIGTGHCNEYYDNLAK	K			9	3418: Scan 6259 (rt=26.0211) [E:\Data\EOT16-3302_Kumar_r_45918_2.raw]	14430987	5670	1		0	-2.6	-2.6	K.IVIGTGHCNEYYDNLAK.K	NP_972021.1	nucleotidyl transferase/aminotransferase, class V [Treponema denticola ATCC 35405]	K.IVIGTGHCNEYYDNLAK.K	26.0211	1
310127737	1	1	987.5847	986.5774	1	986.576	0.0014	124	133	0	36.39	0	15	0.00039	K	NLILASGATK	S			5	2017: Scan 4467 (rt=19.4705) [E:\Data\EOT16-3302_Kumar_r_45918_2.raw]	14430987	2249	1		0	1.4	1.4	K.NLILASGATK.S	NP_972021.1	nucleotidyl transferase/aminotransferase, class V [Treponema denticola ATCC 35405]	K.NLILASGATK.S	19.4705	1
310127761	1	1	608.2904	2429.1323	4	2429.1328	-0.0005	558	578	0	34.84	0	13	0.00033	K	YSFEALHDFAAEHSFTIYPGK	L			17	5093: Scan 8364 (rt=34.0464) [E:\Data\EOT16-3302_Kumar_r_45918_2.raw]	14430987	6973	1		0	-0.2	-0.2	K.YSFEALHDFAAEHSFTIYPGK.L	NP_972021.1	nucleotidyl transferase/aminotransferase, class V [Treponema denticola ATCC 35405]	K.YSFEALHDFAAEHSFTIYPGK.L	34.0464	1
310127726	1	1	361.7075	721.4005	2	721.401	-0.0005	347	352	0	32.84	0	13	0.00052	K	IADIYK	I			4	1010: Scan 3188 (rt=14.8762) [E:\Data\EOT16-3302_Kumar_r_45918_2.raw]	14430987	614	1		0	-0.7	-0.7	K.IADIYK.I	NP_972021.1	nucleotidyl transferase/aminotransferase, class V [Treponema denticola ATCC 35405]	K.IADIYK.I	14.8762	1
310127729	1	1	440.7647	879.5148	2	879.5178	-0.003	43	50	0	29.64	0	13	0.0011	K	LLAHGIEK	I			7	536: Scan 2591 (rt=12.7447) [E:\Data\EOT16-3302_Kumar_r_45918_2.raw]	14430987	1507	1		0	-3.4	-3.4	K.LLAHGIEK.I	NP_972021.1	nucleotidyl transferase/aminotransferase, class V [Treponema denticola ATCC 35405]	K.LLAHGIEK.I	12.7447	1
310127733	1	1	935.496	934.4887	1	934.4872	0.0015	579	586	0	29.42	0	13	0.0011	K	LGNIDTFR	I			6	2296: Scan 4843 (rt=20.8408) [E:\Data\EOT16-3302_Kumar_r_45918_2.raw]	14430987	1920	1		0	1.6	1.6	K.LGNIDTFR.I	NP_972021.1	nucleotidyl transferase/aminotransferase, class V [Treponema denticola ATCC 35405]	K.LGNIDTFR.I	20.8408	1
310127731	1	1	908.472	907.4647	1	907.4651	-0.0004	371	378	0	27.84	0	13	0.0016	K	LEAEFATK	K			8	1305: Scan 3578 (rt=16.2669) [E:\Data\EOT16-3302_Kumar_r_45918_2.raw]	14430987	1726	1		0	-0.4	-0.4	K.LEAEFATK.K	NP_972021.1	nucleotidyl transferase/aminotransferase, class V [Treponema denticola ATCC 35405]	K.LEAEFATK.K	16.2669	1
310127730	1	1	880.5229	879.5156	1	879.5178	-0.0021	43	50	0	26.5	0	13	0.0022	K	LLAHGIEK	I			6	552: Scan 2613 (rt=12.8263) [E:\Data\EOT16-3302_Kumar_r_45918_2.raw]	14430987	1508	1		0	-2.4	-2.4	K.LLAHGIEK.I	NP_972021.1	nucleotidyl transferase/aminotransferase, class V [Treponema denticola ATCC 35405]	K.LLAHGIEK.I	12.8263	1
310127727	1	1	722.4083	721.4011	1	721.401	0	347	352	0	22.45	0	13	0.0057	K	IADIYK	I			3	1002: Scan 3179 (rt=14.8454) [E:\Data\EOT16-3302_Kumar_r_45918_2.raw]	14430987	615	1		0	0	0	K.IADIYK.I	NP_972021.1	nucleotidyl transferase/aminotransferase, class V [Treponema denticola ATCC 35405]	K.IADIYK.I	14.8454	1
310127744	1	1	452.5697	1354.6874	3	1354.6881	-0.0007	233	243	0	18.05	0	14	0.024	K	NIYPHIVENEK	L			7	1709: Scan 4083 (rt=18.0768) [E:\Data\EOT16-3302_Kumar_r_45918_2.raw]	14430987	3944	1		0	-0.5	-0.5	K.NIYPHIVENEK.L	NP_972021.1	nucleotidyl transferase/aminotransferase, class V [Treponema denticola ATCC 35405]	K.NIYPHIVENEK.L	18.0768	1
310127725	1	1	325.7033	649.3921	2	649.3911	0.0009	600	604	1	15.99	0	13	0.029	R	RFTVK	L			4	237: Scan 1916 (rt=9.50498) [E:\Data\EOT16-3302_Kumar_r_45918_2.raw]	14430987	248	1		0	1.4	1.4	R.RFTVK.L	NP_972021.1	nucleotidyl transferase/aminotransferase, class V [Treponema denticola ATCC 35405]	R.RFTVK.L	9.50498	1
310127755	1	1	599.9946	1796.962	3	1796.9632	-0.0013	249	265	1	13.64	0	13	0.045	R	REVLLNPGPATTTDSVK	Y			7	1964: Scan 4403 (rt=19.2357) [E:\Data\EOT16-3302_Kumar_r_45918_2.raw]	14430987	5362	1		0	-0.7	-0.7	R.REVLLNPGPATTTDSVK.Y	NP_972021.1	nucleotidyl transferase/aminotransferase, class V [Treponema denticola ATCC 35405]	R.REVLLNPGPATTTDSVK.Y	19.2357	1
310127750	1	1	514.9087	1541.7042	3	1541.7031	0.0011	220	232	0	9.16	0	13	0.12	R	EIDNEDHLEMAVK	N			6	1980: Scan 4422 (rt=19.3042) [E:\Data\EOT16-3302_Kumar_r_45918_2.raw]	14430987	4810	1		0	0.7	0.7	R.EIDNEDHLEMAVK.N	NP_972021.1	nucleotidyl transferase/aminotransferase, class V [Treponema denticola ATCC 35405]	R.EIDNEDHLEMAVK.N	19.3042	1
310129136	2	0	805.4517	804.4445	1	804.4415	0.0029	276	282	0	17.54	0	13	0.018	K	MAVDLLK	D	Oxidation (M)	0.1000000.0	3	1776: Scan 4166 (rt=18.3759) [E:\Data\EOT16-3302_Kumar_r_45918_2.raw]	14431196	1011	1		0	3.6	3.6	K.MAVDLLK.D + Oxidation (M)	NP_972039.1	glycosyl transferase [Treponema denticola ATCC 35405]	K.MAVDLLK.D + Oxidation (M)	18.3759	1
310129134	5	0	395.2303	788.446	2	788.4466	-0.0006	276	282	0	7.63	0	15	0.32	K	MAVDLLK	D			6	2564: Scan 5188 (rt=22.0948) [E:\Data\EOT16-3302_Kumar_r_45918_2.raw]	14431196	955	1		0	-0.8	-0.8	K.MAVDLLK.D	NP_972039.1	glycosyl transferase [Treponema denticola ATCC 35405]	K.MAVDLLK.D	22.0948	1
310129135	3	0	403.2285	804.4424	2	804.4415	0.0009	276	282	0	6.17	0	13	0.24	K	MAVDLLK	D	Oxidation (M)	0.1000000.0	4	1763: Scan 4150 (rt=18.3189) [E:\Data\EOT16-3302_Kumar_r_45918_2.raw]	14431196	1009	1		0	1.1	1.1	K.MAVDLLK.D + Oxidation (M)	NP_972039.1	glycosyl transferase [Treponema denticola ATCC 35405]	K.MAVDLLK.D + Oxidation (M)	18.3189	1
310128638	1	1	560.3061	1118.5977	2	1118.5972	0.0006	85	95	0	78.02	0	15	2.60E-08	R	GLADAFIVGEK	F			9	4099: Scan 7090 (rt=29.1542) [E:\Data\EOT16-3302_Kumar_r_45918_2.raw]	14431039	2971	1		0	0.5	0.5	R.GLADAFIVGEK.F	NP_972046.1	glucose-1-phosphate thymidylyltransferase [Treponema denticola ATCC 35405]	R.GLADAFIVGEK.F	29.1542	1
310128639	1	1	1111.5339	2221.0532	2	2221.0538	-0.0006	267	285	0	68.32	0	13	1.50E-07	K	TQLLNLSSSYNNEYGDYLK	Y			11	4613: Scan 7729 (rt=31.5931) [E:\Data\EOT16-3302_Kumar_r_45918_2.raw]	14431039	6426	1		0	-0.3	-0.3	K.TQLLNLSSSYNNEYGDYLK.Y	NP_972046.1	glucose-1-phosphate thymidylyltransferase [Treponema denticola ATCC 35405]	K.TQLLNLSSSYNNEYGDYLK.Y	31.5931	1
310128637	1	1	514.3106	1026.6066	2	1026.6073	-0.0007	48	56	0	61.21	0	13	7.60E-07	R	EVLIISTPR	D			7	3056: Scan 5799 (rt=24.3166) [E:\Data\EOT16-3302_Kumar_r_45918_2.raw]	14431039	2498	1		0	-0.7	-0.7	R.EVLIISTPR.D	NP_972046.1	glucose-1-phosphate thymidylyltransferase [Treponema denticola ATCC 35405]	R.EVLIISTPR.D	24.3166	1
310128640	1	0	773.3952	2317.1637	3	2317.163	0.0006	169	188	0	19.27	0	14	0.017	K	SNYAIPGLYFYDNEVIQIAK	S			13	6299: Scan 9955 (rt=40.2144) [E:\Data\EOT16-3302_Kumar_r_45918_2.raw]	14431039	6644	1		0	0.3	0.3	K.SNYAIPGLYFYDNEVIQIAK.S	NP_972046.1	glucose-1-phosphate thymidylyltransferase [Treponema denticola ATCC 35405]	K.SNYAIPGLYFYDNEVIQIAK.S	40.2144	1
310128641	1	1	666.34	2661.331	4	2661.3286	0.0024	145	168	2	10.6	0	14	0.12	R	AYGVVDFDDKGNVLSIEEKPQNPK	S			6	3595: Scan 6480 (rt=26.8594) [E:\Data\EOT16-3302_Kumar_r_45918_2.raw]	14431039	7650	1		0	0.9	0.9	R.AYGVVDFDDKGNVLSIEEKPQNPK.S	NP_972046.1	glucose-1-phosphate thymidylyltransferase [Treponema denticola ATCC 35405]	R.AYGVVDFDDKGNVLSIEEKPQNPK.S	26.8594	1
310127717	1	1	857.4569	1712.8992	2	1712.8985	0.0006	43	59	0	118.73	0	13	1.30E-12	R	EFISGFTGSAGTVLVTK	D			12	4541: Scan 7643 (rt=31.2651) [E:\Data\EOT16-3302_Kumar_r_45918_2.raw]	14430986	5237	1		0	0.4	0.4	R.EFISGFTGSAGTVLVTK.D	NP_972088.1	peptidase, M24 [Treponema denticola ATCC 35405]	R.EFISGFTGSAGTVLVTK.D	31.2651	1
310127723	1	1	1071.565	3211.6732	3	3211.6765	-0.0033	128	155	1	113.78	0	13	4.20E-12	K	ELEGIEFVTNIDLIGEIWENRPQAVLSK	A			14	7586: Sum of 2 scans in range 11774 (rt=47.2892) to 11786 (rt=47.3364) [E:\Data\EOT16-3302_Kumar_r_45918_2.raw]	14430986	8221	1		0	-1	-1	K.ELEGIEFVTNIDLIGEIWENRPQAVLSK.A	NP_972088.1	peptidase, M24 [Treponema denticola ATCC 35405]	K.ELEGIEFVTNIDLIGEIWENRPQAVLSK.A	47.3128	1
310127714	1	1	759.3965	1516.7784	2	1516.7773	0.0011	330	342	0	92.03	0	14	8.50E-10	K	GITEWDVSEQLLK	F			19	4903: Sum of 2 scans in range 8123 (rt=33.1175) to 8199 (rt=33.4043) [E:\Data\EOT16-3302_Kumar_r_45918_2.raw]	14430986	4722	1		0	0.7	0.7	K.GITEWDVSEQLLK.F	NP_972088.1	peptidase, M24 [Treponema denticola ATCC 35405]	K.GITEWDVSEQLLK.F	33.2609	1
310127709	1	1	655.3468	1308.679	2	1308.6786	0.0004	435	447	0	81.53	0	13	8.10E-09	K	AGTTGHAIDTIPR	E			8	1001: Scan 3178 (rt=14.8419) [E:\Data\EOT16-3302_Kumar_r_45918_2.raw]	14430986	3704	1		0	0.3	0.3	K.AGTTGHAIDTIPR.E	NP_972088.1	peptidase, M24 [Treponema denticola ATCC 35405]	K.AGTTGHAIDTIPR.E	14.8419	1
310127704	1	1	619.3372	1236.6599	2	1236.6602	-0.0002	509	519	0	80.47	0	13	9.00E-09	R	IESLVATTEFK	T			9	3337: Scan 6157 (rt=25.6429) [E:\Data\EOT16-3302_Kumar_r_45918_2.raw]	14430986	3429	1		0	-0.2	-0.2	R.IESLVATTEFK.T	NP_972088.1	peptidase, M24 [Treponema denticola ATCC 35405]	R.IESLVATTEFK.T	25.6429	1
310127720	1	1	738.3798	2212.1176	3	2212.1198	-0.0022	183	202	1	65.95	0	13	3.20E-07	K	KADSTVIGALEDVCYLFNVR	G			19	7126: Scan 11116 (rt=44.7326) [E:\Data\EOT16-3302_Kumar_r_45918_2.raw]	14430986	6418	1		0	-1	-1	K.KADSTVIGALEDVCYLFNVR.G	NP_972088.1	peptidase, M24 [Treponema denticola ATCC 35405]	K.KADSTVIGALEDVCYLFNVR.G	44.7326	1
310127719	1	1	692.0179	2073.0318	3	2073.0313	0.0005	489	508	0	64.78	0	13	3.80E-07	K	LGMVTSNEPGLYVAGSHGIR	I	Oxidation (M)	0.00100000000000000000.0	18	2712: Scan 5366 (rt=22.7543) [E:\Data\EOT16-3302_Kumar_r_45918_2.raw]	14430986	6164	1		0	0.2	0.2	K.LGMVTSNEPGLYVAGSHGIR.I + Oxidation (M)	NP_972088.1	peptidase, M24 [Treponema denticola ATCC 35405]	K.LGMVTSNEPGLYVAGSHGIR.I + Oxidation (M)	22.7543	1
310127707	1	1	628.3374	1254.6602	2	1254.6608	-0.0006	271	280	0	62.55	0	13	5.60E-07	R	TNVYLYNQIK	A			13	2741: Scan 5403 (rt=22.8944) [E:\Data\EOT16-3302_Kumar_r_45918_2.raw]	14430986	3521	1		0	-0.5	-0.5	R.TNVYLYNQIK.A	NP_972088.1	peptidase, M24 [Treponema denticola ATCC 35405]	R.TNVYLYNQIK.A	22.8944	1
310127690	1	1	473.7816	945.5487	2	945.5495	-0.0008	286	294	0	61.12	0	13	9.70E-07	K	GLNLTSTLK	A			7	2798: Scan 5474 (rt=23.1429) [E:\Data\EOT16-3302_Kumar_r_45918_2.raw]	14430986	1973	1		0	-0.8	-0.8	K.GLNLTSTLK.A	NP_972088.1	peptidase, M24 [Treponema denticola ATCC 35405]	K.GLNLTSTLK.A	23.1429	1
310127722	1	1	968.795	2903.3632	3	2903.3613	0.0019	16	40	0	60.35	0	13	9.20E-07	K	EHSLSAYLIPSSDPHQSEYLPENYK	T			21	3799: Scan 6731 (rt=27.7974) [E:\Data\EOT16-3302_Kumar_r_45918_2.raw]	14430986	7982	1		0	0.7	0.7	K.EHSLSAYLIPSSDPHQSEYLPENYK.T	NP_972088.1	peptidase, M24 [Treponema denticola ATCC 35405]	K.EHSLSAYLIPSSDPHQSEYLPENYK.T	27.7974	1
310127708	1	1	644.8148	1287.615	2	1287.6169	-0.0019	116	126	0	59.98	0	13	0.000001	K	VVSVFNFDSMK	K	Oxidation (M)	0.00000000010.0	6	4278: Scan 7301 (rt=29.9454) [E:\Data\EOT16-3302_Kumar_r_45918_2.raw]	14430986	3626	1		0	-1.5	-1.5	K.VVSVFNFDSMK.K + Oxidation (M)	NP_972088.1	peptidase, M24 [Treponema denticola ATCC 35405]	K.VVSVFNFDSMK.K + Oxidation (M)	29.9454	1
310127711	1	1	698.3894	1394.7642	2	1394.7657	-0.0015	541	553	0	59.35	0	13	0.0000012	R	PIVPGILSDEDIK	W			16	4435: Scan 7502 (rt=30.7181) [E:\Data\EOT16-3302_Kumar_r_45918_2.raw]	14430986	4168	1		0	-1.1	-1.1	R.PIVPGILSDEDIK.W	NP_972088.1	peptidase, M24 [Treponema denticola ATCC 35405]	R.PIVPGILSDEDIK.W	30.7181	1
310127702	1	1	523.7718	1045.5291	2	1045.5291	0	407	415	0	55.01	0	13	0.0000036	K	LGELTEQEK	T			14	751: Scan 2863 (rt=13.7259) [E:\Data\EOT16-3302_Kumar_r_45918_2.raw]	14430986	2608	1		0	0	0	K.LGELTEQEK.T	NP_972088.1	peptidase, M24 [Treponema denticola ATCC 35405]	K.LGELTEQEK.T	13.7259	1
310127700	1	1	522.3086	1042.6027	2	1042.6022	0.0004	295	303	1	52.44	0	13	0.0000063	K	AIKNEVELK	N			7	772: Scan 2890 (rt=13.8242) [E:\Data\EOT16-3302_Kumar_r_45918_2.raw]	14430986	2595	1		0	0.4	0.4	K.AIKNEVELK.N	NP_972088.1	peptidase, M24 [Treponema denticola ATCC 35405]	K.AIKNEVELK.N	13.8242	1
310127703	1	1	1046.5387	1045.5314	1	1045.5291	0.0023	407	415	0	50.9	0	14	0.000012	K	LGELTEQEK	T			6	790: Scan 2911 (rt=13.8987) [E:\Data\EOT16-3302_Kumar_r_45918_2.raw]	14430986	2609	1		0	2.2	2.2	K.LGELTEQEK.T	NP_972088.1	peptidase, M24 [Treponema denticola ATCC 35405]	K.LGELTEQEK.T	13.8987	1
310127710	1	1	437.234	1308.6802	3	1308.6786	0.0016	435	447	0	48.92	0	14	0.000017	K	AGTTGHAIDTIPR	E			11	1008: Scan 3186 (rt=14.8689) [E:\Data\EOT16-3302_Kumar_r_45918_2.raw]	14430986	3705	1		0	1.2	1.2	K.AGTTGHAIDTIPR.E	NP_972088.1	peptidase, M24 [Treponema denticola ATCC 35405]	K.AGTTGHAIDTIPR.E	14.8689	1
310127680	1	1	418.2313	834.448	2	834.4487	-0.0007	156	162	0	46.85	0	13	0.000021	K	AFILDEK	Y			5	2668: Scan 5310 (rt=22.5494) [E:\Data\EOT16-3302_Kumar_r_45918_2.raw]	14430986	1199	1		0	-0.8	-0.8	K.AFILDEK.Y	NP_972088.1	peptidase, M24 [Treponema denticola ATCC 35405]	K.AFILDEK.Y	22.5494	1
310127693	1	1	476.7711	951.5277	2	951.5277	0	416	423	0	45.81	0	13	0.000026	K	TDYTLVLK	A			5	3058: Scan 5802 (rt=24.3307) [E:\Data\EOT16-3302_Kumar_r_45918_2.raw]	14430986	2006	1		0	0	0	K.TDYTLVLK.A	NP_972088.1	peptidase, M24 [Treponema denticola ATCC 35405]	K.TDYTLVLK.A	24.3307	1
310127685	1	1	449.738	897.4615	2	897.4596	0.0019	70	76	0	45.65	0	13	0.000034	R	YFLQAEK	Q			6	2024: Scan 4476 (rt=19.5043) [E:\Data\EOT16-3302_Kumar_r_45918_2.raw]	14430986	1650	1		0	2.1	2.1	R.YFLQAEK.Q	NP_972088.1	peptidase, M24 [Treponema denticola ATCC 35405]	R.YFLQAEK.Q	19.5043	1
310127718	1	1	1029.5295	2057.0444	2	2057.0364	0.008	489	508	0	45.57	0	13	0.000031	K	LGMVTSNEPGLYVAGSHGIR	I			11	3350: Scan 6174 (rt=25.7064) [E:\Data\EOT16-3302_Kumar_r_45918_2.raw]	14430986	6081	1		0	3.9	3.9	K.LGMVTSNEPGLYVAGSHGIR.I	NP_972088.1	peptidase, M24 [Treponema denticola ATCC 35405]	K.LGMVTSNEPGLYVAGSHGIR.I	25.7064	1
310127684	1	1	447.7515	893.4884	2	893.4858	0.0026	80	87	0	45.31	0	14	0.000041	K	GSVVELYK	M			5	2085: Scan 4562 (rt=19.8153) [E:\Data\EOT16-3302_Kumar_r_45918_2.raw]	14430986	1629	1		0	2.9	2.9	K.GSVVELYK.M	NP_972088.1	peptidase, M24 [Treponema denticola ATCC 35405]	K.GSVVELYK.M	19.8153	1
310127721	1	1	1207.565	2413.1154	2	2413.1148	0.0007	238	259	0	43.6	0	13	0.000044	K	SYFASQGITVMGYEDVFTEAAK	L			8	5900: Sum of 2 scans in range 9394 (rt=38.0343) to 9408 (rt=38.0883) [E:\Data\EOT16-3302_Kumar_r_45918_2.raw]	14430986	6953	1		0	0.3	0.3	K.SYFASQGITVMGYEDVFTEAAK.L	NP_972088.1	peptidase, M24 [Treponema denticola ATCC 35405]	K.SYFASQGITVMGYEDVFTEAAK.L	38.0613	1
310127715	1	1	794.4245	1586.8345	2	1586.8378	-0.0033	88	101	0	41.79	0	13	0.000066	K	MLEPGVPTINEFLK	S			9	5687: Scan 9099 (rt=36.8866) [E:\Data\EOT16-3302_Kumar_r_45918_2.raw]	14430986	4931	1		0	-2.1	-2.1	K.MLEPGVPTINEFLK.S	NP_972088.1	peptidase, M24 [Treponema denticola ATCC 35405]	K.MLEPGVPTINEFLK.S	36.8866	1
310127697	1	1	509.222	1016.4295	2	1016.4273	0.0022	304	311	0	37.65	0	13	0.00017	K	NFDYAMEK	D			5	1887: Scan 4301 (rt=18.8643) [E:\Data\EOT16-3302_Kumar_r_45918_2.raw]	14430986	2443	1		0	2.2	2.2	K.NFDYAMEK.D	NP_972088.1	peptidase, M24 [Treponema denticola ATCC 35405]	K.NFDYAMEK.D	18.8643	1
310127701	1	1	348.5417	1042.6032	3	1042.6022	0.0009	295	303	1	37.52	0	14	0.00023	K	AIKNEVELK	N			7	769: Scan 2884 (rt=13.8007) [E:\Data\EOT16-3302_Kumar_r_45918_2.raw]	14430986	2596	1		0	0.9	0.9	K.AIKNEVELK.N	NP_972088.1	peptidase, M24 [Treponema denticola ATCC 35405]	K.AIKNEVELK.N	13.8007	1
310127713	1	1	708.8636	1415.7126	2	1415.7119	0.0007	116	127	1	37.07	0	13	0.00024	K	VVSVFNFDSMKK	E	Oxidation (M)	0.000000000100.0	9	3247: Scan 6037 (rt=25.1898) [E:\Data\EOT16-3302_Kumar_r_45918_2.raw]	14430986	4293	1		0	0.5	0.5	K.VVSVFNFDSMKK.E + Oxidation (M)	NP_972088.1	peptidase, M24 [Treponema denticola ATCC 35405]	K.VVSVFNFDSMKK.E + Oxidation (M)	25.1898	1
310127682	1	1	433.2282	864.4418	2	864.4415	0.0003	482	488	0	35.62	0	14	0.00037	R	FLDVPMK	L	Oxidation (M)	0.0000010.0	5	2401: Sum of 2 scans in range 4979 (rt=21.3419) to 5043 (rt=21.5756) [E:\Data\EOT16-3302_Kumar_r_45918_2.raw]	14430986	1415	1		0	0.3	0.3	R.FLDVPMK.L + Oxidation (M)	NP_972088.1	peptidase, M24 [Treponema denticola ATCC 35405]	R.FLDVPMK.L + Oxidation (M)	21.45875	1
310127688	1	1	453.7682	905.5219	2	905.5222	-0.0003	223	230	0	35.58	0	13	0.00028	R	AVIFISEK	Q			5	2898: Scan 5594 (rt=23.5757) [E:\Data\EOT16-3302_Kumar_r_45918_2.raw]	14430986	1701	1		0	-0.3	-0.3	R.AVIFISEK.Q	NP_972088.1	peptidase, M24 [Treponema denticola ATCC 35405]	R.AVIFISEK.Q	23.5757	1
310127686	1	1	898.4702	897.4629	1	897.4596	0.0033	70	76	0	33.77	0	14	0.00055	R	YFLQAEK	Q			5	2027: Scan 4479 (rt=19.514) [E:\Data\EOT16-3302_Kumar_r_45918_2.raw]	14430986	1651	1		0	3.7	3.7	R.YFLQAEK.Q	NP_972088.1	peptidase, M24 [Treponema denticola ATCC 35405]	R.YFLQAEK.Q	19.514	1
310127699	1	1	516.2571	1030.4997	2	1030.4984	0.0013	448	455	0	33.11	0	13	0.00049	R	EHLWAYGR	D			10	1999: Scan 4444 (rt=19.3862) [E:\Data\EOT16-3302_Kumar_r_45918_2.raw]	14430986	2517	1		0	1.3	1.3	R.EHLWAYGR.D	NP_972088.1	peptidase, M24 [Treponema denticola ATCC 35405]	R.EHLWAYGR.D	19.3862	1
310127676	1	1	767.4495	766.4423	1	766.4449	-0.0027	424	430	0	32.7	0	13	0.00054	K	AHISLAR	A			4	502: Scan 2544 (rt=12.5676) [E:\Data\EOT16-3302_Kumar_r_45918_2.raw]	14430986	846	1		0	-3.5	-3.5	K.AHISLAR.A	NP_972088.1	peptidase, M24 [Treponema denticola ATCC 35405]	K.AHISLAR.A	12.5676	1
310127679	1	1	835.455	834.4477	1	834.4487	-0.001	156	162	0	32.5	0	13	0.00056	K	AFILDEK	Y			5	2671: Scan 5313 (rt=22.5603) [E:\Data\EOT16-3302_Kumar_r_45918_2.raw]	14430986	1198	1		0	-1.2	-1.2	K.AFILDEK.Y	NP_972088.1	peptidase, M24 [Treponema denticola ATCC 35405]	K.AFILDEK.Y	22.5603	1
310127687	1	1	906.5289	905.5216	1	905.5222	-0.0006	223	230	0	31.61	0	13	0.00069	R	AVIFISEK	Q			9	2902: Scan 5599 (rt=23.5919) [E:\Data\EOT16-3302_Kumar_r_45918_2.raw]	14430986	1700	1		0	-0.7	-0.7	R.AVIFISEK.Q	NP_972088.1	peptidase, M24 [Treponema denticola ATCC 35405]	R.AVIFISEK.Q	23.5919	1
310127681	1	1	425.2303	848.4459	2	848.4466	-0.0007	482	488	0	30.28	0	14	0.0015	R	FLDVPMK	L			5	3179: Scan 5953 (rt=24.8758) [E:\Data\EOT16-3302_Kumar_r_45918_2.raw]	14430986	1291	1		0	-0.8	-0.8	R.FLDVPMK.L	NP_972088.1	peptidase, M24 [Treponema denticola ATCC 35405]	R.FLDVPMK.L	24.8758	1
310127705	1	1	621.8179	1241.6211	2	1241.6292	-0.008	566	575	0	30.22	0	13	0.00095	R	LIPYLDEDHK	I			7	2744: Scan 5406 (rt=22.9049) [E:\Data\EOT16-3302_Kumar_r_45918_2.raw]	14430986	3450	1		0	-6.4	-6.4	R.LIPYLDEDHK.I	NP_972088.1	peptidase, M24 [Treponema denticola ATCC 35405]	R.LIPYLDEDHK.I	22.9049	1
310127678	1	1	417.2296	832.4446	2	832.4443	0.0003	264	270	0	29.66	0	13	0.0013	K	VYIDPAR	T			4	1021: Scan 3201 (rt=14.9228) [E:\Data\EOT16-3302_Kumar_r_45918_2.raw]	14430986	1175	1		0	0.4	0.4	K.VYIDPAR.T	NP_972088.1	peptidase, M24 [Treponema denticola ATCC 35405]	K.VYIDPAR.T	14.9228	1
310127692	1	1	952.5342	951.5269	1	951.5277	-0.0008	416	423	0	27.85	0	13	0.0016	K	TDYTLVLK	A			7	3069: Scan 5814 (rt=24.3716) [E:\Data\EOT16-3302_Kumar_r_45918_2.raw]	14430986	2005	1		0	-0.8	-0.8	K.TDYTLVLK.A	NP_972088.1	peptidase, M24 [Treponema denticola ATCC 35405]	K.TDYTLVLK.A	24.3716	1
310127694	1	1	495.2448	988.4751	2	988.4766	-0.0015	554	560	0	27.79	0	13	0.0018	K	WLNEYHK	E			6	1091: Scan 3292 (rt=15.2499) [E:\Data\EOT16-3302_Kumar_r_45918_2.raw]	14430986	2256	1		0	-1.5	-1.5	K.WLNEYHK.E	NP_972088.1	peptidase, M24 [Treponema denticola ATCC 35405]	K.WLNEYHK.E	15.2499	1
310127706	1	1	414.8834	1241.6283	3	1241.6292	-0.0009	566	575	0	27.63	0	13	0.0019	R	LIPYLDEDHK	I			9	2731: Scan 5389 (rt=22.8427) [E:\Data\EOT16-3302_Kumar_r_45918_2.raw]	14430986	3451	1		0	-0.7	-0.7	R.LIPYLDEDHK.I	NP_972088.1	peptidase, M24 [Treponema denticola ATCC 35405]	R.LIPYLDEDHK.I	22.8427	1
310127716	1	1	802.4224	1602.8301	2	1602.8327	-0.0026	88	101	0	26.28	0	14	0.0031	K	MLEPGVPTINEFLK	S	Oxidation (M)	0.10000000000000.0	4	5357: Scan 8676 (rt=35.2525) [E:\Data\EOT16-3302_Kumar_r_45918_2.raw]	14430986	4983	1		0	-1.6	-1.6	K.MLEPGVPTINEFLK.S + Oxidation (M)	NP_972088.1	peptidase, M24 [Treponema denticola ATCC 35405]	K.MLEPGVPTINEFLK.S + Oxidation (M)	35.2525	1
310127677	1	1	384.2296	766.4446	2	766.4449	-0.0003	424	430	0	25.48	0	13	0.0028	K	AHISLAR	A			3	1031: Scan 3214 (rt=14.9696) [E:\Data\EOT16-3302_Kumar_r_45918_2.raw]	14430986	847	1		0	-0.4	-0.4	K.AHISLAR.A	NP_972088.1	peptidase, M24 [Treponema denticola ATCC 35405]	K.AHISLAR.A	14.9696	1
310127691	1	1	946.5561	945.5489	1	945.5495	-0.0006	286	294	0	23.49	0	13	0.0056	K	GLNLTSTLK	A			9	2805: Scan 5482 (rt=23.1743) [E:\Data\EOT16-3302_Kumar_r_45918_2.raw]	14430986	1974	1		0	-0.6	-0.6	K.GLNLTSTLK.A	NP_972088.1	peptidase, M24 [Treponema denticola ATCC 35405]	K.GLNLTSTLK.A	23.1743	1
310127683	1	1	894.4847	893.4774	1	893.4858	-0.0084	80	87	0	18.31	0	15	0.024	K	GSVVELYK	M			4	1973: Sum of 3 scans in range 4414 (rt=19.2771) to 4543 (rt=19.7502) [E:\Data\EOT16-3302_Kumar_r_45918_2.raw]	14430986	1626	1		0	-9.4	-9.4	K.GSVVELYK.M	NP_972088.1	peptidase, M24 [Treponema denticola ATCC 35405]	K.GSVVELYK.M	19.51365	1
310127689	1	1	931.4993	930.492	1	930.4923	-0.0003	62	69	0	18.28	0	13	0.018	K	AILWTDGR	Y			7	2977: Scan 5696 (rt=23.9393) [E:\Data\EOT16-3302_Kumar_r_45918_2.raw]	14430986	1886	1		0	-0.3	-0.3	K.AILWTDGR.Y	NP_972088.1	peptidase, M24 [Treponema denticola ATCC 35405]	K.AILWTDGR.Y	23.9393	1
310127712	1	1	472.911	1415.711	3	1415.7119	-0.0009	116	127	1	15.58	0	13	0.029	K	VVSVFNFDSMKK	E	Oxidation (M)	0.000000000100.0	7	3244: Scan 6034 (rt=25.1793) [E:\Data\EOT16-3302_Kumar_r_45918_2.raw]	14430986	4292	1		0	-0.6	-0.6	K.VVSVFNFDSMKK.E + Oxidation (M)	NP_972088.1	peptidase, M24 [Treponema denticola ATCC 35405]	K.VVSVFNFDSMKK.E + Oxidation (M)	25.1793	1
310127695	1	1	330.4995	988.4766	3	988.4766	0	554	560	0	15.46	0	13	0.031	K	WLNEYHK	E			9	1099: Scan 3303 (rt=15.2875) [E:\Data\EOT16-3302_Kumar_r_45918_2.raw]	14430986	2257	1		0	0	0	K.WLNEYHK.E	NP_972088.1	peptidase, M24 [Treponema denticola ATCC 35405]	K.WLNEYHK.E	15.2875	1
310127698	1	1	1017.4373	1016.43	1	1016.4273	0.0027	304	311	0	14.36	0	13	0.037	K	NFDYAMEK	D			9	1903: Scan 4323 (rt=18.9434) [E:\Data\EOT16-3302_Kumar_r_45918_2.raw]	14430986	2444	1		0	2.7	2.7	K.NFDYAMEK.D	NP_972088.1	peptidase, M24 [Treponema denticola ATCC 35405]	K.NFDYAMEK.D	18.9434	1
310127724	1	1	930.1896	3716.7292	4	3716.7271	0.0022	345	379	1	11.23	0	13	0.075	R	AEGKDFFEESFETISGYGPNGAIIHYAPSPSNSAK	L			16	5465: Scan 8821 (rt=35.8141) [E:\Data\EOT16-3302_Kumar_r_45918_2.raw]	14430986	8446	1		0	0.6	0.6	R.AEGKDFFEESFETISGYGPNGAIIHYAPSPSNSAK.L	NP_972088.1	peptidase, M24 [Treponema denticola ATCC 35405]	R.AEGKDFFEESFETISGYGPNGAIIHYAPSPSNSAK.L	35.8141	1
310127674	1	1	678.3462	677.339	1	677.3418	-0.0028	177	182	0	10.78	0	13	0.084	R	SMLAEK	K			4	966: Scan 3133 (rt=14.6851) [E:\Data\EOT16-3302_Kumar_r_45918_2.raw]	14430986	398	1		0	-4.1	-4.1	R.SMLAEK.K	NP_972088.1	peptidase, M24 [Treponema denticola ATCC 35405]	R.SMLAEK.K	14.6851	1
310127675	1	1	694.3387	693.3314	1	693.3367	-0.0053	177	182	0	10.27	0	13	0.094	R	SMLAEK	K	Oxidation (M)	0.010000.0	5	982: Sum of 3 scans in range 3152 (rt=14.7502) to 3279 (rt=15.2019) [E:\Data\EOT16-3302_Kumar_r_45918_2.raw]	14430986	465	1		0	-7.6	-7.6	R.SMLAEK.K + Oxidation (M)	NP_972088.1	peptidase, M24 [Treponema denticola ATCC 35405]	R.SMLAEK.K + Oxidation (M)	14.97605	1
310127696	5	1	506.2787	1010.5428	2	1010.5396	0.0031	163	171	2	0.75	0	13	0.93	K	YTGKSAKEK	I			2	3690: Scan 6596 (rt=27.2893) [E:\Data\EOT16-3302_Kumar_r_45918_2.raw]	14430986	2406	1		0	3.1	3.1	K.YTGKSAKEK.I	NP_972088.1	peptidase, M24 [Treponema denticola ATCC 35405]	K.YTGKSAKEK.I	27.2893	1
310128091	1	1	894.8999	1787.7852	2	1787.7903	-0.0052	326	339	0	102.07	0	13	6.20E-11	K	LVSWYDNEWGYSNR	V			11	4529: Scan 7627 (rt=31.2027) [E:\Data\EOT16-3302_Kumar_r_45918_2.raw]	14430998	5338	1		0	-2.9	-2.9	K.LVSWYDNEWGYSNR.V	NP_972094.1	glyceraldehyde-3-phosphate dehydrogenase [Treponema denticola ATCC 35405]	K.LVSWYDNEWGYSNR.V	31.2027	1
310128089	1	1	727.914	1453.8135	2	1453.8141	-0.0005	247	260	0	91.33	0	13	7.40E-10	R	VPTPTGSVVDLTIR	T			11	3950: Scan 6906 (rt=28.4612) [E:\Data\EOT16-3302_Kumar_r_45918_2.raw]	14430998	4458	1		0	-0.3	-0.3	R.VPTPTGSVVDLTIR.T	NP_972094.1	glyceraldehyde-3-phosphate dehydrogenase [Treponema denticola ATCC 35405]	R.VPTPTGSVVDLTIR.T	28.4612	1
310128087	1	1	704.3462	1406.6779	2	1406.6776	0.0002	261	272	1	86.66	0	13	2.50E-09	R	TEKDTSIEEIDK	A			9	786: Scan 2906 (rt=13.8819) [E:\Data\EOT16-3302_Kumar_r_45918_2.raw]	14430998	4231	1		0	0.1	0.1	R.TEKDTSIEEIDK.A	NP_972094.1	glyceraldehyde-3-phosphate dehydrogenase [Treponema denticola ATCC 35405]	R.TEKDTSIEEIDK.A	13.8819	1
310128092	1	1	990.5125	1979.0105	2	1979.0099	0.0006	94	111	0	67.67	0	13	2.00E-07	K	ELGIDVVIESTGIYTNEK	A			8	5711: Sum of 3 scans in range 9130 (rt=37.0094) to 9255 (rt=37.4959) [E:\Data\EOT16-3302_Kumar_r_45918_2.raw]	14430998	5853	1		0	0.3	0.3	K.ELGIDVVIESTGIYTNEK.A	NP_972094.1	glyceraldehyde-3-phosphate dehydrogenase [Treponema denticola ATCC 35405]	K.ELGIDVVIESTGIYTNEK.A	37.25265	1
310128081	1	1	544.7716	1087.5286	2	1087.5298	-0.0012	112	121	0	63.87	0	13	4.10E-07	K	AYEHLEAGAK	K			8	223: Scan 1895 (rt=9.43126) [E:\Data\EOT16-3302_Kumar_r_45918_2.raw]	14430998	2810	1		0	-1.1	-1.1	K.AYEHLEAGAK.K	NP_972094.1	glyceraldehyde-3-phosphate dehydrogenase [Treponema denticola ATCC 35405]	K.AYEHLEAGAK.K	9.43126	1
310128078	1	1	507.7946	1013.5746	2	1013.5757	-0.0011	228	237	0	63.09	0	13	5.60E-07	K	AVGEVLPTTK	G			8	1502: Scan 3823 (rt=17.1398) [E:\Data\EOT16-3302_Kumar_r_45918_2.raw]	14430998	2425	1		0	-1.1	-1.1	K.AVGEVLPTTK.G	NP_972094.1	glyceraldehyde-3-phosphate dehydrogenase [Treponema denticola ATCC 35405]	K.AVGEVLPTTK.G	17.1398	1
310128083	1	1	555.8186	1109.6227	2	1109.6233	-0.0006	84	93	0	63	0	13	5.00E-07	K	GLTPAQLPWK	E			7	3989: Scan 6954 (rt=28.644) [E:\Data\EOT16-3302_Kumar_r_45918_2.raw]	14430998	2939	1		0	-0.5	-0.5	K.GLTPAQLPWK.E	NP_972094.1	glyceraldehyde-3-phosphate dehydrogenase [Treponema denticola ATCC 35405]	K.GLTPAQLPWK.E	28.644	1
310128084	1	1	670.867	1339.7195	2	1339.7208	-0.0012	311	322	1	54.18	0	13	0.0000038	K	ATLQNNLPGEKR	F			8	813: Scan 2942 (rt=14.0125) [E:\Data\EOT16-3302_Kumar_r_45918_2.raw]	14430998	3855	1		0	-0.9	-0.9	K.ATLQNNLPGEKR.F	NP_972094.1	glyceraldehyde-3-phosphate dehydrogenase [Treponema denticola ATCC 35405]	K.ATLQNNLPGEKR.F	14.0125	1
310128066	1	1	350.7336	699.4527	2	699.4531	-0.0004	340	345	0	52.56	0	13	0.0000055	R	VIDLLK	F			5	3101: Scan 5850 (rt=24.5074) [E:\Data\EOT16-3302_Kumar_r_45918_2.raw]	14430998	500	1		0	-0.6	-0.6	R.VIDLLK.F	NP_972094.1	glyceraldehyde-3-phosphate dehydrogenase [Treponema denticola ATCC 35405]	R.VIDLLK.F	24.5074	1
310128088	1	1	723.8287	1445.6429	2	1445.6497	-0.0068	140	151	0	52.2	0	13	0.000006	K	TFVMGVNENEYK	A	Oxidation (M)	0.000100000000.0	6	2198: Scan 4710 (rt=20.3505) [E:\Data\EOT16-3302_Kumar_r_45918_2.raw]	14430998	4421	1		0	-4.7	-4.7	K.TFVMGVNENEYK.A + Oxidation (M)	NP_972094.1	glyceraldehyde-3-phosphate dehydrogenase [Treponema denticola ATCC 35405]	K.TFVMGVNENEYK.A + Oxidation (M)	20.3505	1
310128090	1	1	513.5992	1537.7757	3	1537.7737	0.0021	62	76	0	51.42	0	13	0.0000072	K	IGTDGDDVLVVNGHK	I			10	2001: Scan 4446 (rt=19.3931) [E:\Data\EOT16-3302_Kumar_r_45918_2.raw]	14430998	4793	1		0	1.4	1.4	K.IGTDGDDVLVVNGHK.I	NP_972094.1	glyceraldehyde-3-phosphate dehydrogenase [Treponema denticola ATCC 35405]	K.IGTDGDDVLVVNGHK.I	19.3931	1
310128073	1	1	463.2527	924.4908	2	924.4916	-0.0008	276	283	1	47.51	0	13	0.000018	K	KASESYLK	G			5	227: Scan 1903 (rt=9.45833) [E:\Data\EOT16-3302_Kumar_r_45918_2.raw]	14430998	1842	1		0	-0.9	-0.9	K.KASESYLK.G	NP_972094.1	glyceraldehyde-3-phosphate dehydrogenase [Treponema denticola ATCC 35405]	K.KASESYLK.G	9.45833	1
310128075	1	0	466.747	931.4795	2	931.4803	-0.0009	44	50	0	45.86	0	15	0.000042	K	YFAYQLK	Y			6	2701: Scan 5354 (rt=22.7113) [E:\Data\EOT16-3302_Kumar_r_45918_2.raw]	14430998	1899	1		0	-1	-1	K.YFAYQLK.Y	NP_972094.1	glyceraldehyde-3-phosphate dehydrogenase [Treponema denticola ATCC 35405]	K.YFAYQLK.Y	22.7113	1
310128086	1	1	469.8993	1406.6761	3	1406.6776	-0.0015	261	272	1	45.1	0	13	0.000034	R	TEKDTSIEEIDK	A			12	796: Scan 2917 (rt=13.9194) [E:\Data\EOT16-3302_Kumar_r_45918_2.raw]	14430998	4230	1		0	-1.1	-1.1	R.TEKDTSIEEIDK.A	NP_972094.1	glyceraldehyde-3-phosphate dehydrogenase [Treponema denticola ATCC 35405]	R.TEKDTSIEEIDK.A	13.9194	1
310128082	1	1	363.5169	1087.5288	3	1087.5298	-0.001	112	121	0	39.43	0	13	0.00011	K	AYEHLEAGAK	K			9	229: Scan 1905 (rt=9.46509) [E:\Data\EOT16-3302_Kumar_r_45918_2.raw]	14430998	2811	1		0	-0.9	-0.9	K.AYEHLEAGAK.K	NP_972094.1	glyceraldehyde-3-phosphate dehydrogenase [Treponema denticola ATCC 35405]	K.AYEHLEAGAK.K	9.46509	1
310128072	1	1	417.235	832.4555	2	832.4555	0	3	10	0	36.4	0	13	0.00029	K	VAINGFGR	I			7	1981: Scan 4423 (rt=19.308) [E:\Data\EOT16-3302_Kumar_r_45918_2.raw]	14430998	1177	1		0	0	0	K.VAINGFGR.I	NP_972094.1	glyceraldehyde-3-phosphate dehydrogenase [Treponema denticola ATCC 35405]	K.VAINGFGR.I	19.308	1
310128067	1	1	392.7502	783.4859	2	783.4854	0.0004	123	130	0	32.69	0	13	0.00054	K	VIISAPGK	S			10	1120: Scan 3327 (rt=15.3753) [E:\Data\EOT16-3302_Kumar_r_45918_2.raw]	14430998	940	1		0	0.5	0.5	K.VIISAPGK.S	NP_972094.1	glyceraldehyde-3-phosphate dehydrogenase [Treponema denticola ATCC 35405]	K.VIISAPGK.S	15.3753	1
310128079	1	1	1014.5824	1013.5751	1	1013.5757	-0.0006	228	237	0	30.78	0	13	0.00096	K	AVGEVLPTTK	G			10	1521: Scan 3850 (rt=17.236) [E:\Data\EOT16-3302_Kumar_r_45918_2.raw]	14430998	2426	1		0	-0.6	-0.6	K.AVGEVLPTTK.G	NP_972094.1	glyceraldehyde-3-phosphate dehydrogenase [Treponema denticola ATCC 35405]	K.AVGEVLPTTK.G	17.236	1
310128071	1	1	409.7346	817.4547	2	817.4545	0.0002	199	206	0	27.83	0	15	0.0028	K	TVDGVSLK	D			5	1145: Scan 3359 (rt=15.487) [E:\Data\EOT16-3302_Kumar_r_45918_2.raw]	14430998	1098	1		0	0.2	0.2	K.TVDGVSLK.D	NP_972094.1	glyceraldehyde-3-phosphate dehydrogenase [Treponema denticola ATCC 35405]	K.TVDGVSLK.D	15.487	1
310128076	1	1	492.2972	982.5799	2	982.5811	-0.0012	131	139	2	27.5	0	13	0.0018	K	SKDPAKPIK	T			5	143: Scan 1797 (rt=9.07511) [E:\Data\EOT16-3302_Kumar_r_45918_2.raw]	14430998	2233	1		0	-1.2	-1.2	K.SKDPAKPIK.T	NP_972094.1	glyceraldehyde-3-phosphate dehydrogenase [Treponema denticola ATCC 35405]	K.SKDPAKPIK.T	9.07511	1
310128074	1	0	932.4861	931.4788	1	931.4803	-0.0015	44	50	0	25.33	0	15	0.0048	K	YFAYQLK	Y			7	2720: Scan 5376 (rt=22.7933) [E:\Data\EOT16-3302_Kumar_r_45918_2.raw]	14430998	1898	1		0	-1.6	-1.6	K.YFAYQLK.Y	NP_972094.1	glyceraldehyde-3-phosphate dehydrogenase [Treponema denticola ATCC 35405]	K.YFAYQLK.Y	22.7933	1
310128085	1	1	692.8941	1383.7736	2	1383.7722	0.0014	213	227	0	25.22	0	13	0.003	R	AAAVNIIPSTTGAAK	A			8	2522: Sum of 2 scans in range 5134 (rt=21.9014) to 5146 (rt=21.9451) [E:\Data\EOT16-3302_Kumar_r_45918_2.raw]	14430998	4107	1		0	1	1	R.AAAVNIIPSTTGAAK.A	NP_972094.1	glyceraldehyde-3-phosphate dehydrogenase [Treponema denticola ATCC 35405]	R.AAAVNIIPSTTGAAK.A	21.92325	1
310128077	1	1	328.5343	982.5812	3	982.5811	0.0001	131	139	2	22.96	0	13	0.0051	K	SKDPAKPIK	T			7	145: Scan 1799 (rt=9.08232) [E:\Data\EOT16-3302_Kumar_r_45918_2.raw]	14430998	2234	1		0	0.1	0.1	K.SKDPAKPIK.T	NP_972094.1	glyceraldehyde-3-phosphate dehydrogenase [Treponema denticola ATCC 35405]	K.SKDPAKPIK.T	9.08232	1
310128068	1	1	784.4977	783.4904	1	783.4854	0.005	123	130	0	22.8	0	13	0.0052	K	VIISAPGK	S			4	1119: Scan 3326 (rt=15.372) [E:\Data\EOT16-3302_Kumar_r_45918_2.raw]	14430998	941	1		0	6.4	6.4	K.VIISAPGK.S	NP_972094.1	glyceraldehyde-3-phosphate dehydrogenase [Treponema denticola ATCC 35405]	K.VIISAPGK.S	15.372	1
310128080	1	1	525.2539	1048.4933	2	1048.4924	0.0009	264	272	0	16.3	0	13	0.023	K	DTSIEEIDK	A			7	1364: Scan 3656 (rt=16.5394) [E:\Data\EOT16-3302_Kumar_r_45918_2.raw]	14430998	2629	1		0	0.9	0.9	K.DTSIEEIDK.A	NP_972094.1	glyceraldehyde-3-phosphate dehydrogenase [Treponema denticola ATCC 35405]	K.DTSIEEIDK.A	16.5394	1
310128070	1	1	818.4609	817.4536	1	817.4545	-0.0009	199	206	0	15.69	0	15	0.046	K	TVDGVSLK	D			4	1140: Scan 3354 (rt=15.4709) [E:\Data\EOT16-3302_Kumar_r_45918_2.raw]	14430998	1096	1		0	-1.1	-1.1	K.TVDGVSLK.D	NP_972094.1	glyceraldehyde-3-phosphate dehydrogenase [Treponema denticola ATCC 35405]	K.TVDGVSLK.D	15.4709	1
310128069	1	1	811.4097	810.4024	1	810.4058	-0.0034	240	246	0	10.67	0	13	0.086	K	LTGMSFR	V			4	6482: Sum of 3 scans in range 10222 (rt=41.2571) to 10400 (rt=41.9536) [E:\Data\EOT16-3302_Kumar_r_45918_2.raw]	14430998	1055	1		0	-4.2	-4.2	K.LTGMSFR.V	NP_972094.1	glyceraldehyde-3-phosphate dehydrogenase [Treponema denticola ATCC 35405]	K.LTGMSFR.V	41.60535	1
310128065	4	1	645.3556	644.3484	1	644.3493	-0.001	131	136	1	6.07	0	15	0.42	K	SKDPAK	P			2	6056: Scan 9606 (rt=38.8569) [E:\Data\EOT16-3302_Kumar_r_45918_2.raw]	14430998	219	1		0	-1.6	-1.6	K.SKDPAK.P	NP_972094.1	glyceraldehyde-3-phosphate dehydrogenase [Treponema denticola ATCC 35405]	K.SKDPAK.P	38.8569	1
310128686	1	1	841.9112	1681.8078	2	1681.8055	0.0023	84	98	0	82.54	0	13	6.40E-09	K	MDGLTALEQIMAFDK	N			19	7028: Scan 10986 (rt=44.2253) [E:\Data\EOT16-3302_Kumar_r_45918_2.raw]	14431047	5194	1		0	1.4	1.4	K.MDGLTALEQIMAFDK.N	NP_972100.1	chemotaxis protein CheY [Treponema denticola ATCC 35405]	K.MDGLTALEQIMAFDK.N	44.2253	1
310128685	1	1	674.8909	1347.7671	2	1347.765	0.0022	27	38	0	56.83	0	13	0.0000021	K	ILVVDDSIFVTK	Q			8	4898: Scan 8114 (rt=33.0817) [E:\Data\EOT16-3302_Kumar_r_45918_2.raw]	14431047	3910	1		0	1.6	1.6	K.ILVVDDSIFVTK.Q	NP_972100.1	chemotaxis protein CheY [Treponema denticola ATCC 35405]	K.ILVVDDSIFVTK.Q	33.0817	1
310128684	1	1	715.4346	714.4273	1	714.4276	-0.0003	139	146	0	28.32	0	13	0.0015	R	VAGVLGIS	-			5	3618: Scan 6510 (rt=26.9739) [E:\Data\EOT16-3302_Kumar_r_45918_2.raw]	14431047	561	1		0	-0.4	-0.4	R.VAGVLGIS.-	NP_972100.1	chemotaxis protein CheY [Treponema denticola ATCC 35405]	R.VAGVLGIS.-	26.9739	1
310129299	2	0	553.7732	1105.5319	2	1105.5334	-0.0014	1	9	0	13.71	0	13	0.043	-	MPMMLNLEK	E			4	1507: Scan 3832 (rt=17.1693) [E:\Data\EOT16-3302_Kumar_r_45918_2.raw]	14431255	2904	1		0	-1.3	-1.3	-.MPMMLNLEK.E	NP_972132.1	hypothetical protein TDE1526 [Treponema denticola ATCC 35405]	-.MPMMLNLEK.E	17.1693	1
310128714	1	1	572.789	1143.5634	2	1143.5672	-0.0039	2657	2665	0	44.48	0	13	0.000036	K	ILYDEHAQR	V			6	525: Scan 2575 (rt=12.6834) [E:\Data\EOT16-3302_Kumar_r_45918_2.raw]	14431053	3114	1		0	-3.4	-3.4	K.ILYDEHAQR.V	NP_972164.1	YD repeat-containing protein [Treponema denticola ATCC 35405]	K.ILYDEHAQR.V	12.6834	1
310128720	1	1	996.5	1990.9854	2	1990.9888	-0.0033	2205	2222	0	42.56	0	14	0.000075	K	GEAPYISEIEWDSVLGVK	L			10	6062: Scan 9618 (rt=38.9041) [E:\Data\EOT16-3302_Kumar_r_45918_2.raw]	14431053	5875	1		0	-1.7	-1.7	K.GEAPYISEIEWDSVLGVK.L	NP_972164.1	YD repeat-containing protein [Treponema denticola ATCC 35405]	K.GEAPYISEIEWDSVLGVK.L	38.9041	1
310128718	1	1	831.8729	1661.7313	2	1661.7321	-0.0009	2593	2607	0	31.76	0	13	0.00067	R	YGAGTNPETASFEYR	S			9	2321: Scan 4878 (rt=20.9716) [E:\Data\EOT16-3302_Kumar_r_45918_2.raw]	14431053	5157	1		0	-0.5	-0.5	R.YGAGTNPETASFEYR.S	NP_972164.1	YD repeat-containing protein [Treponema denticola ATCC 35405]	R.YGAGTNPETASFEYR.S	20.9716	1
310128715	1	1	644.2982	1286.5818	2	1286.5891	-0.0073	2046	2056	0	28.44	0	13	0.0014	K	EYEVDTAPHAR	I			6	439: Scan 2460 (rt=12.2638) [E:\Data\EOT16-3302_Kumar_r_45918_2.raw]	14431053	3620	1		0	-5.7	-5.7	K.EYEVDTAPHAR.I	NP_972164.1	YD repeat-containing protein [Treponema denticola ATCC 35405]	K.EYEVDTAPHAR.I	12.2638	1
310128717	1	1	753.3478	1504.681	2	1504.6722	0.0088	2540	2551	0	18.28	0	13	0.015	K	TDYPFSQDIEYK	Y			7	3516: Scan 6383 (rt=26.4937) [E:\Data\EOT16-3302_Kumar_r_45918_2.raw]	14431053	4680	1		0	5.8	5.8	K.TDYPFSQDIEYK.Y	NP_972164.1	YD repeat-containing protein [Treponema denticola ATCC 35405]	K.TDYPFSQDIEYK.Y	26.4937	1
310128711	3	1	735.4035	734.3962	1	734.3996	-0.0034	1110	1115	1	10.44	0	13	0.099	K	MAEKLK	G	Oxidation (M)	0.100000.0	3	2030: Scan 4484 (rt=19.5313) [E:\Data\EOT16-3302_Kumar_r_45918_2.raw]	14431053	658	1		0	-4.6	-4.6	K.MAEKLK.G + Oxidation (M)	NP_972164.1	YD repeat-containing protein [Treponema denticola ATCC 35405]	K.MAEKLK.G + Oxidation (M)	19.5313	1
310128719	1	1	832.4192	1662.8239	2	1662.8213	0.0026	2780	2795	0	10.44	0	14	0.14	K	LSTTNIPGSQGNSYPK	A			7	1728: Scan 4103 (rt=18.1495) [E:\Data\EOT16-3302_Kumar_r_45918_2.raw]	14431053	5161	1		0	1.6	1.6	K.LSTTNIPGSQGNSYPK.A	NP_972164.1	YD repeat-containing protein [Treponema denticola ATCC 35405]	K.LSTTNIPGSQGNSYPK.A	18.1495	1
310128716	2	0	455.5899	1363.7479	3	1363.7459	0.002	323	334	2	7.66	0	13	0.17	R	EKDGSVKIYGLR	N			5	2270: Scan 4811 (rt=20.7234) [E:\Data\EOT16-3302_Kumar_r_45918_2.raw]	14431053	3992	1		0	1.5	1.5	R.EKDGSVKIYGLR.N	NP_972164.1	YD repeat-containing protein [Treponema denticola ATCC 35405]	R.EKDGSVKIYGLR.N	20.7234	1
310128709	4	1	338.6864	675.3583	2	675.3625	-0.0042	116	120	0	7.28	0	15	0.34	K	ECIIK	M	Propionamide (C)	0.02000.0	3	2825: Scan 5506 (rt=23.2593) [E:\Data\EOT16-3302_Kumar_r_45918_2.raw]	14431053	388	1		0	-6.2	-6.2	K.ECIIK.M + Propionamide (C)	NP_972164.1	YD repeat-containing protein [Treponema denticola ATCC 35405]	K.ECIIK.M + Propionamide (C)	23.2593	1
310128708	5	1	675.3673	674.36	1	674.3599	0.0001	1573	1579	0	6.49	0	15	0.38	K	VSLGDGK	G			2	7397: Scan 11520 (rt=46.2976) [E:\Data\EOT16-3302_Kumar_r_45918_2.raw]	14431053	382	1		0	0.1	0.1	K.VSLGDGK.G	NP_972164.1	YD repeat-containing protein [Treponema denticola ATCC 35405]	K.VSLGDGK.G	46.2976	1
310128710	2	1	676.3669	675.3597	1	675.3625	-0.0029	116	120	0	5.12	0	15	0.58	K	ECIIK	M	Propionamide (C)	0.02000.0	2	2556: Scan 5179 (rt=22.0639) [E:\Data\EOT16-3302_Kumar_r_45918_2.raw]	14431053	390	1		0	-4.3	-4.3	K.ECIIK.M + Propionamide (C)	NP_972164.1	YD repeat-containing protein [Treponema denticola ATCC 35405]	K.ECIIK.M + Propionamide (C)	22.0639	1
310128721	2	0	810.7186	2429.1338	3	2429.1355	-0.0017	1665	1685	1	4.73	0	13	0.34	R	NEGSYLNCGDKVCFVGDNILK	V	2 Propionamide (C)	0.000000020000200000000.0	5	5089: Scan 8359 (rt=34.0251) [E:\Data\EOT16-3302_Kumar_r_45918_2.raw]	14431053	6974	1		0	-0.7	-0.7	R.NEGSYLNCGDKVCFVGDNILK.V + 2 Propionamide (C)	NP_972164.1	YD repeat-containing protein [Treponema denticola ATCC 35405]	R.NEGSYLNCGDKVCFVGDNILK.V + 2 Propionamide (C)	34.0251	1
310128713	1	1	544.7346	1087.4546	2	1087.4458	0.0088	2392	2399	0	3.17	0	13	0.48	K	YEYDDIDR	N			5	1373: Scan 3668 (rt=16.5836) [E:\Data\EOT16-3302_Kumar_r_45918_2.raw]	14431053	2806	1		0	8.1	8.1	K.YEYDDIDR.N	NP_972164.1	YD repeat-containing protein [Treponema denticola ATCC 35405]	K.YEYDDIDR.N	16.5836	1
310128712	4	0	473.7816	945.5487	2	945.5495	-0.0008	628	635	1	1.88	0	13	0.81	K	QDTITKLK	T			3	2798: Scan 5474 (rt=23.1429) [E:\Data\EOT16-3302_Kumar_r_45918_2.raw]	14431053	1973	1		0	-0.8	-0.8	K.QDTITKLK.T	NP_972164.1	YD repeat-containing protein [Treponema denticola ATCC 35405]	K.QDTITKLK.T	23.1429	1
310128911	2	1	380.2346	758.4547	2	758.4538	0.0009	301	306	1	28.25	0	14	0.002	K	EIEKLK	E			5	293: Scan 1981 (rt=9.74246) [E:\Data\EOT16-3302_Kumar_r_45918_2.raw]	14431116	799	1		0	1.2	1.2	K.EIEKLK.E	NP_972185.1	fibronectin/fibrinogen-binding protein, internal deletion [Treponema denticola ATCC 35405]	K.EIEKLK.E	9.74246	1
310128913	2	0	533.9415	1598.8026	3	1598.794	0.0086	141	155	0	10.57	0	13	0.092	K	GEISGGTWLTPEPQK	I			4	3357: Scan 6182 (rt=25.7345) [E:\Data\EOT16-3302_Kumar_r_45918_2.raw]	14431116	4969	1		0	5.4	5.4	K.GEISGGTWLTPEPQK.I	NP_972185.1	fibronectin/fibrinogen-binding protein, internal deletion [Treponema denticola ATCC 35405]	K.GEISGGTWLTPEPQK.I	25.7345	1
310128909	4	0	315.7132	629.4118	2	629.4112	0.0006	309	313	1	9.79	0	18	0.37	K	IEKIK	T			2	1459: Scan 3774 (rt=16.9649) [E:\Data\EOT16-3302_Kumar_r_45918_2.raw]	14431116	156	1		0	1	1	K.IEKIK.T	NP_972185.1	fibronectin/fibrinogen-binding protein, internal deletion [Treponema denticola ATCC 35405]	K.IEKIK.T	16.9649	1
310128912	4	1	915.5301	914.5229	1	914.5185	0.0043	338	346	1	6.42	0	15	0.39	K	NTKSAPGLK	F			3	2491: Sum of 2 scans in range 5093 (rt=21.7565) to 5152 (rt=21.9655) [E:\Data\EOT16-3302_Kumar_r_45918_2.raw]	14431116	1780	1		0	4.7	4.7	K.NTKSAPGLK.F	NP_972185.1	fibronectin/fibrinogen-binding protein, internal deletion [Treponema denticola ATCC 35405]	K.NTKSAPGLK.F	21.861	1
310128910	9	0	646.3777	645.3704	1	645.3697	0.0007	307	311	1	6.14	0	17	0.71	K	EKIEK	I			2	287: Scan 1974 (rt=9.71989) [E:\Data\EOT16-3302_Kumar_r_45918_2.raw]	14431116	221	0		0	1.1	1.1	K.EKIEK.I	NP_972185.1	fibronectin/fibrinogen-binding protein, internal deletion [Treponema denticola ATCC 35405]	K.EKIEK.I	9.71989	1
310129121	2	0	659.3376	1316.6607	2	1316.6572	0.0035	5	15	1	16.56	0	13	0.026	K	NNESLQKDEIK	A			4	3434: Scan 6277 (rt=26.0898) [E:\Data\EOT16-3302_Kumar_r_45918_2.raw]	14431191	3729	1		0	2.7	2.7	K.NNESLQKDEIK.A	NP_972186.1	hypothetical protein TDE1580 [Treponema denticola ATCC 35405]	K.NNESLQKDEIK.A	26.0898	1
310129120	1	1	1226.569	1225.5617	1	1225.5649	-0.0031	681	691	0	14.35	0	13	0.037	K	EIDTFMSAANK	A			4	3683: Scan 6586 (rt=27.256) [E:\Data\EOT16-3302_Kumar_r_45918_2.raw]	14431191	3380	1		0	-2.5	-2.5	K.EIDTFMSAANK.A	NP_972186.1	hypothetical protein TDE1580 [Treponema denticola ATCC 35405]	K.EIDTFMSAANK.A	27.256	1
310129116	3	1	703.3722	702.365	1	702.366	-0.0011	711	716	1	6.71	0	14	0.28	K	AEAEKR	I			3	2794: Scan 5469 (rt=23.1251) [E:\Data\EOT16-3302_Kumar_r_45918_2.raw]	14431191	523	1		0	-1.6	-1.6	K.AEAEKR.I	NP_972186.1	hypothetical protein TDE1580 [Treponema denticola ATCC 35405]	K.AEAEKR.I	23.1251	1
310129119	2	0	588.3089	1174.6032	2	1174.5942	0.009	2	11	1	5.91	0	13	0.26	M	TNKNNESLQK	D			4	3204: Scan 5983 (rt=24.9887) [E:\Data\EOT16-3302_Kumar_r_45918_2.raw]	14431191	3220	1		0	7.7	7.7	M.TNKNNESLQK.D	NP_972186.1	hypothetical protein TDE1580 [Treponema denticola ATCC 35405]	M.TNKNNESLQK.D	24.9887	1
310129117	1	1	562.3046	1122.5946	2	1122.5921	0.0025	701	709	1	2.65	0	15	0.95	K	NYETILDKK	K			3	1044: Scan 3232 (rt=15.0319) [E:\Data\EOT16-3302_Kumar_r_45918_2.raw]	14431191	2996	1		0	2.2	2.2	K.NYETILDKK.K	NP_972186.1	hypothetical protein TDE1580 [Treponema denticola ATCC 35405]	K.NYETILDKK.K	15.0319	1
310129118	2	0	392.5409	1174.6009	3	1174.5942	0.0067	2	11	1	0.38	0	13	0.92	M	TNKNNESLQK	D			2	2742: Scan 5404 (rt=22.8979) [E:\Data\EOT16-3302_Kumar_r_45918_2.raw]	14431191	3216	1		0	5.7	5.7	M.TNKNNESLQK.D	NP_972186.1	hypothetical protein TDE1580 [Treponema denticola ATCC 35405]	M.TNKNNESLQK.D	22.8979	1
310129112	3	0	665.3509	664.3436	1	664.3432	0.0004	79	83	0	17.97	0	13	0.016	K	ELFEK	Y			5	1898: Scan 4318 (rt=18.9258) [E:\Data\EOT16-3302_Kumar_r_45918_2.raw]	14431189	328	0		0	0.6	0.6	K.ELFEK.Y	NP_972190.1	lipoprotein [Treponema denticola ATCC 35405]	K.ELFEK.Y	18.9258	1
310129113	3	0	537.2955	1072.5764	2	1072.5764	0	165	174	1	3.76	0	13	0.42	R	VEAVKAAEEK	A			6	2985: Scan 5707 (rt=23.9806) [E:\Data\EOT16-3302_Kumar_r_45918_2.raw]	14431189	2740	1		0	0	0	R.VEAVKAAEEK.A	NP_972190.1	lipoprotein [Treponema denticola ATCC 35405]	R.VEAVKAAEEK.A	23.9806	1
310128346	1	1	933.9517	1865.8889	2	1865.8895	-0.0006	46	62	0	100.25	0	13	9.40E-11	R	YGLTQVVVDDDASEDLK	A			21	3695: Scan 6602 (rt=27.3138) [E:\Data\EOT16-3302_Kumar_r_45918_2.raw]	14431010	5553	1		0	-0.3	-0.3	R.YGLTQVVVDDDASEDLK.A	NP_972193.1	aspartyl-tRNA synthetase [Treponema denticola ATCC 35405]	R.YGLTQVVVDDDASEDLK.A	27.3138	1
310128347	1	1	945.4517	1888.8888	2	1888.8852	0.0036	300	316	0	92.71	0	13	5.40E-10	K	MQDAAFMAEIGNFAVFK	D			13	6677: Scan 10488 (rt=42.2923) [E:\Data\EOT16-3302_Kumar_r_45918_2.raw]	14431010	5596	1		0	1.9	1.9	K.MQDAAFMAEIGNFAVFK.D	NP_972193.1	aspartyl-tRNA synthetase [Treponema denticola ATCC 35405]	K.MQDAAFMAEIGNFAVFK.D	42.2923	1
310128345	1	1	931.4411	1860.8677	2	1860.8638	0.004	249	264	0	67.58	0	13	1.70E-07	R	EDVLSLTEGMMQYAFK	K			10	7380: Scan 11493 (rt=46.1942) [E:\Data\EOT16-3302_Kumar_r_45918_2.raw]	14431010	5536	1		0	2.1	2.1	R.EDVLSLTEGMMQYAFK.K	NP_972193.1	aspartyl-tRNA synthetase [Treponema denticola ATCC 35405]	R.EDVLSLTEGMMQYAFK.K	46.1942	1
310128338	1	1	608.8318	1215.6491	2	1215.6499	-0.0008	420	430	0	57.15	0	13	0.0000021	K	DLGLLNPAEFK	F			9	5131: Scan 8408 (rt=34.2147) [E:\Data\EOT16-3302_Kumar_r_45918_2.raw]	14431010	3340	1		0	-0.7	-0.7	K.DLGLLNPAEFK.F	NP_972193.1	aspartyl-tRNA synthetase [Treponema denticola ATCC 35405]	K.DLGLLNPAEFK.F	34.2147	1
310128348	1	1	976.9284	1951.8422	2	1951.8469	-0.0048	562	579	0	56.41	0	13	0.0000023	K	NSFAVSPMDDSPSEVDQK	Q			15	2738: Scan 5399 (rt=22.8774) [E:\Data\EOT16-3302_Kumar_r_45918_2.raw]	14431010	5787	1		0	-2.5	-2.5	K.NSFAVSPMDDSPSEVDQK.Q	NP_972193.1	aspartyl-tRNA synthetase [Treponema denticola ATCC 35405]	K.NSFAVSPMDDSPSEVDQK.Q	22.8774	1
310128343	1	1	726.8843	1451.7541	2	1451.7548	-0.0007	163	174	0	54.13	0	13	0.0000041	K	DFLEIETPTFIK	S			7	5819: Scan 9275 (rt=37.575) [E:\Data\EOT16-3302_Kumar_r_45918_2.raw]	14431010	4448	1		0	-0.5	-0.5	K.DFLEIETPTFIK.S	NP_972193.1	aspartyl-tRNA synthetase [Treponema denticola ATCC 35405]	K.DFLEIETPTFIK.S	37.575	1
310128342	1	1	676.3425	1350.6704	2	1350.6667	0.0037	507	518	1	48.06	0	15	0.000025	K	IVGFDESEAEKK	F			9	1370: Scan 3665 (rt=16.5734) [E:\Data\EOT16-3302_Kumar_r_45918_2.raw]	14431010	3915	1		0	2.7	2.7	K.IVGFDESEAEKK.F	NP_972193.1	aspartyl-tRNA synthetase [Treponema denticola ATCC 35405]	K.IVGFDESEAEKK.F	16.5734	1
310128350	1	1	1181.5781	3541.7125	3	3541.7286	-0.0162	463	494	1	45.68	0	13	0.000027	K	YIATMEENPEPVKGDLYDLVLNGYEVASGSIR	I			8	6803: Scan 10663 (rt=42.9671) [E:\Data\EOT16-3302_Kumar_r_45918_2.raw]	14431010	8414	1		0	-4.6	-4.6	K.YIATMEENPEPVKGDLYDLVLNGYEVASGSIR.I	NP_972193.1	aspartyl-tRNA synthetase [Treponema denticola ATCC 35405]	K.YIATMEENPEPVKGDLYDLVLNGYEVASGSIR.I	42.9671	1
310128341	1	1	652.8459	1303.6772	2	1303.666	0.0112	110	120	0	42.49	0	13	0.00007	K	SEVLPFQIDEK	T			16	4132: Sum of 2 scans in range 7128 (rt=29.2948) to 7154 (rt=29.3925) [E:\Data\EOT16-3302_Kumar_r_45918_2.raw]	14431010	3678	1		0	8.6	8.6	K.SEVLPFQIDEK.T	NP_972193.1	aspartyl-tRNA synthetase [Treponema denticola ATCC 35405]	K.SEVLPFQIDEK.T	29.34365	1
310128335	1	1	487.2629	972.5113	2	972.5127	-0.0015	342	350	0	40.76	0	13	0.000084	K	IEELEAAAK	I			9	1036: Scan 3220 (rt=14.9887) [E:\Data\EOT16-3302_Kumar_r_45918_2.raw]	14431010	2162	1		0	-1.5	-1.5	K.IEELEAAAK.I	NP_972193.1	aspartyl-tRNA synthetase [Treponema denticola ATCC 35405]	K.IEELEAAAK.I	14.9887	1
310128339	1	1	615.3573	1228.7	2	1228.7026	-0.0027	340	350	2	36.54	0	13	0.00022	R	KKIEELEAAAK	I			9	757: Scan 2870 (rt=13.7502) [E:\Data\EOT16-3302_Kumar_r_45918_2.raw]	14431010	3396	1		0	-2.2	-2.2	R.KKIEELEAAAK.I	NP_972193.1	aspartyl-tRNA synthetase [Treponema denticola ATCC 35405]	R.KKIEELEAAAK.I	13.7502	1
310128336	1	1	489.772	977.5293	2	977.5294	-0.0001	495	502	0	35.66	0	14	0.00035	R	IHNPELQK	R			9	222: Scan 1894 (rt=9.42785) [E:\Data\EOT16-3302_Kumar_r_45918_2.raw]	14431010	2198	1		0	-0.1	-0.1	R.IHNPELQK.R	NP_972193.1	aspartyl-tRNA synthetase [Treponema denticola ATCC 35405]	R.IHNPELQK.R	9.42785	1
310128340	1	1	621.8342	1241.6539	2	1241.6517	0.0023	33	43	0	33.75	0	14	0.00061	R	DHGGITFLNLR	D			7	4240: Scan 7256 (rt=29.7734) [E:\Data\EOT16-3302_Kumar_r_45918_2.raw]	14431010	3452	1		0	1.9	1.9	R.DHGGITFLNLR.D	NP_972193.1	aspartyl-tRNA synthetase [Treponema denticola ATCC 35405]	R.DHGGITFLNLR.D	29.7734	1
310128344	1	1	621.2959	1860.8658	3	1860.8638	0.002	249	264	0	26.66	0	13	0.0022	R	EDVLSLTEGMMQYAFK	K			16	7389: Scan 11510 (rt=46.2575) [E:\Data\EOT16-3302_Kumar_r_45918_2.raw]	14431010	5535	1		0	1.1	1.1	R.EDVLSLTEGMMQYAFK.K	NP_972193.1	aspartyl-tRNA synthetase [Treponema denticola ATCC 35405]	R.EDVLSLTEGMMQYAFK.K	46.2575	1
310128337	1	1	551.3104	1100.6063	2	1100.6077	-0.0014	341	350	1	25.12	0	13	0.0031	K	KIEELEAAAK	I			10	835: Scan 2968 (rt=14.1018) [E:\Data\EOT16-3302_Kumar_r_45918_2.raw]	14431010	2881	1		0	-1.3	-1.3	K.KIEELEAAAK.I	NP_972193.1	aspartyl-tRNA synthetase [Treponema denticola ATCC 35405]	K.KIEELEAAAK.I	14.1018	1
310128349	1	1	695.3441	2083.0103	3	2083.0109	-0.0006	278	295	1	17.92	0	13	0.018	R	ISYDEAIDIYGTDKPDLR	F			14	3816: Scan 6752 (rt=27.876) [E:\Data\EOT16-3302_Kumar_r_45918_2.raw]	14431010	6207	1		0	-0.3	-0.3	R.ISYDEAIDIYGTDKPDLR.F	NP_972193.1	aspartyl-tRNA synthetase [Treponema denticola ATCC 35405]	R.ISYDEAIDIYGTDKPDLR.F	27.876	1
310128334	1	1	425.2266	848.4387	2	848.4392	-0.0005	182	188	0	7.52	0	13	0.2	R	DYLVPSR	L			2	1046: Scan 3234 (rt=15.0388) [E:\Data\EOT16-3302_Kumar_r_45918_2.raw]	14431010	1290	1		0	-0.6	-0.6	R.DYLVPSR.L	NP_972193.1	aspartyl-tRNA synthetase [Treponema denticola ATCC 35405]	R.DYLVPSR.L	15.0388	1
310129071	1	0	609.3239	608.3166	1	608.317	-0.0003	21	25	0	19.24	0	15	0.02	K	ADLYK	S			3	1003: Scan 3180 (rt=14.8485) [E:\Data\EOT16-3302_Kumar_r_45918_2.raw]	14431176	39	1		0	-0.5	-0.5	K.ADLYK.S	NP_972206.1	ABC transporter ATP-binding protein/permease [Treponema denticola ATCC 35405]	K.ADLYK.S	14.8485	1
310129072	2	0	503.7643	1005.5141	2	1005.5165	-0.0023	123	131	0	6.15	0	13	0.27	K	NIMVDTVSK	L			3	1874: Scan 4282 (rt=18.7962) [E:\Data\EOT16-3302_Kumar_r_45918_2.raw]	14431176	2380	1		0	-2.3	-2.3	K.NIMVDTVSK.L	NP_972206.1	ABC transporter ATP-binding protein/permease [Treponema denticola ATCC 35405]	K.NIMVDTVSK.L	18.7962	1
310129073	2	1	746.3773	2236.1101	3	2236.1045	0.0055	196	215	0	4.15	0	14	0.5	K	AQNDMNSTLVEYVNGIEVIK	A			5	4269: Scan 7291 (rt=29.9079) [E:\Data\EOT16-3302_Kumar_r_45918_2.raw]	14431176	6452	1		0	2.5	2.5	K.AQNDMNSTLVEYVNGIEVIK.A	NP_972206.1	ABC transporter ATP-binding protein/permease [Treponema denticola ATCC 35405]	K.AQNDMNSTLVEYVNGIEVIK.A	29.9079	1
310128309	1	1	763.9129	1525.8113	2	1525.814	-0.0027	328	341	0	103.52	0	13	4.40E-11	R	AYAYILTLGSEGIR	E			12	5132: Scan 8410 (rt=34.2246) [E:\Data\EOT16-3302_Kumar_r_45918_2.raw]	14431008	4753	1		0	-1.8	-1.8	R.AYAYILTLGSEGIR.E	NP_972230.1	glycine dehydrogenase subunit 2 [Treponema denticola ATCC 35405]	R.AYAYILTLGSEGIR.E	34.2246	1
310128307	1	1	737.4133	1472.812	2	1472.8086	0.0034	381	394	1	95.91	0	13	2.60E-10	K	IKEETGVSALDIAK	G			11	2336: Scan 4895 (rt=21.0336) [E:\Data\EOT16-3302_Kumar_r_45918_2.raw]	14431008	4566	1		0	2.3	2.3	K.IKEETGVSALDIAK.G	NP_972230.1	glycine dehydrogenase subunit 2 [Treponema denticola ATCC 35405]	K.IKEETGVSALDIAK.G	21.0336	1
310128310	1	1	942.9683	1883.9221	2	1883.92	0.0022	230	247	0	87.5	0	14	2.50E-09	K	AGGLLYYDGANLNAIMGR	L	Oxidation (M)	0.000000000000000100.0	11	4464: Scan 7538 (rt=30.8545) [E:\Data\EOT16-3302_Kumar_r_45918_2.raw]	14431008	5588	1		0	1.2	1.2	K.AGGLLYYDGANLNAIMGR.L + Oxidation (M)	NP_972230.1	glycine dehydrogenase subunit 2 [Treponema denticola ATCC 35405]	K.AGGLLYYDGANLNAIMGR.L + Oxidation (M)	30.8545	1
310128313	1	1	891.1308	2670.3706	3	2670.3687	0.0019	197	221	0	82.4	0	13	6.00E-09	K	TVGNDTAALMLTNPNTLGLFETHIK	E			19	5908: Sum of 2 scans in range 9403 (rt=38.0696) to 9456 (rt=38.2762) [E:\Data\EOT16-3302_Kumar_r_45918_2.raw]	14431008	7672	1		0	0.7	0.7	K.TVGNDTAALMLTNPNTLGLFETHIK.E	NP_972230.1	glycine dehydrogenase subunit 2 [Treponema denticola ATCC 35405]	K.TVGNDTAALMLTNPNTLGLFETHIK.E	38.1729	1
310128305	1	1	659.3564	1316.6983	2	1316.6976	0.0007	39	49	0	72.08	0	14	8.40E-08	K	LPEVSELEFVR	H			16	4646: Scan 7771 (rt=31.7586) [E:\Data\EOT16-3302_Kumar_r_45918_2.raw]	14431008	3730	1		0	0.5	0.5	K.LPEVSELEFVR.H	NP_972230.1	glycine dehydrogenase subunit 2 [Treponema denticola ATCC 35405]	K.LPEVSELEFVR.H	31.7586	1
310128306	1	1	491.9431	1472.8075	3	1472.8086	-0.0011	381	394	1	66.46	0	13	2.30E-07	K	IKEETGVSALDIAK	G			14	2343: Scan 4906 (rt=21.0759) [E:\Data\EOT16-3302_Kumar_r_45918_2.raw]	14431008	4565	1		0	-0.7	-0.7	K.IKEETGVSALDIAK.G	NP_972230.1	glycine dehydrogenase subunit 2 [Treponema denticola ATCC 35405]	K.IKEETGVSALDIAK.G	21.0759	1
310128312	1	1	1042.5362	2083.0578	2	2083.0514	0.0065	285	303	0	46.48	0	13	0.000022	K	FLEEFLPVPVVTGSDGSYK	L			10	6187: Scan 9786 (rt=39.5593) [E:\Data\EOT16-3302_Kumar_r_45918_2.raw]	14431008	6208	1		0	3.1	3.1	K.FLEEFLPVPVVTGSDGSYK.L	NP_972230.1	glycine dehydrogenase subunit 2 [Treponema denticola ATCC 35405]	K.FLEEFLPVPVVTGSDGSYK.L	39.5593	1
310128299	1	1	469.7693	937.524	2	937.5233	0.0008	222	229	0	42.43	0	13	0.000057	K	EIAEIVHK	A			6	863: Scan 3004 (rt=14.2348) [E:\Data\EOT16-3302_Kumar_r_45918_2.raw]	14431008	1935	1		0	0.9	0.9	K.EIAEIVHK.A	NP_972230.1	glycine dehydrogenase subunit 2 [Treponema denticola ATCC 35405]	K.EIAEIVHK.A	14.2348	1
310128298	1	1	462.2187	922.4228	2	922.4218	0.0009	50	56	0	42.3	0	13	0.000059	R	HYMELSK	R	Oxidation (M)	0.0010000.0	8	184: Scan 1849 (rt=9.26869) [E:\Data\EOT16-3302_Kumar_r_45918_2.raw]	14431008	1809	1		0	1	1	R.HYMELSK.R + Oxidation (M)	NP_972230.1	glycine dehydrogenase subunit 2 [Treponema denticola ATCC 35405]	R.HYMELSK.R + Oxidation (M)	9.26869	1
310128295	1	0	433.2364	864.4583	2	864.4593	-0.001	2	8	0	36.11	0	13	0.00024	M	SELIFEK	S			6	2641: Scan 5278 (rt=22.4288) [E:\Data\EOT16-3302_Kumar_r_45918_2.raw]	14431008	1416	1		0	-1.2	-1.2	M.SELIFEK.S	NP_972230.1	glycine dehydrogenase subunit 2 [Treponema denticola ATCC 35405]	M.SELIFEK.S	22.4288	1
310128302	1	1	630.3281	1258.6417	2	1258.6405	0.0012	186	196	1	30.29	0	13	0.00098	K	DGNVDIEELKK	T			6	1485: Scan 3802 (rt=17.0668) [E:\Data\EOT16-3302_Kumar_r_45918_2.raw]	14431008	3528	1		0	1	1	K.DGNVDIEELKK.T	NP_972230.1	glycine dehydrogenase subunit 2 [Treponema denticola ATCC 35405]	K.DGNVDIEELKK.T	17.0668	1
310128311	1	1	495.2638	1977.0261	4	1977.0254	0.0007	248	264	1	27.78	0	13	0.0019	R	LRPGDMGYDIVHLNLHK	T			8	3733: Scan 6647 (rt=27.48) [E:\Data\EOT16-3302_Kumar_r_45918_2.raw]	14431008	5846	1		0	0.4	0.4	R.LRPGDMGYDIVHLNLHK.T	NP_972230.1	glycine dehydrogenase subunit 2 [Treponema denticola ATCC 35405]	R.LRPGDMGYDIVHLNLHK.T	27.48	1
310128304	1	1	435.8898	1304.6475	3	1304.6473	0.0002	304	314	1	26.2	0	13	0.0024	K	LDYNRPDSIGR	V			5	1069: Scan 3265 (rt=15.1496) [E:\Data\EOT16-3302_Kumar_r_45918_2.raw]	14431008	3682	1		0	0.2	0.2	K.LDYNRPDSIGR.V	NP_972230.1	glycine dehydrogenase subunit 2 [Treponema denticola ATCC 35405]	K.LDYNRPDSIGR.V	15.1496	1
310128301	1	1	420.5541	1258.6406	3	1258.6405	0.0001	186	196	1	24.03	0	13	0.0042	K	DGNVDIEELKK	T			7	1481: Scan 3797 (rt=17.0463) [E:\Data\EOT16-3302_Kumar_r_45918_2.raw]	14431008	3527	1		0	0.1	0.1	K.DGNVDIEELKK.T	NP_972230.1	glycine dehydrogenase subunit 2 [Treponema denticola ATCC 35405]	K.DGNVDIEELKK.T	17.0463	1
310128303	1	1	653.3297	1304.6448	2	1304.6473	-0.0025	304	314	1	19.6	0	13	0.011	K	LDYNRPDSIGR	V			6	1056: Scan 3248 (rt=15.0896) [E:\Data\EOT16-3302_Kumar_r_45918_2.raw]	14431008	3680	1		0	-1.9	-1.9	K.LDYNRPDSIGR.V	NP_972230.1	glycine dehydrogenase subunit 2 [Treponema denticola ATCC 35405]	K.LDYNRPDSIGR.V	15.0896	1
310128294	3	0	425.2399	848.4652	2	848.4644	0.0008	20	26	0	13.1	0	13	0.049	K	LTVPEYK	L			4	1875: Scan 4283 (rt=18.7997) [E:\Data\EOT16-3302_Kumar_r_45918_2.raw]	14431008	1292	1		0	0.9	0.9	K.LTVPEYK.L	NP_972230.1	glycine dehydrogenase subunit 2 [Treponema denticola ATCC 35405]	K.LTVPEYK.L	18.7997	1
310128308	2	1	739.8701	1477.7257	2	1477.7309	-0.0052	369	380	0	7.32	0	13	0.22	R	ICMHEFVLTLEK	I	Oxidation (M)	0.001000000000.0	4	3454: Scan 6303 (rt=26.1894) [E:\Data\EOT16-3302_Kumar_r_45918_2.raw]	14431008	4587	1		0	-3.5	-3.5	R.ICMHEFVLTLEK.I + Oxidation (M)	NP_972230.1	glycine dehydrogenase subunit 2 [Treponema denticola ATCC 35405]	R.ICMHEFVLTLEK.I + Oxidation (M)	26.1894	1
310128297	1	1	923.4266	922.4193	1	922.4218	-0.0025	50	56	0	5.57	0	13	0.28	R	HYMELSK	R	Oxidation (M)	0.0010000.0	3	3198: Scan 5975 (rt=24.9578) [E:\Data\EOT16-3302_Kumar_r_45918_2.raw]	14431008	1808	1		0	-2.7	-2.7	R.HYMELSK.R + Oxidation (M)	NP_972230.1	glycine dehydrogenase subunit 2 [Treponema denticola ATCC 35405]	R.HYMELSK.R + Oxidation (M)	24.9578	1
310128300	1	1	503.7584	1005.5023	2	1005.5032	-0.0009	450	457	0	5.35	0	13	0.29	K	LHGYPYTR	P			4	674: Scan 2763 (rt=13.3677) [E:\Data\EOT16-3302_Kumar_r_45918_2.raw]	14431008	2370	1		0	-0.9	-0.9	K.LHGYPYTR.P	NP_972230.1	glycine dehydrogenase subunit 2 [Treponema denticola ATCC 35405]	K.LHGYPYTR.P	13.3677	1
310128296	1	1	461.1753	920.3361	2	920.3376	-0.0016	475	482	1	2.81	0	13	0.52	R	YKACCCCK	-			2	1404: Scan 3703 (rt=16.7062) [E:\Data\EOT16-3302_Kumar_r_45918_2.raw]	14431008	1801	1		0	-1.7	-1.7	R.YKACCCCK.-	NP_972230.1	glycine dehydrogenase subunit 2 [Treponema denticola ATCC 35405]	R.YKACCCCK.-	16.7062	1
310128186	1	1	906.9668	1811.919	2	1811.92	-0.001	193	209	0	97.15	0	13	2.10E-10	K	GLLDESVGAVVMQQPNR	F			11	4530: Scan 7629 (rt=31.2102) [E:\Data\EOT16-3302_Kumar_r_45918_2.raw]	14431002	5402	1		0	-0.6	-0.6	K.GLLDESVGAVVMQQPNR.F	NP_972231.1	glycine dehydrogenase subunit 1 [Treponema denticola ATCC 35405]	K.GLLDESVGAVVMQQPNR.F	31.2102	1
310128184	1	1	837.4477	1672.8808	2	1672.8784	0.0024	350	364	1	80.19	0	14	1.30E-08	K	VSVSNAHYLADELKK	I			11	2136: Scan 4624 (rt=20.0425) [E:\Data\EOT16-3302_Kumar_r_45918_2.raw]	14431002	5182	1		0	1.4	1.4	K.VSVSNAHYLADELKK.I	NP_972231.1	glycine dehydrogenase subunit 1 [Treponema denticola ATCC 35405]	K.VSVSNAHYLADELKK.I	20.0425	1
310128171	1	1	537.2955	1072.5764	2	1072.5764	0	387	396	0	79.53	0	13	1.10E-08	K	ADAILSNLEK	N			8	2985: Scan 5707 (rt=23.9806) [E:\Data\EOT16-3302_Kumar_r_45918_2.raw]	14431002	2740	1		0	0	0	K.ADAILSNLEK.N	NP_972231.1	glycine dehydrogenase subunit 1 [Treponema denticola ATCC 35405]	K.ADAILSNLEK.N	23.9806	1
310128176	1	1	688.3259	1374.6373	2	1374.6415	-0.0042	2	13	0	75.76	0	13	2.70E-08	M	SNYIPHSAEETK	E			11	442: Scan 2466 (rt=12.2877) [E:\Data\EOT16-3302_Kumar_r_45918_2.raw]	14431002	4044	1		0	-3.1	-3.1	M.SNYIPHSAEETK.E	NP_972231.1	glycine dehydrogenase subunit 1 [Treponema denticola ATCC 35405]	M.SNYIPHSAEETK.E	12.2877	1
310128180	1	1	820.8676	1639.7206	2	1639.7267	-0.0061	371	384	0	70.81	0	13	8.30E-08	K	NNGEFFHEFVTDGK	G			17	3686: Scan 6590 (rt=27.2696) [E:\Data\EOT16-3302_Kumar_r_45918_2.raw]	14431002	5084	1		0	-3.7	-3.7	K.NNGEFFHEFVTDGK.G	NP_972231.1	glycine dehydrogenase subunit 1 [Treponema denticola ATCC 35405]	K.NNGEFFHEFVTDGK.G	27.2696	1
310128179	1	1	780.8849	1559.7553	2	1559.762	-0.0067	52	64	0	70.14	0	13	9.70E-08	K	FFQNLSSENTVFK	S			9	4049: Sum of 2 scans in range 7028 (rt=28.918) to 7050 (rt=29.0038) [E:\Data\EOT16-3302_Kumar_r_45918_2.raw]	14431002	4846	1		0	-4.3	-4.3	K.FFQNLSSENTVFK.S	NP_972231.1	glycine dehydrogenase subunit 1 [Treponema denticola ATCC 35405]	K.FFQNLSSENTVFK.S	28.9609	1
310128173	1	1	658.8037	1315.5928	2	1315.5932	-0.0004	23	33	0	63.49	0	13	4.50E-07	K	SIDDLYSFDNK	G			8	3554: Scan 6431 (rt=26.6774) [E:\Data\EOT16-3302_Kumar_r_45918_2.raw]	14431002	3722	1		0	-0.3	-0.3	K.SIDDLYSFDNK.G	NP_972231.1	glycine dehydrogenase subunit 1 [Treponema denticola ATCC 35405]	K.SIDDLYSFDNK.G	26.6774	1
310128178	1	1	709.3523	1416.6901	2	1416.6898	0.0003	69	82	0	60.12	0	13	9.70E-07	R	GAGAYNHYAPAAVR	H			11	970: Scan 3137 (rt=14.698) [E:\Data\EOT16-3302_Kumar_r_45918_2.raw]	14431002	4298	1		0	0.2	0.2	R.GAGAYNHYAPAAVR.H	NP_972231.1	glycine dehydrogenase subunit 1 [Treponema denticola ATCC 35405]	R.GAGAYNHYAPAAVR.H	14.698	1
310128187	1	1	914.9672	1827.9199	2	1827.9149	0.005	193	209	0	57.35	0	13	0.0000018	K	GLLDESVGAVVMQQPNR	F	Oxidation (M)	0.00000000000100000.0	9	4185: Scan 7190 (rt=29.5249) [E:\Data\EOT16-3302_Kumar_r_45918_2.raw]	14431002	5440	1		0	2.7	2.7	K.GLLDESVGAVVMQQPNR.F + Oxidation (M)	NP_972231.1	glycine dehydrogenase subunit 1 [Treponema denticola ATCC 35405]	K.GLLDESVGAVVMQQPNR.F + Oxidation (M)	29.5249	1
310128170	1	1	509.2868	1016.5591	2	1016.5576	0.0015	14	22	0	56.22	0	15	0.0000039	K	EMLDLIGVK	S			6	4514: Scan 7606 (rt=31.1192) [E:\Data\EOT16-3302_Kumar_r_45918_2.raw]	14431002	2448	1		0	1.5	1.5	K.EMLDLIGVK.S	NP_972231.1	glycine dehydrogenase subunit 1 [Treponema denticola ATCC 35405]	K.EMLDLIGVK.S	31.1192	1
310128185	1	1	858.9578	1715.9011	2	1715.9015	-0.0004	151	166	0	54.43	0	13	0.0000036	K	VLISECVEPSSIEIAK	T			7	4425: Scan 7490 (rt=30.6718) [E:\Data\EOT16-3302_Kumar_r_45918_2.raw]	14431002	5240	1		0	-0.2	-0.2	K.VLISECVEPSSIEIAK.T	NP_972231.1	glycine dehydrogenase subunit 1 [Treponema denticola ATCC 35405]	K.VLISECVEPSSIEIAK.T	30.6718	1
310128169	1	1	315.7132	629.4118	2	629.4112	0.0006	365	370	0	42	0	18	0.00022	K	IGLTVK	N			5	1459: Scan 3774 (rt=16.9649) [E:\Data\EOT16-3302_Kumar_r_45918_2.raw]	14431002	156	1		0	1	1	K.IGLTVK.N	NP_972231.1	glycine dehydrogenase subunit 1 [Treponema denticola ATCC 35405]	K.IGLTVK.N	16.9649	1
310128183	1	1	558.634	1672.8803	3	1672.8784	0.0019	350	364	1	39.79	0	14	0.00014	K	VSVSNAHYLADELKK	I			12	2133: Scan 4621 (rt=20.0319) [E:\Data\EOT16-3302_Kumar_r_45918_2.raw]	14431002	5181	1		0	1.1	1.1	K.VSVSNAHYLADELKK.I	NP_972231.1	glycine dehydrogenase subunit 1 [Treponema denticola ATCC 35405]	K.VSVSNAHYLADELKK.I	20.0319	1
310128174	1	1	452.2308	1353.6707	3	1353.6749	-0.0042	288	299	1	32.9	0	13	0.00062	R	IIGQSTDHDGRR	A			8	165: Scan 1827 (rt=9.18716) [E:\Data\EOT16-3302_Kumar_r_45918_2.raw]	14431002	3931	1		0	-3.1	-3.1	R.IIGQSTDHDGRR.A	NP_972231.1	glycine dehydrogenase subunit 1 [Treponema denticola ATCC 35405]	R.IIGQSTDHDGRR.A	9.18716	1
310128172	1	1	644.3286	1286.6427	2	1286.6442	-0.0014	171	181	0	31.35	0	13	0.00073	K	HSGVEFVMIPR	D	Oxidation (M)	0.00000001000.0	8	2918: Scan 5620 (rt=23.6691) [E:\Data\EOT16-3302_Kumar_r_45918_2.raw]	14431002	3621	1		0	-1.1	-1.1	K.HSGVEFVMIPR.D + Oxidation (M)	NP_972231.1	glycine dehydrogenase subunit 1 [Treponema denticola ATCC 35405]	K.HSGVEFVMIPR.D + Oxidation (M)	23.6691	1
310128182	1	1	419.2272	1672.8798	4	1672.8784	0.0014	350	364	1	28.99	0	14	0.0018	K	VSVSNAHYLADELKK	I			12	2147: Scan 4638 (rt=20.0946) [E:\Data\EOT16-3302_Kumar_r_45918_2.raw]	14431002	5180	1		0	0.8	0.8	K.VSVSNAHYLADELKK.I	NP_972231.1	glycine dehydrogenase subunit 1 [Treponema denticola ATCC 35405]	K.VSVSNAHYLADELKK.I	20.0946	1
310128175	1	1	677.8457	1353.6768	2	1353.6749	0.0019	288	299	1	21.47	0	13	0.0089	R	IIGQSTDHDGRR	A			7	157: Scan 1817 (rt=9.15184) [E:\Data\EOT16-3302_Kumar_r_45918_2.raw]	14431002	3932	1		0	1.4	1.4	R.IIGQSTDHDGRR.A	NP_972231.1	glycine dehydrogenase subunit 1 [Treponema denticola ATCC 35405]	R.IIGQSTDHDGRR.A	9.15184	1
310128181	1	1	547.5824	1639.7252	3	1639.7267	-0.0015	371	384	0	20.4	0	13	0.0091	K	NNGEFFHEFVTDGK	G			13	3706: Scan 6614 (rt=27.3558) [E:\Data\EOT16-3302_Kumar_r_45918_2.raw]	14431002	5086	1		0	-0.9	-0.9	K.NNGEFFHEFVTDGK.G	NP_972231.1	glycine dehydrogenase subunit 1 [Treponema denticola ATCC 35405]	K.NNGEFFHEFVTDGK.G	27.3558	1
310128177	1	1	459.2198	1374.6377	3	1374.6415	-0.0039	2	13	0	18.74	0	13	0.013	M	SNYIPHSAEETK	E			8	446: Scan 2470 (rt=12.3015) [E:\Data\EOT16-3302_Kumar_r_45918_2.raw]	14431002	4045	1		0	-2.8	-2.8	M.SNYIPHSAEETK.E	NP_972231.1	glycine dehydrogenase subunit 1 [Treponema denticola ATCC 35405]	M.SNYIPHSAEETK.E	12.3015	1
310128725	1	1	799.4169	1596.8193	2	1596.8246	-0.0053	76	89	0	78.41	0	15	2.30E-08	K	VVEINEELLDAPEK	I			10	3753: Sum of 2 scans in range 6672 (rt=27.5734) to 6722 (rt=27.7615) [E:\Data\EOT16-3302_Kumar_r_45918_2.raw]	14431054	4953	1		0	-3.3	-3.3	K.VVEINEELLDAPEK.I	NP_972232.1	glycine cleavage system H protein [Treponema denticola ATCC 35405]	K.VVEINEELLDAPEK.I	27.66745	1
310128726	1	1	1013.8361	3038.4865	3	3038.4913	-0.0048	76	101	1	43.86	0	13	0.000041	K	VVEINEELLDAPEKINEDAFGSWFFK	V			17	6932: Scan 10843 (rt=43.6712) [E:\Data\EOT16-3302_Kumar_r_45918_2.raw]	14431054	8075	1		0	-1.6	-1.6	K.VVEINEELLDAPEKINEDAFGSWFFK.V	NP_972232.1	glycine cleavage system H protein [Treponema denticola ATCC 35405]	K.VVEINEELLDAPEKINEDAFGSWFFK.V	43.6712	1
310128724	1	1	496.2578	990.501	2	990.5056	-0.0045	1	8	1	8.63	0	13	0.14	-	MEIKEDVK	Y			6	523: Scan 2572 (rt=12.6697) [E:\Data\EOT16-3302_Kumar_r_45918_2.raw]	14431054	2269	1		0	-4.5	-4.5	-.MEIKEDVK.Y	NP_972232.1	glycine cleavage system H protein [Treponema denticola ATCC 35405]	-.MEIKEDVK.Y	12.6697	1
310128722	2	1	907.4536	906.4464	1	906.4481	-0.0017	55	63	0	5.32	0	13	0.29	K	ACATVESVK	A			3	956: Scan 3119 (rt=14.6398) [E:\Data\EOT16-3302_Kumar_r_45918_2.raw]	14431054	1711	1		0	-1.9	-1.9	K.ACATVESVK.A	NP_972232.1	glycine cleavage system H protein [Treponema denticola ATCC 35405]	K.ACATVESVK.A	14.6398	1
310128723	1	1	925.4786	924.4713	1	924.4739	-0.0025	111	118	1	4.2	0	13	0.38	K	LMDAGKYK	G			4	284: Scan 1970 (rt=9.70329) [E:\Data\EOT16-3302_Kumar_r_45918_2.raw]	14431054	1841	1		0	-2.7	-2.7	K.LMDAGKYK.G	NP_972232.1	glycine cleavage system H protein [Treponema denticola ATCC 35405]	K.LMDAGKYK.G	9.70329	1
310128586	1	1	947.025	1892.0354	2	1892.0367	-0.0012	137	155	0	82.26	0	13	6.80E-09	R	SSEIAQLAIQGPNAPAVVK	K			19	3858: Scan 6798 (rt=28.0488) [E:\Data\EOT16-3302_Kumar_r_45918_2.raw]	14431031	5608	1		0	-0.6	-0.6	R.SSEIAQLAIQGPNAPAVVK.K	NP_972233.1	glycine cleavage system T protein [Treponema denticola ATCC 35405]	R.SSEIAQLAIQGPNAPAVVK.K	28.0488	1
310128585	1	1	627.3266	1252.6387	2	1252.6452	-0.0065	91	101	0	64.54	0	14	4.60E-07	K	GGIVDDFLVYR	Y			14	5325: Scan 8641 (rt=35.1163) [E:\Data\EOT16-3302_Kumar_r_45918_2.raw]	14431031	3496	1		0	-5.2	-5.2	K.GGIVDDFLVYR.Y	NP_972233.1	glycine cleavage system T protein [Treponema denticola ATCC 35405]	K.GGIVDDFLVYR.Y	35.1163	1
310128587	1	1	1023.5259	2045.0372	2	2045.0332	0.004	17	34	0	59.88	0	13	0.0000013	K	FVEFGGYEMPIQFAGILK	E			22	6943: Scan 10859 (rt=43.7334) [E:\Data\EOT16-3302_Kumar_r_45918_2.raw]	14431031	6053	1		0	2	2	K.FVEFGGYEMPIQFAGILK.E	NP_972233.1	glycine cleavage system T protein [Treponema denticola ATCC 35405]	K.FVEFGGYEMPIQFAGILK.E	43.7334	1
310128584	1	1	599.8205	1197.6264	2	1197.6281	-0.0017	4	13	0	54.15	0	13	0.0000038	R	TPYYETLLAK	G			8	3737: Scan 6653 (rt=27.5056) [E:\Data\EOT16-3302_Kumar_r_45918_2.raw]	14431031	3285	1		0	-1.4	-1.4	R.TPYYETLLAK.G	NP_972233.1	glycine cleavage system T protein [Treponema denticola ATCC 35405]	R.TPYYETLLAK.G	27.5056	1
310128583	1	1	539.7915	1077.5684	2	1077.5706	-0.0022	259	267	1	49.87	0	13	0.00001	K	LEKEDFIGK	K			7	1228: Scan 3468 (rt=15.8752) [E:\Data\EOT16-3302_Kumar_r_45918_2.raw]	14431031	2760	1		0	-2	-2	K.LEKEDFIGK.K	NP_972233.1	glycine cleavage system T protein [Treponema denticola ATCC 35405]	K.LEKEDFIGK.K	15.8752	1
310128750	1	1	725.3851	1448.7556	2	1448.7511	0.0045	286	299	0	74.37	0	14	5.70E-08	K	TNVEGIYAIGDAVK	G			19	3768: Scan 6692 (rt=27.6484) [E:\Data\EOT16-3302_Kumar_r_45918_2.raw]	14431061	4427	1		0	3.1	3.1	K.TNVEGIYAIGDAVK.G	NP_972235.1	dihydrolipoamide dehydrogenase [Treponema denticola ATCC 35405]	K.TNVEGIYAIGDAVK.G	27.6484	1
310128749	1	1	511.2514	1020.4882	2	1020.4876	0.0006	383	390	0	32.84	0	13	0.00052	K	VLFNEEDR	I			5	1760: Scan 4147 (rt=18.3088) [E:\Data\EOT16-3302_Kumar_r_45918_2.raw]	14431061	2467	1		0	0.6	0.6	K.VLFNEEDR.I	NP_972235.1	dihydrolipoamide dehydrogenase [Treponema denticola ATCC 35405]	K.VLFNEEDR.I	18.3088	1
310128748	4	1	665.3509	664.3436	1	664.3432	0.0004	124	128	0	12.38	0	13	0.058	K	ELEFK	N			3	1898: Scan 4318 (rt=18.9258) [E:\Data\EOT16-3302_Kumar_r_45918_2.raw]	14431061	328	1		0	0.6	0.6	K.ELEFK.N	NP_972235.1	dihydrolipoamide dehydrogenase [Treponema denticola ATCC 35405]	K.ELEFK.N	18.9258	1
310128747	9	1	623.3394	622.3321	1	622.3326	-0.0005	78	82	0	3.46	0	14	0.63	K	AIYEK	K			2	2901: Scan 5598 (rt=23.5888) [E:\Data\EOT16-3302_Kumar_r_45918_2.raw]	14431061	128	1		0	-0.8	-0.8	K.AIYEK.K	NP_972235.1	dihydrolipoamide dehydrogenase [Treponema denticola ATCC 35405]	K.AIYEK.K	23.5888	1
310128751	1	1	940.4388	2818.2944	3	2818.3043	-0.0099	391	417	1	1.9	0	13	0.65	R	IVGCQMMCDSATDMIGAIGTLVTNKAK	R	3 Oxidation (M)	0.000001100000010000000000000.0	5	4758: Scan 7922 (rt=32.3413) [E:\Data\EOT16-3302_Kumar_r_45918_2.raw]	14431061	7918	1		0	-3.5	-3.5	R.IVGCQMMCDSATDMIGAIGTLVTNKAK.R + 3 Oxidation (M)	NP_972235.1	dihydrolipoamide dehydrogenase [Treponema denticola ATCC 35405]	R.IVGCQMMCDSATDMIGAIGTLVTNKAK.R + 3 Oxidation (M)	32.3413	1
310128765	1	1	779.4287	1556.8428	2	1556.841	0.0018	221	236	0	60.7	0	13	9.80E-07	K	IGDPAGIVSGTTQITK	D			14	3005: Scan 5732 (rt=24.0698) [E:\Data\EOT16-3302_Kumar_r_45918_2.raw]	14431064	4836	1		0	1.2	1.2	K.IGDPAGIVSGTTQITK.D	NP_972237.1	citrate lyase subunit alpha [Treponema denticola ATCC 35405]	K.IGDPAGIVSGTTQITK.D	24.0698	1
310128763	1	1	348.7063	695.398	2	695.3966	0.0014	439	444	0	32.92	0	13	0.00051	R	HADLIK	K			7	298: Scan 1987 (rt=9.76346) [E:\Data\EOT16-3302_Kumar_r_45918_2.raw]	14431064	489	1		0	2	2	R.HADLIK.K	NP_972237.1	citrate lyase subunit alpha [Treponema denticola ATCC 35405]	R.HADLIK.K	9.76346	1
310128766	1	1	948.4702	1894.9258	2	1894.9173	0.0085	335	352	0	15.46	0	14	0.04	K	ISADLYANPNNPDHVAGK	L			14	1786: Scan 4180 (rt=18.4257) [E:\Data\EOT16-3302_Kumar_r_45918_2.raw]	14431064	5616	1		0	4.5	4.5	K.ISADLYANPNNPDHVAGK.L	NP_972237.1	citrate lyase subunit alpha [Treponema denticola ATCC 35405]	K.ISADLYANPNNPDHVAGK.L	18.4257	1
310128762	1	1	696.4036	695.3964	1	695.3966	-0.0003	439	444	0	8.19	0	13	0.15	R	HADLIK	K			4	877: Scan 3019 (rt=14.2881) [E:\Data\EOT16-3302_Kumar_r_45918_2.raw]	14431064	487	1		0	-0.4	-0.4	R.HADLIK.K	NP_972237.1	citrate lyase subunit alpha [Treponema denticola ATCC 35405]	R.HADLIK.K	14.2881	1
310128764	4	0	481.2796	960.5447	2	960.5426	0.0021	281	288	2	7.13	0	13	0.24	R	AMKEKNIK	G			4	1963: Scan 4402 (rt=19.2323) [E:\Data\EOT16-3302_Kumar_r_45918_2.raw]	14431064	2068	1		0	2.2	2.2	R.AMKEKNIK.G	NP_972237.1	citrate lyase subunit alpha [Treponema denticola ATCC 35405]	R.AMKEKNIK.G	19.2323	1
310128690	1	1	1063.5063	3187.4971	3	3187.4986	-0.0015	175	203	0	86.61	0	13	2.30E-09	R	FSLTTAAHAYGLDSLDTPFTDVEDFEGLR	L			13	6690: Scan 10506 (rt=42.3635) [E:\Data\EOT16-3302_Kumar_r_45918_2.raw]	14431048	8217	1		0	-0.5	-0.5	R.FSLTTAAHAYGLDSLDTPFTDVEDFEGLR.L	NP_972238.1	citrate lyase subunit beta [Treponema denticola ATCC 35405]	R.FSLTTAAHAYGLDSLDTPFTDVEDFEGLR.L	42.3635	1
310128688	1	1	635.323	1268.6314	2	1268.6361	-0.0047	95	106	0	45.51	0	13	0.00003	K	ASVDAVHSVEQK	I			8	307: Scan 2031 (rt=10.006) [E:\Data\EOT16-3302_Kumar_r_45918_2.raw]	14431048	3555	1		0	-3.7	-3.7	K.ASVDAVHSVEQK.I	NP_972238.1	citrate lyase subunit beta [Treponema denticola ATCC 35405]	K.ASVDAVHSVEQK.I	10.006	1
310128689	1	1	901.5352	1801.0559	2	1801.0601	-0.0042	78	94	0	32.93	0	13	0.00051	K	DLEAIIPVLPDGIVIPK	A			7	6972: Scan 10907 (rt=43.9204) [E:\Data\EOT16-3302_Kumar_r_45918_2.raw]	14431048	5371	1		0	-2.3	-2.3	K.DLEAIIPVLPDGIVIPK.A	NP_972238.1	citrate lyase subunit beta [Treponema denticola ATCC 35405]	K.DLEAIIPVLPDGIVIPK.A	43.9204	1
310128687	1	1	545.2876	1088.5605	2	1088.5615	-0.0009	58	66	0	15.5	0	13	0.032	K	FTHSEITVR	I			6	859: Scan 2998 (rt=14.2108) [E:\Data\EOT16-3302_Kumar_r_45918_2.raw]	14431048	2820	1		0	-0.8	-0.8	K.FTHSEITVR.I	NP_972238.1	citrate lyase subunit beta [Treponema denticola ATCC 35405]	K.FTHSEITVR.I	14.2108	1
310129126	2	0	730.4852	729.4779	1	729.4789	-0.0009	523	528	0	17.88	0	13	0.018	K	FLPLLK	K			4	6207: Scan 9818 (rt=39.6834) [E:\Data\EOT16-3302_Kumar_r_45918_2.raw]	14431192	639	1		0	-1.2	-1.2	K.FLPLLK.K	NP_972243.1	DNA polymerase I [Treponema denticola ATCC 35405]	K.FLPLLK.K	39.6834	1
310129123	2	0	338.6864	675.3583	2	675.3625	-0.0042	912	917	0	9.8	0	15	0.19	K	MEGVIK	L			3	2825: Scan 5506 (rt=23.2593) [E:\Data\EOT16-3302_Kumar_r_45918_2.raw]	14431192	388	1		0	-6.2	-6.2	K.MEGVIK.L	NP_972243.1	DNA polymerase I [Treponema denticola ATCC 35405]	K.MEGVIK.L	23.2593	1
310129125	2	0	346.6843	691.3539	2	691.3575	-0.0035	912	917	0	8.6	0	13	0.14	K	MEGVIK	L	Oxidation (M)	0.100000.0	5	2502: Scan 5105 (rt=21.8023) [E:\Data\EOT16-3302_Kumar_r_45918_2.raw]	14431192	457	1		0	-5.1	-5.1	K.MEGVIK.L + Oxidation (M)	NP_972243.1	DNA polymerase I [Treponema denticola ATCC 35405]	K.MEGVIK.L + Oxidation (M)	21.8023	1
310129127	2	0	949.501	948.4937	1	948.495	-0.0013	138	145	0	7.04	0	14	0.28	K	DLMQLVSK	T	Oxidation (M)	0.00100000.0	3	2980: Scan 5700 (rt=23.9528) [E:\Data\EOT16-3302_Kumar_r_45918_2.raw]	14431192	1986	1		0	-1.4	-1.4	K.DLMQLVSK.T + Oxidation (M)	NP_972243.1	DNA polymerase I [Treponema denticola ATCC 35405]	K.DLMQLVSK.T + Oxidation (M)	23.9528	1
310129122	4	1	643.414	642.4067	1	642.4064	0.0002	605	610	1	5.89	0	13	0.28	R	KLTPGK	K			2	3032: Scan 5770 (rt=24.21) [E:\Data\EOT16-3302_Kumar_r_45918_2.raw]	14431192	209	1		0	0.3	0.3	R.KLTPGK.K	NP_972243.1	DNA polymerase I [Treponema denticola ATCC 35405]	R.KLTPGK.K	24.21	1
310129124	2	0	676.3669	675.3597	1	675.3625	-0.0029	912	917	0	5.12	0	15	0.58	K	MEGVIK	L			2	2556: Scan 5179 (rt=22.0639) [E:\Data\EOT16-3302_Kumar_r_45918_2.raw]	14431192	390	1		0	-4.3	-4.3	K.MEGVIK.L	NP_972243.1	DNA polymerase I [Treponema denticola ATCC 35405]	K.MEGVIK.L	22.0639	1
310129128	1	1	868.4497	2602.3273	3	2602.3512	-0.0239	767	789	2	0.46	0	13	1.1	K	TINFGVMYGMSAFRLASSLRIPR	K	Oxidation (M)	0.00000010000000000000000.0	2	6748: Scan 10583 (rt=42.6603) [E:\Data\EOT16-3302_Kumar_r_45918_2.raw]	14431192	7436	1		0	-9.2	-9.2	K.TINFGVMYGMSAFRLASSLRIPR.K + Oxidation (M)	NP_972243.1	DNA polymerase I [Treponema denticola ATCC 35405]	K.TINFGVMYGMSAFRLASSLRIPR.K + Oxidation (M)	42.6603	1
310129048	1	0	615.4083	614.401	1	614.4003	0.0007	92	96	0	19.67	0	14	0.016	R	EILIK	A			6	1668: Scan 4031 (rt=17.8902) [E:\Data\EOT16-3302_Kumar_r_45918_2.raw]	14431168	94	0		0	1.1	1.1	R.EILIK.A	NP_972248.1	hypothetical protein TDE1642 [Treponema denticola ATCC 35405]	R.EILIK.A	17.8902	1
310129049	2	1	474.2175	946.4204	2	946.4178	0.0026	172	180	0	0.99	0	13	0.8	R	DDASCPALR	L			2	481: Scan 2515 (rt=12.467) [E:\Data\EOT16-3302_Kumar_r_45918_2.raw]	14431168	1979	1		0	2.7	2.7	R.DDASCPALR.L	NP_972248.1	hypothetical protein TDE1642 [Treponema denticola ATCC 35405]	R.DDASCPALR.L	12.467	1
310128287	1	1	847.9028	1693.791	2	1693.7907	0.0003	49	64	1	111.9	0	13	6.50E-12	K	FAESQGGNIATNDDKK	L			12	245: Scan 1925 (rt=9.53891) [E:\Data\EOT16-3302_Kumar_r_45918_2.raw]	14431007	5211	1		0	0.2	0.2	K.FAESQGGNIATNDDKK.L	NP_972263.1	basic membrane protein [Treponema denticola ATCC 35405]	K.FAESQGGNIATNDDKK.L	9.53891	1
310128289	1	1	862.4165	1722.8184	2	1722.8213	-0.0028	230	245	0	96.56	0	13	2.30E-10	K	NAEAGNYVAQEGYIPK	T			12	2435: Scan 5020 (rt=21.4921) [E:\Data\EOT16-3302_Kumar_r_45918_2.raw]	14431007	5254	1		0	-1.6	-1.6	K.NAEAGNYVAQEGYIPK.T	NP_972263.1	basic membrane protein [Treponema denticola ATCC 35405]	K.NAEAGNYVAQEGYIPK.T	21.4921	1
310128285	1	1	783.8521	1565.6896	2	1565.6958	-0.0061	49	63	0	76.75	0	13	2.10E-08	K	FAESQGGNIATNDDK	K			12	616: Scan 2693 (rt=13.1157) [E:\Data\EOT16-3302_Kumar_r_45918_2.raw]	14431007	4856	1		0	-3.9	-3.9	K.FAESQGGNIATNDDK.K	NP_972263.1	basic membrane protein [Treponema denticola ATCC 35405]	K.FAESQGGNIATNDDK.K	13.1157	1
310128280	1	1	560.2739	1118.5333	2	1118.539	-0.0057	165	174	0	74.56	0	13	3.50E-08	K	MATPTDAQIR	S	Oxidation (M)	0.1000000000.0	9	483: Scan 2519 (rt=12.4799) [E:\Data\EOT16-3302_Kumar_r_45918_2.raw]	14431007	2969	1		0	-5.1	-5.1	K.MATPTDAQIR.S + Oxidation (M)	NP_972263.1	basic membrane protein [Treponema denticola ATCC 35405]	K.MATPTDAQIR.S + Oxidation (M)	12.4799	1
310128290	1	1	714.3556	2140.0451	3	2140.0437	0.0015	87	105	0	72.23	0	14	9.00E-08	K	ISNSQVDNAFNDVLSQYVK	Y			19	5765: Scan 9198 (rt=37.2754) [E:\Data\EOT16-3302_Kumar_r_45918_2.raw]	14431007	6329	1		0	0.7	0.7	K.ISNSQVDNAFNDVLSQYVK.Y	NP_972263.1	basic membrane protein [Treponema denticola ATCC 35405]	K.ISNSQVDNAFNDVLSQYVK.Y	37.2754	1
310128291	1	1	1071.0333	2140.052	2	2140.0437	0.0084	87	105	0	69.5	0	14	1.60E-07	K	ISNSQVDNAFNDVLSQYVK	Y			11	5759: Sum of 3 scans in range 9189 (rt=37.2386) to 9219 (rt=37.3567) [E:\Data\EOT16-3302_Kumar_r_45918_2.raw]	14431007	6330	1		0	3.9	3.9	K.ISNSQVDNAFNDVLSQYVK.Y	NP_972263.1	basic membrane protein [Treponema denticola ATCC 35405]	K.ISNSQVDNAFNDVLSQYVK.Y	37.29765	1
310128284	1	1	699.3348	1396.6551	2	1396.6623	-0.0072	267	277	0	65.91	0	13	2.60E-07	K	DVNYIFDIQDR	V			14	4669: Sum of 2 scans in range 7805 (rt=31.8901) to 7823 (rt=31.9585) [E:\Data\EOT16-3302_Kumar_r_45918_2.raw]	14431007	4179	1		0	-5.2	-5.2	K.DVNYIFDIQDR.V	NP_972263.1	basic membrane protein [Treponema denticola ATCC 35405]	K.DVNYIFDIQDR.V	31.9243	1
310128293	1	1	1153.1116	2304.2086	2	2304.2101	-0.0014	294	314	0	57.49	0	13	0.0000018	K	ILTLSDVPDPSSTVTLYDQIK	A			11	5550: Scan 8926 (rt=36.2161) [E:\Data\EOT16-3302_Kumar_r_45918_2.raw]	14431007	6615	1		0	-0.6	-0.6	K.ILTLSDVPDPSSTVTLYDQIK.A	NP_972263.1	basic membrane protein [Treponema denticola ATCC 35405]	K.ILTLSDVPDPSSTVTLYDQIK.A	36.2161	1
310128292	1	1	750.7155	2249.1247	3	2249.1249	-0.0002	246	266	0	48.71	0	13	0.000017	K	TAEGAQLLNATPEALMEIFSK	D	Oxidation (M)	0.000000000000000100000.0	19	6400: Scan 10099 (rt=40.7767) [E:\Data\EOT16-3302_Kumar_r_45918_2.raw]	14431007	6487	1		0	-0.1	-0.1	K.TAEGAQLLNATPEALMEIFSK.D + Oxidation (M)	NP_972263.1	basic membrane protein [Treponema denticola ATCC 35405]	K.TAEGAQLLNATPEALMEIFSK.D + Oxidation (M)	40.7767	1
310128286	1	1	805.9235	1609.8325	2	1609.8311	0.0014	203	215	2	40.23	0	16	0.0002	K	DKEEIDKINELHK	K			9	1081: Scan 3281 (rt=15.2086) [E:\Data\EOT16-3302_Kumar_r_45918_2.raw]	14431007	4993	1		0	0.9	0.9	K.DKEEIDKINELHK.K	NP_972263.1	basic membrane protein [Treponema denticola ATCC 35405]	K.DKEEIDKINELHK.K	15.2086	1
310128279	1	0	506.2787	1010.5428	2	1010.5437	-0.0009	282	289	0	36.79	0	13	0.00023	R	QFFVITEK	L			5	3690: Scan 6596 (rt=27.2893) [E:\Data\EOT16-3302_Kumar_r_45918_2.raw]	14431007	2406	1		0	-0.9	-0.9	R.QFFVITEK.L	NP_972263.1	basic membrane protein [Treponema denticola ATCC 35405]	R.QFFVITEK.L	27.2893	1
310128288	1	1	565.6043	1693.7912	3	1693.7907	0.0005	49	64	1	36.55	0	13	0.00022	K	FAESQGGNIATNDDKK	L			18	246: Scan 1926 (rt=9.54265) [E:\Data\EOT16-3302_Kumar_r_45918_2.raw]	14431007	5212	1		0	0.3	0.3	K.FAESQGGNIATNDDKK.L	NP_972263.1	basic membrane protein [Treponema denticola ATCC 35405]	K.FAESQGGNIATNDDKK.L	9.54265	1
310128282	1	1	592.7948	1183.575	2	1183.5761	-0.0011	106	115	0	18.48	0	13	0.014	K	YPITESEFAK	L			6	2436: Scan 5022 (rt=21.4989) [E:\Data\EOT16-3302_Kumar_r_45918_2.raw]	14431007	3243	1		0	-0.9	-0.9	K.YPITESEFAK.L	NP_972263.1	basic membrane protein [Treponema denticola ATCC 35405]	K.YPITESEFAK.L	21.4989	1
310128278	1	1	998.5905	997.5832	1	997.5808	0.0025	36	44	0	6.67	0	13	0.22	K	EPITLGQLK	K			5	3352: Scan 6176 (rt=25.7138) [E:\Data\EOT16-3302_Kumar_r_45918_2.raw]	14431007	2323	1		0	2.5	2.5	K.EPITLGQLK.K	NP_972263.1	basic membrane protein [Treponema denticola ATCC 35405]	K.EPITLGQLK.K	25.7138	1
310128283	2	0	618.3183	1234.6221	2	1234.6227	-0.0007	132	142	1	3.32	0	15	0.77	K	QTGCTVEELKK	I			5	2215: Scan 4730 (rt=20.4275) [E:\Data\EOT16-3302_Kumar_r_45918_2.raw]	14431007	3415	1		0	-0.6	-0.6	K.QTGCTVEELKK.I	NP_972263.1	basic membrane protein [Treponema denticola ATCC 35405]	K.QTGCTVEELKK.I	20.4275	1
310128281	2	1	560.7868	1119.5591	2	1119.5594	-0.0003	339	347	1	0.09	0	13	1.2	R	TDDNCKILK	S	Propionamide (C)	0.000020000.0	2	1214: Scan 3446 (rt=15.7943) [E:\Data\EOT16-3302_Kumar_r_45918_2.raw]	14431007	2976	1		0	-0.3	-0.3	R.TDDNCKILK.S + Propionamide (C)	NP_972263.1	basic membrane protein [Treponema denticola ATCC 35405]	R.TDDNCKILK.S + Propionamide (C)	15.7943	1
310128788	1	1	911.4812	1820.9478	2	1820.9461	0.0017	319	333	0	69.33	0	15	1.90E-07	K	APLIEGTYLQWIDFR	A			11	6689: Scan 10504 (rt=42.3528) [E:\Data\EOT16-3302_Kumar_r_45918_2.raw]	14431072	5420	1		0	0.9	0.9	K.APLIEGTYLQWIDFR.A	NP_972274.1	hemolysin [Treponema denticola ATCC 35405]	K.APLIEGTYLQWIDFR.A	42.3528	1
310128787	1	1	757.47	756.4627	1	756.4606	0.0021	302	307	1	2.54	0	13	0.56	K	NQRIVK	D			3	2645: Sum of 2 scans in range 5282 (rt=22.4421) to 5359 (rt=22.7298) [E:\Data\EOT16-3302_Kumar_r_45918_2.raw]	14431072	780	1		0	2.8	2.8	K.NQRIVK.D	NP_972274.1	hemolysin [Treponema denticola ATCC 35405]	K.NQRIVK.D	22.58595	1
310129296	1	1	421.7581	841.5016	2	841.5021	-0.0005	160	166	1	13.8	0	13	0.042	K	VKIPETR	A			4	410: Scan 2419 (rt=12.1071) [E:\Data\EOT16-3302_Kumar_r_45918_2.raw]	14431253	1228	1		0	-0.6	-0.6	K.VKIPETR.A	NP_972285.1	V-type ATP synthase subunit D [Treponema denticola ATCC 35405]	K.VKIPETR.A	12.1071	1
310129295	1	1	749.4204	748.4131	1	748.4119	0.0012	154	159	0	7.08	0	14	0.3	R	VNLFEK	V			2	1471: Scan 3787 (rt=17.0125) [E:\Data\EOT16-3302_Kumar_r_45918_2.raw]	14431253	737	1		0	1.6	1.6	R.VNLFEK.V	NP_972285.1	V-type ATP synthase subunit D [Treponema denticola ATCC 35405]	R.VNLFEK.V	17.0125	1
310129294	1	0	631.3787	630.3714	1	630.37	0.0014	192	196	1	0.66	0	18	3	K	KNLEK	V			2	1791: Scan 4186 (rt=18.4508) [E:\Data\EOT16-3302_Kumar_r_45918_2.raw]	14431253	159	1		0	2.2	2.2	K.KNLEK.V	NP_972285.1	V-type ATP synthase subunit D [Treponema denticola ATCC 35405]	K.KNLEK.V	18.4508	1
310127521	1	1	946.9909	1891.9673	2	1891.9679	-0.0006	143	159	0	119.11	0	13	1.50E-12	K	LPIFSSSGEPYNELLAR	I			13	5236: Scan 8540 (rt=34.7239) [E:\Data\EOT16-3302_Kumar_r_45918_2.raw]	14430982	5605	1		0	-0.3	-0.3	K.LPIFSSSGEPYNELLAR.I	NP_972286.1	V-type ATP synthase subunit B [Treponema denticola ATCC 35405]	K.LPIFSSSGEPYNELLAR.I	34.7239	1
310127522	1	1	948.4835	1894.9524	2	1894.9532	-0.0009	231	247	0	113.75	0	13	5.30E-12	K	NVLVLLTDMTNFADAMK	E			13	7698: Scan 11914 (rt=47.8248) [E:\Data\EOT16-3302_Kumar_r_45918_2.raw]	14430982	5619	1		0	-0.5	-0.5	K.NVLVLLTDMTNFADAMK.E	NP_972286.1	V-type ATP synthase subunit B [Treponema denticola ATCC 35405]	K.NVLVLLTDMTNFADAMK.E	47.8248	1
310127511	1	1	780.9223	1559.83	2	1559.8308	-0.0007	45	59	0	105.24	0	13	3.60E-11	K	LEGDLVSLQVFAGGR	G			19	5291: Scan 8602 (rt=34.9665) [E:\Data\EOT16-3302_Kumar_r_45918_2.raw]	14430982	4848	1		0	-0.4	-0.4	K.LEGDLVSLQVFAGGR.G	NP_972286.1	V-type ATP synthase subunit B [Treponema denticola ATCC 35405]	K.LEGDLVSLQVFAGGR.G	34.9665	1
310127533	1	1	860.4223	2578.245	3	2578.2447	0.0002	384	406	0	101.18	0	13	7.60E-11	K	FESGMMDLSVNIPLEDALNLGWK	I			20	7460: Sum of 2 scans in range 11606 (rt=46.6333) to 11626 (rt=46.7145) [E:\Data\EOT16-3302_Kumar_r_45918_2.raw]	14430982	7334	1		0	0.1	0.1	K.FESGMMDLSVNIPLEDALNLGWK.I	NP_972286.1	V-type ATP synthase subunit B [Treponema denticola ATCC 35405]	K.FESGMMDLSVNIPLEDALNLGWK.I	46.6739	1
310127520	1	1	939.504	1876.9934	2	1876.9969	-0.0035	126	142	0	100.2	0	14	1.40E-10	R	TGIPMIDVFNTLVVSQK	L	Oxidation (M)	0.00001000000000000.0	10	5862: Scan 9347 (rt=37.8488) [E:\Data\EOT16-3302_Kumar_r_45918_2.raw]	14430982	5569	1		0	-1.9	-1.9	R.TGIPMIDVFNTLVVSQK.L + Oxidation (M)	NP_972286.1	V-type ATP synthase subunit B [Treponema denticola ATCC 35405]	R.TGIPMIDVFNTLVVSQK.L + Oxidation (M)	37.8488	1
310127512	1	1	797.8877	1593.7608	2	1593.7635	-0.0027	20	34	0	98.96	0	13	1.30E-10	K	ADGVSYGELAEVQTR	F			11	2765: Scan 5434 (rt=23.0015) [E:\Data\EOT16-3302_Kumar_r_45918_2.raw]	14430982	4941	1		0	-1.7	-1.7	K.ADGVSYGELAEVQTR.F	NP_972286.1	V-type ATP synthase subunit B [Treponema denticola ATCC 35405]	K.ADGVSYGELAEVQTR.F	23.0015	1
310127510	1	1	771.8571	1541.6996	2	1541.7032	-0.0035	73	85	0	98.22	0	13	1.50E-10	K	EMQVSYSEDLLGR	I	Oxidation (M)	0.0100000000000.0	10	3241: Scan 6030 (rt=25.1648) [E:\Data\EOT16-3302_Kumar_r_45918_2.raw]	14430982	4807	1		0	-2.3	-2.3	K.EMQVSYSEDLLGR.I + Oxidation (M)	NP_972286.1	V-type ATP synthase subunit B [Treponema denticola ATCC 35405]	K.EMQVSYSEDLLGR.I + Oxidation (M)	25.1648	1
310127500	1	1	630.363	1258.7114	2	1258.7133	-0.0018	8	19	0	95.59	0	13	2.80E-10	K	IESINGSVITVK	A			10	2755: Scan 5419 (rt=22.9495) [E:\Data\EOT16-3302_Kumar_r_45918_2.raw]	14430982	3533	1		0	-1.4	-1.4	K.IESINGSVITVK.A	NP_972286.1	V-type ATP synthase subunit B [Treponema denticola ATCC 35405]	K.IESINGSVITVK.A	22.9495	1
310127523	1	1	632.6582	1894.9528	3	1894.9532	-0.0005	231	247	0	92.47	0	14	7.40E-10	K	NVLVLLTDMTNFADAMK	E			19	7699: Scan 11915 (rt=47.8274) [E:\Data\EOT16-3302_Kumar_r_45918_2.raw]	14430982	5621	1		0	-0.3	-0.3	K.NVLVLLTDMTNFADAMK.E	NP_972286.1	V-type ATP synthase subunit B [Treponema denticola ATCC 35405]	K.NVLVLLTDMTNFADAMK.E	47.8274	1
310127525	1	1	956.481	1910.9475	2	1910.9482	-0.0007	231	247	0	89.66	0	14	1.40E-09	K	NVLVLLTDMTNFADAMK	E	Oxidation (M)	0.00000000100000000.0	11	6089: Sum of 2 scans in range 9658 (rt=39.0621) to 9706 (rt=39.2503) [E:\Data\EOT16-3302_Kumar_r_45918_2.raw]	14430982	5674	1		0	-0.4	-0.4	K.NVLVLLTDMTNFADAMK.E + Oxidation (M)	NP_972286.1	V-type ATP synthase subunit B [Treponema denticola ATCC 35405]	K.NVLVLLTDMTNFADAMK.E + Oxidation (M)	39.1562	1
310127504	1	1	748.9067	1495.7989	2	1495.7994	-0.0005	248	260	0	89.3	0	14	1.50E-09	K	EIAIIQEQVPSNR	G			10	2870: Scan 5563 (rt=23.4621) [E:\Data\EOT16-3302_Kumar_r_45918_2.raw]	14430982	4659	1		0	-0.3	-0.3	K.EIAIIQEQVPSNR.G	NP_972286.1	V-type ATP synthase subunit B [Treponema denticola ATCC 35405]	K.EIAIIQEQVPSNR.G	23.4621	1
310127499	1	1	581.2928	1160.571	2	1160.5673	0.0037	186	196	0	85.58	0	13	3.20E-09	K	DTLEEAGALSR	T			14	1896: Scan 4314 (rt=18.9129) [E:\Data\EOT16-3302_Kumar_r_45918_2.raw]	14430982	3161	1		0	3.2	3.2	K.DTLEEAGALSR.T	NP_972286.1	V-type ATP synthase subunit B [Treponema denticola ATCC 35405]	K.DTLEEAGALSR.T	18.9129	1
310127513	1	1	532.2615	1593.7626	3	1593.7635	-0.0008	20	34	0	85.29	0	13	3.00E-09	K	ADGVSYGELAEVQTR	F			18	2793: Scan 5468 (rt=23.1215) [E:\Data\EOT16-3302_Kumar_r_45918_2.raw]	14430982	4943	1		0	-0.5	-0.5	K.ADGVSYGELAEVQTR.F	NP_972286.1	V-type ATP synthase subunit B [Treponema denticola ATCC 35405]	K.ADGVSYGELAEVQTR.F	23.1215	1
310127496	1	1	518.2778	1034.5411	2	1034.5396	0.0014	35	44	0	84.96	0	14	4.50E-09	R	FGASLAEVNK	L			8	2023: Scan 4474 (rt=19.4978) [E:\Data\EOT16-3302_Kumar_r_45918_2.raw]	14430982	2547	1		0	1.4	1.4	R.FGASLAEVNK.L	NP_972286.1	V-type ATP synthase subunit B [Treponema denticola ATCC 35405]	R.FGASLAEVNK.L	19.4978	1
310127532	1	1	859.7914	2576.3525	3	2576.3598	-0.0074	35	59	1	82.11	0	13	6.50E-09	R	FGASLAEVNKLEGDLVSLQVFAGGR	G			19	6777: Sum of 2 scans in range 10622 (rt=42.8107) to 10635 (rt=42.8595) [E:\Data\EOT16-3302_Kumar_r_45918_2.raw]	14430982	7327	1		0	-2.9	-2.9	R.FGASLAEVNKLEGDLVSLQVFAGGR.G	NP_972286.1	V-type ATP synthase subunit B [Treponema denticola ATCC 35405]	R.FGASLAEVNKLEGDLVSLQVFAGGR.G	42.8351	1
310127531	1	1	1135.0373	2268.06	2	2268.0586	0.0014	178	196	1	81.94	0	13	6.40E-09	K	YDDYLYFKDTLEEAGALSR	T			9	5410: Scan 8746 (rt=35.5259) [E:\Data\EOT16-3302_Kumar_r_45918_2.raw]	14430982	6541	1		0	0.6	0.6	K.YDDYLYFKDTLEEAGALSR.T	NP_972286.1	V-type ATP synthase subunit B [Treponema denticola ATCC 35405]	K.YDDYLYFKDTLEEAGALSR.T	35.5259	1
310127519	1	1	931.5088	1861.0031	2	1861.0019	0.0011	126	142	0	76.05	0	14	3.60E-08	R	TGIPMIDVFNTLVVSQK	L			11	7646: Scan 11853 (rt=47.5923) [E:\Data\EOT16-3302_Kumar_r_45918_2.raw]	14430982	5541	1		0	0.6	0.6	R.TGIPMIDVFNTLVVSQK.L	NP_972286.1	V-type ATP synthase subunit B [Treponema denticola ATCC 35405]	R.TGIPMIDVFNTLVVSQK.L	47.5923	1
310127508	1	1	763.8593	1525.704	2	1525.7082	-0.0042	73	85	0	72.93	0	13	5.10E-08	K	EMQVSYSEDLLGR	I			9	3616: Scan 6508 (rt=26.9671) [E:\Data\EOT16-3302_Kumar_r_45918_2.raw]	14430982	4751	1		0	-2.8	-2.8	K.EMQVSYSEDLLGR.I	NP_972286.1	V-type ATP synthase subunit B [Treponema denticola ATCC 35405]	K.EMQVSYSEDLLGR.I	26.9671	1
310127534	1	1	865.7491	2594.2256	3	2594.2396	-0.014	384	406	0	72.8	0	13	5.20E-08	K	FESGMMDLSVNIPLEDALNLGWK	I	Oxidation (M)	0.00000100000000000000000.0	11	7162: Scan 11166 (rt=44.9294) [E:\Data\EOT16-3302_Kumar_r_45918_2.raw]	14430982	7377	1		0	-5.4	-5.4	K.FESGMMDLSVNIPLEDALNLGWK.I + Oxidation (M)	NP_972286.1	V-type ATP synthase subunit B [Treponema denticola ATCC 35405]	K.FESGMMDLSVNIPLEDALNLGWK.I + Oxidation (M)	44.9294	1
310127530	1	1	757.0234	2268.0483	3	2268.0586	-0.0104	178	196	1	65.73	0	13	2.70E-07	K	YDDYLYFKDTLEEAGALSR	T			15	5398: Scan 8731 (rt=35.468) [E:\Data\EOT16-3302_Kumar_r_45918_2.raw]	14430982	6540	1		0	-4.6	-4.6	K.YDDYLYFKDTLEEAGALSR.T	NP_972286.1	V-type ATP synthase subunit B [Treponema denticola ATCC 35405]	K.YDDYLYFKDTLEEAGALSR.T	35.468	1
310127527	1	1	637.9946	1910.9619	3	1910.9482	0.0138	231	247	0	60.15	0	13	0.0000011	K	NVLVLLTDMTNFADAMK	E	Oxidation (M)	0.00000000000000010.0	16	7212: Sum of 2 scans in range 11237 (rt=45.203) to 11243 (rt=45.2278) [E:\Data\EOT16-3302_Kumar_r_45918_2.raw]	14430982	5679	1		0	7.2	7.2	K.NVLVLLTDMTNFADAMK.E + Oxidation (M)	NP_972286.1	V-type ATP synthase subunit B [Treponema denticola ATCC 35405]	K.NVLVLLTDMTNFADAMK.E + Oxidation (M)	45.2154	1
310127490	1	1	476.7495	951.4845	2	951.4848	-0.0003	407	414	0	58.92	0	13	0.0000013	K	ILAECFTR	E			7	3553: Scan 6430 (rt=26.6741) [E:\Data\EOT16-3302_Kumar_r_45918_2.raw]	14430982	2003	1		0	-0.3	-0.3	K.ILAECFTR.E	NP_972286.1	V-type ATP synthase subunit B [Treponema denticola ATCC 35405]	K.ILAECFTR.E	26.6741	1
310127501	1	1	665.8494	1329.6842	2	1329.6816	0.0026	353	363	1	56.37	0	14	0.0000031	K	LYASYKDTLEK	K			12	1461: Scan 3776 (rt=16.9713) [E:\Data\EOT16-3302_Kumar_r_45918_2.raw]	14430982	3804	1		0	2	2	K.LYASYKDTLEK.K	NP_972286.1	V-type ATP synthase subunit B [Treponema denticola ATCC 35405]	K.LYASYKDTLEK.K	16.9713	1
310127506	1	1	755.2858	1508.5571	2	1508.5622	-0.005	365	376	0	54.77	0	13	0.0000033	K	SMGFMMSEWDEK	L	2 Oxidation (M)	0.010010000000.0	13	3243: Scan 6033 (rt=25.1756) [E:\Data\EOT16-3302_Kumar_r_45918_2.raw]	14430982	4701	1		0	-3.3	-3.3	K.SMGFMMSEWDEK.L + 2 Oxidation (M)	NP_972286.1	V-type ATP synthase subunit B [Treponema denticola ATCC 35405]	K.SMGFMMSEWDEK.L + 2 Oxidation (M)	25.1756	1
310127518	1	1	621.3405	1860.9997	3	1861.0019	-0.0022	126	142	0	53.78	0	14	0.0000061	R	TGIPMIDVFNTLVVSQK	L			16	6935: Scan 10848 (rt=43.6896) [E:\Data\EOT16-3302_Kumar_r_45918_2.raw]	14430982	5540	1		0	-1.2	-1.2	R.TGIPMIDVFNTLVVSQK.L	NP_972286.1	V-type ATP synthase subunit B [Treponema denticola ATCC 35405]	R.TGIPMIDVFNTLVVSQK.L	43.6896	1
310127507	1	1	763.3904	1524.7662	2	1524.7606	0.0056	102	116	0	53.64	0	13	0.0000043	K	DNMIPIGGPSVNPSK	R			9	3127: Scan 5882 (rt=24.623) [E:\Data\EOT16-3302_Kumar_r_45918_2.raw]	14430982	4749	1		0	3.7	3.7	K.DNMIPIGGPSVNPSK.R	NP_972286.1	V-type ATP synthase subunit B [Treponema denticola ATCC 35405]	K.DNMIPIGGPSVNPSK.R	24.623	1
310127509	1	1	771.3866	1540.7587	2	1540.7555	0.0032	102	116	0	53.46	0	13	0.0000045	K	DNMIPIGGPSVNPSK	R	Oxidation (M)	0.001000000000000.0	11	2238: Scan 4762 (rt=20.545) [E:\Data\EOT16-3302_Kumar_r_45918_2.raw]	14430982	4801	1		0	2.1	2.1	K.DNMIPIGGPSVNPSK.R + Oxidation (M)	NP_972286.1	V-type ATP synthase subunit B [Treponema denticola ATCC 35405]	K.DNMIPIGGPSVNPSK.R + Oxidation (M)	20.545	1
310127503	1	1	747.2901	1492.5656	2	1492.5673	-0.0017	365	376	0	53.14	0	13	0.0000049	K	SMGFMMSEWDEK	L	Oxidation (M)	0.000010000000.0	9	4034: Scan 7011 (rt=28.8538) [E:\Data\EOT16-3302_Kumar_r_45918_2.raw]	14430982	4644	1		0	-1.1	-1.1	K.SMGFMMSEWDEK.L + Oxidation (M)	NP_972286.1	V-type ATP synthase subunit B [Treponema denticola ATCC 35405]	K.SMGFMMSEWDEK.L + Oxidation (M)	28.8538	1
310127498	1	1	563.7582	1125.5019	2	1125.5019	0	178	185	0	51.59	0	13	0.0000069	K	YDDYLYFK	D			11	3786: Scan 6715 (rt=27.737) [E:\Data\EOT16-3302_Kumar_r_45918_2.raw]	14430982	3013	1		0	0	0	K.YDDYLYFK.D	NP_972286.1	V-type ATP synthase subunit B [Treponema denticola ATCC 35405]	K.YDDYLYFK.D	27.737	1
310127488	1	1	468.2383	934.4621	2	934.4616	0.0005	345	352	0	51.48	0	13	0.0000078	R	ALMDNMIK	L			6	2875: Scan 5569 (rt=23.4837) [E:\Data\EOT16-3302_Kumar_r_45918_2.raw]	14430982	1917	1		0	0.5	0.5	R.ALMDNMIK.L	NP_972286.1	V-type ATP synthase subunit B [Treponema denticola ATCC 35405]	R.ALMDNMIK.L	23.4837	1
310127516	1	1	849.437	1696.8595	2	1696.8566	0.0029	102	117	1	49.75	0	13	0.000011	K	DNMIPIGGPSVNPSKR	I	Oxidation (M)	0.0010000000000000.0	11	1802: Scan 4197 (rt=18.4878) [E:\Data\EOT16-3302_Kumar_r_45918_2.raw]	14430982	5214	1		0	1.7	1.7	K.DNMIPIGGPSVNPSKR.I + Oxidation (M)	NP_972286.1	V-type ATP synthase subunit B [Treponema denticola ATCC 35405]	K.DNMIPIGGPSVNPSKR.I + Oxidation (M)	18.4878	1
310127535	1	1	871.0846	2610.2321	3	2610.2346	-0.0025	384	406	0	45.39	0	13	0.000029	K	FESGMMDLSVNIPLEDALNLGWK	I	2 Oxidation (M)	0.00001100000000000000000.0	20	6674: Scan 10485 (rt=42.2815) [E:\Data\EOT16-3302_Kumar_r_45918_2.raw]	14430982	7449	1		0	-1	-1	K.FESGMMDLSVNIPLEDALNLGWK.I + 2 Oxidation (M)	NP_972286.1	V-type ATP synthase subunit B [Treponema denticola ATCC 35405]	K.FESGMMDLSVNIPLEDALNLGWK.I + 2 Oxidation (M)	42.2815	1
310127492	1	1	481.7371	961.4597	2	961.4617	-0.0021	86	94	0	44.4	0	13	0.000036	R	IFNGSGDPR	D			7	591: Scan 2661 (rt=13.0005) [E:\Data\EOT16-3302_Kumar_r_45918_2.raw]	14430982	2072	1		0	-2.2	-2.2	R.IFNGSGDPR.D	NP_972286.1	V-type ATP synthase subunit B [Treponema denticola ATCC 35405]	R.IFNGSGDPR.D	13.0005	1
310127497	1	1	1035.5506	1034.5433	1	1034.5396	0.0037	35	44	0	36.27	0	14	0.00031	R	FGASLAEVNK	L			10	2026: Scan 4478 (rt=19.5108) [E:\Data\EOT16-3302_Kumar_r_45918_2.raw]	14430982	2548	1		0	3.6	3.6	R.FGASLAEVNK.L	NP_972286.1	V-type ATP synthase subunit B [Treponema denticola ATCC 35405]	R.FGASLAEVNK.L	19.5108	1
310127493	1	1	484.2326	966.4506	2	966.4514	-0.0008	345	352	0	33.47	0	13	0.00045	R	ALMDNMIK	L	2 Oxidation (M)	0.00100100.0	6	543: Scan 2601 (rt=12.7821) [E:\Data\EOT16-3302_Kumar_r_45918_2.raw]	14430982	2113	1		0	-0.8	-0.8	R.ALMDNMIK.L + 2 Oxidation (M)	NP_972286.1	V-type ATP synthase subunit B [Treponema denticola ATCC 35405]	R.ALMDNMIK.L + 2 Oxidation (M)	12.7821	1
310127529	1	1	737.3743	2209.1011	3	2209.1049	-0.0037	95	116	1	32.85	0	13	0.00052	R	DSGPALKDNMIPIGGPSVNPSK	R	Oxidation (M)	0.0000000001000000000000.0	7	2684: Scan 5331 (rt=22.625) [E:\Data\EOT16-3302_Kumar_r_45918_2.raw]	14430982	6407	1		0	-1.7	-1.7	R.DSGPALKDNMIPIGGPSVNPSK.R + Oxidation (M)	NP_972286.1	V-type ATP synthase subunit B [Treponema denticola ATCC 35405]	R.DSGPALKDNMIPIGGPSVNPSK.R + Oxidation (M)	22.625	1
310127515	1	1	841.4393	1680.864	2	1680.8617	0.0023	102	117	1	31.87	0	13	0.00068	K	DNMIPIGGPSVNPSKR	I			9	2627: Scan 5261 (rt=22.3635) [E:\Data\EOT16-3302_Kumar_r_45918_2.raw]	14430982	5192	1		0	1.4	1.4	K.DNMIPIGGPSVNPSKR.I	NP_972286.1	V-type ATP synthase subunit B [Treponema denticola ATCC 35405]	K.DNMIPIGGPSVNPSKR.I	22.3635	1
310127494	1	1	503.271	1004.5274	2	1004.5291	-0.0017	322	330	0	24.33	0	15	0.0065	R	IEPFGSLSR	L			4	3090: Scan 5838 (rt=24.4624) [E:\Data\EOT16-3302_Kumar_r_45918_2.raw]	14430982	2365	1		0	-1.7	-1.7	R.IEPFGSLSR.L	NP_972286.1	V-type ATP synthase subunit B [Treponema denticola ATCC 35405]	R.IEPFGSLSR.L	24.4624	1
310127485	1	1	650.2916	649.2844	1	649.286	-0.0016	427	431	0	23.8	0	13	0.0042	K	YWPAN	-			4	2441: Scan 5028 (rt=21.5202) [E:\Data\EOT16-3302_Kumar_r_45918_2.raw]	14430982	240	1		0	-2.5	-2.5	K.YWPAN.-	NP_972286.1	V-type ATP synthase subunit B [Treponema denticola ATCC 35405]	K.YWPAN.-	21.5202	1
310127502	1	1	673.8629	1345.7113	2	1345.7089	0.0024	415	426	1	22.82	0	14	0.0081	R	EETGIKSELVNK	Y			6	1633: Scan 3987 (rt=17.7309) [E:\Data\EOT16-3302_Kumar_r_45918_2.raw]	14430982	3888	1		0	1.8	1.8	R.EETGIKSELVNK.Y	NP_972286.1	V-type ATP synthase subunit B [Treponema denticola ATCC 35405]	R.EETGIKSELVNK.Y	17.7309	1
310127489	1	1	476.2356	950.4567	2	950.4565	0.0002	345	352	0	22.66	0	13	0.0054	R	ALMDNMIK	L	Oxidation (M)	0.00000100.0	8	1947: Scan 4385 (rt=19.1704) [E:\Data\EOT16-3302_Kumar_r_45918_2.raw]	14430982	1996	1		0	0.2	0.2	R.ALMDNMIK.L + Oxidation (M)	NP_972286.1	V-type ATP synthase subunit B [Treponema denticola ATCC 35405]	R.ALMDNMIK.L + Oxidation (M)	19.1704	1
[truncated: 1,458 more rows]
